# Supplementary material for: Genetic diversity of 1,845 rhesus macaques improves genetic variation interpretation and identifies disease models
Source: Nat Commun. 2024 Jul 5;15:5658. doi: 10.1038/s41467-024-49922-6 (PMC11226599; doi:10.1038/s41467-024-49922-6)
Supplement: Supplementary file 4 — Supplementary Data 1 [file 41467_2024_49922_MOESM4_ESM.xlsx]

## Sheet: Supplementary Table 1
Supplementary Data 1: The list of primate research centers and number of animals sequenced
Colony Name	Colony ID	Number of rhesus macaques
Caribbean Primate Research Center	CPRC	186
California National Primate Research Center	CNPRC	740
New England Primate Research Center	NEPRC	205
Oregon National Primate Research Center	ONPRC	134
Southwest National Primate Research Center	SNPRC	116
Tulane National Primate Research Center	TNPRC	66
Wisconsin National Primate Research Center	WNPRC	199
Emory National Primate Research Center	YNPRC	199
