# Supplementary material for: Genetic diversity of 1,845 rhesus macaques improves genetic variation interpretation and identifies disease models
Source: Nat Commun. 2024 Jul 5;15:5658. doi: 10.1038/s41467-024-49922-6 (PMC11226599; doi:10.1038/s41467-024-49922-6)
Supplement: Supplementary file 5 — Supplementary Data 2 [file 41467_2024_49922_MOESM5_ESM.xlsx]

## Sheet: Supplementary Table 2
Supplementary Data 2: The list of 374 targeted genes
Gene Name	Associated Disease
ADNP	ND
ADSL	ND
ANK2	ND
ANKRD11	ND
APH1A	ND
ARID1B	ND
ASXL3	ND
ATP1B1	ND
BCL11A	ND
CACNA1C	ND
CACNA1H	ND
CERS4	ND
CHD2	ND
CHD8	ND
CNTN4	ND
CNTNAP2	ND
CTNND2	ND
CUL1	ND
CUL3	ND
DHCR7	ND
DIP2A	ND
DSCAM	ND
DYRK1A	ND
EIF4E	ND
EN2	ND
EP300	ND
EP400	ND
ETFB	ND
FOXP1	ND
GABRB3	ND
GGNBP2	ND
GIGYF1	ND
GRIN2B	ND
GRIP1	ND
HDLBP	ND
HOXA1	ND
ILF2	ND
INTS6	ND
IQGAP2	ND
ITGB3	ND
KAT2B	ND
KATNAL2	ND
KDM5B	ND
KDM6A	ND
KDM6B	ND
KMT2C	ND
KMT2E	ND
MAPT	ND
MECP2	ND
MED13L	ND
MET	ND
MYO9B	ND
MYT1L	ND
NAA15	ND
NCKAP1	ND
NLGN3	ND
NRXN2	ND
NRXN3	ND
OXTR	ND
PHF2	ND
PHF8	ND
POGZ	ND
PTCHD1	ND
PTEN	ND
RANBP17	ND
RIMS1	ND
SCN2A	ND
SETD5	ND
SETDB1	ND
SHANK1	ND
SHANK2	ND
SLC6A1	ND
SLC6A4	ND
SLCO1B3	ND
SMARCA4	ND
SMURF1	ND
SPAST	ND
TBR1	ND
TCF3	ND
TCF7L2	ND
TNRC6B	ND
TSC1	ND
TSC2	ND
USP7	ND
VIL1	ND
VPS13B	ND
WAC	ND
WDFY3	ND
ABCA4	IRD
ABCC6	IRD
ABHD12	IRD
ACBD5	IRD
ADAM9	IRD
ADAMTS18	IRD
ADGRA3	IRD
ADGRV1	IRD
ADIPOR1	IRD
AGBL5	IRD
AHI1	IRD
AIPL1	IRD
ALMS1	IRD
APOB	IRD
ARL13B	IRD
ARL2BP	IRD
ARL6	IRD
ARMS2	IRD
ATF6	IRD
ATOH7	IRD
ATXN7	IRD
BBIP1	IRD
BBS1	IRD
BBS10	IRD
BBS12	IRD
BBS2	IRD
BBS4	IRD
BBS5	IRD
BBS7	IRD
BBS9	IRD
BEST1	IRD
C12orf65	IRD
C2	IRD
C3	IRD
C8H8orf37	IRD
CA4	IRD
CABP4	IRD
CACNA1F	IRD
CACNA2D4	IRD
CAPN5	IRD
CC2D2A	IRD
CDH23	IRD
CDH3	IRD
CDHR1	IRD
CEP164	IRD
CEP250	IRD
CEP290	IRD
CEP41	IRD
CERKL	IRD
CFAP410	IRD
CFB	IRD
CFH	IRD
CHM	IRD
CIB2	IRD
CISD2	IRD
CLN3	IRD
CLN6	IRD
CLRN1	IRD
CLUAP1	IRD
CNGA1	IRD
CNGA3	IRD
CNGB1	IRD
CNGB3	IRD
CNNM4	IRD
CNOT9	IRD
COL11A1	IRD
COL2A1	IRD
COL9A1	IRD
CRB1	IRD
CRX	IRD
CSPP1	IRD
CTNNA1	IRD
CTSD	IRD
CWC27	IRD
CYP4V2	IRD
DHDDS	IRD
DHX38	IRD
DMD	IRD
DRAM2	IRD
DTHD1	IRD
EFEMP1	IRD
ELOVL4	IRD
EMC1	IRD
ERBIN	IRD
ERCC6	IRD
EXOSC2	IRD
EYS	IRD
FAM161A	IRD
FBLN5	IRD
FLVCR1	IRD
FSCN2	IRD
FZD4	IRD
GDF6	IRD
GNAT1	IRD
GNAT2	IRD
GNB3	IRD
GNPTG	IRD
GPR143	IRD
GPR179	IRD
GRK1	IRD
GRM6	IRD
GUCA1A	IRD
GUCA1B	IRD
GUCY2D	IRD
GUCY2F	IRD
HARS	IRD
HK1	IRD
HMCN1	IRD
HMX1	IRD
HTRA1	IRD
IDH3A	IRD
IDH3B	IRD
IFT140	IRD
IFT172	IRD
IMPDH1	IRD
IMPG1	IRD
IMPG2	IRD
INPP5E	IRD
INVS	IRD
IQCB1	IRD
ITM2B	IRD
JAG1	IRD
KCNJ13	IRD
KCNV2	IRD
KIAA1549	IRD
KIF11	IRD
KIZ	IRD
KLHL7	IRD
LCA5	IRD
LRAT	IRD
LRIT3	IRD
LRP1B	IRD
LRP5	IRD
LZTFL1	IRD
MAK	IRD
MAPKAPK3	IRD
MERTK	IRD
MFN2	IRD
MFRP	IRD
MFSD8	IRD
MKKS	IRD
MKS1	IRD
MPV17	IRD
MTTP	IRD
MVK	IRD
MYO7A	IRD
NBAS	IRD
NDP	IRD
NECTIN1	IRD
NEK2	IRD
NEUROD1	IRD
NMNAT1	IRD
NPHP1	IRD
NPHP3	IRD
NPHP4	IRD
NR2E3	IRD
NR2F1	IRD
NRL	IRD
NYX	IRD
OAT	IRD
OFD1	IRD
OPA1	IRD
OPA3	IRD
OPN1LW	IRD
OPN1SW	IRD
OTX2	IRD
PANK2	IRD
PAX2	IRD
PAX6	IRD
PCARE	IRD
PCDH15	IRD
PDCD2	IRD
PDE6A	IRD
PDE6B	IRD
PDE6C	IRD
PDE6G	IRD
PDE6H	IRD
PDZD7	IRD
PEX1	IRD
PEX10	IRD
PEX11B	IRD
PEX12	IRD
PEX13	IRD
PEX16	IRD
PEX19	IRD
PEX2	IRD
PEX3	IRD
PEX5	IRD
PEX6	IRD
PEX7	IRD
PGK1	IRD
PHYH	IRD
PITPNM3	IRD
PLA2G5	IRD
PLA2G6	IRD
PLK4	IRD
PNPLA6	IRD
POC1B	IRD
POMGNT1	IRD
PPT1	IRD
PRCD	IRD
PROM1	IRD
PRPF3	IRD
PRPF31	IRD
PRPF4	IRD
PRPF6	IRD
PRPF8	IRD
PRPH2	IRD
PRPS1	IRD
RAB28	IRD
RAX2	IRD
RB1	IRD
RBP3	IRD
RBP4	IRD
RD3	IRD
RDH11	IRD
RDH12	IRD
RDH5	IRD
RGR	IRD
RGS9	IRD
RGS9BP	IRD
RHO	IRD
RLBP1	IRD
ROM1	IRD
RP1	IRD
RP1L1	IRD
RP2	IRD
RPE65	IRD
RPGR	IRD
RPGRIP1	IRD
RPGRIP1L	IRD
RRM2B	IRD
RS1	IRD
RTN4IP1	IRD
SAG	IRD
SDCCAG8	IRD
SEMA4A	IRD
SLC24A1	IRD
SLC25A46	IRD
SLC38A8	IRD
SLC6A5	IRD
SLC7A14	IRD
SNRNP200	IRD
SPATA7	IRD
SPP2	IRD
SRD5A3	IRD
TCTN3	IRD
TEAD1	IRD
TIMM8A	IRD
TIMP3	IRD
TK2	IRD
TLR3	IRD
TLR4	IRD
TLR6	IRD
TMEM126A	IRD
TMEM138	IRD
TMEM216	IRD
TMEM237	IRD
TMEM67	IRD
TOPORS	IRD
TPP1	IRD
TRAF3IP1	IRD
TREX1	IRD
TRIM32	IRD
TRNT1	IRD
TRPM1	IRD
TSPAN12	IRD
TTC8	IRD
TTPA	IRD
TUB	IRD
TUBGCP4	IRD
TULP1	IRD
TYR	IRD
UNC119	IRD
USH1C	IRD
USH1G	IRD
USH2A	IRD
VCAN	IRD
WDPCP	IRD
WDR19	IRD
WFS1	IRD
WHRN	IRD
ZGPAT	IRD
ZNF408	IRD
ZNF423	IRD
ZNF513	IRD
