# Supplementary material for: Genetic diversity of 1,845 rhesus macaques improves genetic variation interpretation and identifies disease models
Source: Nat Commun. 2024 Jul 5;15:5658. doi: 10.1038/s41467-024-49922-6 (PMC11226599; doi:10.1038/s41467-024-49922-6)
Supplement: Supplementary file 6 — Supplementary Data 3 [file 41467_2024_49922_MOESM6_ESM.xlsx]

## Sheet: Supplementary Table 3
Supplementary Data 3: The 43 sequeced loss of function variants according to gene annotation in both macaques and humans
gene	associated disease	rhemac_var_ID	rhemac10_chr	rhemac10_pos	rhemac10_ref	rhemac10_alt	rhemac_genename	rhemac_ensembl_gene	rhemac_ensembl_transcript	rhemac_variant_type	rhemac_var_eff	rhemac_exon	rhemac_cDNA_change	rhemac_aa_change	human_ID	hg19_chr	hg19_pos	hg19_ref	hg19_alt	human_var_eff	human_refGene	human_refgene_detail	human_exon_func	human_refGene_aa	human_hgmd	human_ada_score	human_rf_score	human_rs_dbSNP150	human_Polyphen2	human_SIFT	human_REVEL	human_MutationAssessor	human_CADD	flag	gnomad_AF	gnomad_AC	gnomad_AN	clinvar	revel	cadd	rhemac_AC	rhemac_AN	rhemac_hom_gf	rhemac_AF	Number of heterozygotes and homozygotes	Number of colonies with the carriers	Total number of carriers
USH2A	IRD	1:73865963:C:T	1	73865963	C	T	USH2A	ENSMMUG00000022640	ENSMMUT00000031859	splice_donor_variant	HIGH	exon:.	ENSMMUT00000031859:.	ENSMMUT00000031859:.	1:216538294:C:T	1	216538294	C	T	splicing	USH2A	NM_206933:exon4:c.784+1G>A&NM_007123:exon4:c.784+1G>A	.	.	chr1:216538300:A>C:USH2A:NM_206933.2:c.779T>G:p.L260*:Disease_causing_mutation:Usher_syndrome_2a:10729113&chr1:216538302:ACT>A:USH2A:NM_206933.2:c.775_776delAG:Disease_causing_mutation:Usher_syndrome_2a:15325563&chr1:216538306:T>G:USH2A:NM_206933.2:c.773A>C:p.Q258P:Disease_causing_mutation:Retinitis_pigmentosa:24618324&	0.99996	0.938	.	.	.	.	.	0.57593	PASS	0	0	0	None	.	33	1	2322	0	0.000430663	het:1;	1	1
ERCC6	IRD	9:47920694:G:A	9	47920694	G	A	ERCC6	ENSMMUG00000017943	ENSMMUT00000025211	splice_donor_variant	HIGH	exon:.	ENSMMUT00000025211:.	ENSMMUT00000025211:.	10:50680954:C:T	10	50680954	C	T	splicing	ERCC6	NM_000124:exon15:c.2829+1G>A&NM_001346440:exon15:c.2829+1G>A	.	.	.	0.999986	0.928	.	.	.	.	.	0.67208	PASS	0	0	0	Likely_pathogenic	.	33	5	1350	0	0.0037037	het:5;	1	5
PCARE	IRD	13:79872778:G:A	13	79872778	G	A	PCARE	ENSMMUG00000004325	ENSMMUT00000006140	stop_gained	HIGH	exon:1/2	ENSMMUT00000006140:3249_tgG/tgA	ENSMMUT00000006140:796_W/*	2:29294734:C:T	2	29294734	C	T	exonic	C2orf71	.	stopgain	C2orf71:NM_001029883:exon1:c.G2394A:p.W798X	.	.	.	.	.	.	.	.	0.97853	PASS	0	0	0	None	.	42	2	870	0	0.00229885	het:2;	1	2
EYS	IRD	4:107697439:G:C	4	107697439	G	C	EYS	ENSMMUG00000041338	ENSMMUT00000063301	splice_donor_variant	HIGH	exon:.	ENSMMUT00000063301:.	ENSMMUT00000063301:.	6:65767506:C:G	6	65767506	C	G	splicing	EYS	NM_001142800:exon13:c.2137+1G>C&NM_001292009:exon13:c.2137+1G>C	.	.	.	0.999938	0.932	.	.	.	.	.	0.59041	PASS	0	0	0	None	.	34	3	2320	0	0.0012931	het:3;	2	3
PCDH15	IRD	9:84078472:T:C	9	84078472	T	C	PCDH15	ENSMMUG00000009794	ENSMMUT00000013680	splice_donor_variant	HIGH	exon:.	ENSMMUT00000013680:.	ENSMMUT00000013680:.	10:55698573:A:G	10	55698573	A	G	splicing	PCDH15	NM_001142772:exon25:c.3373+2T>C&NM_001142771:exon26:c.3388+2T>C&NM_001142769:exon27:c.3409+2T>C&NM_001142770:exon25:c.3373+2T>C&NM_001142764:exon25:c.3373+2T>C&NM_033056:exon25:c.3373+2T>C&NM_001142763:exon26:c.3388+2T>C&NM_001142773:exon24:c.3307+2T>C&NM_001142768:exon24:c.3307+2T>C&NM_001142767:exon24:c.3262+2T>C&NM_001142766:exon25:c.3373+2T>C&NM_001142765:exon23:c.3160+2T>C	.	.	chr10:55698574:C>T:PCDH15:NM_033056.3:c.3373+1G>A::Disease_causing_mutation:Usher_syndrome_1:21436283&	0.993406	0.714	.	.	.	.	.	0.71285	PASS	0	0	0	None	.	33	2	2784	0	0.000718391	het:2;	2	2
TLR3	IRD	5:183370570:C:T	5	183370570	C	T	TLR3	ENSMMUG00000021762	ENSMMUT00000030621	stop_gained	HIGH	exon:4/5	ENSMMUT00000030621:2422_Cga/Tga	ENSMMUT00000030621:484_R/*	4:187004290:C:T	4	187004290	C	T	exonic	TLR3	.	stopgain	TLR3:NM_003265:exon4:c.C1450T:p.R484X	.	.	.	rs977425444	.	.	.	.	0.96072	PASS	1.19474e-05	3	251100	None	.	34	1	2368	0	0.000422297	het:1;	1	1
ADAM9	IRD	8:39706651:G:C	8	39706651	G	C	ADAM9	ENSMMUG00000006033	ENSMMUT00000039055	splice_donor_variant	HIGH	exon:.	ENSMMUT00000039055:.	ENSMMUT00000039055:.	8:39079222:G:C	8	39079222	G	C	splicing	ADAM32	NM_145004:exon13:c.1326+1G>C&NM_001313994:exon10:c.1029+1G>C	.	.	.	0.99996	0.862	.	.	.	.	.	0.45155	PASS	0	0	0	None	.	32	5	2254	0	0.00221828	het:5;	1	5
CEP41	IRD	3:156699577:C:G	3	156699577	C	G	CEP41	ENSMMUG00000009496	ENSMMUT00000013255	splice_acceptor_variant	HIGH	exon:.	ENSMMUT00000013255:.	ENSMMUT00000013255:.	7:130044550:C:G	7	130044550	C	G	splicing	CEP41	NM_001257158:exon6:c.278-1G>C&NM_001257159:exon5:c.230-1G>C&NM_018718:exon6:c.278-1G>C	.	.	.	0.999881	0.874	.	.	.	.	.	0.56873	PASS	0	0	0	None	.	33	2	2356	0	0.000848896	het:2;	1	2
KMT2C	ND	3:178210847:C:A	3	178210847	C	A	KMT2C	ENSMMUG00000007212	ENSMMUT00000010086	splice_donor_variant	HIGH	exon:.	ENSMMUT00000010086:.	ENSMMUT00000010086:.	7:151919085:C:A	7	151919085	C	A	splicing	KMT2C	NM_170606:exon22:c.3499+1G>T	.	.	.	0.999984	0.942	.	.	.	.	.	0.79281	PASS	0	0	0	None	.	34	2	866	0	0.00230947	het:2;	1	2
DIP2A	ND	3:222304:T:C	3	222304	T	C	DIP2A	ENSMMUG00000015797	ENSMMUT00000022187	splice_acceptor_variant	HIGH	exon:.	ENSMMUT00000022187:.	ENSMMUT00000022187:.	21:47981659:A:G	21	47981659	A	G	splicing	DIP2A	NM_015151:exon34:c.4032-2A>G&NM_001146116:exon34:c.4020-2A>G	.	.	.	0.99999	0.926	.	.	.	.	.	0.66469	PASS	0	0	0	None	.	34	1	2342	0	0.000426985	het:1;	1	1
MYO7A	IRD	14:70264913:G:A	14	70264913	G	A	MYO7A	ENSMMUG00000018178	ENSMMUT00000025561	stop_gained	HIGH	exon:34/48	ENSMMUT00000025561:4634_tGg/tAg	ENSMMUT00000025561:1545_W/*	11:76910645:G:A	11	76910645	G	A	exonic	MYO7A	.	stopgain	MYO7A:NM_000260:exon35:c.G4634A:p.W1545X	.	.	.	.	.	.	.	.	0.9683	PASS	0	0	0	None	.	40	11	3228	0	0.00340768	het:11;	4	11
ABCC6	IRD	20:15759979:G:A	20	15759979	G	A	ABCC6	ENSMMUG00000041962	ENSMMUT00000053756	stop_gained	HIGH	exon:12/31	ENSMMUT00000053756:1552_Cga/Tga	ENSMMUT00000053756:518_R/*	16:16284104:G:A	16	16284104	G	A	exonic	ABCC6	.	stopgain	ABCC6:NM_001171:exon12:c.C1552T:p.R518X	MATCH-chr16:16284104:G>A:ABCC6:NM_001171.5:c.1552C>T:p.R518*:Disease_causing_mutation:Pseudoxanthoma_elasticum,_autosomal_recessive:11439001,22209248&chr16:16284093:C>G:ABCC6:NM_001171.5:c.1563G>C:p.E521D:Disease_causing_mutation:Pseudoxanthoma_elasticum,_autosomal_recessive:18157818&chr16:16284103:C>T:ABCC6:NM_001171.5:c.1553G>A:p.R518Q:Disease_causing_mutation:Pseudoxanthoma_elasticum:12384774&	.	.	rs72650700	.	.	.	.	0.96715	PASS	4.37794e-05	11	251260	Pathogenic	.	37	1	2362	0	0.00042337	het:1;	1	1
ADAMTS18	IRD	20:64472769:G:A	20	64472769	G	A	ADAMTS18	ENSMMUG00000000824	ENSMMUT00000001190	stop_gained	HIGH	exon:3/23	ENSMMUT00000001190:706_Cga/Tga	ENSMMUT00000001190:100_R/*	16:77465389:G:A	16	77465389	G	A	exonic	ADAMTS18	.	stopgain	ADAMTS18:NM_199355:exon3:c.C298T:p.R100X	.	.	.	.	.	.	.	.	0.97132	PASS	0	0	0	None	.	39	1	870	0	0.00114943	het:1;	1	1
CEP164	IRD	14:110445655:G:A	14	110445655	G	A	CEP164	ENSMMUG00000007791	ENSMMUT00000010916	splice_donor_variant	HIGH	exon:.	ENSMMUT00000010916:.	ENSMMUT00000010916:.	11:117251422:G:A	11	117251422	G	A	exonic&splicing	CEP164&CEP164	NM_014956:exon12:c.1409+1G>A	synonymous_SNV	CEP164:NM_001271933:exon11:c.G1410A:p.R470R	.	0.999969	0.95	.	.	.	.	.	0.58013	PASS	0	0	0	None	.	33	1	1876	0	0.000533049	het:1;	1	1
MKS1	IRD	16:38592218:G:A	16	38592218	G	A	MKS1	ENSMMUG00000011971	ENSMMUT00000016770	splice_donor_variant	HIGH	exon:.	ENSMMUT00000016770:.	ENSMMUT00000016770:.	17:56288019:C:T	17	56288019	C	T	splicing	MKS1	NM_001165927:exon11:c.994+1G>A&NM_017777:exon11:c.1024+1G>A&NM_001321269:exon11:c.1024+1G>A&NM_001321268:exon10:c.415+1G>A&NM_001330397:exon11:c.1024+1G>A	.	.	MATCH-chr17:56288019:C>T:MKS1:NM_017777.3:c.1024+1G>A::Disease_causing_mutation:Meckel_syndrome:17377820&	0.999983	0.898	rs199874059	.	.	.	.	0.49495	PASS	6.01241e-05	15	249484	Pathogenic/Likely_pathogenic	.	31	1	870	0	0.00114943	het:1;	1	1
ADGRV1	IRD	6:87485512:C:T	6	87485512	C	T	ADGRV1	ENSMMUG00000018976	ENSMMUT00000026675	stop_gained	HIGH	exon:9/90	ENSMMUT00000026675:1603_Cga/Tga	ENSMMUT00000026675:535_R/*	5:89925120:C:T	5	89925120	C	T	exonic	ADGRV1	.	stopgain	ADGRV1:NM_032119:exon9:c.C1603T:p.R535X	.	.	.	rs746004086	.	.	.	.	0.97067	PASS	0	0	0	Pathogenic	0.146	36	1	2334	0	0.000428449	het:1;	1	1
NEK2	IRD	1:69172380:C:A	1	69172380	C	A	NEK2	ENSMMUG00000005216	ENSMMUT00000071646	stop_gained	HIGH	exon:3/8	ENSMMUT00000071646:376_Gaa/Taa	ENSMMUT00000071646:126_E/*	1:211847004:C:A	1	211847004	C	A	exonic	NEK2	.	stopgain	NEK2:NM_001204182:exon3:c.G376T:p.E126X,NEK2:NM_001204183:exon3:c.G376T:p.E126X,NEK2:NM_002497:exon3:c.G376T:p.E126X	.	.	.	rs918172930	.	.	.	.	0.98123	PASS	0	0	0	None	.	38	2	870	0	0.00229885	het:2;	1	2
KMT2C	ND	3:178212873:A:T	3	178212873	A	T	KMT2C	ENSMMUG00000007212	ENSMMUT00000010086	stop_gained	HIGH	exon:20/61	ENSMMUT00000010086:3321_tgT/tgA	ENSMMUT00000010086:1107_C/*	7:151921114:A:T	7	151921114	A	T	exonic	KMT2C	.	stopgain	KMT2C:NM_170606:exon20:c.T3309A:p.C1103X	.	.	.	rs4024337	.	.	.	.	0.96438	PASS	0	0	0	None	.	35	2	870	0	0.00229885	het:2;	1	2
ADGRV1	IRD	6:87650297:G:A	6	87650297	G	A	ADGRV1	ENSMMUG00000018976	ENSMMUT00000026675	splice_donor_variant	HIGH	exon:.	ENSMMUT00000026675:.	ENSMMUT00000026675:.	5:90084128:G:A	5	90084128	G	A	splicing	ADGRV1	NM_032119:exon68:c.13893+1G>A	.	.	.	0.999982	0.938	.	.	.	.	.	0.77269	PASS	0	0	0	Likely_pathogenic	.	32	1	2282	0	0.000438212	het:1;	1	1
TULP1	IRD	4:133977877:T:G	4	133977877	T	G	TULP1	ENSMMUG00000005064	ENSMMUT00000007139	splice_donor_variant	HIGH	exon:.	ENSMMUT00000007139:.	ENSMMUT00000007139:.	6:35476984:A:C	6	35476984	A	C	splicing	TULP1	NM_003322:exon8:c.822+2T>G&NM_001289395:exon7:c.663+2T>G	.	.	.	0.999994	0.944	.	.	.	.	.	0.6448	PASS	0	0	0	None	.	33	1	2352	0	0.00042517	het:1;	1	1
LRP1B	IRD	12:28134268:A:G	12	28134268	A	G	LRP1B	ENSMMUG00000009885	ENSMMUT00000013814	splice_donor_variant	HIGH	exon:.	ENSMMUT00000013814:.	ENSMMUT00000013814:.	2:141771123:A:G	2	141771123	A	G	splicing	LRP1B	NM_018557:exon14:c.2380+2T>C	.	.	.	0.992959	0.672	.	.	.	.	.	0.64868	PASS	0	0	0	None	.	33	1	870	0	0.00114943	het:1;	1	1
PDZD7	IRD	9:101491159:T:A	9	101491159	T	A	PDZD7	711200	XM_015148033.2	splice_acceptor_variant	HIGH	exon:.	XM_015148033.2:.	XM_015148033.2:.	10:102776186:T:A	10	102776186	T	A	splicing	PDZD7	NM_001195263:exon10:c.1523-2A>T	.	.	.	0.999988	0.922	.	.	.	.	.	0.40127	PASS	0	0	0	None	.	24	1	2010	0	0.000497512	het:1;	1	1
VIL1	ND	12:105844747:G:A	12	105844747	G	A	VIL1	ENSMMUG00000016899	ENSMMUT00000023737	splice_donor_variant	HIGH	exon:.	ENSMMUT00000023737:.	ENSMMUT00000023737:.	2:219290535:G:A	2	219290535	G	A	splicing	VIL1	NM_007127:exon4:c.347+1G>A	.	.	.	0.999903	.	.	.	.	.	.	0.75686	PASS	0	0	0	None	.	32	1	2364	0	0.000423012	het:1;	1	1
KMT2C	ND	3:178241554:A:G	3	178241554	A	G	KMT2C	ENSMMUG00000007212	ENSMMUT00000010086	splice_donor_variant	HIGH	exon:.	ENSMMUT00000010086:.	ENSMMUT00000010086:.	7:151949022:A:G	7	151949022	A	G	splicing	KMT2C	NM_170606:exon11:c.1621+2T>C	.	.	.	0.993406	0.7	.	.	.	.	.	0.69019	PASS	0	0	0	None	.	33	1	2342	0	0.000426985	het:1;	1	1
TLR3	IRD	5:183370476:G:A	5	183370476	G	A	TLR3	ENSMMUG00000021762	ENSMMUT00000030621	stop_gained	HIGH	exon:4/5	ENSMMUT00000030621:2328_tgG/tgA	ENSMMUT00000030621:452_W/*	4:187004196:G:A	4	187004196	G	A	exonic	TLR3	.	stopgain	TLR3:NM_003265:exon4:c.G1356A:p.W452X	.	.	.	.	.	.	.	.	0.96897	PASS	0	0	0	None	.	37	1	2362	0	0.00042337	het:1;	1	1
CERKL	IRD	12:68637074:C:G	12	68637074	C	G	CERKL	ENSMMUG00000015344	ENSMMUT00000021514	splice_acceptor_variant	HIGH	exon:.	ENSMMUT00000021514:.	ENSMMUT00000021514:.	2:182409524:C:G	2	182409524	C	G	splicing	CERKL	NM_201548:exon11:c.1269-1G>C&NM_001160277:exon11:c.1215-1G>C&NM_001030312:exon8:c.930-1G>C&NM_001030311:exon12:c.1347-1G>C&NM_001030313:exon9:c.1062-1G>C	.	.	.	0.999993	0.936	.	.	.	.	.	0.79418	PASS	0	0	0	None	.	34	1	870	0	0.00114943	het:1;	1	1
KMT2C	ND	3:178212908:G:A	3	178212908	G	A	KMT2C	ENSMMUG00000007212	ENSMMUT00000010086	stop_gained	HIGH	exon:20/61	ENSMMUT00000010086:3286_Cga/Tga	ENSMMUT00000010086:1096_R/*	7:151921149:G:A	7	151921149	G	A	exonic	KMT2C	.	stopgain	KMT2C:NM_170606:exon20:c.C3274T:p.R1092X	.	.	.	rs4024370	.	.	.	.	0.96997	PASS	0	0	0	None	.	35	2	870	0	0.00229885	het:2;	1	2
SPP2	IRD	12:121503784:G:C	12	121503784	G	C	SPP2	ENSMMUG00000012173	ENSMMUT00000017050	splice_acceptor_variant	HIGH	exon:.	ENSMMUT00000017050:.	ENSMMUT00000017050:.	2:234975867:G:C	2	234975867	G	C	splicing	SPP2	NM_006944:exon6:c.500-1G>C	.	.	.	0.999969	0.774	.	.	.	.	.	0.1643	PASS	0	0	0	None	.	24.1	1	2240	0	0.000446429	het:1;	1	1
BEST1	IRD	14:12162486:G:T	14	12162486	G	T	BEST1	ENSMMUG00000015147	ENSMMUT00000044316	stop_gained	HIGH	exon:8/9	ENSMMUT00000044316:1748_tCg/tAg	ENSMMUT00000044316:583_S/*	11:61730554:C:A	11	61730554	C	A	exonic	BEST1	.	stopgain	BEST1:NM_001139443:exon9:c.C1748A:p.S583X	.	.	.	.	.	.	.	.	0.86835	PASS	0	0	0	None	.	32	1	2366	0	0.000422654	het:1;	1	1
ACBD5	IRD	9:28121220:C:T	9	28121220	C	T	ACBD5	ENSMMUG00000016410	ENSMMUT00000023038	splice_donor_variant	HIGH	exon:.	ENSMMUT00000023038:.	ENSMMUT00000023038:.	10:27529602:C:T	10	27529602	C	T	splicing	ACBD5	NM_145698:exon1:c.15+1G>A	.	.	.	0.999982	0.94	.	.	.	.	.	0.78668	PASS	0	0	0	None	.	33	5	3464	0	0.00144342	het:5;	3	5
RPGRIP1	IRD	7:83218455:T:A	7	83218455	T	A	RPGRIP1	ENSMMUG00000021552	ENSMMUT00000040067	stop_gained	HIGH	exon:13/23	ENSMMUT00000040067:1727_tTa/tAa	ENSMMUT00000040067:576_L/*	14:21790137:T:A	14	21790137	T	A	exonic	RPGRIP1	.	stopgain	RPGRIP1:NM_020366:exon13:c.T1736A:p.L579X	chr14:21790139:A>G:RPGRIP1:NM_020366.3:c.1738A>G:p.R580G:Disease_causing_mutation:Leber_congenital_amaurosis:19753312&	.	.	rs759969491	.	.	.	.	0.97247	PASS	0	0	0	None	.	37	6	3684	0	0.00162866	het:6;	2	6
MAK	IRD	4:159182448:C:T	4	159182448	C	T	MAK	ENSMMUG00000005532	ENSMMUT00000003342	stop_gained	HIGH	exon:2/14	ENSMMUT00000003342:466_Cga/Tga	ENSMMUT00000003342:3_R/*	6:10830875:G:A	6	10830875	G	A	exonic	MAK	.	stopgain	MAK:NM_001242957:exon1:c.C7T:p.R3X,MAK:NM_005906:exon1:c.C7T:p.R3X,MAK:NM_001242385:exon2:c.C7T:p.R3X	.	.	.	rs558628181	.	.	.	.	0.97171	PASS	2.78346e-05	7	251486	Pathogenic	.	36	5	2362	0	0.00211685	het:5;	1	5
ABCC6	IRD	20:15746106:C:T	20	15746106	C	T	ABCC6	ENSMMUG00000041962	ENSMMUT00000053756	splice_acceptor_variant	HIGH	exon:.	ENSMMUT00000053756:.	ENSMMUT00000053756:.	16:16269844:C:T	16	16269844	C	T	splicing	ABCC6	NM_001171:exon20:c.2591-1G>A	.	.	.	0.999973	0.942	.	.	.	.	.	0.6341	PASS	0	0	0	None	.	34	1	1202	0	0.000831947	het:1;	1	1
NPHP4	IRD	1:218635962:C:T	1	218635962	C	T	NPHP4	ENSMMUG00000022888	ENSMMUT00000032216	stop_gained	HIGH	exon:16/28	ENSMMUT00000032216:2131_Cag/Tag	ENSMMUT00000032216:670_Q/*	1:5964809:G:A	1	5964809	G	A	exonic	NPHP4	.	stopgain	NPHP4:NM_001291594:exon12:c.C475T:p.Q159X,NPHP4:NM_001291593:exon13:c.C472T:p.Q158X,NPHP4:NM_015102:exon16:c.C2011T:p.Q671X	MATCH-chr1:5964809:G>A:NPHP4:NM_015102.3:c.2011C>T:p.Q671*:Disease_causing_mutation:Nephronophthisis-related_ciliopathy:23559409&chr1:5964819:A>T:NPHP4:NM_015102.3:c.2001T>A:p.Y667*:Disease_causing_mutation:Nephronophthisis-related_ciliopathy:23559409&	.	.	rs1025515771	.	.	.	.	0.98684	PASS	0	0	0	Pathogenic	.	44	2	2366	0	0.000845309	het:2;	1	2
CDH23	IRD	9:66208234:C:A	9	66208234	C	A	CDH23	ENSMMUG00000014733	ENSMMUT00000018179	stop_gained	HIGH	exon:6/69	ENSMMUT00000018179:574_Gag/Tag	ENSMMUT00000018179:192_E/*	10:73326643:G:T	10	73326643	G	T	exonic	CDH23	.	stopgain	CDH23:NM_001171930:exon7:c.G574T:p.E192X,CDH23:NM_001171931:exon7:c.G574T:p.E192X,CDH23:NM_001171932:exon7:c.G574T:p.E192X,CDH23:NM_022124:exon7:c.G574T:p.E192X,CDH23:NM_052836:exon7:c.G574T:p.E192X	.	.	.	.	.	.	.	.	0.98765	PASS	0	0	0	None	.	41	4	2358	0	0.00169635	het:4;	1	4
CEP250	IRD	10:70714849:C:T	10	70714849	C	T	CEP250	ENSMMUG00000007335	ENSMMUT00000010252	stop_gained	HIGH	exon:24/34	ENSMMUT00000010252:3503_Caa/Taa	ENSMMUT00000010252:1093_Q/*	20:34084476:C:T	20	34084476	C	T	exonic	CEP250	.	stopgain	CEP250:NM_001318219:exon23:c.C1342T:p.Q448X,CEP250:NM_007186:exon25:c.C3238T:p.Q1080X	.	.	.	.	.	.	.	.	0.96678	PASS	0	0	0	None	.	35	1	2346	0	0.000426257	het:1;	1	1
DHDDS	IRD	1:198351058:T:C	1	198351058	T	C	DHDDS	ENSMMUG00000022426	ENSMMUT00000031542	splice_acceptor_variant	HIGH	exon:.	ENSMMUT00000031542:.	ENSMMUT00000031542:.	1:26759380:A:G	1	26759380	A	G	splicing	DHDDS	NM_024887:exon2:UTR5&NM_001243564:exon2:UTR5&NM_001243565:exon2:UTR5&NM_205861:exon2:UTR5&NM_001319959:exon2:UTR5	.	.	.	0.999947	0.672	.	.	.	.	.	.	PASS	0	0	0	None	.	24.4	5	3680	0	0.0013587	het:5;	2	5
RIMS1	ND	4:100681825:G:A	4	100681825	G	A	RIMS1	ENSMMUG00000010345	ENSMMUT00000014470	stop_gained	HIGH	exon:9/30	ENSMMUT00000014470:1888_Cga/Tga	ENSMMUT00000014470:630_R/*	6:72947556:C:T	6	72947556	C	T	exonic	RIMS1	.	stopgain	RIMS1:NM_001168407:exon4:c.C310T:p.R104X,RIMS1:NM_001168408:exon4:c.C310T:p.R104X,RIMS1:NM_001168409:exon4:c.C67T:p.R23X,RIMS1:NM_001168410:exon4:c.C265T:p.R89X,RIMS1:NM_001350414:exon4:c.C310T:p.R104X,RIMS1:NM_001350415:exon4:c.C310T:p.R104X,RIMS1:NM_001350416:exon4:c.C310T:p.R104X,RIMS1:NM_001350417:exon4:c.C310T:p.R104X,RIMS1:NM_001350418:exon4:c.C310T:p.R104X,RIMS1:NM_001350419:exon4:c.C310T:…	.	.	.	.	.	.	.	.	0.98872	PASS	0	0	0	None	0.172	38	1	870	0	0.00114943	het:1;	1	1
CERS4	ND	19:8150374:G:C	19	8150374	G	C	CERS4	ENSMMUG00000011178	ENSMMUT00000015628	splice_acceptor_variant	HIGH	exon:.	ENSMMUT00000015628:.	ENSMMUT00000015628:.	19:8315959:G:C	19	8315959	G	C	splicing	CERS4	NM_024552:exon3:UTR5	.	.	.	0.999723	0.754	.	.	.	.	.	.	PASS	0	0	0	None	.	29.2	1	2364	0	0.000423012	het:1;	1	1
PLA2G6	IRD	10:13401316:A:G	10	13401316	A	G	PLA2G6	ENSMMUG00000002701	ENSMMUT00000003843	splice_acceptor_variant	HIGH	exon:.	ENSMMUT00000003843:.	ENSMMUT00000003843:.	22:38525571:T:C	22	38525571	T	C	splicing	PLA2G6	NM_001349866:exon8:c.1078-2A>G&NM_001349865:exon8:c.1078-2A>G&NM_001349864:exon8:c.1078-2A>G&NM_001349869:exon9:c.544-2A>G&NM_001199562:exon8:c.1078-2A>G&NM_001349868:exon7:c.400-2A>G&NM_001349867:exon9:c.544-2A>G&NM_003560:exon8:c.1078-2A>G&NM_001004426:exon8:c.1078-2A>G	.	.	chr22:38525572:G>T:PLA2G6:NM_003560.2:c.1078-3C>A::Disease_causing_mutation:Dystonia-parkinsonism,_adult-onset,_levodopa-responsive:20669327&	0.999991	0.944	.	.	.	.	.	0.64302	PASS	0	0	0	None	.	34	5	3666	0	0.00136388	het:5;	1	5
CDH3	IRD	20:55871900:C:T	20	55871900	C	T	CDH3	ENSMMUG00000010393	ENSMMUT00000039263	stop_gained	HIGH	exon:2/16	ENSMMUT00000039263:58_Caa/Taa	ENSMMUT00000039263:20_Q/*	16:68679551:C:T	16	68679551	C	T	exonic	CDH3	.	stopgain	CDH3:NM_001317195:exon2:c.C58T:p.Q20X,CDH3:NM_001793:exon2:c.C58T:p.Q20X	.	.	.	.	.	.	.	.	0.90101	PASS	0	0	0	None	.	33	2	1446	0	0.00138313	het:2;	1	2
PHF2	ND	15:108620843:A:G	15	108620843	A	G	PHF2	ENSMMUG00000008281	ENSMMUT00000011583	splice_acceptor_variant	HIGH	exon:.	ENSMMUT00000011583:.	ENSMMUT00000011583:.	9:96420425:A:G	9	96420425	A	G	splicing	PHF2	NM_005392:exon10:c.1148-2A>G	.	.	.	0.999991	0.89	.	.	.	.	.	0.44592	PASS	0	0	0	None	.	32	2	870	0	0.00229885	het:2;	1	2
ABCA4	IRD	1:130170655:C:T	1	130170655	C	T	ABCA4	ENSMMUG00000013858	ENSMMUT00000019452	stop_gained	HIGH	exon:49/50	ENSMMUT00000019452:6805_Cga/Tga	ENSMMUT00000019452:2269_R/*	1:94461676:G:A	1	94461676	G	A	exonic	ABCA4	.	stopgain	ABCA4:NM_000350:exon49:c.C6805T:p.R2269X	MATCH-chr1:94461676:G>A:ABCA4:NM_000350.2:c.6805C>T:p.R2269*:Disease_causing_mutation:Macular_degeneration,_age_related:25087612&chr1:94461664:C>T:ABCA4:NM_000350.2:c.6816+1G>A:N/A:Disease causing mutation:N/A:26161775,26161775&	.	.	rs372234578	.	.	.	.	0.97509	PASS	1.19471e-05	3	251108	Uncertain_significance	.	39	1	1816	0	0.000550661	het:1;	1	1
