# Supplementary material for: Genetic diversity of 1,845 rhesus macaques improves genetic variation interpretation and identifies disease models
Source: Nat Commun. 2024 Jul 5;15:5658. doi: 10.1038/s41467-024-49922-6 (PMC11226599; doi:10.1038/s41467-024-49922-6)
Supplement: Supplementary file 7 — Supplementary Data 4 [file 41467_2024_49922_MOESM7_ESM.xlsx]

## Sheet: Supplementary Table 4
Supplementary Data 4: The 31 reported putative human pathogenic variants
rhemac gene	associated disease	rhemac10_coordinate	hg19_coordinate	clinvar	rhemac_var	hg_var	rhemac_AN	rhemac_hom_gf	rhemac_AF	gnomad_AF	revel	cadd	sift	polyphen2	mutationAssessor	MetaSVM_score	MetaLR_score	phyloP100way_vertebrate	phyloP20way_mammalian	phastCons100way_vertebrate	phastCons20way_mammalian	LRT	MutationTaster	FATHMM	PROVEAN	VEST3	MutPred	DANN	GERP	HGMD	gnomAD_AF	gnomAD_AC	gnomAD_AN	gnomAD_AF_max	gnomAD_AC_max	gnomAD_AN_max	gnomAD_Hom	Number of heterozygotes and homozygotes	Number of colonies with the carriers	Total number of carriers
ERCC6	IRD	9:47920694:G:A	10:50680954:C:T	Likely_pathogenic	splice_donor_variant	.	1350	0	0.0037037	0	.	33	.	.	.	.	.	7.905	0.852	1	0.391	.	1	.	.	.	.	0.990843	5.72	.	0	0	0	0	0	0	0	het:5;	1	5
FZD4	IRD	14:80158661:C:T	11:86663418:C:T	Uncertain_significance	missense_variant	nonsynonymous_SNV	2368	0	0.000422297	1.19344e-05	0.559	25.5	0.007	0.738	1.955	0.1671	0.6119	3.9	0.935	1	0.997	0	1	-1.33	-1.9	0.719	.	0.999473	5.82	MATCH-chr11:86663418:C>T:FZD4:NM_012193.3:c.380G>A:p.R127H:Disease_causing_mutation:Retinopathy_of_prematurity:23441120&	1.19344e-05	3	251374	0.000184684	3	16244	0	het:1;	1	1
DMD	IRD	X:31103250:C:T	X:31222190:C:T	Uncertain_significance	missense_variant	nonsynonymous_SNV	2294	0	0.00043592	1.63821e-05	0.784	28.1	0.002	0.554	2.75	0.3589	0.5953	7.905	0.935	1	1	0.001857	1	-0.7	-4.91	0.825	0.796	0.999148	4.47	MATCH-chrX:31222190:C>T:DMD:NM_004006.2:c.9695G>A:p.R3232H:Disease_causing_mutation:Muscular_dystrophy,_Duchenne:19937601&chrX:31222194:G>A:DMD:NM_004006.2:c.9691C>T:p.Q3231*:Disease_causing_mutation:Muscular_dystrophy,_Duchenne:17041906&chrX:31222203:A>G:DMD:NM_004006.2:c.9682T>C:p.F3228L:Disease_causing_mutation:Cardiomyopathy,_dilated:12359139,23299917,24055113&	1.63821e-05	3	183127	0.000105319	2	18990	0	het:1;	1	1
CLN6	IRD	7:44876196:C:T	15:68504191:C:T	Conflicting_interpretations_of_pathogenicity	missense_variant	nonsynonymous_SNV	3682	0.00162955	0.037208	1.59747e-05	0.953	29.8	0.007	0.996	2.16	1.0263	0.9071	7.517	0.834	1	0.966	0	0.999999	-3.91	-3.26	0.845	0.788	0.999486	5.14	MATCH-chr15:68504191:C>T:CLN6:NM_017882.2:c.308G>A:p.R103Q:Disease_causing_mutation:Neuronal_ceroid_lipofuscinosis_4A,_autosomal_recessive:21549341&chr15:68504182:C>CG:CLN6:NM_017882.2:c.316dupC:Disease_causing_mutation:Neuronal_ceroid_lipofuscinosis,_late_infantile:11727201,20020536,23735787&chr15:68504188:G>A:CLN6:NM_017882.2:c.311C>T:p.S104F:Disease_causing_mutation:Neuronal_ceroid_lipofuscino…	1.59747e-05	4	250396	6.15764e-05	1	16240	0	het:131;hom:3;	8	134
PEX1	IRD	3:113649626:G:A	7:92123881:C:T	Conflicting_interpretations_of_pathogenicity	missense_variant	nonsynonymous_SNV	2358	0	0.000848176	3.97902e-05	0.941	32	0	1	3.25	1.0396	0.9206	7.902	0.931	1	0.973	0	1	-3.4	-3.99	0.934	.	0.999591	5.64	MATCH-chr7:92123881:C>T:PEX1:NM_000466.2:c.2846G>A:p.R949Q:Disease_causing_mutation:Zellweger_syndrome:11389485&chr7:92123882:G>A:PEX1:NM_000466.2:c.2845C>T:p.R949W:Disease_causing_mutation:Zellweger_syndrome:21031596&chr7:92123884:C>T:PEX1:NM_000466.2:c.2843G>A:p.R948Q:Disease_causing_mutation:Zellweger_syndrome:19105186&	3.97902e-05	10	251318	7.04052e-05	8	113628	0	het:2;	1	2
ABCC6	IRD	20:15759979:G:A	16:16284104:G:A	Pathogenic	stop_gained	stopgain	2362	0	0.00042337	4.37794e-05	.	37	.	.	.	.	.	1.993	1.047	1	0.099	0.000895	1	.	.	.	.	0.998387	3.88	MATCH-chr16:16284104:G>A:ABCC6:NM_001171.5:c.1552C>T:p.R518*:Disease_causing_mutation:Pseudoxanthoma_elasticum,_autosomal_recessive:11439001,22209248&chr16:16284093:C>G:ABCC6:NM_001171.5:c.1563G>C:p.E521D:Disease_causing_mutation:Pseudoxanthoma_elasticum,_autosomal_recessive:18157818&chr16:16284103:C>T:ABCC6:NM_001171.5:c.1553G>A:p.R518Q:Disease_causing_mutation:Pseudoxanthoma_elasticum:12384774&	4.37794e-05	11	251260	7.92463e-05	9	113570	0	het:1;	1	1
EYS	IRD	4:109046181:C:T	6:64431382:G:A	Pathogenic/Likely_pathogenic	stop_gained	stopgain	3640	0.000549451	0.00604396	0	.	36	.	.	.	.	.	2.947	0.831	0.999	0.968	1.2e-05	1	.	.	.	.	0.994278	3.85	.	0	0	0	0	0	0	0	het:20;hom:1;	2	21
RDH12	IRD	7:129869782:G:C	14:68196054:G:C	Likely_pathogenic	missense_variant	nonsynonymous_SNV	2266	0	0.000441306	0	0.821	26.9	0.001	1	4.375	0.6936	0.7018	7.792	0.953	1	0.85	0	1	-0.72	-4.79	0.966	0.766	0.997417	4.85	chr14:68196054:GCCCTG>G:RDH12:NM_152443.2:c.806_810delCCCTG:Disease_causing_mutation:Retinal_dystrophy:15258582,23847139&	0	0	0	0	0	0	0	het:1;	1	1
MKS1	IRD	16:38592218:G:A	17:56288019:C:T	Pathogenic/Likely_pathogenic	splice_donor_variant	.	870	0	0.00114943	6.01241e-05	.	31	.	.	.	.	.	3.669	0.054	1	0.854	.	1	.	.	.	.	0.97708	4.53	MATCH-chr17:56288019:C>T:MKS1:NM_017777.3:c.1024+1G>A::Disease_causing_mutation:Meckel_syndrome:17377820&	6.01241e-05	15	249484	0.00014481	5	34528	0	het:1;	1	1
ADGRV1	IRD	6:87485512:C:T	5:89925120:C:T	Pathogenic	stop_gained	stopgain	2334	0	0.000428449	0	0.146	36	.	.	.	.	.	3.62	0.935	1	0.999	0	1	.	.	.	.	0.997004	2.48	.	0	0	0	0	0	0	0	het:1;	1	1
AHI1	IRD	4:39069608:C:T	6:135769570:C:T	Pathogenic	missense_variant	nonsynonymous_SNV	2322	0	0.000430663	0	0.576	31	0.002	0.999	2.835	0.0874	0.5415	7.568	0.807	1	0.985	0	1	-0.43	-4.23	0.883	0.46	0.99941	5.89	MATCH-chr6:135769570:C>T:AHI1:NM_017651.4:c.1484G>A:p.R495H:Disease_causing_mutation:Joubert_syndrome:21937992&	3.18451e-05	1	31402	6.48256e-05	1	15426	0	het:1;	1	1
RS1	IRD	X:18411456:A:G	X:18665444:A:G	Likely_pathogenic	missense_variant	nonsynonymous_SNV	2342	0.000853971	0.00128096	0	0.884	27.4	0.04	0.997	2.545	1.1034	0.9522	8.943	1.193	1	1	0	1	-5.22	-1.96	0.857	0.853	0.998516	5.43	chrX:18665429:C>G:RS1:NM_000330.3:c.208G>C:p.G70R:Disease_causing_mutation:Retinoschisis,_X_linked_juvenile:10533068&chrX:18665429:C>T:RS1:NM_000330.3:c.208G>A:p.G70S:Disease_causing_mutation:Retinoschisis,_X_linked_juvenile:9618178,12417531,16361673&chrX:18665431:A>G:RS1:NM_000330.3:c.206T>C:p.L69P:Disease_causing_mutation:Retinoschisis,_X_linked_juvenile:17296904,23847049&chrX:18665441:GA>G:RS1…	0	0	0	0	0	0	0	het:1;hom:1;	1	2
BEST1	IRD	14:12169668:C:T	11:61724439:G:A	Likely_pathogenic	missense_variant	nonsynonymous_SNV	2364	0	0.000846024	3.97877e-06	0.85	26.1	0.021	0.283	2.6	1.0861	0.9408	6.131	1.048	1	0.997	4.4e-05	0.999792	-5.01	-3.13	0.106	0.447	0.999403	5.27	chr11:61724432:C>T:BEST1:NM_004183.3:c.598C>T:p.R200*:Disease_causing_mutation:Bestrophinopathy:18179881,24560797&chr11:61724436:T>C:BEST1:NM_004183.3:c.602T>C:p.I201T:Disease_causing_mutation:Best_macular_dystrophy:10798642,22422030&chr11:61724438:C>T:BEST1:NM_004183.3:c.604C>T:p.R202W:Disease_causing_mutation:Bestrophinopathy:21330666&chr11:61724448:T>C:BEST1:NM_004183.3:c.614T>C:p.I205T:Diseas…	3.97877e-06	1	251334	8.80127e-06	1	113620	0	het:2;	1	2
APOB	IRD	13:87968609:T:C	2:21235506:A:G	None	missense_variant	nonsynonymous_SNV	3682	0	0.00380228	0	0.264	25.5	0.044	0.956	2.9	-1.0088	0.0137	4.736	1.088	0.999	0.983	4.8e-05	0.791068	5.62	-2.8	0.932	0.309	0.997161	5.88	MATCH-chr2:21235506:A>G:APOB:NM_000384.2:c.4234T>C:p.Y1412H:Disease_causing_mutation:Hypertriglyceridaemia:20657596&	0	0	0	0	0	0	0	het:14;	3	14
CYP4V2	IRD	5:183483330:C:A	4:187126364:C:A	None	missense_variant	nonsynonymous_SNV	2352	0	0.00042517	0	0.97	27	0	0.999	4.8	1.0894	0.9441	7.392	0.935	1	0.872	0	1	-3.15	-5.82	0.985	0.952	0.994073	5.5	MATCH-chr4:187126364:C>A:CYP4V2:NM_207352.3:c.998C>A:p.T333K:Disease_causing_mutation:Bietti_crystalline_corneoretinal_dystrophy:24480711&chr4:187126358:A>C:CYP4V2:NM_207352.3:c.992A>C:p.H331P:Disease_causing_mutation:Bietti_crystalline_corneoretinal_dystrophy:15042513,22772592&chr4:187126360:G>A:CYP4V2:NM_207352.3:c.994G>A:p.D332N:Disease	0	0	0	0	0	0	0	het:1;	1	1
RPGRIP1	IRD	7:83222350:G:A	14:21794020:G:A	Pathogenic/Likely_pathogenic	missense_variant	nonsynonymous_SNV	2366	0	0.000422654	1.61331e-05	0.875	26.4	0.004	0.848	2.855	0.6841	0.7877	5.604	0.953	1	0.998	2e-06	0.979753	-2.84	-3.08	0.672	0.447	0.999025	4.71	MATCH-chr14:21794020:G>A:RPGRIP1:NM_020366.3:c.2398G>A:p.E800K:Disease_causing_mutation:Retinitis_pigmentosa:24123792&	1.61331e-05	4	247938	0.000111272	2	17974	0	het:1;	1	1
ADGRV1	IRD	6:87650297:G:A	5:90084128:G:A	Likely_pathogenic	splice_donor_variant	.	2282	0	0.000438212	0	.	32	.	.	.	.	.	8.612	0.953	1	0.978	.	1	.	.	.	.	0.99452	5.11	.	6.36983e-05	2	31398	0.000129618	2	15430	0	het:1;	1	1
MAPT	ND	16:57812530:C:T	17:44101427:C:T	Pathogenic	missense_variant	nonsynonymous_SNV	2366	0	0.000422654	1.59182e-05	0.286	29	0.013	0.996	1.5	-0.9342	0.0776	2.204	0.068	0.95	0.981	0.002423	0.999983	2.45	-5.38	0.65	0.42	0.999076	3.44	MATCH-chr17:44101427:C>T:MAPT:NM_005910.5:c.1216C>T:p.R406W:Disease_causing_mutation:Frontotemporal_dementia,_with_parkinsonism:9641683,10820221,11102510&chr17:44101439:A>C:MAPT:NM_005910.5:c.1228A>C:p.N410H:Disease_causing_mutation:Corticobasal_degeneration:24121548&	1.59182e-05	4	251284	2.64043e-05	3	113618	0	het:1;	1	1
RPE65	IRD	1:155980120:C:T	1:68910541:G:A	Pathogenic	missense_variant	nonsynonymous_SNV	2310	0	0.0004329	5.57298e-05	0.852	29.8	0.012	0.942	2.62	0.9425	0.8835	3.077	1.048	1	0.987	1e-06	1	-3.63	-3.1	0.969	.	0.99912	4.05	MATCH-chr1:68910541:G>A:RPE65:NM_000329.2:c.271C>T:p.R91W:Disease_causing_mutation:Retinitis_pigmentosa:9501220,16754667,19431183&chr1:68910529:C>G:RPE65:NM_000329.2:c.283G>C:p.E95Q:Disease_causing_mutation:Retinitis_pigmentosa:11095629,18599565&chr1:68910540:C>G:RPE65:NM_000329.2:c.272G>C:p.R91P:Disease_causing_mutation:Leber_congenital_amaurosis:17724218&chr1:68910540:C>T:RPE65:NM_000329.2:c.27…	5.57298e-05	14	251212	0.000369777	6	16226	0	het:1;	1	1
LRP5	IRD	14:6370869:C:T	11:68171014:G:A	None	missense_variant	nonsynonymous_SNV	870	0	0.00114943	3.97719e-06	0.95	29.9	0	0.996	3.345	1.0271	0.9011	9.823	1.048	1	0.994	0.000142	1	-3.37	-7.07	0.993	0.964	0.999367	4.13	MATCH-chr11:68171014:G>A:LRP5:NM_002335.2:c.1648G>A:p.G550R:Disease_causing_mutation:Exudative_vitreoretinopathy:16929062&chr11:68171021:C>T:LRP5:NM_002335.2:c.1655C>T:p.T552M:Disease_causing_mutation:Osteoporosis-pseudoglioma_syndrome:20034086&	3.97719e-06	1	251434	8.79353e-06	1	113720	0	het:1;	1	1
TK2	IRD	20:53683174:C:T	16:66551761:C:T	Likely_pathogenic	missense_variant	nonsynonymous_SNV	480	0	0.00208333	0	0.811	28.6	.	0.957	3.4	1.0996	0.9593	5.808	0.935	1	0.073	0	1	.	.	0.233	.	0.998532	5.78	.	0	0	0	0	0	0	0	het:1;	1	1
MAK	IRD	4:159182448:C:T	6:10830875:G:A	Pathogenic	stop_gained	stopgain	2362	0	0.00211685	2.78346e-05	.	36	.	.	.	.	.	9.206	0.949	1	0.983	0	1	.	.	.	.	0.998076	4.35	.	2.78346e-05	7	251486	0.000202359	7	34592	0	het:5;	1	5
NPHP4	IRD	1:218635962:C:T	1:5964809:G:A	Pathogenic	stop_gained	stopgain	2366	0	0.000845309	0	.	44	.	.	.	.	.	8.282	0.935	1	1	5e-06	1	.	.	.	.	0.998436	5.1	MATCH-chr1:5964809:G>A:NPHP4:NM_015102.3:c.2011C>T:p.Q671*:Disease_causing_mutation:Nephronophthisis-related_ciliopathy:23559409&chr1:5964819:A>T:NPHP4:NM_015102.3:c.2001T>A:p.Y667*:Disease_causing_mutation:Nephronophthisis-related_ciliopathy:23559409&	0	0	0	0	0	0	0	het:2;	1	2
DHCR7	ND	14:3510636:G:A	11:71155911:C:T	Likely_pathogenic	missense_variant	nonsynonymous_SNV	3228	0	0.000929368	3.97621e-06	0.673	26.2	0.014	1	2.515	1.075	0.9594	3.748	0.935	1	0.997	0	0.999999	-4.53	-4.41	0.565	0.436	0.998973	4.06	chr11:71155907:C>T:DHCR7:NM_001360.2:c.92G>A:p.R31H:Disease	3.97621e-06	1	251496	2.89084e-05	1	34592	0	het:3;	2	3
ABCC6	IRD	20:15740384:C:T	16:16263524:C:T	Pathogenic	missense_variant	nonsynonymous_SNV	2338	0	0.000427716	2.45423e-05	0.863	26.8	0.001	0.968	3.55	0.9443	0.8921	4.738	0.916	0.941	0.991	0.000208	0.999997	-3.47	-5.22	0.557	0.908	0.999321	5.11	chr16:16263524:C>G:ABCC6:NM_001171.5:c.2974G>C:p.G992R:Disease_causing_mutation:Pseudoxanthoma_elasticum:15894595&	2.45423e-05	6	244476	8.73922e-05	3	34328	0	het:1;	1	1
ABCA4	IRD	1:130165886:G:A	1:94466455:C:T	Likely_pathogenic	missense_variant	nonsynonymous_SNV	3606	0	0.00582363	0.000174966	0.964	32	.	0.989	2.37	1.1045	0.9754	7.849	0.935	1	0.994	0	1	.	.	0.922	0.911	0.999583	5.84	chr1:94466452:A>C:ABCA4:NM_000350.2:c.6419T>G:p.L2140R:Disease	0.000174966	44	251478	0.00114319	35	30616	0	het:21;	2	21
CDH23	IRD	9:65962461:C:T	10:73572538:G:A	Conflicting_interpretations_of_pathogenicity	missense_variant	nonsynonymous_SNV	2364	0	0.000423012	0.000279377	0.708	32	.	0.998	1.04	0.3601	0.67	9.706	1.048	1	0.998	0	1	.	.	0.81	.	0.999361	5.44	MATCH-chr10:73572538:G>A:CDH23:NM_022124.5:c.9524G>A:p.R3175H:Disease_causing_mutation:Usher_syndrome_1d:12075507&chr10:73572537:C>T:CDH23:NM_022124.5:c.9523C>T:p.R3175C:Disease_causing_mutation_?:Hearing_loss,_non-syndromic:17850630&	0.000279377	69	246978	0.000560797	17	30314	0	het:1;	1	1
USH1C	IRD	14:48116309:C:T	11:17542909:G:A	Uncertain_significance	missense_variant	nonsynonymous_SNV	3682	0	0.00162955	9.14535e-05	0.241	32	0.004	0.932	1.495	-0.8904	0.1953	3.671	1.036	1	1	3.3e-05	0.999213	1.42	-3.41	0.903	0.326	0.999234	5.72	MATCH-chr11:17542909:G>A:USH1C:NM_005709.3:c.1069C>T:p.R357W:Disease_causing_mutation:Usher_syndrome_1:21569298&chr11:17542894:G>A:USH1C:NM_005709.3:c.1084C>T:p.Q362*:Disease_causing_mutation:Usher_syndrome_1:21436283,24416283&	9.14535e-05	23	251494	0.00048994	15	30616	1	het:6;	1	6
USH2A	IRD	1:73277110:C:T	1:215960057:C:T	Conflicting_interpretations_of_pathogenicity	missense_variant	nonsynonymous_SNV	3228	0	0.000619579	3.58135e-05	0.23	29.1	0.124	0.833	2.7	-1.0939	0.081	6.199	0.935	1	0.095	0.00034	0.999988	2.57	-1.88	0.707	.	0.998991	4.88	MATCH-chr1:215960057:C>T:USH2A:NM_206933.2:c.10342G>A:p.E3448K:Disease_causing_mutation:Retinitis_pigmentosa,_autosomal_recessive:24265693,24603341&	3.58135e-05	9	251302	6.1598e-05	7	113640	0	het:2;	1	2
NPHP3	IRD	2:34954005:C:T	3:132407701:C:T	Pathogenic	missense_variant	nonsynonymous_SNV	2356	0	0.000424448	1.59328e-05	0.544	26.5	0.091	0.941	1.39	-0.3671	0.3904	7.715	0.892	1	0.998	0	1	-0.03	-2.07	0.904	0.68	0.999479	5.43	MATCH-chr3:132407701:C>T:NPHP3:NM_153240.4:c.2918G>A:p.R973Q:Disease_causing_mutation:Renal-hepatic-pancreatic_dysplasia:18371931&	1.59328e-05	4	251054	6.53381e-05	2	30610	0	het:1;	1	1
ABCA4	IRD	1:130170655:C:T	1:94461676:G:A	Uncertain_significance	stop_gained	stopgain	1816	0	0.000550661	1.19471e-05	.	39	.	.	.	.	.	0.894	-0.25	0	0.01	0.002135	0.576509	.	.	.	.	0.974569	1.07	MATCH-chr1:94461676:G>A:ABCA4:NM_000350.2:c.6805C>T:p.R2269*:Disease_causing_mutation:Macular_degeneration,_age_related:25087612&chr1:94461664:C>T:ABCA4:NM_000350.2:c.6816+1G>A:N/A:Disease	1.19471e-05	3	251108	3.26648e-05	1	30614	0	het:1;	1	1
