# Supplementary material for: Genetic diversity of 1,845 rhesus macaques improves genetic variation interpretation and identifies disease models
Source: Nat Commun. 2024 Jul 5;15:5658. doi: 10.1038/s41467-024-49922-6 (PMC11226599; doi:10.1038/s41467-024-49922-6)
Supplement: Supplementary file 8 — Supplementary Data 5 [file 41467_2024_49922_MOESM8_ESM.xlsx]

## Sheet: Supplementary Table 5
Supplementary Data 5: The 19,417 filtered putative benign variants based on allele frequency in macaque and human populations
rhemac gene	associated disease	rhemac10_coordinate	hg19_coordinate	clinvar	rhemac_var	hg_var	rhemac_AN	rhemac_hom_gf	rhemac_AF	gnomad_AF	revel	cadd	sift	polyphen2	mutationAssessor	MetaSVM_score	MetaLR_score	phyloP100way_vertebrate	phyloP20way_mammalian	phastCons100way_vertebrate	phastCons20way_mammalian	LRT	MutationTaster	FATHMM	PROVEAN	VEST3	MutPred	DANN	GERP	HGMD	Number of heterozygotes and homozygotes	Number of colonies with the carriers	Total number of carriers
NPHP3	IRD	2:34957993:C:A	3:132411671:C:A	None	intron_variant	.	870	0	0.00229885	1	.	.	.	.	.	.	.	.	.	.	.	.	.	.	.	.	.	.	.	.	het:2;	1	2
COL2A1	IRD	11:47543815:G:C	12:48381038:G:C	None	intron_variant	.	868	0	0.00115207	0.999905	.	.	.	.	.	.	.	.	.	.	.	.	.	.	.	.	.	.	.	chr12:48381050:AC>A:COL2A1:NM_001844.4:c.1266+1delG:Disease_causing_mutation:Kniest_dysplasia:9066888&chr12:48381051:C>G:COL2A1:NM_001844.4:c.1266+1G>C::Disease_causing_mutation:Kniest_dysplasia:23188137&	het:1;	1	1
EMC1	IRD	1:205483383:T:C	1:19564589:A:G	None	synonymous_variant	synonymous_SNV	868	0	0.00115207	0.999988	.	.	.	.	.	.	.	.	.	.	.	.	.	.	.	.	.	.	.	.	het:1;	1	1
BBS7	IRD	5:119700122:T:C	4:122782650:T:C	None	intron_variant	.	3676	0.00598477	0.0609358	0	.	.	.	.	.	.	.	.	.	.	.	.	.	.	.	.	.	.	.	chr4:122782660:T>C:BBS7:NM_176824.2:c.340A>G::Disease_causing_mutation:Bardet-Biedl_syndrome:16308660&	het:202;hom:11;	7	213
CACNA1C	ND	11:2579154:A:G	12:2595444:A:G	None	intron_variant	.	870	0	0.00229885	0.999947	.	.	.	.	.	.	.	.	.	.	.	.	.	.	.	.	.	.	.	.	het:2;	1	2
DHDDS	IRD	1:198321138:G:A	1:26784266:C:T	None	intron_variant	.	868	0	0.00115207	1	.	.	.	.	.	.	.	.	.	.	.	.	.	.	.	.	.	.	.	.	het:1;	1	1
SNRNP200	IRD	13:688467:A:G	2:96941037:A:G	None	synonymous_variant	synonymous_SNV	870	0	0.00229885	1	.	.	.	.	.	.	.	.	.	.	.	.	.	.	.	.	.	.	.	.	het:2;	1	2
ADGRA3	IRD	5:21496257:A:G	4:22517237:A:G	None	synonymous_variant	synonymous_SNV	766	0	0.00130548	1	.	.	.	.	.	.	.	.	.	.	.	.	.	.	.	.	.	.	.	.	het:1;	1	1
MYO7A	IRD	14:70229957:G:C	11:76873952:G:C	None	synonymous_variant	synonymous_SNV	870	0	0.00229885	0.999996	.	.	.	.	.	.	.	.	.	.	.	.	.	.	.	.	.	.	.	chr11:76873938:CA>C:MYO7A:NM_000260.3:c.1595delA:Disease_causing_mutation:Usher_syndrome_1b:8900236&chr11:76873966:C>CC:MYO7A:NM_000260.3:c.1623dupC:Disease_causing_mutation:Usher_syndrome_1b:10930322&chr11:76873967:C>CC:MYO7A:NM_000260.3:c.1623dupC:Disease	het:2;	1	2
HMCN1	IRD	1:43417245:A:G	1:186157043:A:G	None	synonymous_variant	synonymous_SNV	870	0	0.00229885	0.999988	.	.	.	.	.	.	.	.	.	.	.	.	.	.	.	.	.	.	.	.	het:2;	1	2
PDE6A	IRD	6:147369179:G:A	5:149240451:G:A	None	3_prime_UTR_variant	.	870	0	0.00229885	1	.	.	.	.	.	.	.	.	.	.	.	.	.	.	.	.	.	.	.	.	het:2;	1	2
CFH	IRD	1:54159618:T:A	1:196706619:T:A	None	missense_variant	nonsynonymous_SNV	480	0	0.302083	0	0.063	15.29	0.091	0.085	2.165	-0.9182	0.1891	-0.166	0.151	0.009	0.818	.	0.985335	-0.1	-1.76	0.098	0.55	0.905994	3.25	chr1:196706616:T>C:CFH:NM_000186.3:c.2608T>C:p.C870R:Disease_causing_mutation:Haemolytic_uraemic_syndrome,_atypical:18268093&	het:145;	1	145
WFS1	IRD	5:6662983:G:A	4:6302370:C:T	None	intron_variant	.	3690	0.00271003	0.0639566	3.99189e-06	.	0.229	.	.	.	.	.	.	.	.	.	.	.	.	.	.	.	.	.	.	het:226;hom:5;	8	231
PITPNM3	IRD	16:6233315:G:A	17:6371650:G:A	None	synonymous_variant	synonymous_SNV	3138	0	0.00159337	0.999996	.	.	.	.	.	.	.	.	.	.	.	.	.	.	.	.	.	.	.	.	het:5;	2	5
GRIN2B	ND	11:15254269:A:T	12:14019183:A:T	None	intron_variant	.	870	0	0.00229885	0.999922	.	.	.	.	.	.	.	.	.	.	.	.	.	.	.	.	.	.	.	.	het:2;	1	2
RP1	IRD	8:55233392:A:G	8:55537573:A:G	None	synonymous_variant	synonymous_SNV	3690	0.00433604	0.0680217	0	.	1.485	.	.	.	.	.	.	.	.	.	.	.	.	.	.	.	.	.	chr8:55537560:C>T:RP1:NM_006269.1:c.1118C>T:p.T373I:Disease_causing_mutation:Retinitis_pigmentosa,_autosomal_recessive:15863674,11527933,24123366&	het:235;hom:8;	7	243
CEP164	IRD	14:110473609:G:A	11:117279547:G:A	None	intron_variant	.	868	0	0.00115207	1	.	.	.	.	.	.	.	.	.	.	.	.	.	.	.	.	.	.	.	.	het:1;	1	1
CTNNA1	IRD	6:136309643:G:A	5:138240112:G:A	None	synonymous_variant	synonymous_SNV	870	0	0.00229885	1	.	.	.	.	.	.	.	.	.	.	.	.	.	.	.	.	.	.	.	.	het:2;	1	2
CUL3	ND	12:111948585:C:T	2:225368531:C:T	None	synonymous_variant	synonymous_SNV	870	0	0.00229885	1	.	.	.	.	.	.	.	.	.	.	.	.	.	.	.	.	.	.	.	chr2:225368540:C>T:CUL3:NM_003590.4:c.1207-1G>A::Disease_causing_mutation:Pseudohypoaldosteronism_type_II:22266938,23453970,24266877&chr2:225368542:G>A:CUL3:NM_003590.4:c.1207-3C>T::Disease_causing_mutation:Pseudohypoaldosteronism_type_II:22266938,23453970&chr2:225368544:A>T:CUL3:NM_003590.4:c.1207-5T>A::Disease_causing_mutation:Pseudohypoaldosteronism_type_II:22266938&chr2:225368545:A>C:CUL3:NM_…	het:2;	1	2
NRXN3	ND	7:140412168:C:T	14:78744941:C:T	None	intron_variant	.	868	0	0.00115207	1	.	.	.	.	.	.	.	.	.	.	.	.	.	.	.	.	.	.	.	.	het:1;	1	1
ANKRD11	ND	20:76316428:A:G	16:89355032:A:G	None	synonymous_variant	synonymous_SNV	868	0	0.00115207	0.999829	.	.	.	.	.	.	.	.	.	.	.	.	.	.	.	.	.	.	.	.	het:1;	1	1
SPATA7	IRD	7:150567791:C:T	14:88899471:C:T	None	splice_region_variant&intron_variant	.	870	0	0.00229885	1	.	.	.	.	.	.	.	.	.	.	.	.	.	.	.	.	.	.	.	.	het:2;	1	2
ERCC6	IRD	9:47934490:T:G	10:50667086:A:C	None	synonymous_variant	synonymous_SNV	870	0	0.00229885	1	.	.	.	.	.	.	.	.	.	.	.	.	.	.	.	.	.	.	.	.	het:2;	1	2
OFD1	IRD	X:13421372:C:T	X:13779301:C:T	None	synonymous_variant	synonymous_SNV	870	0	0.00229885	1	.	.	.	.	.	.	.	.	.	.	.	.	.	.	.	.	.	.	.	chrX:13779291:CC>C:OFD1:NM_003611.2:c.2349delC:Disease_causing_mutation:Oral-facial-digital_syndrome_1:16397067&	het:2;	1	2
IFT140	IRD	20:1620846:G:A	16:1642533:G:A	None	synonymous_variant	synonymous_SNV	870	0	0.00229885	1	.	.	.	.	.	.	.	.	.	.	.	.	.	.	.	.	.	.	.	chr16:1642541:C>T:IFT140:NM_014714.3:c.418G>A:p.G140R:Disease_causing_mutation:Mainzer-Saldino_syndrome:23418020&	het:2;	1	2
DYRK1A	ND	3:9156784:A:C	21:38852925:T:G	None	intron_variant	.	2292	0	0.0008726	1	.	.	.	.	.	.	.	.	.	.	.	.	.	.	.	.	.	.	.	.	het:2;	1	2
TUBGCP4	IRD	7:19894216:A:C	15:43697419:A:C	None	intron_variant	.	870	0	0.00229885	1	.	.	.	.	.	.	.	.	.	.	.	.	.	.	.	.	.	.	.	.	het:2;	1	2
CDHR1	IRD	9:53839429:C:T	10:85972166:G:A	None	splice_region_variant&intron_variant	.	870	0	0.00229885	1	.	.	.	.	.	.	.	.	.	.	.	.	.	.	.	.	.	.	.	.	het:2;	1	2
IFT140	IRD	20:1552995:T:C	16:1576680:T:C	None	synonymous_variant	synonymous_SNV	528	0	0.00189394	0.999941	.	.	.	.	.	.	.	.	.	.	.	.	.	.	.	.	.	.	.	.	het:1;	1	1
BBS7	IRD	5:119700268:T:C	4:122782796:T:C	None	synonymous_variant	synonymous_SNV	870	0	0.00229885	1	.	.	.	.	.	.	.	.	.	.	.	.	.	.	.	.	.	.	.	chr4:122782802:A>C:BBS7:NM_176824.2:c.198T>G:p.I66M:Disease_causing_mutation:Bardet-Biedl_syndrome:19797195&chr4:122782804:T>A:BBS7:NM_176824.2:c.196A>T:p.I66F:Disease_causing_mutation:Bardet-Biedl_syndrome:15770229,20498079&	het:2;	1	2
CEP290	IRD	11:87743380:T:C	12:88474130:T:C	None	synonymous_variant	synonymous_SNV	870	0	0.00229885	0.999875	.	.	.	.	.	.	.	.	.	.	.	.	.	.	.	.	.	.	.	chr12:88474138:CT>C:CEP290:NM_025114.3:c.5046delA:Disease_causing_mutation:Leber_congenital_amaurosis:17724218&	het:2;	1	2
APOB	IRD	13:87965983:C:G	2:21238096:G:C	None	missense_variant	nonsynonymous_SNV	3680	0.00217391	0.0380435	0	0.118	19.63	0.124	0.007	2.325	-0.6103	0.0039	1.979	1.048	1	1	0.017496	0.995061	5.73	-1.6	0.082	0.241	0.992788	4.55	.	het:132;hom:4;	8	136
PEX7	IRD	4:40463428:C:T	6:137147511:C:T	None	synonymous_variant	synonymous_SNV	3234	0.000618429	0.00340136	0.999992	.	.	.	.	.	.	.	.	.	.	.	.	.	.	.	.	.	.	.	chr6:137147525:G>A:PEX7:NM_000288.3:c.257G>A:p.C86Y:Disease_causing_mutation:Rhizomelic_chondrodysplasia_punctata:11781871,23462609&	het:9;hom:1;	2	10
LRP1B	IRD	12:27632837:A:G	2:141272346:A:G	None	splice_region_variant&intron_variant	.	870	0	0.00229885	1	.	.	.	.	.	.	.	.	.	.	.	.	.	.	.	.	.	.	.	.	het:2;	1	2
VCAN	IRD	6:80304740:C:G	5:82807995:C:G	None	missense_variant	nonsynonymous_SNV	3662	0.00382305	0.0576188	0	.	.	.	.	.	.	.	.	.	.	.	.	.	.	.	.	.	.	.	.	het:197;hom:7;	8	204
CHD8	ND	7:83305720:A:G	14:21871385:A:G	None	splice_region_variant&intron_variant	.	868	0	0.00115207	0.999741	.	.	.	.	.	.	.	.	.	.	.	.	.	.	.	.	.	.	.	chr14:21871373:T>C:CHD8:NM_001170629.1:c.3519-2A>G::Disease_causing_mutation_?:Autism:23160955&	het:1;	1	1
GIGYF1	ND	3:42765473:T:C	7:100279923:T:C	None	intron_variant	.	870	0	0.00229885	1	.	.	.	.	.	.	.	.	.	.	.	.	.	.	.	.	.	.	.	.	het:2;	1	2
TSC2	ND	20:2087393:C:G	16:2107120:C:G	None	synonymous_variant	synonymous_SNV	2908	0.0295736	0.166094	0	.	6.118	.	.	.	.	.	.	.	.	.	.	.	.	.	.	.	.	.	chr16:2107105:G>A:TSC2:NM_000548.3:c.775-1G>A::Disease_causing_mutation:Tuberous_sclerosis:10205261&chr16:2107113:G>C:TSC2:NM_000548.3:c.782G>C:p.R261P:Disease_causing_mutation:Tuberous_sclerosis:10735580,21309039&chr16:2107122:T>C:TSC2:NM_000548.3:c.791T>C:p.L264P:Disease_causing_mutation_?:Tuberous_sclerosis:N/A&	het:397;hom:43;	7	440
ABCC6	IRD	20:15782514:A:G	16:16306101:A:G	None	splice_region_variant&synonymous_variant	synonymous_SNV	868	0	0.00115207	1	.	.	.	.	.	.	.	.	.	.	.	.	.	.	.	.	.	.	.	.	het:1;	1	1
IQGAP2	ND	6:73426186:A:G	5:75886414:A:G	None	splice_region_variant&intron_variant	.	870	0	0.00229885	0.999996	.	.	.	.	.	.	.	.	.	.	.	.	.	.	.	.	.	.	.	.	het:2;	1	2
PITPNM3	IRD	16:6219612:G:C	17:6358365:G:C	None	downstream_gene_variant	.	3684	0.319761	0.560261	0	.	7.815	.	.	.	.	.	.	.	.	.	.	.	.	.	.	.	.	.	.	het:886;hom:589;	8	1475
PEX19	IRD	1:90655331:A:G	1:160253925:T:C	None	intron_variant	.	870	0	0.00229885	0.995045	.	.	.	.	.	.	.	.	.	.	.	.	.	.	.	.	.	.	.	.	het:2;	1	2
CNGB3	IRD	8:87065739:G:A	8:87660068:G:A	None	synonymous_variant	synonymous_SNV	870	0	0.00229885	1	.	.	.	.	.	.	.	.	.	.	.	.	.	.	.	.	.	.	.	.	het:2;	1	2
GUCY2D	IRD	16:7804457:A:C	17:7915449:A:C	None	intron_variant	.	870	0	0.00229885	1	.	.	.	.	.	.	.	.	.	.	.	.	.	.	.	.	.	.	.	.	het:2;	1	2
NBAS	IRD	13:93443310:T:C	2:15608497:A:G	None	intron_variant	.	868	0	0.00115207	1	.	.	.	.	.	.	.	.	.	.	.	.	.	.	.	.	.	.	.	.	het:1;	1	1
FOXP1	ND	2:127279912:A:G	3:71247454:A:G	None	synonymous_variant	synonymous_SNV	3676	0.00326442	0.0138738	0.999877	.	.	.	.	.	.	.	.	.	.	.	.	.	.	.	.	.	.	.	.	het:39;hom:6;	4	45
KIF11	IRD	9:92807821:G:A	10:94405291:G:A	None	synonymous_variant	synonymous_SNV	3682	0.0211841	0.151548	1	.	.	.	.	.	.	.	.	.	.	.	.	.	.	.	.	.	.	.	.	het:480;hom:39;	8	519
HK1	IRD	9:68500931:G:A	10:71060546:C:T	None	intron_variant	.	3616	0.050885	0.21792	0	.	6.04	.	.	.	.	.	.	.	.	.	.	.	.	.	.	.	.	.	.	het:604;hom:92;	8	696
TRAF3IP1	IRD	12:125805192:C:T	2:239307479:C:T	None	synonymous_variant	synonymous_SNV	2358	0	0.000424088	1	.	.	.	.	.	.	.	.	.	.	.	.	.	.	.	.	.	.	.	.	het:1;	1	1
TSC2	ND	20:2094180:A:G	16:2114447:A:G	None	intron_variant	.	870	0	0.00229885	0.999992	.	.	.	.	.	.	.	.	.	.	.	.	.	.	.	.	.	.	.	.	het:2;	1	2
EP400	ND	11:131808193:T:C	12:132446073:T:C	None	synonymous_variant	synonymous_SNV	3680	0.659783	0.811957	0.999973	.	.	.	.	.	.	.	.	.	.	.	.	.	.	.	.	.	.	.	.	het:560;hom:1214;	8	1774
PITPNM3	IRD	16:6243494:T:C	17:6381415:T:C	None	splice_region_variant&synonymous_variant	synonymous_SNV	870	0	0.00229885	0.999992	.	.	.	.	.	.	.	.	.	.	.	.	.	.	.	.	.	.	.	.	het:2;	1	2
SNRNP200	IRD	13:705969:A:G	2:96959071:A:G	None	synonymous_variant	synonymous_SNV	3680	0.00108696	0.00679348	1	.	.	.	.	.	.	.	.	.	.	.	.	.	.	.	.	.	.	.	.	het:21;hom:2;	5	23
NBAS	IRD	13:93510429:C:T	2:15534359:G:A	None	synonymous_variant	synonymous_SNV	3132	0	0.000957854	1	.	.	.	.	.	.	.	.	.	.	.	.	.	.	.	.	.	.	.	.	het:3;	2	3
HDLBP	ND	12:128661360:A:G	2:242176108:A:G	None	synonymous_variant	synonymous_SNV	870	0	0.00229885	0.999924	.	.	.	.	.	.	.	.	.	.	.	.	.	.	.	.	.	.	.	.	het:2;	1	2
KATNAL2	ND	18:35383815:A:G	18:44627319:T:C	None	synonymous_variant	synonymous_SNV	3676	0.844396	0.917573	0.999996	.	.	.	.	.	.	.	.	.	.	.	.	.	.	.	.	.	.	.	.	het:269;hom:1552;	8	1821
EYS	IRD	4:108982931:A:G	6:64488006:T:C	None	synonymous_variant	synonymous_SNV	870	0	0.00229885	1	.	.	.	.	.	.	.	.	.	.	.	.	.	.	.	.	.	.	.	chr6:64488004:C>T:EYS:NM_001142800.1:c.7793G>A:p.G2598D:Disease_causing_mutation:Retinitis_pigmentosa,_autosomal_recessive:22363543&	het:2;	1	2
KDM6B	ND	16:7645661:C:A	17:7756509:C:A	None	intron_variant	.	870	0	0.00229885	0.999996	.	.	.	.	.	.	.	.	.	.	.	.	.	.	.	.	.	.	.	.	het:2;	1	2
PRPF6	IRD	10:99208935:G:A	20:62614475:G:A	None	synonymous_variant	synonymous_SNV	868	0	0.00115207	1	.	.	.	.	.	.	.	.	.	.	.	.	.	.	.	.	.	.	.	.	het:1;	1	1
CLN6	IRD	7:44863544:A:C	15:68491855:A:C	None	intron_variant	.	870	0	0.00229885	1	.	.	.	.	.	.	.	.	.	.	.	.	.	.	.	.	.	.	.	.	het:2;	1	2
MED13L	ND	11:115731721:T:C	12:116446340:T:C	None	synonymous_variant	synonymous_SNV	2334	0	0.000856898	0.999964	.	.	.	.	.	.	.	.	.	.	.	.	.	.	.	.	.	.	.	.	het:2;	1	2
RGS9BP	IRD	19:32140062:G:C	19:33167162:G:C	None	upstream_gene_variant	.	862	0	0.00116009	1	.	.	.	.	.	.	.	.	.	.	.	.	.	.	.	.	.	.	.	.	het:1;	1	1
DHCR7	ND	14:3510533:C:T	11:71156014:G:A	None	intron_variant	.	870	0	0.00229885	0.999992	.	.	.	.	.	.	.	.	.	.	.	.	.	.	.	.	.	.	.	.	het:2;	1	2
PITPNM3	IRD	16:6222333:A:G	17:6360953:A:G	None	synonymous_variant	synonymous_SNV	3580	0.485475	0.693855	0	.	0.763	.	.	.	.	.	.	.	.	.	.	.	.	.	.	.	.	.	.	het:746;hom:869;	8	1615
POGZ	ND	1:99674998:T:C	1:151400568:A:G	None	intron_variant	.	870	0	0.00229885	0.999996	.	.	.	.	.	.	.	.	.	.	.	.	.	.	.	.	.	.	.	.	het:2;	1	2
KIAA1549	IRD	3:165284257:A:G	7:138554391:A:G	None	synonymous_variant	synonymous_SNV	870	0	0.00229885	0.999996	.	.	.	.	.	.	.	.	.	.	.	.	.	.	.	.	.	.	.	.	het:2;	1	2
IMPDH1	IRD	3:154841246:C:T	7:128033028:C:T	None	3_prime_UTR_variant	.	868	0	0.00115207	0.999996	.	.	.	.	.	.	.	.	.	.	.	.	.	.	.	.	.	.	.	.	het:1;	1	1
APOB	IRD	13:87953904:T:C	2:21250736:A:G	None	synonymous_variant	synonymous_SNV	870	0	0.00229885	1	.	.	.	.	.	.	.	.	.	.	.	.	.	.	.	.	.	.	.	.	het:2;	1	2
IFT140	IRD	20:1610842:T:C	16:1633296:T:C	None	intron_variant	.	868	0	0.00115207	1	.	.	.	.	.	.	.	.	.	.	.	.	.	.	.	.	.	.	.	.	het:1;	1	1
C3	IRD	19:6628408:C:T	19:6711175:C:T	None	synonymous_variant	synonymous_SNV	870	0	0.00229885	1	.	.	.	.	.	.	.	.	.	.	.	.	.	.	.	.	.	.	.	.	het:2;	1	2
ANKRD11	ND	20:76311470:A:G	16:89350061:A:G	None	synonymous_variant	synonymous_SNV	870	0	0.00229885	0.999836	.	.	.	.	.	.	.	.	.	.	.	.	.	.	.	.	.	.	.	.	het:2;	1	2
CDH23	IRD	9:66041039:A:G	10:73492087:T:C	None	synonymous_variant	synonymous_SNV	870	0	0.00229885	1	.	.	.	.	.	.	.	.	.	.	.	.	.	.	.	.	.	.	.	chr10:73492097:C>T:CDH23:NM_022124.5:c.4069C>T:p.Q1357*:Disease_causing_mutation:Usher_syndrome_1:21436283&	het:2;	1	2
EP400	ND	11:131892217:C:T	12:132530097:C:T	None	synonymous_variant	synonymous_SNV	3684	0.0314875	0.170467	0	.	7.369	.	.	.	.	.	.	.	.	.	.	.	.	.	.	.	.	.	.	het:512;hom:58;	8	570
GNPTG	IRD	20:1369656:G:C	16:1412035:G:C	None	splice_region_variant&intron_variant	.	864	0	0.00231481	1	.	.	.	.	.	.	.	.	.	.	.	.	.	.	.	.	.	.	.	chr16:1412038:G>C:GNPTG:NM_032520.4:c.318-1G>C::Disease_causing_mutation:Mucolipidosis_III:15060128&chr16:1412049:G>T:GNPTG:NM_032520.4:c.328G>T:p.E110*:Disease_causing_mutation:Mucolipidosis_III_gamma:N/A&	het:2;	1	2
BBS5	IRD	12:56580818:C:A	2:170336039:C:A	None	5_prime_UTR_variant	.	3250	0.00553846	0.068	0	.	.	.	.	.	.	.	.	.	.	.	.	.	.	.	.	.	.	.	.	het:203;hom:9;	7	212
SLCO1B3	ND	11:22404647:A:G	12:21175854:A:G	None	synonymous_variant	synonymous_SNV	870	0	0.00229885	1	.	.	.	.	.	.	.	.	.	.	.	.	.	.	.	.	.	.	.	.	het:2;	1	2
RDH11	IRD	7:129824986:G:T	14:68151929:G:T	None	splice_region_variant&intron_variant	.	2362	0.00084674	0.0385267	0	.	4.137	.	.	.	.	.	.	.	.	.	.	.	.	.	.	.	.	.	.	het:89;hom:1;	7	90
NPHP4	IRD	1:218608726:G:C	1:5987864:C:G	None	intron_variant	.	868	0	0.00115207	1	.	.	.	.	.	.	.	.	.	.	.	.	.	.	.	.	.	.	.	.	het:1;	1	1
PROM1	IRD	5:15012434:C:T	4:16014926:C:T	None	synonymous_variant	synonymous_SNV	870	0	0.00229885	1	.	.	.	.	.	.	.	.	.	.	.	.	.	.	.	.	.	.	.	chr4:16014922:G>A:PROM1:NM_006017.2:c.1117C>T:p.R373C:Disease_causing_mutation:Macular_degeneration:18654668,20393116,20859302&	het:2;	1	2
CDHR1	IRD	9:53848709:T:C	10:85962890:A:G	None	intron_variant	.	3684	0.111835	0.327362	0.999996	.	.	.	.	.	.	.	.	.	.	.	.	.	.	.	.	.	.	.	chr10:85962879:G>A:CDHR1:NM_033100.2:c.783G>A::Disease_causing_mutation:Retinitis_pigmentosa:23591405&	het:794;hom:206;	8	1000
PEX12	IRD	16:31922730:C:T	17:33905043:C:T	None	upstream_gene_variant	.	870	0	0.00229885	1	.	.	.	.	.	.	.	.	.	.	.	.	.	.	.	.	.	.	.	.	het:2;	1	2
TUB	IRD	14:57577311:G:A	11:8126778:C:T	None	3_prime_UTR_variant	.	870	0	0.00229885	1	.	.	.	.	.	.	.	.	.	.	.	.	.	.	.	.	.	.	.	.	het:2;	1	2
LCA5	IRD	4:93572551:G:A	6:80203447:C:T	None	synonymous_variant	synonymous_SNV	870	0	0.00229885	0.999996	.	.	.	.	.	.	.	.	.	.	.	.	.	.	.	.	.	.	.	.	het:2;	1	2
MFSD8	IRD	5:125708496:C:G	4:128865016:C:G	None	synonymous_variant	synonymous_SNV	870	0	0.00229885	1	.	.	.	.	.	.	.	.	.	.	.	.	.	.	.	.	.	.	.	.	het:2;	1	2
MFN2	IRD	1:212449645:T:C	1:12064571:A:G	None	synonymous_variant	synonymous_SNV	870	0	0.00229885	0.999976	.	.	.	.	.	.	.	.	.	.	.	.	.	.	.	.	.	.	.	.	het:2;	1	2
CACNA1C	ND	11:2659638:G:A	12:2675639:G:A	None	synonymous_variant	synonymous_SNV	870	0	0.00229885	1	.	.	.	.	.	.	.	.	.	.	.	.	.	.	.	.	.	.	.	.	het:2;	1	2
COL9A1	IRD	4:102593165:G:A	6:70951140:C:T	None	synonymous_variant	synonymous_SNV	3420	0.0385965	0.191228	3.97852e-06	.	0.656	.	.	.	.	.	.	.	.	.	.	.	.	.	.	.	.	.	.	het:522;hom:66;	8	588
TCF7L2	ND	9:113666666:G:T	10:114900878:G:T	None	intron_variant	.	868	0	0.00115207	1	.	.	.	.	.	.	.	.	.	.	.	.	.	.	.	.	.	.	.	.	het:1;	1	1
PCARE	IRD	13:79873936:A:G	2:29293603:T:C	None	synonymous_variant	synonymous_SNV	870	0	0.00229885	0.99978	.	.	.	.	.	.	.	.	.	.	.	.	.	.	.	.	.	.	.	.	het:2;	1	2
IQGAP2	ND	6:73538257:C:T	5:75997062:C:T	None	intron_variant	.	2352	0.00085034	0.00892857	1	.	.	.	.	.	.	.	.	.	.	.	.	.	.	.	.	.	.	.	.	het:19;hom:1;	4	20
SNRNP200	IRD	13:699437:C:A	2:96952484:C:A	None	synonymous_variant	synonymous_SNV	870	0	0.00229885	1	.	.	.	.	.	.	.	.	.	.	.	.	.	.	.	.	.	.	.	.	het:2;	1	2
SMARCA4	ND	19:10778292:G:A	19:11122747:G:A	None	intron_variant	.	868	0	0.00115207	1	.	.	.	.	.	.	.	.	.	.	.	.	.	.	.	.	.	.	.	.	het:1;	1	1
PEX6	IRD	4:126377620:T:C	6:42932970:A:G	None	intron_variant	.	868	0	0.00115207	0.999996	.	.	.	.	.	.	.	.	.	.	.	.	.	.	.	.	.	.	.	.	het:1;	1	1
CEP164	IRD	14:110473653:A:G	11:117279591:A:G	None	intron_variant	.	870	0	0.00229885	1	.	.	.	.	.	.	.	.	.	.	.	.	.	.	.	.	.	.	.	.	het:2;	1	2
KDM5B	ND	1:60189989:A:G	1:202725501:A:G	None	synonymous_variant	synonymous_SNV	870	0	0.00229885	1	.	.	.	.	.	.	.	.	.	.	.	.	.	.	.	.	.	.	.	.	het:2;	1	2
PITPNM3	IRD	16:6233261:G:A	17:6371596:G:A	None	synonymous_variant	synonymous_SNV	866	0	0.00461894	1	.	.	.	.	.	.	.	.	.	.	.	.	.	.	.	.	.	.	.	.	het:4;	1	4
CDH23	IRD	9:66335305:C:T	10:73199548:G:A	None	upstream_gene_variant	.	870	0	0.00229885	1	.	.	.	.	.	.	.	.	.	.	.	.	.	.	.	.	.	.	.	.	het:2;	1	2
NBAS	IRD	13:93618279:C:T	2:15432642:G:A	None	intron_variant	.	3158	0.000633312	0.00348322	1	.	.	.	.	.	.	.	.	.	.	.	.	.	.	.	.	.	.	.	.	het:9;hom:1;	4	10
MKS1	IRD	16:38590482:T:C	17:56289751:A:G	None	synonymous_variant	synonymous_SNV	870	0	0.00229885	0.99992	.	.	.	.	.	.	.	.	.	.	.	.	.	.	.	.	.	.	.	.	het:2;	1	2
IQCB1	IRD	2:154553754:C:T	3:121491489:G:A	None	synonymous_variant	synonymous_SNV	870	0	0.00229885	1	.	.	.	.	.	.	.	.	.	.	.	.	.	.	.	.	.	.	.	chr3:121491492:G>T:IQCB1:NM_001023570.2:c.1479C>A:p.Y493*:Disease_causing_mutation:Leber_congenital_amaurosis:21901789&	het:2;	1	2
ABCC6	IRD	20:15733490:G:A	16:16256922:G:A	None	missense_variant	nonsynonymous_SNV	3686	0.0906131	0.291915	0	0.344	3.64	0.072	0.245	1.43	-0.4209	0.4538	0.793	-1.704	0	0	0.342917	1	-2.49	-2.23	0.043	0.553	0.79852	-5.62	chr16:16256929:G>A:ABCC6:NM_001171.5:c.3427C>T:p.Q1143*:Disease_causing_mutation:Pseudoxanthoma_elasticum,_autosomal_recessive:17617515&chr16:16256935:G>A:ABCC6:NM_001171.5:c.3421C>T:p.R1141*:Disease_causing_mutation:Pseudoxanthoma_elasticum,_autosomal_recessive:10811882,10835643,12176944&	het:742;hom:167;	8	909
IMPG1	IRD	4:97076769:C:G	6:76644619:G:C	None	intron_variant	.	3574	0.156687	0.384723	0	.	4.278	.	.	.	.	.	.	.	.	.	.	.	.	.	.	.	.	.	.	het:815;hom:280;	8	1095
VCAN	IRD	6:80345851:T:C	5:82849187:T:C	None	synonymous_variant	synonymous_SNV	870	0	0.00229885	0.99996	.	.	.	.	.	.	.	.	.	.	.	.	.	.	.	.	.	.	.	.	het:2;	1	2
WHRN	IRD	15:28426679:C:T	9:117188469:G:A	None	intron_variant	.	2362	0.0118544	0.0956816	0	.	0.475	.	.	.	.	.	.	.	.	.	.	.	.	.	.	.	.	.	.	het:198;hom:14;	8	212
DIP2A	ND	3:246711:G:C	21:47957472:C:G	None	intron_variant	.	870	0	0.00229885	1	.	.	.	.	.	.	.	.	.	.	.	.	.	.	.	.	.	.	.	.	het:2;	1	2
BBS4	IRD	7:49549399:C:T	15:73023937:C:T	None	synonymous_variant	synonymous_SNV	3680	0.0472826	0.185598	0.0101117	.	.	.	.	.	.	.	.	.	.	.	.	.	.	.	.	.	.	.	.	het:509;hom:87;	8	596
MYT1L	ND	13:106883623:G:T	2:1907083:C:A	None	intron_variant	.	870	0	0.00229885	1	.	.	.	.	.	.	.	.	.	.	.	.	.	.	.	.	.	.	.	.	het:2;	1	2
WHRN	IRD	15:28348685:G:A	9:117266950:C:T	None	synonymous_variant	synonymous_SNV	826	0	0.00121065	1	.	.	.	.	.	.	.	.	.	.	.	.	.	.	.	.	.	.	.	.	het:1;	1	1
SNRNP200	IRD	13:705619:C:T	2:96958719:C:T	None	synonymous_variant	synonymous_SNV	868	0	0.00115207	1	.	.	.	.	.	.	.	.	.	.	.	.	.	.	.	.	.	.	.	.	het:1;	1	1
EP400	ND	11:131864276:C:A	12:132502209:C:A	None	synonymous_variant	synonymous_SNV	870	0	0.00229885	0.99997	.	.	.	.	.	.	.	.	.	.	.	.	.	.	.	.	.	.	.	.	het:2;	1	2
WDFY3	ND	5:48933483:G:A	4:85617351:C:T	None	intron_variant	.	3154	0	0.00126823	0.999301	.	.	.	.	.	.	.	.	.	.	.	.	.	.	.	.	.	.	.	.	het:4;	2	4
USH1G	IRD	16:71242052:C:A	17:72915842:C:A	None	synonymous_variant	synonymous_SNV	3686	0.339121	0.590342	0	.	11.78	.	.	.	.	.	.	.	.	.	.	.	.	.	.	.	.	.	.	het:926;hom:625;	8	1551
LRP1B	IRD	12:27654982:A:G	2:141294205:A:G	None	synonymous_variant	synonymous_SNV	3674	0.289058	0.536473	1	.	.	.	.	.	.	.	.	.	.	.	.	.	.	.	.	.	.	.	.	het:909;hom:531;	8	1440
GRM6	IRD	6:176383254:G:A	5:178413902:G:A	None	synonymous_variant	synonymous_SNV	3226	0	0.000929944	0.999988	.	.	.	.	.	.	.	.	.	.	.	.	.	.	.	.	.	.	.	.	het:3;	2	3
RGS9	IRD	16:61566306:G:A	17:63164369:G:A	None	synonymous_variant	synonymous_SNV	2062	0.0174588	0.0887488	0	.	12.13	.	.	.	.	.	.	.	.	.	.	.	.	.	.	.	.	.	.	het:147;hom:18;	8	165
RP1	IRD	8:55234633:A:C	8:55538814:A:C	None	missense_variant	nonsynonymous_SNV	3684	0.124864	0.348263	4.0049e-06	0.05	1.374	1	0	0.125	-0.9774	0.0223	0.153	-0.213	0.014	0.118	0.33809	1	0.92	1.07	0.09	0.135	0.0660163	1.77	.	het:823;hom:230;	8	1053
TRAF3IP1	IRD	12:125734781:C:G	2:239237994:C:G	None	intron_variant	.	870	0	0.00229885	1	.	.	.	.	.	.	.	.	.	.	.	.	.	.	.	.	.	.	.	.	het:2;	1	2
MPV17	IRD	13:81639534:C:T	2:27535403:G:A	None	synonymous_variant	synonymous_SNV	870	0	0.00229885	1	.	.	.	.	.	.	.	.	.	.	.	.	.	.	.	.	.	.	.	.	het:2;	1	2
C3	IRD	19:6605663:G:A	19:6686818:G:A	None	synonymous_variant	synonymous_SNV	870	0	0.00229885	1	.	.	.	.	.	.	.	.	.	.	.	.	.	.	.	.	.	.	.	.	het:2;	1	2
GPR179	IRD	16:49390550:T:C	17:36498833:T:C	None	intron_variant	.	868	0	0.00115207	1	.	.	.	.	.	.	.	.	.	.	.	.	.	.	.	.	.	.	.	.	het:1;	1	1
LCA5	IRD	4:93579091:T:C	6:80196787:A:G	None	synonymous_variant	synonymous_SNV	870	0	0.00229885	0.999976	.	.	.	.	.	.	.	.	.	.	.	.	.	.	.	.	.	.	.	.	het:2;	1	2
PLA2G6	IRD	10:13386280:A:G	22:38541555:T:C	None	synonymous_variant	synonymous_SNV	3686	0.327727	0.57108	1	.	.	.	.	.	.	.	.	.	.	.	.	.	.	.	.	.	.	.	chr22:38541550:AG>A:PLA2G6:NM_003560.2:c.319delC:Disease_causing_mutation:Neurodegeneration_with_brain_iron_accumulation:16783378,20619503&chr22:38541552:GA>G:PLA2G6:NM_003560.2:c.317delT:Disease_causing_mutation:Infantile_neuroaxonal_dystrophy_1:18799783&	het:897;hom:604;	8	1501
ABCC6	IRD	20:15790317:G:A	16:16313534:G:A	None	synonymous_variant	synonymous_SNV	3678	0.00435019	0.0853725	0	.	0.227	.	.	.	.	.	.	.	.	.	.	.	.	.	.	.	.	.	chr16:16313545:C>T:ABCC6:NM_001171.5:c.346-6G>A::Disease_causing_mutation:Pseudoxanthoma_elasticum:16835894,16086317&	het:298;hom:8;	8	306
VPS13B	ND	8:99311461:C:A	8:100050801:C:A	None	splice_region_variant&intron_variant	.	868	0	0.00115207	0.999996	.	.	.	.	.	.	.	.	.	.	.	.	.	.	.	.	.	.	.	.	het:1;	1	1
APOB	IRD	13:87972175:C:T	2:21231940:G:A	None	synonymous_variant	synonymous_SNV	870	0	0.00229885	1	.	.	.	.	.	.	.	.	.	.	.	.	.	.	.	.	.	.	.	.	het:2;	1	2
TSC2	ND	20:2080902:C:T	16:2100395:C:T	Conflicting_interpretations_of_pathogenicity	splice_region_variant&intron_variant	.	2810	0.251246	0.492527	3.98549e-05	.	0.643	.	.	.	.	.	.	.	.	.	.	.	.	.	.	.	.	.	.	het:678;hom:353;	8	1031
RDH5	IRD	11:55281266:G:C	12:56115333:G:C	None	intron_variant	.	786	0	0.00127226	1	.	.	.	.	.	.	.	.	.	.	.	.	.	.	.	.	.	.	.	.	het:1;	1	1
CSPP1	IRD	8:67760692:G:C	8:68024192:G:C	None	intron_variant	.	870	0	0.00229885	1	.	.	.	.	.	.	.	.	.	.	.	.	.	.	.	.	.	.	.	.	het:2;	1	2
HMCN1	IRD	1:43360749:T:A	1:186099255:T:A	None	intron_variant	.	3576	0.0469799	0.200783	0	.	0.647	.	.	.	.	.	.	.	.	.	.	.	.	.	.	.	.	.	.	het:550;hom:84;	8	634
GRIP1	ND	11:66088915:A:G	12:66932874:A:G	None	synonymous_variant	synonymous_SNV	870	0	0.00229885	0.99996	.	.	.	.	.	.	.	.	.	.	.	.	.	.	.	.	.	.	.	.	het:2;	1	2
CDHR1	IRD	9:53843565:T:C	10:85968022:A:G	None	synonymous_variant	synonymous_SNV	3688	0.109002	0.313449	0	.	9.176	.	.	.	.	.	.	.	.	.	.	.	.	.	.	.	.	.	.	het:754;hom:201;	8	955
PTCHD1	ND	X:23199445:A:C	X:23411822:A:C	None	synonymous_variant	synonymous_SNV	870	0	0.00229885	1	.	.	.	.	.	.	.	.	.	.	.	.	.	.	.	.	.	.	.	.	het:2;	1	2
SLC38A8	IRD	20:71054660:A:G	16:84075773:A:G	None	intron_variant	.	868	0	0.00115207	0.999435	.	.	.	.	.	.	.	.	.	.	.	.	.	.	.	.	.	.	.	.	het:1;	1	1
C3	IRD	19:6598469:C:T	19:6679437:C:T	None	synonymous_variant	synonymous_SNV	870	0	0.00229885	1	.	.	.	.	.	.	.	.	.	.	.	.	.	.	.	.	.	.	.	.	het:2;	1	2
CACNA1F	IRD	X:49192595:T:C	X:49061747:T:C	None	synonymous_variant	synonymous_SNV	870	0	0.00229885	0.999967	.	.	.	.	.	.	.	.	.	.	.	.	.	.	.	.	.	.	.	.	het:2;	1	2
ANK2	ND	5:111532045:A:G	4:114158193:A:G	None	synonymous_variant	synonymous_SNV	870	0	0.00229885	0.999952	.	.	.	.	.	.	.	.	.	.	.	.	.	.	.	.	.	.	.	.	het:2;	1	2
SNRNP200	IRD	13:701699:T:C	2:96954802:T:C	None	synonymous_variant	synonymous_SNV	870	0	0.00229885	1	.	.	.	.	.	.	.	.	.	.	.	.	.	.	.	.	.	.	.	chr2:96954816:G>T:SNRNP200:NM_014014.4:c.3133C>A:p.P1045T:Disease_causing_mutation:Leber_congenital_amaurosis:23847139&	het:2;	1	2
CNGB3	IRD	8:87051310:A:G	8:87644974:A:G	None	splice_region_variant&intron_variant	.	870	0	0.00229885	1	.	.	.	.	.	.	.	.	.	.	.	.	.	.	.	.	.	.	.	.	het:2;	1	2
CEP290	IRD	11:87774032:G:A	12:88504516:G:A	None	intron_variant	.	2182	0	0.000458295	1	.	.	.	.	.	.	.	.	.	.	.	.	.	.	.	.	.	.	.	.	het:1;	1	1
PNPLA6	IRD	19:7480204:A:G	19:7600369:A:G	None	upstream_gene_variant	.	870	0	0.00344828	1	.	.	.	.	.	.	.	.	.	.	.	.	.	.	.	.	.	.	.	.	het:3;	1	3
WHRN	IRD	15:28445123:G:A	9:117170306:C:T	None	splice_region_variant&intron_variant	.	2302	0	0.00173762	1	.	.	.	.	.	.	.	.	.	.	.	.	.	.	.	.	.	.	.	.	het:4;	2	4
CTNND2	ND	6:11216479:C:T	5:11236905:C:T	None	synonymous_variant	synonymous_SNV	3608	0.00665188	0.0706763	1.19299e-05	.	6.593	.	.	.	.	.	.	.	.	.	.	.	.	.	.	.	.	.	.	het:231;hom:12;	8	243
CRB1	IRD	1:54669800:T:G	1:197237629:T:G	None	intron_variant	.	3670	0.0141689	0.118256	0	.	7.586	.	.	.	.	.	.	.	.	.	.	.	.	.	.	.	.	.	chr1:197237617:G>A:CRB1:NM_201253.2:c.70+5G>A:N/A:Disease	het:382;hom:26;	8	408
RP1	IRD	8:55276091:G:T	8:55576426:G:T	None	intron_variant	.	868	0	0.00115207	1	.	.	.	.	.	.	.	.	.	.	.	.	.	.	.	.	.	.	.	.	het:1;	1	1
KMT2C	ND	3:178135846:T:C	7:151849781:T:C	None	intron_variant	.	870	0	0.00229885	1	.	.	.	.	.	.	.	.	.	.	.	.	.	.	.	.	.	.	.	.	het:2;	1	2
ACBD5	IRD	9:28089816:G:T	10:27499800:G:T	None	missense_variant	nonsynonymous_SNV	3688	0.0130152	0.111714	0	0.085	22.9	0.221	0.302	2.28	0.2525	0.5303	3.409	-0.328	1	0.015	0.182121	0.96093	-1.7	-1.58	0.21	0.128	0.914455	5.49	.	het:364;hom:24;	8	388
MYO9B	ND	19:16698893:C:T	19:17312934:C:T	None	downstream_gene_variant	.	870	0	0.00229885	1	.	.	.	.	.	.	.	.	.	.	.	.	.	.	.	.	.	.	.	.	het:2;	1	2
ABHD12	IRD	10:41309089:A:G	20:25281436:T:C	None	downstream_gene_variant	.	870	0	0.00229885	0.999887	.	.	.	.	.	.	.	.	.	.	.	.	.	.	.	.	.	.	.	.	het:2;	1	2
HDLBP	ND	12:128688395:C:T	2:242203890:C:T	None	synonymous_variant	synonymous_SNV	870	0	0.00229885	1	.	.	.	.	.	.	.	.	.	.	.	.	.	.	.	.	.	.	.	.	het:2;	1	2
NRL	IRD	7:86165207:C:G	14:24550592:C:G	None	synonymous_variant	synonymous_SNV	10	0	0.2	0.999983	.	.	.	.	.	.	.	.	.	.	.	.	.	.	.	.	.	.	.	.	het:2;	1	2
BBS2	IRD	20:43699136:G:A	16:56536383:G:A	None	intron_variant	.	870	0	0.00229885	1	.	.	.	.	.	.	.	.	.	.	.	.	.	.	.	.	.	.	.	.	het:2;	1	2
ALMS1	IRD	13:35316417:A:C	2:73675631:T:G	None	synonymous_variant	synonymous_SNV	870	0	0.00229885	0.99996	.	.	.	.	.	.	.	.	.	.	.	.	.	.	.	.	.	.	.	.	het:2;	1	2
GRIP1	ND	11:66192907:A:G	12:67039749:A:G	None	intron_variant	.	3676	0.0108814	0.103917	1	.	.	.	.	.	.	.	.	.	.	.	.	.	.	.	.	.	.	.	.	het:342;hom:20;	8	362
CDH23	IRD	9:66158223:T:G	10:73375380:A:C	None	splice_region_variant&intron_variant	.	868	0	0.00115207	0.999988	.	.	.	.	.	.	.	.	.	.	.	.	.	.	.	.	.	.	.	.	het:1;	1	1
CFB	IRD	4:137550627:A:G	6:31913159:T:C	None	upstream_gene_variant	.	868	0	0.00115207	1	.	.	.	.	.	.	.	.	.	.	.	.	.	.	.	.	.	.	.	.	het:1;	1	1
SPP2	IRD	12:121488435:T:C	2:234960309:T:C	None	intron_variant	.	870	0	0.00229885	1	.	.	.	.	.	.	.	.	.	.	.	.	.	.	.	.	.	.	.	.	het:2;	1	2
RP1L1	IRD	8:9974798:C:G	8:10464390:G:C	None	downstream_gene_variant	.	870	0	0.00229885	1	.	.	.	.	.	.	.	.	.	.	.	.	.	.	.	.	.	.	.	.	het:2;	1	2
CNTN4	ND	2:134347240:A:G	3:3067771:A:G	None	intron_variant	.	870	0	0.00229885	1	.	.	.	.	.	.	.	.	.	.	.	.	.	.	.	.	.	.	.	.	het:2;	1	2
CFH	IRD	1:54055023:T:G	1:196621331:T:G	None	intron_variant	.	870	0	0.00229885	1	.	.	.	.	.	.	.	.	.	.	.	.	.	.	.	.	.	.	.	.	het:2;	1	2
COL11A1	IRD	1:121244621:C:T	1:103440360:G:A	None	intron_variant	.	2070	0	0.00193237	1	.	.	.	.	.	.	.	.	.	.	.	.	.	.	.	.	.	.	.	.	het:4;	1	4
CNGB3	IRD	8:87062713:T:C	8:87655969:T:C	None	intron_variant	.	870	0	0.00229885	1	.	.	.	.	.	.	.	.	.	.	.	.	.	.	.	.	.	.	.	.	het:2;	1	2
SCN2A	ND	12:52465719:C:T	2:166171989:C:T	None	synonymous_variant	synonymous_SNV	3090	0	0.00323625	1	.	.	.	.	.	.	.	.	.	.	.	.	.	.	.	.	.	.	.	.	het:10;	3	10
USH1G	IRD	16:71241974:G:A	17:72915764:G:A	None	synonymous_variant	synonymous_SNV	870	0	0.00229885	0.999996	.	.	.	.	.	.	.	.	.	.	.	.	.	.	.	.	.	.	.	.	het:2;	1	2
USH2A	IRD	1:73256824:A:G	1:215940105:A:G	None	synonymous_variant	synonymous_SNV	870	0	0.00229885	1	.	.	.	.	.	.	.	.	.	.	.	.	.	.	.	.	.	.	.	.	het:2;	1	2
APOB	IRD	13:87972838:T:G	2:21231277:A:C	None	synonymous_variant	synonymous_SNV	3672	0.344227	0.580065	0.999992	.	.	.	.	.	.	.	.	.	.	.	.	.	.	.	.	.	.	.	chr2:21231278:G>A:APOB:NM_000384.2:c.8462C>T:p.P2821L:Disease_causing_mutation_?:Hypocholesterolaemia:18710658,20657596,22995991&	het:866;hom:632;	8	1498
TCF3	ND	19:1423044:A:G	19:1622281:A:G	None	intron_variant	.	854	0	0.00117096	0.999983	.	.	.	.	.	.	.	.	.	.	.	.	.	.	.	.	.	.	.	.	het:1;	1	1
CACNA1C	ND	11:2660984:T:C	12:2676935:T:C	None	synonymous_variant	synonymous_SNV	870	0	0.00229885	1	.	.	.	.	.	.	.	.	.	.	.	.	.	.	.	.	.	.	.	.	het:2;	1	2
TRPM1	IRD	7:7096084:G:A	15:31453121:C:T	None	synonymous_variant	synonymous_SNV	3612	0.00110742	0.0296235	1	.	.	.	.	.	.	.	.	.	.	.	.	.	.	.	.	.	.	.	.	het:103;hom:2;	7	105
LRP1B	IRD	12:28026812:T:C	2:141660730:T:C	None	synonymous_variant	synonymous_SNV	870	0	0.00229885	1	.	.	.	.	.	.	.	.	.	.	.	.	.	.	.	.	.	.	.	.	het:2;	1	2
ADNP	ND	10:86131516:G:A	20:49510450:G:A	None	synonymous_variant	synonymous_SNV	3682	0.0358501	0.184411	0	.	9.169	.	.	.	.	.	.	.	.	.	.	.	.	.	.	.	.	.	.	het:547;hom:66;	8	613
SLC6A4	ND	16:25868146:C:G	17:28534740:C:G	None	intron_variant	.	868	0	0.00115207	1	.	.	.	.	.	.	.	.	.	.	.	.	.	.	.	.	.	.	.	chr17:28534752:G>C:SLC6A4:NM_001045.4:c.1648C>G:p.L550V:Disease-associated_polymorphism_with_supporting_functional_evidence:Increased_rigid-compulsive_behaviour_in_autism,_association_with:15995945,18957375&	het:1;	1	1
PITPNM3	IRD	16:6239532:G:A	17:6377861:G:A	None	synonymous_variant	synonymous_SNV	868	0	0.00115207	1	.	.	.	.	.	.	.	.	.	.	.	.	.	.	.	.	.	.	.	.	het:1;	1	1
OPA3	IRD	19:45620413:C:T	19:46057102:C:T	Likely_benign	synonymous_variant	synonymous_SNV	3680	0.0445652	0.186413	4.05541e-06	.	16.6	.	.	.	.	.	.	.	.	.	.	.	.	.	.	.	.	.	.	het:522;hom:82;	8	604
COL11A1	IRD	1:121298665:T:G	1:103379257:A:C	None	intron_variant	.	866	0	0.00230947	0.999992	.	.	.	.	.	.	.	.	.	.	.	.	.	.	.	.	.	.	.	.	het:2;	1	2
MECP2	ND	X:150023150:G:A	X:153296916:G:A	None	intron_variant	.	870	0	0.00229885	1	.	.	.	.	.	.	.	.	.	.	.	.	.	.	.	.	.	.	.	chrX:153296900:G>GAGAAC:MECP2:NM_004992.3:c.378_379insGTTCT:Disease_causing_mutation:Rett_syndrome:22182064&chrX:153296903:T>A:MECP2:NM_004992.3:c.378-2A>T::Disease_causing_mutation:Rett_syndrome:16780651&chrX:153296903:T>C:MECP2:NM_004992.3:c.378-2A>G::Disease_causing_mutation:Rett_syndrome:10805343&chrX:153296903:T>G:MECP2:NM_004992.3:c.378-2A>C::Disease_causing_mutation:Rett_syndrome:11214906&…	het:2;	1	2
EP300	ND	10:10367255:A:G	22:41545158:T:C	None	synonymous_variant	synonymous_SNV	870	0	0.00229885	0.999972	.	.	.	.	.	.	.	.	.	.	.	.	.	.	.	.	.	.	.	.	het:2;	1	2
TSC2	ND	20:2109945:C:T	16:2130158:C:T	None	splice_region_variant&intron_variant	.	866	0	0.00230947	1	.	.	.	.	.	.	.	.	.	.	.	.	.	.	.	.	.	.	.	chr16:2130165:G>A:TSC2:NM_000548.3:c.3398-1G>A::Disease_causing_mutation:Tuberous_sclerosis:N/A&	het:2;	1	2
IQGAP2	ND	6:73490363:A:G	5:75948650:A:G	None	missense_variant	nonsynonymous_SNV	3156	0	0.00095057	0.482638	0.042	10.46	0.821	0.007	0.205	-0.9161	0	0.106	0.237	0.006	0.526	0.000402	0.999946	1.69	0.01	0.095	.	0.342719	1.14	.	het:3;	2	3
RBP3	IRD	9:49696672:G:A	10:48388781:C:T	None	synonymous_variant	synonymous_SNV	3686	0.0727075	0.256647	0	.	8.433	.	.	.	.	.	.	.	.	.	.	.	.	.	.	.	.	.	chr10:48388786:G>T:RBP3:NM_002900.2:c.2092C>A:p.R698S:Disease_causing_mutation_?:Retinitis_pigmentosa,_autosomal_recessive:24265693&	het:678;hom:134;	8	812
EP300	ND	10:10392217:C:T	22:41523649:G:A	None	synonymous_variant	synonymous_SNV	870	0	0.00229885	1	.	.	.	.	.	.	.	.	.	.	.	.	.	.	.	.	.	.	.	.	het:2;	1	2
KMT2E	ND	3:131375014:A:T	7:104722131:A:T	None	splice_region_variant&intron_variant	.	870	0	0.00229885	1	.	.	.	.	.	.	.	.	.	.	.	.	.	.	.	.	.	.	.	.	het:2;	1	2
NMNAT1	IRD	1:214496129:G:A	1:10032143:C:T	Likely_benign	synonymous_variant	synonymous_SNV	3684	0.150923	0.379479	3.19241e-05	.	1.074	.	.	.	.	.	.	.	.	.	.	.	.	.	.	.	.	.	chr1:10032132:A>G:NMNAT1:NM_022787.3:c.1A>G:p.M1V:Disease_causing_mutation:Leber_congenital_amaurosis:22842229&chr1:10032142:C>CC:NMNAT1:NM_022787.3:c.12dupC:Disease_causing_mutation_?:Leber_congenital_amaurosis:N/A&chr1:10032156:G>A:NMNAT1:NM_022787.3:c.25G>A:p.V9M:Disease_causing_mutation:Leber_congenital_amaurosis:22842227&	het:842;hom:278;	8	1120
CLUAP1	IRD	20:3553044:G:A	16:3565613:G:A	None	intron_variant	.	3674	0.00108873	0.013337	1	.	.	.	.	.	.	.	.	.	.	.	.	.	.	.	.	.	.	.	.	het:45;hom:2;	2	47
SMARCA4	ND	19:10788077:A:G	19:11132514:A:G	None	synonymous_variant	synonymous_SNV	870	0	0.00229885	0.999992	.	.	.	.	.	.	.	.	.	.	.	.	.	.	.	.	.	.	.	.	het:2;	1	2
PRPF8	IRD	16:1512656:C:T	17:1554713:C:T	None	synonymous_variant	synonymous_SNV	480	0	0.00208333	0.999952	.	.	.	.	.	.	.	.	.	.	.	.	.	.	.	.	.	.	.	.	het:1;	1	1
ANK2	ND	5:111654775:C:T	4:114277502:C:T	Conflicting_interpretations_of_pathogenicity	synonymous_variant	synonymous_SNV	3636	0.019802	0.128163	4.38244e-05	.	6.294	.	.	.	.	.	.	.	.	.	.	.	.	.	.	.	.	.	.	het:394;hom:36;	8	430
USH2A	IRD	1:73339546:C:G	1:216011401:C:G	None	synonymous_variant	synonymous_SNV	870	0	0.00229885	0.999992	.	.	.	.	.	.	.	.	.	.	.	.	.	.	.	.	.	.	.	.	het:2;	1	2
ERBIN	IRD	6:64605342:G:A	5:65322252:G:A	None	splice_region_variant&intron_variant	.	870	0	0.00229885	1	.	.	.	.	.	.	.	.	.	.	.	.	.	.	.	.	.	.	.	.	het:2;	1	2
KMT2C	ND	3:178160641:A:G	7:151874243:A:G	None	synonymous_variant	synonymous_SNV	870	0	0.00229885	1	.	.	.	.	.	.	.	.	.	.	.	.	.	.	.	.	.	.	.	.	het:2;	1	2
EP400	ND	11:131892381:G:C	12:132530263:G:C	None	intron_variant	.	870	0	0.00229885	0.994658	.	.	.	.	.	.	.	.	.	.	.	.	.	.	.	.	.	.	.	.	het:2;	1	2
CEP164	IRD	14:110415965:A:G	11:117222677:A:G	None	synonymous_variant	synonymous_SNV	3662	0.0371382	0.141726	1	.	.	.	.	.	.	.	.	.	.	.	.	.	.	.	.	.	.	.	.	het:383;hom:68;	8	451
LRP1B	IRD	12:28136324:G:C	2:141773245:G:C	None	intron_variant	.	3660	0.268306	0.522678	0.999987	.	.	.	.	.	.	.	.	.	.	.	.	.	.	.	.	.	.	.	.	het:931;hom:491;	8	1422
TRPM1	IRD	7:7184055:A:G	15:31360257:T:C	None	synonymous_variant	synonymous_SNV	870	0	0.00229885	0.999988	.	.	.	.	.	.	.	.	.	.	.	.	.	.	.	.	.	.	.	.	het:2;	1	2
SLCO1B3	ND	11:22565181:C:T	12:21331507:C:T	None	splice_region_variant&intron_variant	.	870	0	0.00229885	1	.	.	.	.	.	.	.	.	.	.	.	.	.	.	.	.	.	.	.	.	het:2;	1	2
DSCAM	ND	3:6341397:T:C	21:41684183:A:G	None	synonymous_variant	synonymous_SNV	870	0	0.00229885	1	.	.	.	.	.	.	.	.	.	.	.	.	.	.	.	.	.	.	.	.	het:2;	1	2
LRP1B	IRD	12:27826349:T:C	2:141460116:T:C	None	synonymous_variant	synonymous_SNV	868	0	0.00115207	0.999984	.	.	.	.	.	.	.	.	.	.	.	.	.	.	.	.	.	.	.	.	het:1;	1	1
SHANK1	ND	19:50579583:A:G	19:51169898:A:G	None	synonymous_variant	synonymous_SNV	864	0	0.00231481	0.99999	.	.	.	.	.	.	.	.	.	.	.	.	.	.	.	.	.	.	.	.	het:2;	1	2
CUL3	ND	12:111948382:A:C	2:225368328:A:C	None	intron_variant	.	868	0	0.00115207	1	.	.	.	.	.	.	.	.	.	.	.	.	.	.	.	.	.	.	.	.	het:1;	1	1
SLC7A14	IRD	2:75401580:G:A	3:170198952:G:A	None	synonymous_variant	synonymous_SNV	3648	0.00712719	0.0652412	0	.	10.92	.	.	.	.	.	.	.	.	.	.	.	.	.	.	.	.	.	.	het:212;hom:13;	8	225
SPP2	IRD	12:121488509:T:C	2:234960383:T:C	None	intron_variant	.	870	0	0.00229885	1	.	.	.	.	.	.	.	.	.	.	.	.	.	.	.	.	.	.	.	.	het:2;	1	2
MFN2	IRD	1:212443873:A:T	1:12071532:T:A	None	intron_variant	.	870	0	0.00229885	1	.	.	.	.	.	.	.	.	.	.	.	.	.	.	.	.	.	.	.	.	het:2;	1	2
RIMS1	ND	4:100577972:C:G	6:73043375:G:C	None	synonymous_variant	synonymous_SNV	870	0	0.00229885	1	.	.	.	.	.	.	.	.	.	.	.	.	.	.	.	.	.	.	.	.	het:2;	1	2
NCKAP1	ND	12:70094223:A:G	2:183866866:A:G	None	synonymous_variant	synonymous_SNV	3672	0.0261438	0.135349	0	.	9.924	.	.	.	.	.	.	.	.	.	.	.	.	.	.	.	.	.	.	het:401;hom:48;	8	449
KDM6A	ND	X:44957987:C:T	X:44913045:C:T	None	intron_variant	.	870	0	0.00229885	0.999916	.	.	.	.	.	.	.	.	.	.	.	.	.	.	.	.	.	.	.	.	het:2;	1	2
CFH	IRD	1:54141445:C:T	1:196694435:C:T	None	splice_region_variant&intron_variant	.	480	0	0.302083	3.98912e-06	.	5.618	.	.	.	.	.	.	.	.	.	.	.	.	.	.	.	.	.	chr1:196694422:G>C:CFH:NM_000186.3:c.1868G>C:p.C623S:Disease_causing_mutation:Haemolytic_uraemic_syndrome,_atypical:20305136&chr1:196694427:G>T:CFH:NM_000186.3:c.1873G>T:p.E625*:Disease_causing_mutation:Haemolytic_uraemic_syndrome,_atypical:20513133&	het:145;	1	145
NBAS	IRD	13:93400564:C:T	2:15651372:G:A	None	synonymous_variant	synonymous_SNV	870	0	0.00229885	1	.	.	.	.	.	.	.	.	.	.	.	.	.	.	.	.	.	.	.	chr2:15651371:T>A:NBAS:NM_015909.3:c.850A>T:p.K284*:Disease	het:2;	1	2
DMD	IRD	X:32321003:G:T	X:32408173:G:T	None	intron_variant	.	868	0	0.00115207	1	.	.	.	.	.	.	.	.	.	.	.	.	.	.	.	.	.	.	.	.	het:1;	1	1
TNRC6B	ND	10:11208756:A:G	22:40718972:T:C	None	synonymous_variant	synonymous_SNV	3686	0.250678	0.492132	0	.	0.506	.	.	.	.	.	.	.	.	.	.	.	.	.	.	.	.	.	.	het:890;hom:462;	8	1352
GRIN2B	ND	11:14950683:G:A	12:13716137:G:A	Benign	synonymous_variant	synonymous_SNV	3686	0.00759631	0.0895279	1.19346e-05	.	6.904	.	.	.	.	.	.	.	.	.	.	.	.	.	.	.	.	.	.	het:302;hom:14;	8	316
AHI1	IRD	4:39076747:C:G	6:135776855:C:G	None	intron_variant	.	870	0	0.00229885	1	.	.	.	.	.	.	.	.	.	.	.	.	.	.	.	.	.	.	.	.	het:2;	1	2
CFH	IRD	1:54054933:T:C	1:196621241:T:C	None	5_prime_UTR_variant	.	870	0	0.00229885	1	.	.	.	.	.	.	.	.	.	.	.	.	.	.	.	.	.	.	.	.	het:2;	1	2
MECP2	ND	X:150022193:G:A	X:153295959:G:A	None	synonymous_variant	synonymous_SNV	3230	0.000619195	0.00185759	1	.	.	.	.	.	.	.	.	.	.	.	.	.	.	.	.	.	.	.	chrX:153295952:C>T:MECP2:NM_004992.3:c.1327G>A:p.A443T:Disease_causing_mutation_?:Mental_retardation:22277191&chrX:153295958:C>CA:MECP2:NM_004992.3:c.1320dupT:Disease_causing_mutation:Rett_syndrome,_atypical:15737703&chrX:153295969:TGA>T:MECP2:NM_004992.3:c.1308_1309delTC:Disease_causing_mutation:Rett_syndrome:11055898&	het:4;hom:1;	3	5
ABCC6	IRD	20:15792131:A:G	16:16315370:A:G	None	intron_variant	.	3682	0.00434546	0.0847366	0	.	2.208	.	.	.	.	.	.	.	.	.	.	.	.	.	.	.	.	.	.	het:296;hom:8;	8	304
TUB	IRD	14:57642948:T:C	11:8060589:A:G	None	intron_variant	.	3690	0.0157182	0.116531	0	.	13.1	.	.	.	.	.	.	.	.	.	.	.	.	.	.	.	.	.	.	het:372;hom:29;	8	401
PDE6G	IRD	16:77997310:T:C	17:79620258:T:C	None	synonymous_variant	synonymous_SNV	870	0	0.00229885	1	.	.	.	.	.	.	.	.	.	.	.	.	.	.	.	.	.	.	.	.	het:2;	1	2
ADGRV1	IRD	6:87631858:C:T	5:90072246:C:T	None	intron_variant	.	870	0	0.00229885	1	.	.	.	.	.	.	.	.	.	.	.	.	.	.	.	.	.	.	.	.	het:2;	1	2
PNPLA6	IRD	19:7500366:C:T	19:7619937:C:T	None	synonymous_variant	synonymous_SNV	816	0	0.00122549	1	.	.	.	.	.	.	.	.	.	.	.	.	.	.	.	.	.	.	.	chr19:7619927:G>A:PNPLA6:NM_006702.4:c.2669G>A:p.R890H:Disease_causing_mutation:Motor_neuron_disease:18313024,20382209,20603202&	het:1;	1	1
SETDB1	ND	1:100179683:T:G	1:150921576:A:C	None	intron_variant	.	870	0	0.00229885	1	.	.	.	.	.	.	.	.	.	.	.	.	.	.	.	.	.	.	.	.	het:2;	1	2
ASXL3	ND	18:48746340:A:G	18:31325287:T:C	None	synonymous_variant	synonymous_SNV	3658	0.178239	0.425369	0.999968	.	.	.	.	.	.	.	.	.	.	.	.	.	.	.	.	.	.	.	.	het:904;hom:326;	8	1230
PEX6	IRD	4:126372671:C:A	6:42937553:G:T	None	intron_variant	.	868	0	0.00115207	0.999996	.	.	.	.	.	.	.	.	.	.	.	.	.	.	.	.	.	.	.	.	het:1;	1	1
PRPF6	IRD	10:99208977:C:T	20:62614517:C:T	None	synonymous_variant	synonymous_SNV	870	0	0.00229885	1	.	.	.	.	.	.	.	.	.	.	.	.	.	.	.	.	.	.	.	.	het:2;	1	2
CACNA1H	ND	20:1198209:A:G	16:1250256:A:G	None	splice_region_variant&synonymous_variant	synonymous_SNV	870	0	0.00229885	0.999991	.	.	.	.	.	.	.	.	.	.	.	.	.	.	.	.	.	.	.	.	het:2;	1	2
POGZ	ND	1:99700090:T:C	1:151377905:A:G	None	synonymous_variant	synonymous_SNV	870	0	0.00229885	0.999992	.	.	.	.	.	.	.	.	.	.	.	.	.	.	.	.	.	.	.	chr1:151377903:T>TCGTCATCA:POGZ:NM_015100.3:c.3600_3607dupTGATGACG:Disease_causing_mutation_?:Autism:22542183&	het:2;	1	2
SCN2A	ND	12:52548981:G:A	2:166245767:G:A	None	synonymous_variant	synonymous_SNV	868	0	0.00115207	1	.	.	.	.	.	.	.	.	.	.	.	.	.	.	.	.	.	.	.	.	het:1;	1	1
FSCN2	IRD	16:77871157:C:T	17:79496304:C:T	None	synonymous_variant	synonymous_SNV	870	0	0.00229885	1	.	.	.	.	.	.	.	.	.	.	.	.	.	.	.	.	.	.	.	.	het:2;	1	2
CHD2	ND	7:72002930:G:A	15:93482958:G:A	None	intron_variant	.	868	0	0.00115207	1	.	.	.	.	.	.	.	.	.	.	.	.	.	.	.	.	.	.	.	.	het:1;	1	1
ADAM9	IRD	8:39506914:C:T	8:38884345:C:T	None	intron_variant	.	3674	0.0206859	0.0846489	0	.	6.43	.	.	.	.	.	.	.	.	.	.	.	.	.	.	.	.	.	chr8:38884330:G>A:ADAM9:NM_003816.2:c.1130+1G>A::Disease_causing_mutation:Cone-rod_dystrophy:19409519&	het:235;hom:38;	6	273
VCAN	IRD	6:80329905:A:G	5:82833247:A:G	None	synonymous_variant	synonymous_SNV	870	0	0.00229885	1	.	.	.	.	.	.	.	.	.	.	.	.	.	.	.	.	.	.	.	.	het:2;	1	2
TCF7L2	ND	9:113563503:A:G	10:114798704:A:G	None	intron_variant	.	868	0	0.00115207	1	.	.	.	.	.	.	.	.	.	.	.	.	.	.	.	.	.	.	.	.	het:1;	1	1
WDFY3	ND	5:48927312:A:G	4:85623531:T:C	None	synonymous_variant	synonymous_SNV	870	0	0.00229885	1	.	.	.	.	.	.	.	.	.	.	.	.	.	.	.	.	.	.	.	.	het:2;	1	2
RD3	IRD	1:68964654:T:C	1:211652332:T:C	None	downstream_gene_variant	.	2346	0.0144928	0.116795	0	.	7.172	.	.	.	.	.	.	.	.	.	.	.	.	.	.	.	.	.	.	het:240;hom:17;	8	257
PRPF6	IRD	10:99210987:G:A	20:62616387:G:A	None	intron_variant	.	870	0	0.00229885	0.999996	.	.	.	.	.	.	.	.	.	.	.	.	.	.	.	.	.	.	.	.	het:2;	1	2
COL11A1	IRD	1:121279911:T:C	1:103404571:A:G	None	intron_variant	.	870	0	0.00229885	0.999988	.	.	.	.	.	.	.	.	.	.	.	.	.	.	.	.	.	.	.	.	het:2;	1	2
COL2A1	IRD	11:47541063:A:G	12:48378311:A:G	None	intron_variant	.	870	0	0.00229885	1	.	.	.	.	.	.	.	.	.	.	.	.	.	.	.	.	.	.	.	.	het:2;	1	2
CHM	IRD	X:82822652:A:G	X:85236723:A:G	None	intron_variant	.	746	0	0.00268097	1	.	.	.	.	.	.	.	.	.	.	.	.	.	.	.	.	.	.	.	.	het:2;	1	2
WFS1	IRD	5:6690286:C:T	4:6279142:G:A	None	intron_variant	.	3618	0.00829187	0.0997789	2.04513e-05	.	0.215	.	.	.	.	.	.	.	.	.	.	.	.	.	.	.	.	.	.	het:331;hom:15;	8	346
APOB	IRD	13:87944571:G:T	2:21260137:C:A	None	intron_variant	.	870	0	0.00229885	1	.	.	.	.	.	.	.	.	.	.	.	.	.	.	.	.	.	.	.	.	het:2;	1	2
MERTK	IRD	13:15214493:T:C	2:112755081:T:C	None	intron_variant	.	870	0	0.00229885	1	.	.	.	.	.	.	.	.	.	.	.	.	.	.	.	.	.	.	.	.	het:2;	1	2
CHD8	ND	7:83328468:T:C	14:21896423:T:C	None	intron_variant	.	870	0	0.00229885	1	.	.	.	.	.	.	.	.	.	.	.	.	.	.	.	.	.	.	.	.	het:2;	1	2
SAG	IRD	12:120772279:T:C	2:234231642:T:C	None	synonymous_variant	synonymous_SNV	3688	0.0016269	0.0536876	0	.	0.512	.	.	.	.	.	.	.	.	.	.	.	.	.	.	.	.	.	.	het:192;hom:3;	8	195
COL9A1	IRD	4:102595339:G:A	6:70948954:C:T	None	splice_region_variant&intron_variant	.	870	0	0.00229885	1	.	.	.	.	.	.	.	.	.	.	.	.	.	.	.	.	.	.	.	.	het:2;	1	2
PPT1	IRD	1:184488423:A:C	1:40562937:T:G	None	upstream_gene_variant	.	860	0	0.00116279	1	.	.	.	.	.	.	.	.	.	.	.	.	.	.	.	.	.	.	.	.	het:1;	1	1
MERTK	IRD	13:15243996:G:A	2:112779161:G:A	None	splice_region_variant&intron_variant	.	870	0	0.00229885	1	.	.	.	.	.	.	.	.	.	.	.	.	.	.	.	.	.	.	.	.	het:2;	1	2
CDHR1	IRD	9:53838723:A:G	10:85972873:T:C	None	synonymous_variant	synonymous_SNV	870	0	0.00229885	0.999984	.	.	.	.	.	.	.	.	.	.	.	.	.	.	.	.	.	.	.	.	het:2;	1	2
NR2F1	IRD	6:90453650:T:A	5:92929592:T:A	None	3_prime_UTR_variant	.	868	0	0.00115207	1	.	.	.	.	.	.	.	.	.	.	.	.	.	.	.	.	.	.	.	.	het:1;	1	1
COL2A1	IRD	11:47552289:G:C	12:48389574:G:C	None	intron_variant	.	870	0	0.00229885	1	.	.	.	.	.	.	.	.	.	.	.	.	.	.	.	.	.	.	.	.	het:2;	1	2
CNNM4	IRD	13:1095276:C:T	2:97427990:C:T	None	synonymous_variant	synonymous_SNV	868	0	0.00115207	1	.	.	.	.	.	.	.	.	.	.	.	.	.	.	.	.	.	.	.	.	het:1;	1	1
RDH12	IRD	7:129867400:C:T	14:68193765:C:T	None	synonymous_variant	synonymous_SNV	870	0	0.00229885	1	.	.	.	.	.	.	.	.	.	.	.	.	.	.	.	.	.	.	.	chr14:68193754:C>T:RDH12:NM_152443.2:c.505C>T:p.R169W:Disease_causing_mutation:Retinal_dystrophy:22065924,23661369&chr14:68193755:G>A:RDH12:NM_152443.2:c.506G>A:p.R169Q:Disease_causing_mutation:Retinal_dystrophy:22065924&chr14:68193772:T>C:RDH12:NM_152443.2:c.523T>C:p.S175P:Disease_causing_mutation:Leber_congenital_amaurosis:15322982&chr14:68193773:C>T:RDH12:NM_152443.2:c.524C>T:p.S175L:Disease_c…	het:2;	1	2
KIAA1549	IRD	3:165313765:A:G	7:138583795:A:G	None	synonymous_variant	synonymous_SNV	868	0	0.00115207	1	.	.	.	.	.	.	.	.	.	.	.	.	.	.	.	.	.	.	.	.	het:1;	1	1
PROM1	IRD	5:14991434:G:A	4:15993886:G:A	None	synonymous_variant	synonymous_SNV	3656	0.0191466	0.118435	0	.	2.04	.	.	.	.	.	.	.	.	.	.	.	.	.	.	.	.	.	.	het:363;hom:35;	8	398
IDH3A	IRD	7:55401921:T:C	15:78458570:T:C	None	synonymous_variant	synonymous_SNV	870	0	0.00229885	1	.	.	.	.	.	.	.	.	.	.	.	.	.	.	.	.	.	.	.	.	het:2;	1	2
PLA2G5	IRD	1:204649569:G:A	1:20411386:C:T	None	intron_variant	.	870	0	0.00229885	1	.	.	.	.	.	.	.	.	.	.	.	.	.	.	.	.	.	.	.	.	het:2;	1	2
IFT140	IRD	20:1553127:C:G	16:1576812:C:G	None	intron_variant	.	862	0	0.00232019	0.999991	.	.	.	.	.	.	.	.	.	.	.	.	.	.	.	.	.	.	.	.	het:2;	1	2
SHANK1	ND	19:50627333:C:T	19:51218909:C:T	None	splice_region_variant&intron_variant	.	870	0	0.00229885	1	.	.	.	.	.	.	.	.	.	.	.	.	.	.	.	.	.	.	.	.	het:2;	1	2
CLN6	IRD	7:44874160:C:T	15:68502121:C:T	None	upstream_gene_variant	.	2204	0.00816697	0.0562613	1	.	.	.	.	.	.	.	.	.	.	.	.	.	.	.	.	.	.	.	.	het:106;hom:9;	8	115
GDF6	IRD	8:96469568:G:A	8:97156875:G:A	None	synonymous_variant	synonymous_SNV	3686	0.153554	0.3828	0	.	13.13	.	.	.	.	.	2.504	0.154	1	1	.	1	.	.	.	.	0.942284	0.805	chr8:97156888:T>C:GDF6:NM_001001557.2:c.1271A>G:p.K424R:Disease_causing_mutation:Ocular_&_skeletal_abnormalities:19129173&	het:845;hom:283;	8	1128
CEP290	IRD	11:87778756:T:C	12:88508909:T:C	None	synonymous_variant	synonymous_SNV	870	0	0.00114943	1	.	.	.	.	.	.	.	.	.	.	.	.	.	.	.	.	.	.	.	chr12:88508920:CTCTT>C:CEP290:NM_025114.3:c.1860_1863delAAGA:Disease_causing_mutation:Leber_congenital_amaurosis:17345604&chr12:88508922:CTT>C:CEP290:NM_025114.3:c.1860_1861delAA:Disease_causing_mutation:Meckel_syndrome:17564974&	het:1;	1	1
USH1C	IRD	14:48136094:G:A	11:17523012:C:T	None	intron_variant	.	3154	0.0323399	0.179455	1	.	.	.	.	.	.	.	.	.	.	.	.	.	.	.	.	.	.	.	.	het:464;hom:51;	8	515
PRPF8	IRD	16:1515426:C:T	17:1557190:C:T	None	synonymous_variant	synonymous_SNV	870	0	0.00229885	0.999916	.	.	.	.	.	.	.	.	.	.	.	.	.	.	.	.	.	.	.	.	het:2;	1	2
CNGA3	IRD	13:2172195:G:A	2:99012512:G:A	None	synonymous_variant	synonymous_SNV	868	0	0.00115207	1	.	.	.	.	.	.	.	.	.	.	.	.	.	.	.	.	.	.	.	chr2:99012505:C>G:CNGA3:NM_001298.2:c.872C>G:p.T291R:Disease_causing_mutation:Colour-blindness,_total:9662398&	het:1;	1	1
PHF2	ND	15:108635095:C:T	9:96435969:C:T	None	synonymous_variant	synonymous_SNV	868	0	0.00115207	1	.	.	.	.	.	.	.	.	.	.	.	.	.	.	.	.	.	.	.	.	het:1;	1	1
NPHP4	IRD	1:218599924:G:A	1:5993357:C:T	None	synonymous_variant	synonymous_SNV	2364	0	0.000423012	1	.	.	.	.	.	.	.	.	.	.	.	.	.	.	.	.	.	.	.	.	het:1;	1	1
CDH3	IRD	20:55914842:G:A	16:68719113:G:A	Benign	missense_variant	nonsynonymous_SNV	2364	0.000846024	0.00296108	0.0548499	0.047	15.61	0.279	0.008	1.705	-1.0505	0.0068	-1.053	-0.727	0	0.921	0.842988	0.994051	0.61	-1.91	0.028	.	0.967375	0.567	chr16:68719107:G>A:CDH3:NM_001793.4:c.1425-1G>A::Disease_causing_mutation:Hypotrichosis_with_juvenile_macular_dystrophy:20140736&chr16:68719107:G>T:CDH3:NM_001793.4:c.1425-1G>T::Disease_causing_mutation:Hypotrichosis_with_juvenile_macular_dystrophy:19076794,20203473&	het:5;hom:1;	2	6
SNRNP200	IRD	13:703055:G:A	2:96956154:G:A	None	synonymous_variant	synonymous_SNV	870	0	0.00229885	1	.	.	.	.	.	.	.	.	.	.	.	.	.	.	.	.	.	.	.	chr2:96956153:G>C:SNRNP200:NM_014014.4:c.2653C>G:p.Q885E:Disease_causing_mutation:Retinitis_pigmentosa,_autosomal_dominant:23029027&	het:2;	1	2
ADGRV1	IRD	6:87605765:C:T	5:90046527:C:T	None	intron_variant	.	2334	0.287918	0.533419	0	.	4.961	.	.	.	.	.	.	.	.	.	.	.	.	.	.	.	.	.	.	het:573;hom:336;	8	909
PEX16	IRD	14:19858951:C:T	11:45937348:G:A	None	synonymous_variant	synonymous_SNV	3678	0.096248	0.304241	0	.	11.98	.	.	.	.	.	.	.	.	.	.	.	.	.	.	.	.	.	.	het:765;hom:177;	8	942
IQGAP2	ND	6:73424157:G:T	5:75884717:G:T	None	intron_variant	.	870	0	0.00229885	1	.	.	.	.	.	.	.	.	.	.	.	.	.	.	.	.	.	.	.	.	het:2;	1	2
USH2A	IRD	1:73402026:C:T	1:216074236:C:T	Uncertain_significance	missense_variant	nonsynonymous_SNV	3634	0.00660429	0.0619152	7.58065e-05	0.203	22.6	0.151	0.5	0.785	-0.943	0.1477	0.209	0.023	0.992	1	0.02806	0.995918	0.47	-1.09	0.17	.	0.994237	0.422	chr1:216074248:C>T:USH2A:NM_206933.2:c.7301-1G>A::Disease_causing_mutation:Retinitis_pigmentosa:23591405&	het:201;hom:12;	7	213
DMD	IRD	X:32538832:A:G	X:32613859:A:G	None	intron_variant	.	870	0	0.00229885	1	.	.	.	.	.	.	.	.	.	.	.	.	.	.	.	.	.	.	.	chrX:32613873:C>G:DMD:NM_004006.2:c.1602+1G>C::Disease_causing_mutation:Muscular_dystrophy,_Becker:19937601&chrX:32613873:C>T:DMD:NM_004006.2:c.1602+1G>A::Disease_causing_mutation:Muscular_dystrophy,_Becker:17041906&chrX:32613874:C>A:DMD:NM_004006.2:c.1602G>T::Disease_causing_mutation:Muscular_dystrophy,_Becker:8279470&	het:2;	1	2
HMCN1	IRD	1:43298834:T:C	1:186034515:T:C	None	synonymous_variant	synonymous_SNV	3658	0.0317113	0.181247	1	.	.	.	.	.	.	.	.	.	.	.	.	.	.	.	.	.	.	.	.	het:547;hom:58;	8	605
WDFY3	ND	5:48867745:A:C	4:85687419:T:G	None	synonymous_variant	synonymous_SNV	480	0.00833333	0.0875	0	.	9.794	.	.	.	.	.	.	.	.	.	.	.	.	.	.	.	.	.	.	het:38;hom:2;	1	40
WDFY3	ND	5:48772581:T:C	4:85781764:A:G	None	5_prime_UTR_variant	.	868	0	0.00115207	1	.	.	.	.	.	.	.	.	.	.	.	.	.	.	.	.	.	.	.	.	het:1;	1	1
GNAT1	IRD	2:106318048:C:T	3:50232437:C:T	None	intron_variant	.	3218	0	0.000932256	1	.	.	.	.	.	.	.	.	.	.	.	.	.	.	.	.	.	.	.	.	het:3;	2	3
MFSD8	IRD	5:125697399:A:C	4:128854169:A:C	None	synonymous_variant	synonymous_SNV	480	0.0291667	0.2375	1	.	.	.	.	.	.	.	.	.	.	.	.	.	.	.	.	.	.	.	.	het:100;hom:7;	1	107
PLA2G6	IRD	10:13396145:C:A	22:38531096:G:T	None	splice_region_variant&intron_variant	.	870	0	0.00229885	1	.	.	.	.	.	.	.	.	.	.	.	.	.	.	.	.	.	.	.	.	het:2;	1	2
ANK2	ND	5:111584835:A:G	4:114208757:A:G	None	splice_region_variant&intron_variant	.	870	0	0.00229885	1	.	.	.	.	.	.	.	.	.	.	.	.	.	.	.	.	.	.	.	.	het:2;	1	2
GIGYF1	ND	3:42770677:G:A	7:100285105:G:A	None	intron_variant	.	868	0	0.00115207	1	.	.	.	.	.	.	.	.	.	.	.	.	.	.	.	.	.	.	.	.	het:1;	1	1
ARL6	IRD	2:178173424:A:C	3:97487062:T:G	None	synonymous_variant	synonymous_SNV	3658	0.0191361	0.119191	0	.	4.097	.	.	.	.	.	.	.	.	.	.	.	.	.	.	.	.	.	.	het:366;hom:35;	8	401
MYT1L	ND	13:106934820:G:A	2:1855489:C:T	None	intron_variant	.	3222	0	0.00217256	0.999996	.	.	.	.	.	.	.	.	.	.	.	.	.	.	.	.	.	.	.	.	het:7;	2	7
ZNF423	IRD	20:36712297:A:G	16:49671140:A:G	None	synonymous_variant	synonymous_SNV	3686	0.00325556	0.0363538	1	.	.	.	.	.	.	.	.	.	.	.	.	.	.	.	.	.	.	.	.	het:122;hom:6;	7	128
ADGRV1	IRD	6:87652881:C:T	5:90086692:C:T	None	splice_region_variant&synonymous_variant	synonymous_SNV	868	0	0.00115207	1	.	.	.	.	.	.	.	.	.	.	.	.	.	.	.	.	.	.	.	.	het:1;	1	1
MTTP	IRD	5:97985552:G:A	4:100532505:G:A	None	synonymous_variant	synonymous_SNV	3196	0	0.00750939	1	.	.	.	.	.	.	.	.	.	.	.	.	.	.	.	.	.	.	.	.	het:24;	5	24
COL2A1	IRD	11:47531961:T:A	12:48369146:T:A	None	synonymous_variant	synonymous_SNV	868	0	0.00115207	1	.	.	.	.	.	.	.	.	.	.	.	.	.	.	.	.	.	.	.	chr12:48369160:G>A:COL2A1:NM_001844.4:c.3826C>T:p.R1276C:Disease_causing_mutation:Spondylarthopathy_with_brachydactyly:16155195&	het:1;	1	1
PRPF6	IRD	10:99258991:A:G	20:62663033:A:G	None	intron_variant	.	3690	0.00596206	0.0579946	0	.	2.95	.	.	.	.	.	.	.	.	.	.	.	.	.	.	.	.	.	.	het:192;hom:11;	7	203
PDE6C	IRD	9:93774611:T:C	10:95372472:T:C	None	upstream_gene_variant	.	868	0	0.00115207	1	.	.	.	.	.	.	.	.	.	.	.	.	.	.	.	.	.	.	.	.	het:1;	1	1
ADAM9	IRD	8:39755192:T:A	8:39133306:T:A	None	intron_variant	.	870	0	0.00229885	1	.	.	.	.	.	.	.	.	.	.	.	.	.	.	.	.	.	.	.	.	het:2;	1	2
WHRN	IRD	15:28449256:C:T	9:117166191:G:A	None	synonymous_variant	synonymous_SNV	870	0	0.00344828	1	.	.	.	.	.	.	.	.	.	.	.	.	.	.	.	.	.	.	.	.	het:3;	1	3
SMARCA4	ND	19:10761925:A:G	19:11106133:A:G	None	intron_variant	.	3690	0.0135501	0.0699187	7.79812e-06	.	2.738	.	.	.	.	.	.	.	.	.	.	.	.	.	.	.	.	.	.	het:208;hom:25;	6	233
NBAS	IRD	13:93436958:C:T	2:15615796:G:A	None	intron_variant	.	870	0	0.00229885	0.999996	.	.	.	.	.	.	.	.	.	.	.	.	.	.	.	.	.	.	.	.	het:2;	1	2
PRPF6	IRD	10:99221578:C:T	20:62624750:C:T	None	intron_variant	.	870	0	0.00229885	1	.	.	.	.	.	.	.	.	.	.	.	.	.	.	.	.	.	.	.	.	het:2;	1	2
USH2A	IRD	1:73140719:C:G	1:215821965:C:G	None	synonymous_variant	synonymous_SNV	870	0	0.00229885	1	.	.	.	.	.	.	.	.	.	.	.	.	.	.	.	.	.	.	.	chr1:215821963:G>C:USH2A:NM_206933.2:c.14489C>G:p.S4830*:Disease_causing_mutation:Usher_syndrome_2:18273898&chr1:215821967:GTGGGGCAGGA>G:USH2A:NM_206933.2:c.14475_14484del10:Disease_causing_mutation:Usher_syndrome_2:24498627&	het:2;	1	2
SETD5	ND	2:140792786:T:C	3:9488724:T:C	None	intron_variant	.	870	0	0.00229885	1	.	.	.	.	.	.	.	.	.	.	.	.	.	.	.	.	.	.	.	.	het:2;	1	2
PEX10	IRD	1:222000990:T:C	1:2338224:A:G	None	synonymous_variant	synonymous_SNV	870	0	0.00229885	0.999967	.	.	.	.	.	.	.	.	.	.	.	.	.	.	.	.	.	.	.	chr1:2338230:C>CT:PEX10:NM_153818.1:c.764dupA:Disease_causing_mutation:Zellweger_syndrome:10862081,10862081,17702006&	het:2;	1	2
PRPF4	IRD	15:29548375:T:C	9:116053805:A:G	None	synonymous_variant	synonymous_SNV	3682	0.0331342	0.13308	0.999976	.	.	.	.	.	.	.	.	.	.	.	.	.	.	.	.	.	.	.	.	het:368;hom:61;	8	429
MERTK	IRD	13:15244940:G:A	2:112780110:G:A	None	intron_variant	.	870	0	0.00229885	0.999996	.	.	.	.	.	.	.	.	.	.	.	.	.	.	.	.	.	.	.	.	het:2;	1	2
EP300	ND	10:10340349:G:C	22:41572753:C:G	None	intron_variant	.	870	0	0.00229885	0.999904	.	.	.	.	.	.	.	.	.	.	.	.	.	.	.	.	.	.	.	.	het:2;	1	2
COL11A1	IRD	1:121116333:T:C	1:103573681:A:G	None	synonymous_variant	synonymous_SNV	3690	0.727913	0.84878	0.999964	.	.	.	.	.	.	.	.	.	.	.	.	.	.	.	.	.	.	.	.	het:446;hom:1343;	8	1789
GIGYF1	ND	3:42769303:C:A	7:100283726:C:A	None	intron_variant	.	2298	0.00174064	0.0422106	0	.	0.839	.	.	.	.	.	.	.	.	.	.	.	.	.	.	.	.	.	.	het:93;hom:2;	7	95
TUBGCP4	IRD	7:19885748:C:T	15:43689393:C:T	None	intron_variant	.	870	0	0.00229885	0.999996	.	.	.	.	.	.	.	.	.	.	.	.	.	.	.	.	.	.	.	.	het:2;	1	2
TIMM8A	IRD	X:98161111:G:A	X:100603666:G:A	None	5_prime_UTR_variant	.	868	0	0.00115207	1	.	.	.	.	.	.	.	.	.	.	.	.	.	.	.	.	.	.	.	.	het:1;	1	1
OPA1	IRD	2:4299929:A:G	3:193380718:T:C	None	synonymous_variant	synonymous_SNV	3612	0.0215947	0.137597	0	.	5.675	.	.	.	.	.	.	.	.	.	.	.	.	.	.	.	.	.	chr3:193380723:C>A:OPA1:NM_015560.2:c.2468C>A:p.S823Y:Disease_causing_mutation:Optic_atrophy_1:19319978&chr3:193380725:C>T:OPA1:NM_015560.2:c.2470C>T:p.R824*:Disease_causing_mutation:Optic_atrophy_1:17016536&	het:419;hom:39;	8	458
RANBP17	ND	6:168630283:C:G	5:170669679:C:G	None	splice_region_variant&intron_variant	.	870	0	0.00229885	1	.	.	.	.	.	.	.	.	.	.	.	.	.	.	.	.	.	.	.	.	het:2;	1	2
MYO9B	ND	19:16681842:C:T	19:17296712:C:T	None	intron_variant	.	868	0	0.00115207	1	.	.	.	.	.	.	.	.	.	.	.	.	.	.	.	.	.	.	.	.	het:1;	1	1
PDZD7	IRD	9:101494699:T:C	10:102778978:T:C	None	splice_region_variant&intron_variant	.	782	0	0.00127877	1	.	.	.	.	.	.	.	.	.	.	.	.	.	.	.	.	.	.	.	.	het:1;	1	1
AIPL1	IRD	16:6190503:G:A	17:6328930:G:A	Likely_benign	synonymous_variant	synonymous_SNV	2128	0.037594	0.209586	9.18927e-05	.	0.05	.	.	.	.	.	.	.	.	.	.	.	.	.	.	.	.	.	chr17:6328923:gct>g:AIPL1:NM_014336.3:c.1010_1011delAG:Disease_causing_mutation:Leber_congenital_amaurosis_IV:10615133&	het:366;hom:40;	8	406
VCAN	IRD	6:80313196:G:A	5:82816516:G:A	None	synonymous_variant	synonymous_SNV	868	0	0.00115207	1	.	.	.	.	.	.	.	.	.	.	.	.	.	.	.	.	.	.	.	.	het:1;	1	1
SNRNP200	IRD	13:696074:C:T	2:96949099:C:T	None	intron_variant	.	870	0	0.00229885	1	.	.	.	.	.	.	.	.	.	.	.	.	.	.	.	.	.	.	.	.	het:2;	1	2
MERTK	IRD	13:15171281:A:G	2:112704951:A:G	None	intron_variant	.	870	0	0.00229885	1	.	.	.	.	.	.	.	.	.	.	.	.	.	.	.	.	.	.	.	.	het:2;	1	2
EP400	ND	11:131853689:C:T	12:132491274:C:T	None	synonymous_variant	synonymous_SNV	3676	0	0.00979325	1	.	.	.	.	.	.	.	.	.	.	.	.	.	.	.	.	.	.	.	.	het:36;	6	36
CTSD	IRD	14:1838133:G:A	11:1780849:G:A	None	synonymous_variant	synonymous_SNV	2088	0	0.000478927	1	.	.	.	.	.	.	.	.	.	.	.	.	.	.	.	.	.	.	.	.	het:1;	1	1
CFB	IRD	4:137545063:C:T	6:31918736:G:A	None	intron_variant	.	3676	0.0261153	0.159684	0	.	7.946	.	.	.	.	.	.	.	.	.	.	.	.	.	.	.	.	.	.	het:491;hom:48;	8	539
PRPF31	IRD	19:53871347:A:G	19:54621613:A:G	None	intron_variant	.	868	0	0.00115207	0.99998	.	.	.	.	.	.	.	.	.	.	.	.	.	.	.	.	.	.	.	.	het:1;	1	1
CACNA1F	IRD	X:49216065:G:C	X:49084875:G:C	None	synonymous_variant	synonymous_SNV	870	0	0.00229885	0.999988	.	.	.	.	.	.	.	.	.	.	.	.	.	.	.	.	.	.	.	.	het:2;	1	2
APOB	IRD	13:87968102:A:G	2:21236009:T:C	None	intron_variant	.	870	0	0.00229885	0.999976	.	.	.	.	.	.	.	.	.	.	.	.	.	.	.	.	.	.	.	.	het:2;	1	2
ADGRV1	IRD	6:87652874:C:T	5:90086685:C:T	None	splice_region_variant&intron_variant	.	1348	0	0.00222552	1	.	.	.	.	.	.	.	.	.	.	.	.	.	.	.	.	.	.	.	.	het:3;	1	3
IFT140	IRD	20:1592013:C:T	16:1616176:C:T	None	synonymous_variant	synonymous_SNV	3686	0.0998372	0.32637	0	.	0.335	.	.	.	.	.	.	.	.	.	.	.	.	.	.	.	.	.	.	het:835;hom:184;	8	1019
HMCN1	IRD	1:43326769:G:A	1:186062611:G:A	None	splice_region_variant&intron_variant	.	870	0	0.00229885	0.99998	.	.	.	.	.	.	.	.	.	.	.	.	.	.	.	.	.	.	.	.	het:2;	1	2
WDR19	IRD	5:38311700:T:C	4:39191390:T:C	None	synonymous_variant	synonymous_SNV	870	0	0.00229885	1	.	.	.	.	.	.	.	.	.	.	.	.	.	.	.	.	.	.	.	.	het:2;	1	2
IQGAP2	ND	6:73428868:T:C	5:75888796:T:C	None	intron_variant	.	3600	0.144444	0.353056	1	.	.	.	.	.	.	.	.	.	.	.	.	.	.	.	.	.	.	.	.	het:751;hom:260;	8	1011
CEP290	IRD	11:87794866:T:G	12:88525025:T:G	None	intron_variant	.	868	0	0.00115207	1	.	.	.	.	.	.	.	.	.	.	.	.	.	.	.	.	.	.	.	.	het:1;	1	1
USH2A	IRD	1:73732066:T:C	1:216405369:T:C	Likely_benign	synonymous_variant	synonymous_SNV	3680	0.175543	0.419022	2.39301e-05	.	1.142	.	.	.	.	.	.	.	.	.	.	.	.	.	.	.	.	.	chr1:216405366:ATC>A:USH2A:NM_206933.2:c.2920_2921delGA:Disease_causing_mutation:Usher_syndrome_2a:16963483&	het:896;hom:323;	8	1219
CNGB1	IRD	20:45204285:T:C	16:57996548:T:C	None	intron_variant	.	868	0	0.00115207	1	.	.	.	.	.	.	.	.	.	.	.	.	.	.	.	.	.	.	.	.	het:1;	1	1
RP1L1	IRD	8:9967476:G:A	8:10470477:C:T	None	synonymous_variant	synonymous_SNV	868	0	0.00115207	1	.	.	.	.	.	.	.	.	.	.	.	.	.	.	.	.	.	.	.	.	het:1;	1	1
USH2A	IRD	1:73166840:G:A	1:215848095:G:A	None	synonymous_variant	synonymous_SNV	868	0	0.00115207	1	.	.	.	.	.	.	.	.	.	.	.	.	.	.	.	.	.	.	.	.	het:1;	1	1
SCN2A	ND	12:52523514:A:T	2:166221697:A:T	None	synonymous_variant	synonymous_SNV	870	0	0.00229885	1	.	.	.	.	.	.	.	.	.	.	.	.	.	.	.	.	.	.	.	.	het:2;	1	2
C3	IRD	19:6627916:G:C	19:6710686:G:C	None	synonymous_variant	synonymous_SNV	3690	0.0108401	0.0626016	0	.	5.741	.	.	.	.	.	.	.	.	.	.	.	.	.	.	.	.	.	chr19:6710681:C>T:C3:NM_000064.2:c.1655G>A:p.W552*:Disease_causing_mutation:Complement_C3_deficiency:12462331&chr19:6710688:A>G:C3:NM_000064.2:c.1648T>C:p.S550P:Disease_causing_mutation:Complement_C3_deficiency:18802120&chr19:6710691:C>T:C3:NM_000064.2:c.1645G>A:p.D549N:Disease_causing_mutation:Complement_C3_deficiency:7961791&	het:191;hom:20;	8	211
CEP164	IRD	14:110474461:C:T	11:117280416:C:T	None	synonymous_variant	synonymous_SNV	3232	0	0.000618812	1	.	.	.	.	.	.	.	.	.	.	.	.	.	.	.	.	.	.	.	.	het:2;	2	2
GRIP1	ND	11:65993141:T:C	12:66826321:T:C	None	splice_region_variant&intron_variant	.	3556	0.0511811	0.226659	0	.	15.05	.	.	.	.	.	.	.	.	.	.	.	.	.	.	.	.	.	.	het:624;hom:91;	8	715
CNNM4	IRD	13:1144838:T:C	2:97474292:T:C	None	splice_region_variant&intron_variant	.	3668	0	0.00736096	1	.	.	.	.	.	.	.	.	.	.	.	.	.	.	.	.	.	.	.	.	het:27;	4	27
CACNA1C	ND	11:2703012:C:G	12:2717707:C:G	None	synonymous_variant	synonymous_SNV	870	0	0.00229885	0.998338	.	.	.	.	.	.	.	.	.	.	.	.	.	.	.	.	.	.	.	.	het:2;	1	2
MFN2	IRD	1:212452518:T:G	1:12062134:A:C	None	synonymous_variant	synonymous_SNV	870	0	0.00229885	1	.	.	.	.	.	.	.	.	.	.	.	.	.	.	.	.	.	.	.	chr1:12062126:A>C:MFN2:NM_014874.3:c.1126A>C:p.M376L:Disease_causing_mutation_?:Charcot-Marie-Tooth_disease_2:21258814&chr1:12062126:A>G:MFN2:NM_014874.3:c.1126A>G:p.M376V:Disease_causing_mutation:Charcot-Marie-Tooth_disease_2a:19889647,22926664&chr1:12062127:T>C:MFN2:NM_014874.3:c.1127T>C:p.M376T:Disease_causing_mutation:Charcot-Marie-Tooth_disease_2a:16835246&chr1:12062128:G>A:MFN2:NM_014874.3:…	het:2;	1	2
VPS13B	ND	8:99704176:A:C	8:100454875:A:C	None	intron_variant	.	870	0	0.00229885	1	.	.	.	.	.	.	.	.	.	.	.	.	.	.	.	.	.	.	.	.	het:2;	1	2
USH2A	IRD	1:73289696:C:T	1:215972245:C:T	None	splice_region_variant&intron_variant	.	868	0	0.00115207	0.999996	.	.	.	.	.	.	.	.	.	.	.	.	.	.	.	.	.	.	.	.	het:1;	1	1
ERBIN	IRD	6:64603311:A:G	5:65320238:A:G	None	synonymous_variant	synonymous_SNV	3604	0.0144284	0.0765816	1.65681e-05	.	2.162	.	.	.	.	.	.	.	.	.	.	.	.	.	.	.	.	.	.	het:224;hom:26;	8	250
ETFB	ND	19:51147181:G:A	19:51856469:G:A	Conflicting_interpretations_of_pathogenicity	missense_variant	nonsynonymous_SNV	3686	0.00922409	0.0930548	0.00143294	0.258	23.3	0.011	0.369	0.895	-0.4491	0.4812	1.299	-0.317	0.163	0.004	0.019921	0.999997	-1.65	-1.36	0.218	.	0.996172	3	chr19:51856469:C>T:etfbtv2:NM_001014763.1:c.565C>T:p.R189C:Disease_causing_mutation_?:Glutaric_acidaemia_IIB:24215330&	het:309;hom:17;	8	326
ANK2	ND	5:111532078:G:C	4:114158226:G:C	None	synonymous_variant	synonymous_SNV	3652	0.00219058	0.0523001	0	.	10.3	.	.	.	.	.	.	.	.	.	.	.	.	.	.	.	.	.	.	het:183;hom:4;	8	187
SMARCA4	ND	19:10750841:C:T	19:11094663:C:T	None	upstream_gene_variant	.	3398	0.000588582	0.011183	1	.	.	.	.	.	.	.	.	.	.	.	.	.	.	.	.	.	.	.	.	het:36;hom:1;	5	37
EMC1	IRD	1:205481597:A:G	1:19566375:T:C	None	synonymous_variant	synonymous_SNV	3484	0.211825	0.475316	0	0.132	10.09	.	.	.	.	.	.	.	.	.	.	.	.	.	.	.	.	.	.	het:918;hom:369;	8	1287
NYX	IRD	X:41347401:C:T	X:41332968:C:T	None	synonymous_variant	synonymous_SNV	816	0	0.00122549	1	.	.	.	.	.	.	.	.	.	.	.	.	.	.	.	.	.	.	.	.	het:1;	1	1
CDH3	IRD	20:55914325:G:T	16:68718740:G:T	None	intron_variant	.	870	0	0.00229885	1	.	.	.	.	.	.	.	.	.	.	.	.	.	.	.	.	.	.	.	.	het:2;	1	2
CRX	IRD	19:47855865:T:C	19:48342921:T:C	None	synonymous_variant	synonymous_SNV	870	0	0.00229885	0.999382	.	.	.	.	.	.	.	.	.	.	.	.	.	.	.	.	.	.	.	chr19:48342909:C>A:CRX:NM_000554.4:c.585C>A:p.Y195*:Disease_causing_mutation:Leber_congenital_amaurosis:17964524&chr19:48342910:GCCCC>G:CRX:NM_000554.4:c.587_590delCCCC:Disease_causing_mutation:Cone-rod_dystrophy:9427255&chr19:48342913:C>CC:CRX:NM_000554.4:c.590dupC:Disease_causing_mutation:Cone-rod_dystrophy:9792858&	het:2;	1	2
TRNT1	IRD	2:134480191:A:G	3:3189285:A:G	None	synonymous_variant	synonymous_SNV	870	0	0.00229885	0.999996	.	.	.	.	.	.	.	.	.	.	.	.	.	.	.	.	.	.	.	.	het:2;	1	2
ABCC6	IRD	20:15790296:C:G	16:16313513:C:G	None	synonymous_variant	synonymous_SNV	3682	0.116241	0.336773	0.999982	.	.	.	.	.	.	.	.	.	.	.	.	.	.	.	.	.	.	.	chr16:16313499:C>T:ABCC6:NM_001171.5:c.386G>A:p.G129E:Disease_causing_mutation:Pseudoxanthoma_elasticum:16086317&chr16:16313512:C>A:ABCC6:NM_001171.5:c.373G>T:p.E125*:Disease_causing_mutation:Pseudoxanthoma_elasticum:16086317&chr16:16313512:C>T:ABCC6:NM_001171.5:c.373G>A:p.E125K:Disease_causing_mutation:Pseudoxanthoma_elasticum,_autosomal_recessive:18157818&	het:812;hom:214;	8	1026
IFT140	IRD	20:1608457:G:A	16:1630829:G:A	None	synonymous_variant	synonymous_SNV	870	0	0.00229885	1	.	.	.	.	.	.	.	.	.	.	.	.	.	.	.	.	.	.	.	.	het:2;	1	2
KIAA1549	IRD	3:165331826:A:G	7:138602026:A:G	None	synonymous_variant	synonymous_SNV	870	0	0.00229885	0.999891	.	.	.	.	.	.	.	.	.	.	.	.	.	.	.	.	.	.	.	.	het:2;	1	2
RP1L1	IRD	8:9968493:C:T	8:10469460:G:A	None	synonymous_variant	synonymous_SNV	870	0	0.00229885	1	.	.	.	.	.	.	.	.	.	.	.	.	.	.	.	.	.	.	.	.	het:2;	1	2
EYS	IRD	4:108342589:A:G	6:65149118:T:C	None	synonymous_variant	synonymous_SNV	870	0	0.00229885	1	.	.	.	.	.	.	.	.	.	.	.	.	.	.	.	.	.	.	.	.	het:2;	1	2
PANK2	IRD	10:62555268:C:T	20:3903944:G:A	None	3_prime_UTR_variant	.	870	0	0.00229885	0.999996	.	.	.	.	.	.	.	.	.	.	.	.	.	.	.	.	.	.	.	chr20:3903937:C>T:PANK2:NM_153638.2:c.1709C>T:p.P570L:Disease_causing_mutation:Pantothenate_kinase-associated_neurodegeneration:12510040&	het:2;	1	2
LRP1B	IRD	12:28134355:G:A	2:141771210:G:A	None	synonymous_variant	synonymous_SNV	870	0	0.00229885	1	.	.	.	.	.	.	.	.	.	.	.	.	.	.	.	.	.	.	.	.	het:2;	1	2
RP1	IRD	8:55234351:A:G	8:55538532:A:G	None	missense_variant	nonsynonymous_SNV	3440	0.0215116	0.14157	0	0.006	0.002	0.527	0.001	-0.145	-0.9905	0.0181	-0.261	-1.45	0	0.001	0.754302	1	2.09	-0.1	0.01	0.109	0.257972	-4.06	chr8:55538540:G>T:RP1:NM_006269.1:c.2098G>T:p.E700*:Disease_causing_mutation:Retinitis_pigmentosa:10484783&	het:413;hom:37;	8	450
HMCN1	IRD	1:43417254:G:A	1:186157052:G:A	None	synonymous_variant	synonymous_SNV	870	0	0.00229885	1	.	.	.	.	.	.	.	.	.	.	.	.	.	.	.	.	.	.	.	.	het:2;	1	2
PHF8	ND	X:53672210:G:A	X:53970642:G:A	None	synonymous_variant	synonymous_SNV	870	0	0.00229885	1	.	.	.	.	.	.	.	.	.	.	.	.	.	.	.	.	.	.	.	.	het:2;	1	2
MYO7A	IRD	14:70279146:C:T	11:76924883:C:T	None	intron_variant	.	870	0	0.00229885	1	.	.	.	.	.	.	.	.	.	.	.	.	.	.	.	.	.	.	.	.	het:2;	1	2
USH2A	IRD	1:73140609:C:T	1:215821855:C:T	None	intron_variant	.	870	0	0.00229885	0.999988	.	.	.	.	.	.	.	.	.	.	.	.	.	.	.	.	.	.	.	.	het:2;	1	2
MYT1L	ND	13:106877514:C:T	2:1914161:G:A	None	intron_variant	.	3232	0	0.0216584	1	.	.	.	.	.	.	.	.	.	.	.	.	.	.	.	.	.	.	.	.	het:70;	7	70
RBP4	IRD	9:93754161:C:T	10:95352433:C:T	None	intron_variant	.	3226	0	0.00898946	1	.	.	.	.	.	.	.	.	.	.	.	.	.	.	.	.	.	.	.	.	het:29;	6	29
DMD	IRD	X:31225875:C:T	X:31341687:C:T	None	intron_variant	.	860	0	0.00116279	1	.	.	.	.	.	.	.	.	.	.	.	.	.	.	.	.	.	.	.	.	het:1;	1	1
INVS	IRD	15:42662477:T:C	9:103015274:A:G	None	synonymous_variant	synonymous_SNV	870	0	0.00229885	0.999992	.	.	.	.	.	.	.	.	.	.	.	.	.	.	.	.	.	.	.	.	het:2;	1	2
SETDB1	ND	1:100167296:C:T	1:150933685:G:A	None	intron_variant	.	868	0	0.00115207	0.999988	.	.	.	.	.	.	.	.	.	.	.	.	.	.	.	.	.	.	.	.	het:1;	1	1
OFD1	IRD	X:13429315:T:C	X:13787215:T:C	None	synonymous_variant	synonymous_SNV	870	0	0.00229885	0.999874	.	.	.	.	.	.	.	.	.	.	.	.	.	.	.	.	.	.	.	.	het:2;	1	2
DMD	IRD	X:32458622:C:G	X:32536099:C:G	None	intron_variant	.	870	0	0.00229885	0.999995	.	.	.	.	.	.	.	.	.	.	.	.	.	.	.	.	.	.	.	.	het:2;	1	2
CNTNAP2	ND	3:173410993:T:C	7:146741169:T:C	None	intron_variant	.	3614	0.00553403	0.0578307	0.00010345	.	3.086	.	.	.	.	.	.	.	.	.	.	.	.	.	.	.	.	.	.	het:189;hom:10;	7	199
RTN4IP1	IRD	4:66633684:C:T	6:107019874:G:A	None	synonymous_variant	synonymous_SNV	868	0	0.00115207	1	.	.	.	.	.	.	.	.	.	.	.	.	.	.	.	.	.	.	.	.	het:1;	1	1
IFT172	IRD	13:81473716:G:A	2:27700483:C:T	None	splice_region_variant&intron_variant	.	870	0	0.00229885	0.999932	.	.	.	.	.	.	.	.	.	.	.	.	.	.	.	.	.	.	.	.	het:2;	1	2
SDCCAG8	IRD	1:5866904:T:A	1:243433571:A:T	None	intron_variant	.	870	0	0.00229885	1	.	.	.	.	.	.	.	.	.	.	.	.	.	.	.	.	.	.	.	.	het:2;	1	2
TLR6	IRD	5:37965343:A:G	4:38828953:A:G	None	synonymous_variant	synonymous_SNV	870	0	0.00229885	0.999944	.	.	.	.	.	.	.	.	.	.	.	.	.	.	.	.	.	.	.	.	het:2;	1	2
NPHP4	IRD	1:218608838:G:A	1:5987752:C:T	None	synonymous_variant	synonymous_SNV	870	0	0.00229885	1	.	.	.	.	.	.	.	.	.	.	.	.	.	.	.	.	.	.	.	chr1:5987745:G>A:NPHP4:NM_015102.3:c.1405C>T:p.R469W:Disease_causing_mutation:Nephronophthisis_4:15776426,21866095&	het:2;	1	2
KIF11	IRD	9:92814842:A:G	10:94410184:A:G	None	synonymous_variant	synonymous_SNV	870	0	0.00229885	1	.	.	.	.	.	.	.	.	.	.	.	.	.	.	.	.	.	.	.	.	het:2;	1	2
VIL1	ND	12:105851178:T:C	2:219297226:T:C	None	intron_variant	.	868	0	0.00115207	1	.	.	.	.	.	.	.	.	.	.	.	.	.	.	.	.	.	.	.	.	het:1;	1	1
CUL1	ND	3:175135542:C:T	7:148451256:C:T	None	intron_variant	.	870	0	0.00229885	1	.	.	.	.	.	.	.	.	.	.	.	.	.	.	.	.	.	.	.	.	het:2;	1	2
TTPA	IRD	8:63661572:A:G	8:63985495:A:G	None	splice_region_variant&synonymous_variant	synonymous_SNV	3686	0.736842	0.858654	0.999948	.	.	.	.	.	.	.	.	.	.	.	.	.	.	.	.	.	.	.	chr8:63985494:C>T:TTPA:NM_000370.3:c.358G>A:p.A120T:Disease_causing_mutation:Ataxia,_isolated_vitamin_E_deficiency:9463307&	het:449;hom:1358;	8	1807
KDM5B	ND	1:60205752:A:G	1:202742285:A:G	None	synonymous_variant	synonymous_SNV	870	0	0.00229885	1	.	.	.	.	.	.	.	.	.	.	.	.	.	.	.	.	.	.	.	.	het:2;	1	2
TLR4	IRD	15:25096995:T:C	9:120475290:A:G	None	missense_variant	nonsynonymous_SNV	3682	0.00217273	0.0418251	3.98556e-06	0.115	14.87	0.123	0	0.69	-1.0291	0.0702	0.365	-0.122	0	0	0.045776	1	1.48	-1.53	0.199	0.451	0.53807	3.46	chr9:120475302:A>G:TLR4:NM_138554.4:c.896A>G:p.D299G:Disease-associated_polymorphism_with_supporting_functional_evidence:Gastritis,_association_with:18082569,10835634,17324405&	het:146;hom:4;	8	150
HDLBP	ND	12:128663380:A:G	2:242178042:A:G	None	intron_variant	.	870	0	0.00229885	1	.	.	.	.	.	.	.	.	.	.	.	.	.	.	.	.	.	.	.	.	het:2;	1	2
ADAM9	IRD	8:39488516:C:G	8:38865516:C:G	None	intron_variant	.	870	0	0.00229885	1	.	.	.	.	.	.	.	.	.	.	.	.	.	.	.	.	.	.	.	.	het:2;	1	2
IDH3B	IRD	10:63838614:T:C	20:2640830:A:G	None	splice_region_variant&intron_variant	.	868	0	0.00115207	1	.	.	.	.	.	.	.	.	.	.	.	.	.	.	.	.	.	.	.	.	het:1;	1	1
CDH3	IRD	20:55910790:G:A	16:68716201:G:A	None	splice_region_variant&intron_variant	.	870	0	0.00229885	1	.	.	.	.	.	.	.	.	.	.	.	.	.	.	.	.	.	.	.	.	het:2;	1	2
DHX38	IRD	20:59411529:G:A	16:72135014:C:T	None	synonymous_variant	synonymous_SNV	2354	0	0.000424809	0.494627	.	.	.	.	.	.	.	.	.	.	.	.	.	.	.	.	.	.	.	.	het:1;	1	1
PRPF8	IRD	16:1542659:G:A	17:1581965:G:A	None	intron_variant	.	868	0	0.00115207	1	.	.	.	.	.	.	.	.	.	.	.	.	.	.	.	.	.	.	.	.	het:1;	1	1
KMT2E	ND	3:131406134:G:A	7:104753279:G:A	None	synonymous_variant	synonymous_SNV	3050	0	0.000983607	0.999995	.	.	.	.	.	.	.	.	.	.	.	.	.	.	.	.	.	.	.	.	het:3;	2	3
RANBP17	ND	6:168610627:C:T	5:170648780:C:T	None	synonymous_variant	synonymous_SNV	870	0	0.00229885	1	.	.	.	.	.	.	.	.	.	.	.	.	.	.	.	.	.	.	.	.	het:2;	1	2
SLC6A4	ND	16:25863719:T:C	17:28530262:T:C	None	synonymous_variant	synonymous_SNV	3686	0.109061	0.323657	0	.	11.06	.	.	.	.	.	.	.	.	.	.	.	.	.	.	.	.	.	.	het:791;hom:201;	8	992
SLC24A1	IRD	7:42178061:G:C	15:65917468:G:C	None	synonymous_variant	synonymous_SNV	870	0	0.00229885	1	.	.	.	.	.	.	.	.	.	.	.	.	.	.	.	.	.	.	.	.	het:2;	1	2
ABCC6	IRD	20:15743440:T:C	16:16267198:T:C	None	synonymous_variant	synonymous_SNV	868	0	0.00115207	1	.	.	.	.	.	.	.	.	.	.	.	.	.	.	.	.	.	.	.	.	het:1;	1	1
TLR6	IRD	5:37966516:T:A	4:38830126:T:A	None	synonymous_variant	synonymous_SNV	870	0	0.00229885	1	.	.	.	.	.	.	.	.	.	.	.	.	.	.	.	.	.	.	.	.	het:2;	1	2
IDH3B	IRD	10:63837915:C:T	20:2641527:G:A	None	intron_variant	.	3230	0	0.000928793	1	.	.	.	.	.	.	.	.	.	.	.	.	.	.	.	.	.	.	.	.	het:3;	2	3
DMD	IRD	X:31886001:C:T	X:31986587:C:T	None	synonymous_variant	synonymous_SNV	3600	0.0561111	0.15	0.999973	.	.	.	.	.	.	.	.	.	.	.	.	.	.	.	.	.	.	.	.	het:338;hom:101;	8	439
ANK2	ND	5:111579842:T:C	4:114203823:T:C	None	splice_region_variant&intron_variant	.	870	0	0.00229885	0.999959	.	.	.	.	.	.	.	.	.	.	.	.	.	.	.	.	.	.	.	.	het:2;	1	2
LCA5	IRD	4:93578716:T:C	6:80197162:A:G	None	synonymous_variant	synonymous_SNV	870	0	0.00229885	0.99998	.	.	.	.	.	.	.	.	.	.	.	.	.	.	.	.	.	.	.	.	het:2;	1	2
IMPDH1	IRD	3:154842796:C:T	7:128034563:C:T	None	synonymous_variant	synonymous_SNV	3686	0.0124797	0.0960391	1	.	.	.	.	.	.	.	.	.	.	.	.	.	.	.	.	.	.	.	.	het:308;hom:23;	8	331
SDCCAG8	IRD	1:5818657:G:A	1:243480070:C:T	None	synonymous_variant	synonymous_SNV	868	0	0.00115207	1	.	.	.	.	.	.	.	.	.	.	.	.	.	.	.	.	.	.	.	.	het:1;	1	1
CFH	IRD	1:54165808:T:C	1:196712782:T:C	None	intron_variant	.	868	0	0.00115207	1	.	.	.	.	.	.	.	.	.	.	.	.	.	.	.	.	.	.	.	.	het:1;	1	1
SCN2A	ND	12:52479431:T:C	2:166183358:T:C	None	splice_region_variant&intron_variant	.	870	0	0.00229885	1	.	.	.	.	.	.	.	.	.	.	.	.	.	.	.	.	.	.	.	chr2:166183366:C>A:SCN2A:NM_021007.2:c.2021C>A:p.T674K:Disease	het:2;	1	2
CFH	IRD	1:54165790:G:T	1:196712764:G:T	None	intron_variant	.	480	0	0.116667	0	.	0.039	.	.	.	.	.	.	.	.	.	.	.	.	.	.	.	.	.	.	het:56;	1	56
PRPF8	IRD	16:1546018:A:G	17:1585335:A:G	None	splice_region_variant&intron_variant	.	870	0	0.00229885	0.999996	.	.	.	.	.	.	.	.	.	.	.	.	.	.	.	.	.	.	.	.	het:2;	1	2
CDH23	IRD	9:66093014:A:G	10:73439158:T:C	None	synonymous_variant	synonymous_SNV	870	0	0.00229885	1	.	.	.	.	.	.	.	.	.	.	.	.	.	.	.	.	.	.	.	.	het:2;	1	2
TYR	IRD	14:82310782:A:G	11:88911235:A:G	None	synonymous_variant	synonymous_SNV	870	0	0.00229885	0.996083	.	.	.	.	.	.	.	.	.	.	.	.	.	.	.	.	.	.	.	chr11:88911224:T>C:TYR:NM_000372.4:c.103T>C:p.C35R:Disease_causing_mutation:Albinism,_oculocutaneous:22734612&chr11:88911228:G>A:TYR:NM_000372.4:c.107G>A:p.C36Y:Disease_causing_mutation:Albinism,_oculocutaneous_1:10987646&chr11:88911231:C>T:TYR:NM_000372.4:c.110C>T:p.P37L:Disease	het:2;	1	2
TMEM216	IRD	14:12787002:G:C	11:61161351:C:G	None	splice_region_variant&intron_variant	.	870	0	0.00229885	1	.	.	.	.	.	.	.	.	.	.	.	.	.	.	.	.	.	.	.	.	het:2;	1	2
BEST1	IRD	14:12170991:T:C	11:61723438:A:G	Likely_benign	intron_variant	.	3644	0.00933041	0.0806806	2.14562e-05	.	9.231	.	.	.	.	.	.	.	.	.	.	.	.	.	.	.	.	.	.	het:260;hom:17;	8	277
RPGRIP1	IRD	7:83221452:T:C	14:21793120:T:C	None	synonymous_variant	synonymous_SNV	870	0	0.00229885	1	.	.	.	.	.	.	.	.	.	.	.	.	.	.	.	.	.	.	.	.	het:2;	1	2
ZNF423	IRD	20:36864419:G:A	16:49823516:G:A	None	intron_variant	.	868	0	0.00115207	1	.	.	.	.	.	.	.	.	.	.	.	.	.	.	.	.	.	.	.	.	het:1;	1	1
IFT140	IRD	20:1546284:G:T	16:1570113:G:T	None	intron_variant	.	3682	0.183596	0.42314	1	.	.	.	.	.	.	.	.	.	.	.	.	.	.	.	.	.	.	.	.	het:882;hom:338;	8	1220
SLC24A1	IRD	7:42177647:C:T	15:65917054:C:T	None	synonymous_variant	synonymous_SNV	3680	0.688587	0.827717	1	.	.	.	.	.	.	.	.	.	.	.	.	.	.	.	.	.	.	.	.	het:512;hom:1267;	8	1779
KIAA1549	IRD	3:165332915:A:C	7:138603115:A:C	None	synonymous_variant	synonymous_SNV	3680	0.389674	0.615489	0	.	0.033	.	.	.	.	.	.	.	.	.	.	.	.	.	.	.	.	.	.	het:831;hom:717;	8	1548
MYO7A	IRD	14:70272760:C:T	11:76918458:C:T	None	intron_variant	.	1350	0	0.00222222	1	.	.	.	.	.	.	.	.	.	.	.	.	.	.	.	.	.	.	.	chr11:76918447:G>A:MYO7A:NM_000260.3:c.5856G>A::Disease_causing_mutation:Usher_syndrome_1:16470552,20497194&	het:3;	1	3
RGS9	IRD	16:61556311:A:T	17:63153912:A:T	None	intron_variant	.	868	0	0.00115207	1	.	.	.	.	.	.	.	.	.	.	.	.	.	.	.	.	.	.	.	.	het:1;	1	1
USH1C	IRD	14:48114442:C:T	11:17544806:G:A	None	synonymous_variant	synonymous_SNV	868	0	0.00115207	1	.	.	.	.	.	.	.	.	.	.	.	.	.	.	.	.	.	.	.	.	het:1;	1	1
CAPN5	IRD	14:70153602:G:A	11:76796046:G:A	None	synonymous_variant	synonymous_SNV	870	0	0.00229885	1	.	.	.	.	.	.	.	.	.	.	.	.	.	.	.	.	.	.	.	.	het:2;	1	2
CHD8	ND	7:83297426:G:A	14:21863051:G:A	None	intron_variant	.	870	0	0.00229885	1	.	.	.	.	.	.	.	.	.	.	.	.	.	.	.	.	.	.	.	.	het:2;	1	2
VIL1	ND	12:105857201:G:A	2:219301909:G:A	None	synonymous_variant	synonymous_SNV	868	0	0.00115207	1	.	.	.	.	.	.	.	.	.	.	.	.	.	.	.	.	.	.	.	.	het:1;	1	1
PRPF8	IRD	16:1521222:A:G	17:1562680:A:G	None	synonymous_variant	synonymous_SNV	870	0	0.00229885	1	.	.	.	.	.	.	.	.	.	.	.	.	.	.	.	.	.	.	.	.	het:2;	1	2
IDH3A	IRD	7:55392357:G:A	15:78449226:G:A	None	intron_variant	.	870	0	0.00229885	0.999991	.	.	.	.	.	.	.	.	.	.	.	.	.	.	.	.	.	.	.	.	het:2;	1	2
BBS4	IRD	7:49554130:C:A	15:73029217:C:A	None	missense_variant	nonsynonymous_SNV	3680	0.0461957	0.203804	0	0.153	10.83	.	0.002	1.59	-0.9028	0.3194	0.406	-0.348	0.08	0.498	0.22598	1	.	.	0.067	0.293	0.883667	-0.237	chr15:73029224:G>T:BBS4:NM_033028.4:c.1370G>T:p.S457I:Disease_causing_mutation:Bardet-Biedl_syndrome:12016587,19666486,20498079&	het:580;hom:85;	8	665
RTN4IP1	IRD	4:66614241:C:T	6:107040196:G:A	None	intron_variant	.	868	0	0.00115207	1	.	.	.	.	.	.	.	.	.	.	.	.	.	.	.	.	.	.	.	.	het:1;	1	1
WFS1	IRD	5:6662574:A:G	4:6302779:T:C	None	synonymous_variant	synonymous_SNV	868	0	0.00115207	0.999992	.	.	.	.	.	.	.	.	.	.	.	.	.	.	.	.	.	.	.	chr4:6302764:CGTC>C:WFS1:NM_006005.3:c.1243_1245delGTC:Disease_causing_mutation:Wolfram_syndrome:10521293,21538838&chr4:6302771:TTCT>T:WFS1:NM_006005.3:c.1250_1252delTCT:Disease_causing_mutation:Wolfram_syndrome:16321270&chr4:6302781:C>CC:WFS1:NM_006005.3:c.1260dupC:Disease_causing_mutation:Wolfram_syndrome:21446023&	het:1;	1	1
CFB	IRD	4:137552459:C:G	6:31911326:G:C	None	upstream_gene_variant	.	870	0	0.00229885	1	.	.	.	.	.	.	.	.	.	.	.	.	.	.	.	.	.	.	.	.	het:2;	1	2
CNNM4	IRD	13:1164707:C:T	2:97493535:C:T	None	synonymous_variant	synonymous_SNV	870	0	0.00229885	0.999996	.	.	.	.	.	.	.	.	.	.	.	.	.	.	.	.	.	.	.	.	het:2;	1	2
CTNNA1	IRD	6:136337983:C:G	5:138268338:C:G	None	synonymous_variant	synonymous_SNV	870	0	0.00229885	1	.	.	.	.	.	.	.	.	.	.	.	.	.	.	.	.	.	.	.	.	het:2;	1	2
LRP1B	IRD	12:28299757:T:A	2:141946076:T:A	None	synonymous_variant	synonymous_SNV	868	0	0.00115207	0.999229	.	.	.	.	.	.	.	.	.	.	.	.	.	.	.	.	.	.	.	.	het:1;	1	1
PHF2	ND	15:108636360:C:T	9:96437249:C:T	None	synonymous_variant	synonymous_SNV	870	0	0.00229885	1	.	.	.	.	.	.	.	.	.	.	.	.	.	.	.	.	.	.	.	.	het:2;	1	2
ASXL3	ND	18:48747582:T:C	18:31324045:A:G	None	synonymous_variant	synonymous_SNV	870	0	0.00229885	0.999984	.	.	.	.	.	.	.	.	.	.	.	.	.	.	.	.	.	.	.	.	het:2;	1	2
GRM6	IRD	6:176385705:G:A	5:178416402:G:A	None	synonymous_variant	synonymous_SNV	870	0	0.00229885	1	.	.	.	.	.	.	.	.	.	.	.	.	.	.	.	.	.	.	.	.	het:2;	1	2
PEX7	IRD	4:40483082:G:A	6:137166735:G:A	None	intron_variant	.	868	0	0.00230415	1	.	.	.	.	.	.	.	.	.	.	.	.	.	.	.	.	.	.	.	chr6:137166743:A>G:PEX7:NM_000288.3:c.340-10A>G::Disease_causing_mutation:Rhizomelic_chondrodysplasia_punctata:12325024&	het:2;	1	2
CNNM4	IRD	13:1094577:C:T	2:97427291:C:T	None	synonymous_variant	synonymous_SNV	3686	0.00325556	0.0423223	0	.	10.99	.	.	.	.	.	.	.	.	.	.	.	.	.	.	.	.	.	.	het:144;hom:6;	8	150
ARL6	IRD	2:178152496:T:G	3:97506809:A:C	None	intron_variant	.	870	0.0045977	0.0827586	0	.	8.001	.	.	.	.	.	.	.	.	.	.	.	.	.	.	.	.	.	.	het:68;hom:2;	1	70
PRPF8	IRD	16:1520584:G:T	17:1562018:G:T	None	synonymous_variant	synonymous_SNV	870	0	0.00229885	1	.	.	.	.	.	.	.	.	.	.	.	.	.	.	.	.	.	.	.	.	het:2;	1	2
ALMS1	IRD	13:35386493:G:T	2:73613085:C:A	None	missense_variant	nonsynonymous_SNV	3602	0.198223	0.436702	0	0.021	0.189	.	0	0.09	-1.0172	0.0148	-1.635	-0.053	0	0	0.038637	1	.	.	0.142	0.211	0.452452	-4.33	.	het:859;hom:357;	8	1216
HMCN1	IRD	1:43367976:C:T	1:186107113:C:T	None	intron_variant	.	3570	0.235294	0.486835	0	.	0.343	.	.	.	.	.	.	.	.	.	.	.	.	.	.	.	.	.	.	het:898;hom:420;	8	1318
SHANK1	ND	19:50628134:T:G	19:51219715:T:G	None	synonymous_variant	synonymous_SNV	870	0	0.00229885	0.999984	.	.	.	.	.	.	.	.	.	.	.	.	.	.	.	.	.	.	.	.	het:2;	1	2
CUL1	ND	3:175142249:C:A	7:148457597:C:A	None	intron_variant	.	870	0	0.00229885	1	.	.	.	.	.	.	.	.	.	.	.	.	.	.	.	.	.	.	.	.	het:2;	1	2
JAG1	IRD	10:55900129:T:C	20:10627681:A:G	None	synonymous_variant	synonymous_SNV	870	0	0.00229885	0.999968	.	.	.	.	.	.	.	.	.	.	.	.	.	.	.	.	.	.	.	.	het:2;	1	2
PDE6C	IRD	9:93822537:C:T	10:95422928:C:T	Likely_benign	synonymous_variant	synonymous_SNV	3664	0.492358	0.698144	7.99859e-06	.	0.219	.	.	.	.	.	.	.	.	.	.	.	.	.	.	.	.	.	chr10:95422940:G>C:PDE6C:NM_006204.3:c.2518+5G>C::Disease_causing_mutation_?:Cone-rod_dystrophy:23776498&	het:754;hom:902;	8	1656
SMARCA4	ND	19:10776548:C:T	19:11121150:C:T	None	synonymous_variant	synonymous_SNV	870	0	0.00229885	1	.	.	.	.	.	.	.	.	.	.	.	.	.	.	.	.	.	.	.	.	het:2;	1	2
IFT172	IRD	13:81505684:T:C	2:27668227:A:G	None	synonymous_variant	synonymous_SNV	870	0	0.00229885	0.999972	.	.	.	.	.	.	.	.	.	.	.	.	.	.	.	.	.	.	.	.	het:2;	1	2
RBP3	IRD	9:49696078:C:T	10:48389375:G:A	Benign/Likely_benign	synonymous_variant	synonymous_SNV	3690	0.0791328	0.268022	0.0019018	.	0.146	.	.	.	.	.	.	.	.	.	.	.	.	.	.	.	.	.	.	het:697;hom:146;	8	843
IFT140	IRD	20:1546986:G:A	16:1570815:G:A	None	splice_region_variant&intron_variant	.	870	0	0.00229885	0.999996	.	.	.	.	.	.	.	.	.	.	.	.	.	.	.	.	.	.	.	.	het:2;	1	2
CDH23	IRD	9:65969340:G:A	10:73566023:C:T	None	synonymous_variant	synonymous_SNV	870	0	0.00229885	1	.	.	.	.	.	.	.	.	.	.	.	.	.	.	.	.	.	.	.	chr10:73566010:A>G:CDH23:NM_022124.5:c.8150A>G:p.D2717G:Disease_causing_mutation:Usher_syndrome_1:21940737&	het:2;	1	2
HMCN1	IRD	1:43285701:C:T	1:186022976:C:T	None	synonymous_variant	synonymous_SNV	870	0	0.00229885	1	.	.	.	.	.	.	.	.	.	.	.	.	.	.	.	.	.	.	.	.	het:2;	1	2
RGS9	IRD	16:61589394:C:T	17:63186340:C:T	None	synonymous_variant	synonymous_SNV	3624	0.000551876	0.0187638	1	.	.	.	.	.	.	.	.	.	.	.	.	.	.	.	.	.	.	.	.	het:66;hom:1;	7	67
PCDH15	IRD	9:84202267:T:C	10:55569025:A:G	None	intron_variant	unknown	3688	0.0607375	0.224241	0	.	0.008	.	.	.	.	.	.	.	.	.	.	.	.	.	.	.	.	.	.	het:603;hom:112;	8	715
ABCA4	IRD	1:130085332:C:T	1:94544854:G:A	None	intron_variant	.	868	0	0.00115207	1	.	.	.	.	.	.	.	.	.	.	.	.	.	.	.	.	.	.	.	.	het:1;	1	1
NMNAT1	IRD	1:214485252:A:G	1:10042781:T:C	None	3_prime_UTR_variant	.	870	0	0.00229885	1	.	.	.	.	.	.	.	.	.	.	.	.	.	.	.	.	.	.	.	.	het:2;	1	2
HMCN1	IRD	1:43349745:G:T	1:186086257:G:T	None	intron_variant	.	3564	0.0263749	0.155443	0	.	8.848	.	.	.	.	.	.	.	.	.	.	.	.	.	.	.	.	.	.	het:460;hom:47;	8	507
CRB1	IRD	1:54737597:T:C	1:197313532:T:C	None	synonymous_variant	synonymous_SNV	868	0	0.00115207	1	.	.	.	.	.	.	.	.	.	.	.	.	.	.	.	.	.	.	.	.	het:1;	1	1
DMD	IRD	X:31725140:T:C	X:31838195:T:C	None	synonymous_variant	synonymous_SNV	868	0	0.00115207	1	.	.	.	.	.	.	.	.	.	.	.	.	.	.	.	.	.	.	.	chrX:31838197:T>A:DMD:NM_004006.2:c.7204A>T:p.K2402*:Disease_causing_mutation:Muscular_dystrophy,_Duchenne:9195228&	het:1;	1	1
PITPNM3	IRD	16:6233191:A:G	17:6371526:A:G	None	intron_variant	.	3290	0.251064	0.49696	0.999964	.	.	.	.	.	.	.	.	.	.	.	.	.	.	.	.	.	.	.	.	het:809;hom:413;	8	1222
JAG1	IRD	10:55888489:G:A	20:10639288:C:T	Likely_benign	synonymous_variant	synonymous_SNV	3684	0.0184582	0.126221	2.38654e-05	.	1.754	.	.	.	.	.	.	.	.	.	.	.	.	.	.	.	.	.	.	het:397;hom:34;	8	431
RPGR	IRD	X:38123938:C:A	X:38158201:C:A	None	splice_region_variant&intron_variant	.	870	0	0.00229885	1	.	.	.	.	.	.	.	.	.	.	.	.	.	.	.	.	.	.	.	chrX:38158206:T>A:RPGR:NM_000328.2:c.1245+3A>T::Disease_causing_mutation:Retinitis_pigmentosa,_X-linked:21326217&chrX:38158206:T>C:RPGR:NM_000328.2:c.1245+3A>G::Disease_causing_mutation:Retinitis_pigmentosa,_X-linked:9326322&chrX:38158207:A>G:RPGR:NM_000328.2:c.1245+2T>C::Disease_causing_mutation:Retinitis_pigmentosa,_X-linked:11992260&chrX:38158209:C>CCT:RPGR:NM_000328.2:c.1243_1244dupAG:Disease…	het:2;	1	2
TSC1	ND	15:7465600:A:G	9:135781189:T:C	None	synonymous_variant	synonymous_SNV	868	0	0.00115207	0.999984	.	.	.	.	.	.	.	.	.	.	.	.	.	.	.	.	.	.	.	chr9:135781172:C>CTT:TSC1:NM_000368.4:c.1791_1792dupAA:Disease_causing_mutation:Tuberous_sclerosis:16981987&chr9:135781176:CA>C:TSC1:NM_000368.4:c.1788delT:Disease_causing_mutation:Tuberous_sclerosis:9242607&chr9:135781190:G>GTC:TSC1:NM_000368.4:c.1773_1774dupGA:Disease_causing_mutation:Tuberous_sclerosis:9863590&chr9:135781199:GGAATTTTAC>G:TSC1:NM_000368.4:c.1757_1765delGTAAAATTC:Disease_causing…	het:1;	1	1
ANK2	ND	5:111532595:C:T	4:114158746:C:T	None	intron_variant	.	3602	0.00222099	0.051638	0	.	22.2	.	.	.	.	.	.	.	.	.	.	.	.	.	.	.	.	.	.	het:178;hom:4;	8	182
USH2A	IRD	1:73303434:G:A	1:215987205:G:A	None	synonymous_variant	synonymous_SNV	870	0	0.00229885	1	.	.	.	.	.	.	.	.	.	.	.	.	.	.	.	.	.	.	.	.	het:2;	1	2
TCTN3	IRD	9:96110363:T:C	10:97453148:T:C	None	synonymous_variant	synonymous_SNV	870	0	0.00229885	0.999994	.	.	.	.	.	.	.	.	.	.	.	.	.	.	.	.	.	.	.	.	het:2;	1	2
TRPM1	IRD	7:7185412:G:A	15:31359248:C:T	None	intron_variant	.	3222	0	0.00155183	1	.	.	.	.	.	.	.	.	.	.	.	.	.	.	.	.	.	.	.	.	het:5;	3	5
ANK2	ND	5:111656902:T:C	4:114279629:T:C	None	synonymous_variant	synonymous_SNV	870	0	0.00229885	0.999996	.	.	.	.	.	.	.	.	.	.	.	.	.	.	.	.	.	.	.	.	het:2;	1	2
SMARCA4	ND	19:10790891:T:A	19:11134989:T:A	None	intron_variant	.	870	0	0.00229885	0.999992	.	.	.	.	.	.	.	.	.	.	.	.	.	.	.	.	.	.	.	.	het:2;	1	2
RGR	IRD	9:53797520:G:A	10:86012701:C:T	None	synonymous_variant	synonymous_SNV	870	0	0.00229885	1	.	.	.	.	.	.	.	.	.	.	.	.	.	.	.	.	.	.	.	chr10:86012708:C>A:RGR:NM_001012720.1:c.454C>A:p.H152N:Disease_causing_mutation:Retinitis_pigmentosa:10581022,22995991,24265693&	het:2;	1	2
PNPLA6	IRD	19:7495297:A:G	19:7615445:A:G	None	synonymous_variant	synonymous_SNV	3678	0.138662	0.365688	0.999996	.	.	.	.	.	.	.	.	.	.	.	.	.	.	.	.	.	.	.	.	het:835;hom:255;	8	1090
VPS13B	ND	8:100146483:G:A	8:100887621:G:A	None	intron_variant	.	868	0	0.00115207	1	.	.	.	.	.	.	.	.	.	.	.	.	.	.	.	.	.	.	.	.	het:1;	1	1
SLC6A5	IRD	14:44946870:A:G	11:20652315:T:C	None	synonymous_variant	synonymous_SNV	870	0	0.00229885	1	.	.	.	.	.	.	.	.	.	.	.	.	.	.	.	.	.	.	.	.	het:2;	1	2
TLR4	IRD	15:25095782:G:C	9:120476503:C:G	None	synonymous_variant	synonymous_SNV	3688	0.609002	0.771421	1	.	.	.	.	.	.	.	.	.	.	.	.	.	.	.	.	.	.	.	.	het:599;hom:1123;	8	1722
PRPF3	IRD	1:100810804:G:A	1:150316615:C:T	None	intron_variant	.	868	0	0.00115207	0.999968	.	.	.	.	.	.	.	.	.	.	.	.	.	.	.	.	.	.	.	.	het:1;	1	1
BBS2	IRD	20:43706246:T:A	16:56544754:T:A	Likely_benign	intron_variant	.	3670	0.0185286	0.12861	1.19366e-05	.	6.185	.	.	.	.	.	.	.	.	.	.	.	.	.	.	.	.	.	.	het:404;hom:34;	7	438
USH2A	IRD	1:73491595:T:C	1:216166468:T:C	None	synonymous_variant	synonymous_SNV	3638	0.395822	0.623145	0.999996	.	.	.	.	.	.	.	.	.	.	.	.	.	.	.	.	.	.	.	chr1:216166454:T>G:USH2A:NM_206933.2:c.6713A>C:p.E2238A:Disease_causing_mutation:Retinitis_pigmentosa:23591405&chr1:216166458:C>A:USH2A:NM_206933.2:c.6709G>T:p.D2237Y:Disease_causing_mutation_?:Retinitis_pigmentosa,_autosomal_recessive:20507924&	het:827;hom:720;	8	1547
IMPDH1	IRD	3:154841236:T:C	7:128033018:T:C	None	3_prime_UTR_variant	.	3680	0.00163043	0.0157609	0.999996	.	.	.	.	.	.	.	.	.	.	.	.	.	.	.	.	.	.	.	.	het:52;hom:3;	4	55
PDE6A	IRD	6:147393127:C:G	5:149264322:C:G	None	intron_variant	.	870	0	0.00229885	1	.	.	.	.	.	.	.	.	.	.	.	.	.	.	.	.	.	.	.	.	het:2;	1	2
ABCA4	IRD	1:130161331:G:A	1:94471009:C:T	None	synonymous_variant	synonymous_SNV	868	0	0.00115207	1	.	.	.	.	.	.	.	.	.	.	.	.	.	.	.	.	.	.	.	chr1:94470995:A>T:ABCA4:NM_000350.2:c.6147+2T>A::Disease_causing_mutation:Cone-rod_dystrophy:17325136,23755871&chr1:94471004:A>T:ABCA4:NM_000350.2:c.6140T>A:p.I2047N:Disease_causing_mutation:Macular_dystrophy:23755871&chr1:94471017:G>A:ABCA4:NM_000350.2:c.6127C>T:p.P2043S:Disease	het:1;	1	1
PITPNM3	IRD	16:6220061:C:G	17:6358814:C:G	None	synonymous_variant	synonymous_SNV	3496	0.0652174	0.248856	0	.	11.15	.	.	.	.	.	.	.	.	.	.	.	.	.	.	.	.	.	.	het:642;hom:114;	8	756
VCAN	IRD	6:80333907:G:T	5:82837246:G:T	None	synonymous_variant	synonymous_SNV	870	0	0.00229885	1	.	.	.	.	.	.	.	.	.	.	.	.	.	.	.	.	.	.	.	.	het:2;	1	2
TSC2	ND	20:2100416:G:A	16:2120480:G:A	None	synonymous_variant	synonymous_SNV	3232	0	0.000928218	1	.	.	.	.	.	.	.	.	.	.	.	.	.	.	.	.	.	.	.	chr16:2120480:A>AA:TSC2:NM_000548.3:c.1741dupA:Disease_causing_mutation:Tuberous_sclerosis:15798777&chr16:2120494:G>A:TSC2:NM_000548.3:c.1754G>A:p.R585H:Disease_causing_mutation:Tuberous_sclerosis:22490766&chr16:2120495:TGTGT>T:TSC2:NM_000548.3:c.1756_1759delGTGT:Disease_causing_mutation:Tuberous_sclerosis:11241845&	het:3;	2	3
TTC8	IRD	7:150998590:T:A	14:89327695:T:A	None	intron_variant	.	2328	0	0.000859107	1	.	.	.	.	.	.	.	.	.	.	.	.	.	.	.	.	.	.	.	.	het:2;	1	2
PAX6	IRD	14:33642757:C:A	11:31822378:G:T	None	synonymous_variant	synonymous_SNV	3690	0.0601626	0.235501	0	.	14.03	.	.	.	.	.	.	.	.	.	.	.	.	.	.	.	.	.	chr11:31822365:C>A:PAX6:NM_000280.4:c.397G>T:p.E133*:Disease_causing_mutation:Aniridia:16712695&chr11:31822379:C>G:PAX6:NM_000280.4:c.383G>C:p.R128P:Disease_causing_mutation:Nystagmus:18332330&chr11:31822380:G>A:PAX6:NM_000280.4:c.382C>T:p.R128C:Disease_causing_mutation:Foveal_hypoplasia:8640214,14744876,15020706&chr11:31822382:AGAACTCTGTTTATT>A:PAX6:NM_000280.4:c.366_379del14:Disease_causing_mut…	het:647;hom:111;	8	758
SNRNP200	IRD	13:701678:G:A	2:96954781:G:A	None	synonymous_variant	synonymous_SNV	870	0	0.00229885	1	.	.	.	.	.	.	.	.	.	.	.	.	.	.	.	.	.	.	.	.	het:2;	1	2
JAG1	IRD	10:55901075:C:T	20:10626707:G:A	None	synonymous_variant	synonymous_SNV	870	0	0.00229885	1	.	.	.	.	.	.	.	.	.	.	.	.	.	.	.	.	.	.	.	.	het:2;	1	2
HMCN1	IRD	1:43350180:A:C	1:186086701:A:C	None	missense_variant	nonsynonymous_SNV	3596	0.0205784	0.13376	0	0.771	27.5	0.013	0.997	2.925	0.6288	0.7358	9.325	1.199	1	0.999	0	1	-1.44	-2.63	0.712	0.857	0.995771	5.65	.	het:407;hom:37;	8	444
PAX6	IRD	14:33642906:C:A	11:31822229:G:T	None	intron_variant	.	870	0	0.00229885	1	.	.	.	.	.	.	.	.	.	.	.	.	.	.	.	.	.	.	.	chr11:31822242:G>A:PAX6:NM_000280.4:c.520C>T:p.Q174*:Disease_causing_mutation:Aniridia:16785853&	het:2;	1	2
CEP290	IRD	11:87793269:C:T	12:88523428:C:T	None	intron_variant	.	870	0	0.00229885	1	.	.	.	.	.	.	.	.	.	.	.	.	.	.	.	.	.	.	.	.	het:2;	1	2
TLR3	IRD	5:183364151:C:A	4:186997920:C:A	None	synonymous_variant	synonymous_SNV	870	0	0.00229885	1	.	.	.	.	.	.	.	.	.	.	.	.	.	.	.	.	.	.	.	.	het:2;	1	2
SMARCA4	ND	19:10753363:C:T	19:11097199:C:T	Likely_benign	synonymous_variant	synonymous_SNV	3678	0.00870038	0.0899946	2.87068e-05	.	0.475	.	.	.	.	.	.	.	.	.	.	.	.	.	.	.	.	.	.	het:299;hom:16;	8	315
SMARCA4	ND	19:10776488:T:C	19:11121090:T:C	None	synonymous_variant	synonymous_SNV	868	0	0.00115207	0.999996	.	.	.	.	.	.	.	.	.	.	.	.	.	.	.	.	.	.	.	.	het:1;	1	1
TRAF3IP1	IRD	12:125734623:A:G	2:239237836:A:G	None	synonymous_variant	synonymous_SNV	868	0	0.00115207	0.999985	.	.	.	.	.	.	.	.	.	.	.	.	.	.	.	.	.	.	.	.	het:1;	1	1
BBS4	IRD	7:49552445:G:C	15:73027530:G:C	None	splice_region_variant&intron_variant	.	3600	0.0427778	0.181111	3.97985e-06	.	.	.	.	.	.	.	.	.	.	.	.	.	.	.	.	.	.	.	chr15:73027520:A>G:BBS4:NM_033028.4:c.1103A>G:p.D368G:Disease_causing_mutation:Bardet-Biedl_syndrome:15666242&	het:498;hom:77;	8	575
CRB1	IRD	1:54822684:C:T	1:197398572:C:T	None	splice_region_variant&intron_variant	.	3672	0	0.00354031	1	.	.	.	.	.	.	.	.	.	.	.	.	.	.	.	.	.	.	.	chr1:197398577:A>C:CRB1:NM_201253.2:c.2677-2A>C::Disease_causing_mutation:Leber_congenital_amaurosis:22219627&chr1:197398581:CAACCC>C:CRB1:NM_201253.2:c.2680_2684delAACCC:Disease_causing_mutation:Leber_congenital_amaurosis:23449718&chr1:197398583:A>G:CRB1:NM_201253.2:c.2681A>G:p.N894S:Disease_causing_mutation:Retinitis_pigmentosa_12:11389483&chr1:197398587:C>CC:CRB1:NM_201253.2:c.2685dupC:Disease	het:13;	2	13
ADAM9	IRD	8:39645367:T:C	8:39018397:T:C	None	intron_variant	.	870	0	0.00229885	1	.	.	.	.	.	.	.	.	.	.	.	.	.	.	.	.	.	.	.	.	het:2;	1	2
MYT1L	ND	13:106807984:G:A	2:1983258:C:T	None	intron_variant	.	870	0	0.00229885	1	.	.	.	.	.	.	.	.	.	.	.	.	.	.	.	.	.	.	.	.	het:2;	1	2
INTS6	ND	17:29844819:A:G	13:51957614:A:G	None	intron_variant	.	868	0	0.00115207	1	.	.	.	.	.	.	.	.	.	.	.	.	.	.	.	.	.	.	.	.	het:1;	1	1
GRIN2B	ND	11:14952134:T:G	12:13717588:T:G	None	intron_variant	.	870	0	0.00229885	1	.	.	.	.	.	.	.	.	.	.	.	.	.	.	.	.	.	.	.	.	het:2;	1	2
CYP4V2	IRD	5:183487556:G:A	4:187130172:G:A	None	intron_variant	.	870	0	0.00229885	1	.	.	.	.	.	.	.	.	.	.	.	.	.	.	.	.	.	.	.	.	het:2;	1	2
MTTP	IRD	5:97995465:T:C	4:100542397:T:C	None	intron_variant	.	2328	0.82732	0.907216	1	.	.	.	.	.	.	.	.	.	.	.	.	.	.	.	.	.	.	.	.	het:186;hom:963;	8	1149
PLA2G6	IRD	10:13397991:C:T	22:38528919:G:A	None	synonymous_variant	synonymous_SNV	2330	0	0.000429185	0.99997	.	.	.	.	.	.	.	.	.	.	.	.	.	.	.	.	.	.	.	chr22:38528924:C>A:PLA2G6:NM_003560.2:c.991G>T:p.D331Y:Disease_causing_mutation:Parkinson_disease,_early-onset:21700586,22213678&chr22:38528930:G>A:PLA2G6:NM_003560.2:c.985C>T:p.R329C:Disease	het:1;	1	1
EXOSC2	IRD	15:9797738:T:C	9:133572960:A:G	None	intron_variant	.	870	0	0.00229885	0.999996	.	.	.	.	.	.	.	.	.	.	.	.	.	.	.	.	.	.	.	.	het:2;	1	2
VPS13B	ND	8:100080866:A:C	8:100821767:A:C	None	intron_variant	.	870	0	0.00229885	1	.	.	.	.	.	.	.	.	.	.	.	.	.	.	.	.	.	.	.	.	het:2;	1	2
RTN4IP1	IRD	4:66633714:G:A	6:107019844:C:T	None	downstream_gene_variant	.	868	0	0.00115207	1	.	.	.	.	.	.	.	.	.	.	.	.	.	.	.	.	.	.	.	.	het:1;	1	1
KMT2C	ND	3:178302257:A:G	7:152012211:A:G	None	intron_variant	.	870	0	0.00229885	1	.	.	.	.	.	.	.	.	.	.	.	.	.	.	.	.	.	.	.	.	het:2;	1	2
ASXL3	ND	18:48753348:G:A	18:31318505:C:T	None	synonymous_variant	synonymous_SNV	870	0	0.00229885	1	.	.	.	.	.	.	.	.	.	.	.	.	.	.	.	.	.	.	.	.	het:2;	1	2
PCDH15	IRD	9:84171439:A:G	10:55600184:T:C	None	synonymous_variant	synonymous_SNV	870	0	0.00229885	0.999996	.	.	.	.	.	.	.	.	.	.	.	.	.	.	.	.	.	.	.	.	het:2;	1	2
EMC1	IRD	1:205501724:G:A	1:19546120:C:T	None	synonymous_variant	synonymous_SNV	3678	0.517673	0.719413	0.999988	.	.	.	.	.	.	.	.	.	.	.	.	.	.	.	.	.	.	.	.	het:742;hom:952;	8	1694
KIAA1549	IRD	3:165332726:G:A	7:138602926:G:A	None	synonymous_variant	synonymous_SNV	3686	0.0992946	0.327727	1	.	.	.	.	.	.	.	.	.	.	.	.	.	.	.	.	.	.	.	.	het:842;hom:183;	8	1025
IQCB1	IRD	2:154491719:C:A	3:121544883:G:T	None	intron_variant	.	3216	0	0.00124378	0.999892	.	.	.	.	.	.	.	.	.	.	.	.	.	.	.	.	.	.	.	.	het:4;	3	4
ABCA4	IRD	1:130144525:C:T	1:94487432:G:A	Likely_benign	synonymous_variant	synonymous_SNV	3614	0.0907582	0.273658	7.9533e-06	.	0.213	.	.	.	.	.	.	.	.	.	.	.	.	.	.	.	.	.	chr1:94487427:A>G:ABCA4:NM_000350.2:c.4748T>C:p.L1583P:Disease_causing_mutation:Stargardt_disease:12202497&chr1:94487435:TAA>T:ABCA4:NM_000350.2:c.4738_4739delTT:Disease_causing_mutation:Stargardt_disease_1:23882696&chr1:94487435:TA>T:ABCA4:NM_000350.2:c.4739delT:Disease_causing_mutation:Stargardt_disease:23755871&chr1:94487436:AAAAA>GG:ABCA4:NM_000350.2:c.4735_4739delTTTTTinsCC:Disease	het:661;hom:164;	8	825
ERCC6	IRD	9:47868870:C:T	10:50732207:G:A	None	synonymous_variant	synonymous_SNV	868	0	0.00115207	1	.	.	.	.	.	.	.	.	.	.	.	.	.	.	.	.	.	.	.	chr10:50732195:G>GA:ERCC6:NM_000124.2:c.1280dupT:Disease_causing_mutation:Cockayne_syndrome:9443879&	het:1;	1	1
CNGB1	IRD	20:45138588:T:C	16:57931282:T:C	None	intron_variant	.	870	0	0.00229885	0.999992	.	.	.	.	.	.	.	.	.	.	.	.	.	.	.	.	.	.	.	.	het:2;	1	2
DSCAM	ND	3:6573890:G:A	21:41450768:C:T	None	synonymous_variant	synonymous_SNV	2354	0	0.00127443	1	.	.	.	.	.	.	.	.	.	.	.	.	.	.	.	.	.	.	.	.	het:3;	2	3
KDM6B	ND	16:7645501:G:A	17:7756357:G:A	None	synonymous_variant	synonymous_SNV	870	0	0.00229885	1	.	.	.	.	.	.	.	.	.	.	.	.	.	.	.	.	.	.	.	.	het:2;	1	2
TNRC6B	ND	10:11208762:T:C	22:40718966:A:G	None	synonymous_variant	synonymous_SNV	870	0	0.00229885	0.999951	.	.	.	.	.	.	.	.	.	.	.	.	.	.	.	.	.	.	.	.	het:2;	1	2
TREX1	IRD	2:104520622:G:A	3:48508078:G:A	Likely_benign	synonymous_variant	synonymous_SNV	3686	0.0108519	0.0729788	4.77973e-05	.	4.637	.	.	.	.	.	.	.	.	.	.	.	.	.	.	.	.	.	.	het:229;hom:20;	8	249
PRPF4	IRD	15:29564529:T:C	9:116037990:A:G	None	5_prime_UTR_variant	.	864	0	0.00115741	0.999992	.	.	.	.	.	.	.	.	.	.	.	.	.	.	.	.	.	.	.	.	het:1;	1	1
POC1B	IRD	11:89129661:G:T	12:89818914:G:T	None	intron_variant	.	870	0	0.00229885	0.999996	.	.	.	.	.	.	.	.	.	.	.	.	.	.	.	.	.	.	.	.	het:2;	1	2
VCAN	IRD	6:80312104:T:C	5:82815424:T:C	None	synonymous_variant	synonymous_SNV	868	0	0.00115207	1	.	.	.	.	.	.	.	.	.	.	.	.	.	.	.	.	.	.	.	.	het:1;	1	1
ADGRV1	IRD	6:87485055:A:C	5:89924658:A:C	None	intron_variant	.	2260	0.000884956	0.0199115	1	.	.	.	.	.	.	.	.	.	.	.	.	.	.	.	.	.	.	.	.	het:43;hom:1;	7	44
CDH23	IRD	9:65962358:A:T	10:73572641:T:A	None	synonymous_variant	synonymous_SNV	870	0	0.00229885	0.999996	.	.	.	.	.	.	.	.	.	.	.	.	.	.	.	.	.	.	.	chr10:73572639:C>CC:CDH23:NM_022124.5:c.9626dupC:Disease_causing_mutation:Usher_syndrome_1d:12075507&	het:2;	1	2
ITGB3	ND	16:58475854:T:C	17:45376910:T:C	None	intron_variant	.	870	0	0.00229885	1	.	.	.	.	.	.	.	.	.	.	.	.	.	.	.	.	.	.	.	chr17:45376901:G>T:ITGB3:NM_000212.2:c.1913+5G>T::Disease_causing_mutation:Glanzmann_thrombasthenia:14629479&	het:2;	1	2
APOB	IRD	13:87958795:C:T	2:21245789:G:A	None	synonymous_variant	synonymous_SNV	870	0	0.00229885	1	.	.	.	.	.	.	.	.	.	.	.	.	.	.	.	.	.	.	.	.	het:2;	1	2
CUL3	ND	12:111956168:C:T	2:225376171:C:T	None	synonymous_variant	synonymous_SNV	870	0	0.00229885	1	.	.	.	.	.	.	.	.	.	.	.	.	.	.	.	.	.	.	.	.	het:2;	1	2
MAK	IRD	4:159194566:C:T	6:10818061:G:A	None	intron_variant	.	3590	0.514206	0.720891	1	.	.	.	.	.	.	.	.	.	.	.	.	.	.	.	.	.	.	.	.	het:742;hom:923;	8	1665
COL11A1	IRD	1:121211881:G:A	1:103471802:C:T	None	intron_variant	.	870	0	0.00229885	0.999996	.	.	.	.	.	.	.	.	.	.	.	.	.	.	.	.	.	.	.	.	het:2;	1	2
MTTP	IRD	5:97950654:T:C	4:100496011:T:C	None	5_prime_UTR_variant	.	870	0	0.00229885	0.999996	.	.	.	.	.	.	.	.	.	.	.	.	.	.	.	.	.	.	.	.	het:2;	1	2
RDH5	IRD	11:55281310:T:A	12:56115377:T:A	None	intron_variant	.	868	0	0.00115207	1	.	.	.	.	.	.	.	.	.	.	.	.	.	.	.	.	.	.	.	.	het:1;	1	1
ANKRD11	ND	20:76309046:T:G	16:89347610:T:G	None	synonymous_variant	synonymous_SNV	868	0	0.00115207	1	.	.	.	.	.	.	.	.	.	.	.	.	.	.	.	.	.	.	.	.	het:1;	1	1
RP1L1	IRD	8:9956525:C:T	8:10480093:G:A	None	intron_variant	.	3684	0.0217155	0.126764	1	.	.	.	.	.	.	.	.	.	.	.	.	.	.	.	.	.	.	.	chr8:10480108:TC>T:RP1L1:NM_178857.5:c.603delG:Disease_causing_mutation:Retinitis_pigmentosa:23281133&	het:387;hom:40;	8	427
SMARCA4	ND	19:10826512:T:C	19:11170557:T:C	None	synonymous_variant	synonymous_SNV	864	0	0.00231481	0.999976	.	.	.	.	.	.	.	.	.	.	.	.	.	.	.	.	.	.	.	.	het:2;	1	2
GRIN2B	ND	11:15004072:A:G	12:13768217:A:G	None	intron_variant	.	868	0	0.00115207	0.999972	.	.	.	.	.	.	.	.	.	.	.	.	.	.	.	.	.	.	.	.	het:1;	1	1
PITPNM3	IRD	16:6243360:C:T	17:6381281:C:T	None	intron_variant	.	868	0	0.00115207	1	.	.	.	.	.	.	.	.	.	.	.	.	.	.	.	.	.	.	.	.	het:1;	1	1
EP400	ND	11:131876519:G:C	12:132514393:G:C	None	synonymous_variant	synonymous_SNV	868	0	0.00115207	0.999984	.	.	.	.	.	.	.	.	.	.	.	.	.	.	.	.	.	.	.	.	het:1;	1	1
BEST1	IRD	14:12168464:C:G	11:61725632:G:C	None	synonymous_variant	synonymous_SNV	3684	0.168838	0.402009	0	.	1.693	.	.	.	.	.	.	.	.	.	.	.	.	.	.	.	.	.	chr11:61725618:G>A:BEST1:NM_004183.3:c.715G>A:p.V239M:Disease_causing_mutation:Nanophthalmos_and_retinal_dystrophy:15452077,24560797&chr11:61725620:GG>G:BEST1:NM_004183.3:c.718delG:Disease	het:859;hom:311;	8	1170
MKS1	IRD	16:38589023:C:T	17:56291206:G:A	None	synonymous_variant	synonymous_SNV	3680	0	0.00217391	0.999992	.	.	.	.	.	.	.	.	.	.	.	.	.	.	.	.	.	.	.	.	het:8;	2	8
DHX38	IRD	20:59415591:C:T	16:72130932:G:A	None	intron_variant	.	870	0	0.00229885	0.999911	.	.	.	.	.	.	.	.	.	.	.	.	.	.	.	.	.	.	.	.	het:2;	1	2
RBP4	IRD	9:93753506:T:C	10:95351777:T:C	None	downstream_gene_variant	.	870	0	0.00229885	1	.	.	.	.	.	.	.	.	.	.	.	.	.	.	.	.	.	.	.	.	het:2;	1	2
IQGAP2	ND	6:73538245:T:C	5:75997050:T:C	None	intron_variant	.	2814	0	0.00355366	0.999996	.	.	.	.	.	.	.	.	.	.	.	.	.	.	.	.	.	.	.	.	het:10;	4	10
NAA15	ND	5:137230868:T:C	4:140255311:T:C	None	intron_variant	.	868	0	0.00115207	0.999805	.	.	.	.	.	.	.	.	.	.	.	.	.	.	.	.	.	.	.	.	het:1;	1	1
MTTP	IRD	5:97957661:A:G	4:100503234:A:G	None	synonymous_variant	synonymous_SNV	870	0	0.00229885	1	.	.	.	.	.	.	.	.	.	.	.	.	.	.	.	.	.	.	.	.	het:2;	1	2
ABCC6	IRD	20:15721446:C:G	16:16244467:C:G	None	synonymous_variant	synonymous_SNV	866	0	0.00230947	0.99998	.	.	.	.	.	.	.	.	.	.	.	.	.	.	.	.	.	.	.	chr16:16244463:G>A:ABCC6:NM_001171.5:c.4375C>T:p.R1459C:Disease_causing_mutation:Pseudoxanthoma_elasticum:12673275,24352041&	het:2;	1	2
SMARCA4	ND	19:10776442:G:T	19:11121044:G:T	None	intron_variant	.	3684	0.429967	0.663409	0	.	.	.	.	.	.	.	.	.	.	.	.	.	.	.	.	.	.	.	.	het:860;hom:792;	8	1652
TCTN3	IRD	9:96103442:T:C	10:97446222:T:C	None	intron_variant	.	3634	0.438085	0.661805	0	.	2.865	.	.	.	.	.	.	.	.	.	.	.	.	.	.	.	.	.	.	het:813;hom:796;	8	1609
SAG	IRD	12:120758420:G:A	2:234217779:G:A	None	upstream_gene_variant	.	870	0	0.00229885	1	.	.	.	.	.	.	.	.	.	.	.	.	.	.	.	.	.	.	.	.	het:2;	1	2
ABCC6	IRD	20:15782527:G:C	16:16306114:G:C	None	intron_variant	.	866	0	0.00115473	0.999991	.	.	.	.	.	.	.	.	.	.	.	.	.	.	.	.	.	.	.	.	het:1;	1	1
WDFY3	ND	5:48933480:T:C	4:85617354:A:G	None	intron_variant	.	870	0	0.00229885	1	.	.	.	.	.	.	.	.	.	.	.	.	.	.	.	.	.	.	.	.	het:2;	1	2
TULP1	IRD	4:133976157:T:C	6:35478699:A:G	None	synonymous_variant	synonymous_SNV	870	0	0.00229885	1	.	.	.	.	.	.	.	.	.	.	.	.	.	.	.	.	.	.	.	.	het:2;	1	2
CACNA2D4	IRD	11:1872415:C:G	12:1904259:C:G	None	intron_variant	.	3682	0.559479	0.740087	1	.	.	.	.	.	.	.	.	.	.	.	.	.	.	.	.	.	.	.	.	het:665;hom:1030;	8	1695
CHD8	ND	7:83307889:A:T	14:21873534:A:T	None	synonymous_variant	synonymous_SNV	870	0	0.00229885	1	.	.	.	.	.	.	.	.	.	.	.	.	.	.	.	.	.	.	.	.	het:2;	1	2
CACNA1C	ND	11:2787928:C:A	12:2800314:C:A	None	synonymous_variant	synonymous_SNV	862	0	0.00116009	0.999996	.	.	.	.	.	.	.	.	.	.	.	.	.	.	.	.	.	.	.	.	het:1;	1	1
USH2A	IRD	1:73368229:A:G	1:216040443:A:G	Likely_benign	synonymous_variant	synonymous_SNV	3658	0.0213231	0.0757244	0	.	0.097	.	.	.	.	.	.	.	.	.	.	.	.	.	.	.	.	.	chr1:216040454:G>A:USH2A:NM_206933.2:c.8740C>T:p.R2914*:Disease_causing_mutation:Usher_syndrome_2:20507924&	het:199;hom:39;	7	238
MVK	IRD	11:109227044:T:C	12:110017677:T:C	None	synonymous_variant	synonymous_SNV	870	0	0.00229885	0.999948	.	.	.	.	.	.	.	.	.	.	.	.	.	.	.	.	.	.	.	.	het:2;	1	2
SLCO1B3	ND	11:22430915:A:G	12:21201694:A:G	None	missense_variant	nonsynonymous_SNV	3680	0.0076087	0.0747283	0	0.499	21.8	0.007	0.287	2.375	-0.4438	0.5246	0.715	1.089	0	0.977	0.078723	0.99999	-1.38	-7	0.428	0.653	0.996643	2.24	.	het:247;hom:14;	7	261
EP300	ND	10:10363968:C:T	22:41547872:G:A	None	synonymous_variant	synonymous_SNV	870	0	0.00229885	1	.	.	.	.	.	.	.	.	.	.	.	.	.	.	.	.	.	.	.	.	het:2;	1	2
LRP1B	IRD	12:28182063:A:G	2:141819641:A:G	None	synonymous_variant	synonymous_SNV	870	0	0.00229885	1	.	.	.	.	.	.	.	.	.	.	.	.	.	.	.	.	.	.	.	.	het:2;	1	2
AHI1	IRD	4:39012439:C:T	6:135715889:C:T	None	intron_variant	.	2262	0	0.0225464	0.999881	.	.	.	.	.	.	.	.	.	.	.	.	.	.	.	.	.	.	.	.	het:51;	7	51
KMT2C	ND	3:178137572:G:A	7:151851503:G:A	None	synonymous_variant	synonymous_SNV	870	0	0.00229885	1	.	.	.	.	.	.	.	.	.	.	.	.	.	.	.	.	.	.	.	.	het:2;	1	2
PNPLA6	IRD	19:7500552:T:C	19:7620123:T:C	None	intron_variant	.	3316	0.288299	0.522014	0.999964	.	.	.	.	.	.	.	.	.	.	.	.	.	.	.	.	.	.	.	.	het:775;hom:478;	8	1253
MTTP	IRD	5:97964932:A:G	4:100510903:A:G	Benign/Likely_benign	missense_variant	nonsynonymous_SNV	1350	0.00148148	0.0148148	0.0581712	0.044	17.27	0.552	0.03	1.72	-0.9689	0	0.561	0.233	0.005	0.997	0.183997	0.998207	2.54	-0.03	0.075	.	0.549903	4.13	chr4:100510907:G>A:MTTP:NM_000253.2:c.501G>A::Disease_causing_mutation_?:Abetalipoproteinaemia:20592474&	het:18;hom:1;	1	19
APOB	IRD	13:87976147:G:A	2:21227968:C:T	None	synonymous_variant	synonymous_SNV	870	0	0.00229885	1	.	.	.	.	.	.	.	.	.	.	.	.	.	.	.	.	.	.	.	chr2:21227979:C>T:APOB:NM_000384.2:c.11761G>A:p.V3921I:Disease_causing_mutation_?:Hypercholesterolaemia:9490296,20981092&	het:2;	1	2
CC2D2A	IRD	5:14532979:T:C	4:15554819:T:C	None	synonymous_variant	synonymous_SNV	870	0	0.00229885	1	.	.	.	.	.	.	.	.	.	.	.	.	.	.	.	.	.	.	.	.	het:2;	1	2
GIGYF1	ND	3:42769297:C:G	7:100283720:C:G	None	intron_variant	.	2272	0	0.00132042	1	.	.	.	.	.	.	.	.	.	.	.	.	.	.	.	.	.	.	.	.	het:3;	1	3
MED13L	ND	11:115738350:C:T	12:116453027:C:T	None	synonymous_variant	synonymous_SNV	870	0	0.00229885	1	.	.	.	.	.	.	.	.	.	.	.	.	.	.	.	.	.	.	.	.	het:2;	1	2
ABCA4	IRD	1:130155556:T:C	1:94476798:A:G	None	intron_variant	.	870	0	0.00229885	0.999996	.	.	.	.	.	.	.	.	.	.	.	.	.	.	.	.	.	.	.	chr1:94476812:A>G:ABCA4:NM_000350.2:c.5584+6T>C::Disease_causing_mutation:Stargardt_disease:10090887&chr1:94476813:C>T:ABCA4:NM_000350.2:c.5584+5G>A::Disease_causing_mutation:Stargardt_disease:11328725&	het:2;	1	2
NBAS	IRD	13:93634774:A:G	2:15415860:T:C	None	synonymous_variant	synonymous_SNV	3640	0	0.00824176	0.999992	.	.	.	.	.	.	.	.	.	.	.	.	.	.	.	.	.	.	.	.	het:30;	1	30
CDHR1	IRD	9:53856141:T:A	10:85956295:A:T	None	synonymous_variant	synonymous_SNV	870	0	0.00229885	0.999996	.	.	.	.	.	.	.	.	.	.	.	.	.	.	.	.	.	.	.	.	het:2;	1	2
NCKAP1	ND	12:70053867:A:G	2:183826899:A:G	None	synonymous_variant	synonymous_SNV	870	0	0.00229885	1	.	.	.	.	.	.	.	.	.	.	.	.	.	.	.	.	.	.	.	.	het:2;	1	2
CAPN5	IRD	14:70179303:G:A	11:76823823:G:A	None	synonymous_variant	synonymous_SNV	870	0	0.00229885	0.999996	.	.	.	.	.	.	.	.	.	.	.	.	.	.	.	.	.	.	.	.	het:2;	1	2
BBS2	IRD	20:43716736:G:C	16:56553682:G:C	None	synonymous_variant	synonymous_SNV	864	0	0.00115741	0.999996	.	.	.	.	.	.	.	.	.	.	.	.	.	.	.	.	.	.	.	.	het:1;	1	1
DHX38	IRD	20:59408949:G:A	16:72137594:C:T	None	synonymous_variant	synonymous_SNV	2358	0.000848176	0.00127226	1	.	.	.	.	.	.	.	.	.	.	.	.	.	.	.	.	.	.	.	.	het:1;hom:1;	1	2
COL2A1	IRD	11:47540673:G:A	12:48377921:G:A	None	splice_region_variant&synonymous_variant	synonymous_SNV	3572	0.00055991	0.00587906	1	.	.	.	.	.	.	.	.	.	.	.	.	.	.	.	.	.	.	.	chr12:48377923:C>T:COL2A1:NM_001844.4:c.1888G>A:p.G630S:Disease_causing_mutation:Legg-Calve-Perthes_disease:24949742&chr12:48377924:C>G:COL2A1:NM_001844.4:c.1888-1G>C::Disease_causing_mutation:Stickler_syndrome:18309338&chr12:48377925:T>C:COL2A1:NM_001844.4:c.1888-2A>G::Disease_causing_mutation:Stickler_syndrome:20179744&	het:19;hom:1;	3	20
SLC6A4	ND	16:25883048:G:T	17:28548941:G:T	None	synonymous_variant	synonymous_SNV	870	0	0.00229885	0.999996	.	.	.	.	.	.	.	.	.	.	.	.	.	.	.	.	.	.	.	.	het:2;	1	2
PRPH2	IRD	4:126634147:C:T	6:42689923:G:A	None	synonymous_variant	synonymous_SNV	870	0	0.00229885	0.999996	.	.	.	.	.	.	.	.	.	.	.	.	.	.	.	.	.	.	.	chr6:42689909:GA>G:PRPH2:NM_000322.4:c.163delT:Disease_causing_mutation:Pattern_dystrophy:17504850&chr6:42689937:G>A:PRPH2:NM_000322.4:c.136C>T:p.R46*:Disease_causing_mutation:Retinitis_pigmentosa:8111389,20213611,23105016&	het:2;	1	2
VCAN	IRD	6:80314663:C:T	5:82817983:C:T	None	synonymous_variant	synonymous_SNV	870	0	0.00229885	1	.	.	.	.	.	.	.	.	.	.	.	.	.	.	.	.	.	.	.	.	het:2;	1	2
RPGRIP1L	IRD	20:40737165:G:A	16:53644875:G:A	None	intron_variant	.	870	0	0.00229885	0.999984	.	.	.	.	.	.	.	.	.	.	.	.	.	.	.	.	.	.	.	.	het:2;	1	2
TSC2	ND	20:2105477:C:T	16:2125915:C:T	None	intron_variant	.	2362	0	0.00084674	1	.	.	.	.	.	.	.	.	.	.	.	.	.	.	.	.	.	.	.	.	het:2;	1	2
RP1	IRD	8:55402546:T:C	8:55696089:T:C	None	intron_variant	.	870	0	0.00229885	1	.	.	.	.	.	.	.	.	.	.	.	.	.	.	.	.	.	.	.	.	het:2;	1	2
WHRN	IRD	15:28450651:C:T	9:117165103:G:A	Likely_benign	synonymous_variant	synonymous_SNV	3688	0.136659	0.376898	0	.	9.427	.	.	.	.	.	.	.	.	.	.	.	.	.	.	.	.	.	chr9:117165114:G>T:DFNB31:NM_015404.3:c.2644C>A:p.R882S:Disease_causing_mutation_?:Usher_syndrome:20352026,22277662&	het:886;hom:252;	8	1138
SHANK2	ND	14:4341167:C:T	11:70319566:G:A	None	intron_variant	.	870	0	0.00229885	1	.	.	.	.	.	.	.	.	.	.	.	.	.	.	.	.	.	.	.	.	het:2;	1	2
USH2A	IRD	1:73167374:A:G	1:215848629:A:G	None	synonymous_variant	synonymous_SNV	870	0	0.00229885	0.999904	.	.	.	.	.	.	.	.	.	.	.	.	.	.	.	.	.	.	.	.	het:2;	1	2
COL9A1	IRD	4:102552827:T:C	6:70990722:A:G	None	synonymous_variant	synonymous_SNV	3048	0	0.00131234	0.999996	.	.	.	.	.	.	.	.	.	.	.	.	.	.	.	.	.	.	.	chr6:70990736:G>A:COL9A1:NM_001851.4:c.883C>T:p.R295*:Disease_causing_mutation:Stickler_syndrome,_autosomal_recessive:16909383&	het:4;	2	4
LRP1B	IRD	12:27610809:A:T	2:141250155:A:T	None	intron_variant	.	870	0	0.00229885	1	.	.	.	.	.	.	.	.	.	.	.	.	.	.	.	.	.	.	.	.	het:2;	1	2
PEX10	IRD	1:222000900:C:G	1:2338314:G:C	Benign/Likely_benign	synonymous_variant	synonymous_SNV	3684	0.00977199	0.0743757	0.000951785	.	0.224	.	.	.	.	.	.	.	.	.	.	.	.	.	.	.	.	.	.	het:238;hom:18;	8	256
HTRA1	IRD	9:122975032:G:A	10:124266947:G:A	None	intron_variant	.	3154	0	0.000951173	1	.	.	.	.	.	.	.	.	.	.	.	.	.	.	.	.	.	.	.	.	het:3;	2	3
RPGRIP1	IRD	7:83221570:T:C	14:21793238:T:C	None	intron_variant	.	870	0	0.00229885	0.999971	.	.	.	.	.	.	.	.	.	.	.	.	.	.	.	.	.	.	.	.	het:2;	1	2
DHCR7	ND	14:3519920:G:A	11:71146749:C:T	None	missense_variant	nonsynonymous_SNV	480	0.0125	0.10625	1.60834e-05	0.308	21.8	0.069	0.003	-0.28	0.1534	0.7101	2.753	0.935	1	0.891	0.032217	0.759729	-4.5	-1.09	0.059	0.529	0.880139	1.71	chr11:71146752:C>A:DHCR7:NM_001360.2:c.1097G>T:p.G366V:Disease_causing_mutation:Smith-Lemli-Opitz_syndrome:19365639&chr11:71146761:C>T:DHCR7:NM_001360.2:c.1088G>A:p.R363H:Disease	het:45;hom:3;	1	48
PHF8	ND	X:53712756:T:C	X:54014308:T:C	None	synonymous_variant	synonymous_SNV	870	0	0.00229885	1	.	.	.	.	.	.	.	.	.	.	.	.	.	.	.	.	.	.	.	.	het:2;	1	2
TRPM1	IRD	7:7213365:T:A	15:31330349:A:T	None	synonymous_variant	synonymous_SNV	870	0	0.00229885	1	.	.	.	.	.	.	.	.	.	.	.	.	.	.	.	.	.	.	.	.	het:2;	1	2
WFS1	IRD	5:6662646:G:A	4:6302707:C:T	Conflicting_interpretations_of_pathogenicity	synonymous_variant	synonymous_SNV	870	0	0.00229885	0.634609	.	6.524	.	.	.	.	.	.	.	.	.	.	.	.	.	.	.	.	.	chr4:6302696:C>T:WFS1:NM_006005.3:c.1174C>T:p.Q392*:Disease_causing_mutation:Wolfram_syndrome:21564155&chr4:6302703:A>T:WFS1:NM_006005.3:c.1181A>T:p.E394V:In_vitro_or_in_vivo_functional_polymorphism:Wolframin_variant:11920861&chr4:6302707:T>C:WFS1:NM_006005.3:c.1185T>C:p.V395V:Disease-associated_polymorphism:Diabetes,_type_1,_association_with:12107816&	het:2;	1	2
IFT172	IRD	13:81497034:G:A	2:27677259:C:T	None	synonymous_variant	synonymous_SNV	3674	0.389222	0.624115	1	.	.	.	.	.	.	.	.	.	.	.	.	.	.	.	.	.	.	.	.	het:863;hom:715;	8	1578
GPR179	IRD	16:49385223:A:G	17:36493656:A:G	None	intron_variant	.	870	0	0.00229885	1	.	.	.	.	.	.	.	.	.	.	.	.	.	.	.	.	.	.	.	.	het:2;	1	2
TMEM67	IRD	8:94122182:A:G	8:94808155:A:G	None	synonymous_variant	synonymous_SNV	870	0	0.00229885	1	.	.	.	.	.	.	.	.	.	.	.	.	.	.	.	.	.	.	.	chr8:94808169:AGGAAGAACGTTTTGTCA>A:TMEM67:NM_153704.5:c.1815_1831del17:Disease_causing_mutation:Nephronophthisis-related_ciliopathy:23559409&	het:2;	1	2
EP300	ND	10:10387913:T:G	22:41527661:A:C	None	intron_variant	.	2348	0	0.000425894	1	.	.	.	.	.	.	.	.	.	.	.	.	.	.	.	.	.	.	.	.	het:1;	1	1
RRM2B	IRD	8:102485989:A:G	8:103226394:A:G	None	splice_region_variant&intron_variant	.	870	0	0.00229885	1	.	.	.	.	.	.	.	.	.	.	.	.	.	.	.	.	.	.	.	chr8:103226385:C>A:RRM2B:NM_015713.4:c.686G>T:p.G229V:Disease_causing_mutation:Mitochondrial_DNA_depletion_syndrome:19138848,21297166&	het:2;	1	2
COL11A1	IRD	1:121297681:A:G	1:103380246:T:C	None	intron_variant	.	870	0	0.00229885	1	.	.	.	.	.	.	.	.	.	.	.	.	.	.	.	.	.	.	.	.	het:2;	1	2
GRIN2B	ND	11:15254034:C:T	12:14018948:C:T	None	synonymous_variant	synonymous_SNV	870	0	0.00229885	1	.	.	.	.	.	.	.	.	.	.	.	.	.	.	.	.	.	.	.	.	het:2;	1	2
HMCN1	IRD	1:43245795:T:G	1:185987495:T:G	None	intron_variant	.	870	0	0.00229885	1	.	.	.	.	.	.	.	.	.	.	.	.	.	.	.	.	.	.	.	.	het:2;	1	2
RPGRIP1L	IRD	20:40789057:T:C	16:53698864:T:C	None	synonymous_variant	synonymous_SNV	870	0	0.00229885	1	.	.	.	.	.	.	.	.	.	.	.	.	.	.	.	.	.	.	.	.	het:2;	1	2
TRPM1	IRD	7:7225187:G:A	15:31318344:C:T	None	splice_region_variant&synonymous_variant	synonymous_SNV	868	0	0.00115207	1	.	.	.	.	.	.	.	.	.	.	.	.	.	.	.	.	.	.	.	.	het:1;	1	1
CDH23	IRD	9:65986467:C:T	10:73548815:G:A	None	intron_variant	.	868	0	0.00230415	1	.	.	.	.	.	.	.	.	.	.	.	.	.	.	.	.	.	.	.	.	het:2;	1	2
RIMS1	ND	4:100670873:A:G	6:72957710:T:C	None	splice_region_variant&intron_variant	.	868	0	0.00115207	1	.	.	.	.	.	.	.	.	.	.	.	.	.	.	.	.	.	.	.	.	het:1;	1	1
GRIN2B	ND	11:14997671:C:T	12:13761773:C:T	None	splice_region_variant&intron_variant	.	2314	0	0.000864304	1	.	.	.	.	.	.	.	.	.	.	.	.	.	.	.	.	.	.	.	.	het:2;	1	2
MERTK	IRD	13:15241500:C:T	2:112776974:C:T	None	intron_variant	.	3676	0.085963	0.290805	1	.	.	.	.	.	.	.	.	.	.	.	.	.	.	.	.	.	.	.	.	het:753;hom:158;	8	911
EP400	ND	11:131900346:A:G	12:132539744:A:G	None	synonymous_variant	synonymous_SNV	870	0	0.00229885	1	.	.	.	.	.	.	.	.	.	.	.	.	.	.	.	.	.	.	.	.	het:2;	1	2
IMPG2	IRD	2:174887842:A:G	3:100963342:T:C	None	synonymous_variant	synonymous_SNV	3678	0.265905	0.498097	0.999996	.	.	.	.	.	.	.	.	.	.	.	.	.	.	.	.	.	.	.	.	het:854;hom:489;	8	1343
MERTK	IRD	13:15211228:T:C	2:112751810:T:C	None	intron_variant	.	870	0	0.00229885	0.999992	.	.	.	.	.	.	.	.	.	.	.	.	.	.	.	.	.	.	.	.	het:2;	1	2
USH2A	IRD	1:73821729:T:C	1:216501008:T:C	None	intron_variant	.	870	0	0.00229885	1	.	.	.	.	.	.	.	.	.	.	.	.	.	.	.	.	.	.	.	.	het:2;	1	2
RAX2	IRD	19:3662865:G:A	19:3770775:G:A	Likely_benign	synonymous_variant	synonymous_SNV	1254	0.00637959	0.0637959	0	0.242	0.465	.	.	.	.	.	.	.	.	.	.	.	.	.	.	.	.	.	chr19:3770765:C>G:RAX2:NM_032753.3:c.409G>C:p.G137R:Disease_causing_mutation:Cone-rod_dystrophy:15028672&	het:72;hom:4;	7	76
TSC2	ND	20:2092756:C:T	16:2113033:C:T	Likely_benign	synonymous_variant	synonymous_SNV	2916	0.00685871	0.0747599	0	.	11.73	.	.	.	.	.	.	.	.	.	.	.	.	.	.	.	.	.	chr16:2113020:CC>C:TSC2:NM_000548.3:c.1410delC:Disease_causing_mutation:Tuberous_sclerosis:10533066&chr16:2113043:C>T:TSC2:NM_000548.3:c.1432C>T:p.Q478*:Disease_causing_mutation:Tuberous_sclerosis:10206124&	het:198;hom:10;	8	208
TSC1	ND	15:7442704:G:C	9:135804266:C:G	None	5_prime_UTR_variant	.	870	0	0.00229885	0.998738	.	.	.	.	.	.	.	.	.	.	.	.	.	.	.	.	.	.	.	.	het:2;	1	2
EP400	ND	11:131853677:G:A	12:132491262:G:A	None	synonymous_variant	synonymous_SNV	868	0	0.00115207	1	.	.	.	.	.	.	.	.	.	.	.	.	.	.	.	.	.	.	.	.	het:1;	1	1
LCA5	IRD	4:93573732:A:G	6:80202263:T:C	None	splice_region_variant&intron_variant	.	870	0	0.00229885	1	.	.	.	.	.	.	.	.	.	.	.	.	.	.	.	.	.	.	.	chr6:80202268:C>T:LCA5:NM_181714.3:c.955G>A::Disease_causing_mutation:Leber_congenital_amaurosis:18334959&	het:2;	1	2
APOB	IRD	13:87946275:T:C	2:21258437:A:G	None	intron_variant	.	870	0	0.00229885	0.999996	.	.	.	.	.	.	.	.	.	.	.	.	.	.	.	.	.	.	.	.	het:2;	1	2
TLR4	IRD	15:25095587:T:A	9:120476698:A:T	None	synonymous_variant	synonymous_SNV	870	0	0.00229885	1	.	.	.	.	.	.	.	.	.	.	.	.	.	.	.	.	.	.	.	.	het:2;	1	2
SMARCA4	ND	19:10785824:G:A	19:11130395:G:A	None	intron_variant	.	2354	0.414613	0.64486	0	.	0.401	.	.	.	.	.	.	.	.	.	.	.	.	.	.	.	.	.	.	het:542;hom:488;	8	1030
GIGYF1	ND	3:42769833:G:A	7:100284257:G:A	None	intron_variant	.	870	0	0.00229885	1	.	.	.	.	.	.	.	.	.	.	.	.	.	.	.	.	.	.	.	.	het:2;	1	2
SETD5	ND	2:140820974:T:C	3:9516290:T:C	None	intron_variant	.	2344	0	0.00170648	1	.	.	.	.	.	.	.	.	.	.	.	.	.	.	.	.	.	.	.	.	het:4;	2	4
PRPF3	IRD	1:100830647:C:A	1:150297340:G:T	None	upstream_gene_variant	.	1348	0	0.00519288	1	.	.	.	.	.	.	.	.	.	.	.	.	.	.	.	.	.	.	.	.	het:7;	1	7
UNC119	IRD	16:24175623:C:T	17:26879834:C:T	None	5_prime_UTR_variant	.	2510	0.639841	0.804781	1	.	.	.	.	.	.	.	.	.	.	.	.	.	.	.	.	.	.	.	.	het:414;hom:803;	8	1217
MFRP	IRD	14:112418100:G:C	11:119216574:G:C	None	synonymous_variant	synonymous_SNV	870	0	0.00114943	0.999956	.	.	.	.	.	.	.	.	.	.	.	.	.	.	.	.	.	.	.	.	het:1;	1	1
PDE6B	IRD	5:663496:G:A	4:656033:G:A	None	splice_region_variant&intron_variant	.	870	0	0.00229885	0.999994	.	.	.	.	.	.	.	.	.	.	.	.	.	.	.	.	.	.	.	chr4:656031:G>A:PDE6B:NM_000283.3:c.1722+1G>A::Disease_causing_mutation:Retinitis_pigmentosa:21987686&	het:2;	1	2
SLC24A1	IRD	7:42206721:G:A	15:65946418:G:A	None	downstream_gene_variant	.	860	0	0.00232558	1	.	.	.	.	.	.	.	.	.	.	.	.	.	.	.	.	.	.	.	.	het:2;	1	2
KMT2C	ND	3:178137239:T:C	7:151851176:T:C	None	synonymous_variant	synonymous_SNV	868	0	0.00115207	0.996941	.	.	.	.	.	.	.	.	.	.	.	.	.	.	.	.	.	.	.	.	het:1;	1	1
PRPF8	IRD	16:1540729:G:A	17:1580408:G:A	None	synonymous_variant	synonymous_SNV	870	0	0.00229885	1	.	.	.	.	.	.	.	.	.	.	.	.	.	.	.	.	.	.	.	.	het:2;	1	2
LRP1B	IRD	12:27825547:A:G	2:141459345:A:G	None	synonymous_variant	synonymous_SNV	870	0	0.00229885	0.999988	.	.	.	.	.	.	.	.	.	.	.	.	.	.	.	.	.	.	.	.	het:2;	1	2
COL2A1	IRD	11:47538674:A:G	12:48375938:A:G	None	synonymous_variant	synonymous_SNV	870	0	0.00229885	0.999944	.	.	.	.	.	.	.	.	.	.	.	.	.	.	.	.	.	.	.	chr12:48375925:C>T:COL2A1:NM_001844.4:c.2320G>A:p.G774S:Disease_causing_mutation:Hypochondrogenesis:1374906&chr12:48375933:C>A:COL2A1:NM_001844.4:c.2312G>T:p.G771V:Disease_causing_mutation:Spondyloepiphyseal_dysplasia_/_COL2A1-related_dysplasia:22791362&chr12:48375933:C>G:COL2A1:NM_001844.4:c.2312G>C:p.G771A:Disease_causing_mutation:Achondrogenesis_II-hypochondrogenesis:10745044&chr12:48375933:C>…	het:2;	1	2
COL9A1	IRD	4:102552412:C:T	6:70991156:G:A	None	synonymous_variant	synonymous_SNV	3204	0.0817728	0.260612	0	.	.	.	.	.	.	.	.	.	.	.	.	.	.	.	.	.	.	.	.	het:573;hom:131;	8	704
LRP1B	IRD	12:27574711:G:T	2:141214000:G:T	None	intron_variant	.	870	0	0.00229885	1	.	.	.	.	.	.	.	.	.	.	.	.	.	.	.	.	.	.	.	.	het:2;	1	2
PRPF31	IRD	19:53876966:C:G	19:54627257:C:G	None	synonymous_variant	synonymous_SNV	870	0	0.00229885	1	.	.	.	.	.	.	.	.	.	.	.	.	.	.	.	.	.	.	.	chr19:54627246:G>C:PRPF31:NM_015629.3:c.646G>C:p.A216P:Disease_causing_mutation:Retinitis_pigmentosa:11545739,12444105,18431455&chr19:54627265:T>TT:PRPF31:NM_015629.3:c.666dupT:Disease_causing_mutation:Retinitis_pigmentosa:20939871&chr19:54627270:G>A:PRPF31:NM_015629.3:c.670G>A:p.G224R:Disease_causing_mutation:Retinitis_pigmentosa:18310263&	het:2;	1	2
NRXN3	ND	7:141124438:G:C	14:79434589:G:C	None	synonymous_variant	synonymous_SNV	870	0	0.00229885	1	.	.	.	.	.	.	.	.	.	.	.	.	.	.	.	.	.	.	.	.	het:2;	1	2
RIMS1	ND	4:100736105:A:G	6:72892458:T:C	None	synonymous_variant	synonymous_SNV	864	0	0.00231481	1	.	.	.	.	.	.	.	.	.	.	.	.	.	.	.	.	.	.	.	.	het:2;	1	2
USH2A	IRD	1:73347117:C:T	1:216019274:C:T	None	missense_variant	nonsynonymous_SNV	3682	0.00869093	0.0882672	0	0.083	15.99	0.112	0.077	1.73	-0.9255	0.1632	0.265	0.068	0.707	0.871	0.022539	0.92818	0.42	-0.38	0.225	0.426	0.91433	4.04	chr1:216019266:GC>G:USH2A:NM_206933.2:c.8954delG:Disease_causing_mutation:Usher_syndrome_2:22004887&	het:293;hom:16;	8	309
SETD5	ND	2:140821574:T:C	3:9516889:T:C	None	intron_variant	.	870	0	0.00229885	1	.	.	.	.	.	.	.	.	.	.	.	.	.	.	.	.	.	.	.	.	het:2;	1	2
WFS1	IRD	5:6661506:G:A	4:6303847:C:T	None	synonymous_variant	synonymous_SNV	868	0	0.00115207	1	.	.	.	.	.	.	.	.	.	.	.	.	.	.	.	.	.	.	.	chr4:6303833:G>C:WFS1:NM_006005.3:c.2311G>C:p.D771H:Disease_causing_mutation:Sensorineural_hearing_loss:15912360&chr4:6303834:A>G:WFS1:NM_006005.3:c.2312A>G:p.D771G:In_vitro_or_in_vivo_functional_polymorphism:Wolframin_variant:11244483&chr4:6303836:C>CT:WFS1:NM_006005.3:c.2314_2315insT:Disease_causing_mutation:Wolfram_syndrome:11694551&chr4:6303836:C>T:WFS1:NM_006005.3:c.2314C>T:p.R772C:In_vitro_…	het:1;	1	1
WHRN	IRD	15:28348733:T:C	9:117266902:A:G	None	synonymous_variant	synonymous_SNV	862	0	0.00116009	1	.	.	.	.	.	.	.	.	.	.	.	.	.	.	.	.	.	.	.	.	het:1;	1	1
BBS7	IRD	5:119671577:C:T	4:122756278:C:T	None	intron_variant	.	3216	0	0.000932836	1	.	.	.	.	.	.	.	.	.	.	.	.	.	.	.	.	.	.	.	.	het:3;	2	3
USH2A	IRD	1:73166447:G:A	1:215847702:G:A	None	synonymous_variant	synonymous_SNV	870	0	0.00229885	1	.	.	.	.	.	.	.	.	.	.	.	.	.	.	.	.	.	.	.	chr1:215847702:AC>A:USH2A:NM_206933.2:c.13550delG:Disease_causing_mutation_?:Retinitis_pigmentosa:23591405&	het:2;	1	2
IQGAP2	ND	6:73538177:G:A	5:75996982:G:A	None	synonymous_variant	synonymous_SNV	870	0	0.00229885	1	.	.	.	.	.	.	.	.	.	.	.	.	.	.	.	.	.	.	.	.	het:2;	1	2
PDE6C	IRD	9:93824842:T:C	10:95425234:T:C	None	downstream_gene_variant	.	2290	0	0.000873362	1	.	.	.	.	.	.	.	.	.	.	.	.	.	.	.	.	.	.	.	.	het:2;	2	2
PDE6A	IRD	6:147399454:A:G	5:149274782:A:G	None	synonymous_variant	synonymous_SNV	870	0	0.00229885	1	.	.	.	.	.	.	.	.	.	.	.	.	.	.	.	.	.	.	.	chr5:149274769:G>T:PDE6A:NM_000440.2:c.1705C>A:p.Q569K:Disease_causing_mutation:Retinitis_pigmentosa:10393062&chr5:149274791:C>T:PDE6A:NM_000440.2:c.1683G>A:p.W561*:Disease_causing_mutation:Retinitis_pigmentosa:7493036&	het:2;	1	2
CACNA1H	ND	20:1213044:C:T	16:1265103:C:T	None	intron_variant	.	2360	0	0.00381356	1	.	.	.	.	.	.	.	.	.	.	.	.	.	.	.	.	.	.	.	.	het:9;	3	9
CEP164	IRD	14:110435633:G:A	11:117241945:G:A	None	synonymous_variant	synonymous_SNV	870	0	0.00229885	1	.	.	.	.	.	.	.	.	.	.	.	.	.	.	.	.	.	.	.	.	het:2;	1	2
DMD	IRD	X:32431067:T:A	X:32509400:T:A	None	synonymous_variant	synonymous_SNV	870	0	0.00229885	0.999995	.	.	.	.	.	.	.	.	.	.	.	.	.	.	.	.	.	.	.	chrX:32509393:C>T:DMD:NM_004006.2:c.2622+1G>A::Disease_causing_mutation:Muscular_dystrophy,_Duchenne:11524473&chrX:32509394:C>G:DMD:NM_004006.2:c.2622G>C::Disease_causing_mutation:Muscular_dystrophy,_Becker:20485447&chrX:32509401:A>AT:DMD:NM_004006.2:c.2614dupA:Disease_causing_mutation:Muscular_dystrophy:19835634&chrX:32509405:T>A:DMD:NM_004006.2:c.2611A>T:p.K871*:Disease_causing_mutation:Muscula…	het:2;	1	2
NPHP4	IRD	1:218674404:G:T	1:5925180:C:A	None	synonymous_variant	synonymous_SNV	870	0	0.00229885	1	.	.	.	.	.	.	.	.	.	.	.	.	.	.	.	.	.	.	.	.	het:2;	1	2
KIZ	IRD	10:45301688:T:G	20:21195166:A:C	None	splice_region_variant&intron_variant	.	3634	0.0104568	0.0789763	0	.	0.532	.	.	.	.	.	.	.	.	.	.	.	.	.	.	.	.	.	.	het:249;hom:19;	8	268
CHD2	ND	7:72077109:G:A	15:93555671:G:A	None	synonymous_variant	synonymous_SNV	870	0	0.00229885	1	.	.	.	.	.	.	.	.	.	.	.	.	.	.	.	.	.	.	.	.	het:2;	1	2
SNRNP200	IRD	13:697971:G:A	2:96951011:G:A	None	synonymous_variant	synonymous_SNV	870	0	0.00229885	0.999968	.	.	.	.	.	.	.	.	.	.	.	.	.	.	.	.	.	.	.	.	het:2;	1	2
PDE6C	IRD	9:93822468:T:A	10:95422859:T:A	None	synonymous_variant	synonymous_SNV	870	0	0.00229885	0.999988	.	.	.	.	.	.	.	.	.	.	.	.	.	.	.	.	.	.	.	chr10:95422874:T>A:PDE6C:NM_006204.3:c.2457T>A:p.Y819*:Disease_causing_mutation:Achromatopsia:19887631&	het:2;	1	2
CUL1	ND	3:175180243:G:A	7:148495794:G:A	None	intron_variant	.	868	0	0.00115207	1	.	.	.	.	.	.	.	.	.	.	.	.	.	.	.	.	.	.	.	.	het:1;	1	1
VIL1	ND	12:105856538:A:G	2:219301247:A:G	None	synonymous_variant	synonymous_SNV	870	0	0.00229885	1	.	.	.	.	.	.	.	.	.	.	.	.	.	.	.	.	.	.	.	.	het:2;	1	2
PNPLA6	IRD	19:7504177:A:G	19:7623727:A:G	None	intron_variant	.	870	0	0.00229885	1	.	.	.	.	.	.	.	.	.	.	.	.	.	.	.	.	.	.	.	.	het:2;	1	2
SMARCA4	ND	19:10790075:G:C	19:11134175:G:C	None	intron_variant	.	870	0	0.00229885	0.999992	.	.	.	.	.	.	.	.	.	.	.	.	.	.	.	.	.	.	.	.	het:2;	1	2
BEST1	IRD	14:12162713:T:G	11:61730327:A:C	None	synonymous_variant	synonymous_SNV	870	0	0.00229885	0.999996	.	.	.	.	.	.	.	.	.	.	.	.	.	.	.	.	.	.	.	chr11:61730325:C>T:BEST1:NM_004183.3:c.1699C>T:p.L567F:Disease_causing_mutation:Macular_degeneration,_age_related:11713080,17898294&	het:2;	1	2
EP400	ND	11:131808028:T:C	12:132445908:T:C	None	synonymous_variant	synonymous_SNV	868	0	0.00230415	0.999991	.	.	.	.	.	.	.	.	.	.	.	.	.	.	.	.	.	.	.	.	het:2;	1	2
NLGN3	ND	X:68154637:C:T	X:70387429:C:T	None	synonymous_variant	synonymous_SNV	870	0	0.00229885	1	.	.	.	.	.	.	.	.	.	.	.	.	.	.	.	.	.	.	.	.	het:2;	1	2
GRM6	IRD	6:176383236:C:G	5:178413884:C:G	None	synonymous_variant	synonymous_SNV	3224	0.538462	0.727047	0.999645	.	.	.	.	.	.	.	.	.	.	.	.	.	.	.	.	.	.	.	.	het:608;hom:868;	8	1476
HDLBP	ND	12:128654631:C:T	2:242169323:C:T	None	synonymous_variant	synonymous_SNV	2340	0	0.000854701	1	.	.	.	.	.	.	.	.	.	.	.	.	.	.	.	.	.	.	.	.	het:2;	1	2
TCTN3	IRD	9:96110803:G:A	10:97453591:G:A	None	synonymous_variant	synonymous_SNV	870	0	0.00229885	0.999994	.	.	.	.	.	.	.	.	.	.	.	.	.	.	.	.	.	.	.	.	het:2;	1	2
HMCN1	IRD	1:43380607:C:T	1:186113726:C:T	None	synonymous_variant	synonymous_SNV	870	0	0.00229885	1	.	.	.	.	.	.	.	.	.	.	.	.	.	.	.	.	.	.	.	.	het:2;	1	2
SMARCA4	ND	19:10753399:C:T	19:11097235:C:T	Likely_benign	synonymous_variant	synonymous_SNV	3672	0.00816993	0.0661765	7.53035e-05	.	0.017	.	.	.	.	.	.	.	.	.	.	.	.	.	.	.	.	.	chr19:11097230:ggtcccggcccGGCA>g:SMARCA4:NM_001128849.1:c.722_735del14:Disease_causing_mutation:Small_cell_carcinoma_of_the_ovary,_hypercalcemic_type:24658001&	het:213;hom:15;	8	228
MVK	IRD	11:109237834:G:A	12:110029078:G:A	None	synonymous_variant	synonymous_SNV	870	0	0.00229885	1	.	.	.	.	.	.	.	.	.	.	.	.	.	.	.	.	.	.	.	chr12:110029067:C>T:MVK:NM_000431.2:c.790C>T:p.L264F:Disease_causing_mutation:Mevalonic_kinase_deficiency:10417275&chr12:110029071:T>C:MVK:NM_000431.2:c.794T>C:p.L265P:Disease_causing_mutation:Mevalonic_kinase_deficiency:10417275&chr12:110029071:T>G:MVK:NM_000431.2:c.794T>G:p.L265R:Disease_causing_mutation:Hyperimmunoglobulin_D_and_periodic_fever_syndrome:15457465&chr12:110029080:T>C:MVK:NM_00043…	het:2;	1	2
IFT140	IRD	20:1544305:T:C	16:1568114:T:C	None	intron_variant	.	3666	0.00927441	0.0567376	1	.	.	.	.	.	.	.	.	.	.	.	.	.	.	.	.	.	.	.	.	het:174;hom:17;	8	191
MVK	IRD	11:109221420:C:T	12:110012597:C:T	None	intron_variant	.	870	0	0.00229885	0.999664	.	.	.	.	.	.	.	.	.	.	.	.	.	.	.	.	.	.	.	.	het:2;	1	2
TCTN3	IRD	9:96104587:C:T	10:97447361:C:T	None	synonymous_variant	synonymous_SNV	870	0	0.00229885	0.999996	.	.	.	.	.	.	.	.	.	.	.	.	.	.	.	.	.	.	.	.	het:2;	1	2
SLC7A14	IRD	2:75400995:A:G	3:170198367:A:G	None	synonymous_variant	synonymous_SNV	870	0	0.00229885	0.999833	.	.	.	.	.	.	.	.	.	.	.	.	.	.	.	.	.	.	.	.	het:2;	1	2
ZNF408	IRD	14:19056648:T:C	11:46727421:A:G	None	3_prime_UTR_variant	.	870	0	0.00229885	1	.	.	.	.	.	.	.	.	.	.	.	.	.	.	.	.	.	.	.	.	het:2;	1	2
ZNF408	IRD	14:19059506:C:A	11:46724527:G:T	None	splice_region_variant&intron_variant	.	870	0	0.00229885	1	.	.	.	.	.	.	.	.	.	.	.	.	.	.	.	.	.	.	.	.	het:2;	1	2
RDH12	IRD	7:129874145:T:C	14:68200615:T:C	None	3_prime_UTR_variant	.	870	0	0.00229885	1	.	.	.	.	.	.	.	.	.	.	.	.	.	.	.	.	.	.	.	.	het:2;	1	2
RAB28	IRD	5:12369037:T:C	4:13373443:T:C	None	intron_variant	.	3538	0.187677	0.429904	1	.	.	.	.	.	.	.	.	.	.	.	.	.	.	.	.	.	.	.	.	het:857;hom:332;	8	1189
NRXN3	ND	7:141122599:T:C	14:79432735:T:C	None	synonymous_variant	synonymous_SNV	870	0	0.00229885	0.999984	.	.	.	.	.	.	.	.	.	.	.	.	.	.	.	.	.	.	.	.	het:2;	1	2
CNTNAP2	ND	3:173494738:C:T	7:146825874:C:T	None	synonymous_variant	synonymous_SNV	870	0	0.00229885	1	.	.	.	.	.	.	.	.	.	.	.	.	.	.	.	.	.	.	.	.	het:2;	1	2
IDH3B	IRD	10:63838069:C:A	20:2641373:G:T	None	synonymous_variant	synonymous_SNV	870	0	0.00229885	0.999996	.	.	.	.	.	.	.	.	.	.	.	.	.	.	.	.	.	.	.	.	het:2;	1	2
USH2A	IRD	1:73786198:G:A	1:216465725:G:A	None	intron_variant	.	870	0	0.00229885	1	.	.	.	.	.	.	.	.	.	.	.	.	.	.	.	.	.	.	.	.	het:2;	1	2
WDPCP	IRD	13:45347751:G:T	2:63664696:C:A	None	splice_region_variant&intron_variant	.	870	0	0.00229885	1	.	.	.	.	.	.	.	.	.	.	.	.	.	.	.	.	.	.	.	.	het:2;	1	2
RDH11	IRD	7:129831264:T:C	14:68157979:T:C	Likely_benign	intron_variant	.	2358	0.0178117	0.117472	2.79852e-05	.	4.174	.	.	.	.	.	.	.	.	.	.	.	.	.	.	.	.	.	.	het:235;hom:21;	8	256
KDM6A	ND	X:44782042:C:G	X:44733160:C:G	None	intron_variant	.	466	0	0.00214592	1	.	.	.	.	.	.	.	.	.	.	.	.	.	.	.	.	.	.	.	.	het:1;	1	1
SLC6A5	IRD	14:44970964:G:T	11:20628695:C:A	None	intron_variant	.	3678	0.120718	0.32708	0	.	7.975	.	.	.	.	.	.	.	.	.	.	.	.	.	.	.	.	.	.	het:759;hom:222;	8	981
HK1	IRD	9:68500894:T:C	10:71060583:A:G	None	intron_variant	.	3668	0.304253	0.542803	0.999984	.	.	.	.	.	.	.	.	.	.	.	.	.	.	.	.	.	.	.	.	het:875;hom:558;	8	1433
MVK	IRD	11:109237942:A:G	12:110029186:A:G	None	intron_variant	.	2328	0	0.000429553	0.85051	.	.	.	.	.	.	.	.	.	.	.	.	.	.	.	.	.	.	.	.	het:1;	1	1
HMCN1	IRD	1:43327690:A:G	1:186063529:A:G	None	intron_variant	.	3566	0.127874	0.350533	1.60316e-05	.	0.182	.	.	.	.	.	.	.	.	.	.	.	.	.	.	.	.	.	.	het:794;hom:228;	8	1022
CFH	IRD	1:54214150:C:T	1:196743978:C:T	None	intron_variant	.	478	0	0.301255	0.999992	.	.	.	.	.	.	.	.	.	.	.	.	.	.	.	.	.	.	.	.	het:144;	1	144
TRPM1	IRD	7:7246074:C:T	15:31294868:G:A	None	synonymous_variant	synonymous_SNV	868	0	0.00115207	1	.	.	.	.	.	.	.	.	.	.	.	.	.	.	.	.	.	.	.	.	het:1;	1	1
TSC1	ND	15:7459971:T:C	9:135786827:A:G	None	intron_variant	.	870	0	0.00229885	1	.	.	.	.	.	.	.	.	.	.	.	.	.	.	.	.	.	.	.	chr9:135786839:C>T:TSC1:NM_000368.4:c.1029+1G>A::Disease_causing_mutation:Tuberous_sclerosis:9328481&	het:2;	1	2
COL2A1	IRD	11:47552342:C:G	12:48389627:C:G	None	intron_variant	.	870	0	0.00229885	0.999916	.	.	.	.	.	.	.	.	.	.	.	.	.	.	.	.	.	.	.	.	het:2;	1	2
TMEM67	IRD	8:94092426:T:A	8:94776048:T:A	None	intron_variant	.	870	0	0.00229885	1	.	.	.	.	.	.	.	.	.	.	.	.	.	.	.	.	.	.	.	.	het:2;	1	2
SLC6A4	ND	16:25879335:T:A	17:28545153:T:A	None	synonymous_variant	synonymous_SNV	868	0	0.00115207	1	.	.	.	.	.	.	.	.	.	.	.	.	.	.	.	.	.	.	.	.	het:1;	1	1
CLRN1	IRD	2:53101266:G:A	3:150645777:G:A	None	synonymous_variant	synonymous_SNV	3182	0	0.000942803	1	.	.	.	.	.	.	.	.	.	.	.	.	.	.	.	.	.	.	.	.	het:3;	2	3
CNGB1	IRD	20:45142792:A:G	16:57935234:A:G	None	intron_variant	.	868	0	0.00115207	1	.	.	.	.	.	.	.	.	.	.	.	.	.	.	.	.	.	.	.	.	het:1;	1	1
NCKAP1	ND	12:70072656:C:T	2:183846071:C:T	None	synonymous_variant	synonymous_SNV	870	0	0.00229885	1	.	.	.	.	.	.	.	.	.	.	.	.	.	.	.	.	.	.	.	.	het:2;	1	2
BEST1	IRD	14:12163324:G:A	11:61729716:C:T	None	intron_variant	.	870	0	0.00229885	0.999996	.	.	.	.	.	.	.	.	.	.	.	.	.	.	.	.	.	.	.	.	het:2;	1	2
CUL3	ND	12:111951527:C:A	2:225371555:C:A	None	intron_variant	.	868	0	0.00115207	0.999996	.	.	.	.	.	.	.	.	.	.	.	.	.	.	.	.	.	.	.	.	het:1;	1	1
OAT	IRD	9:124849513:T:C	10:126090289:T:C	None	intron_variant	.	870	0	0.00229885	0.999992	.	.	.	.	.	.	.	.	.	.	.	.	.	.	.	.	.	.	.	.	het:2;	1	2
CNGA1	IRD	5:47341887:A:G	4:47938450:A:G	None	synonymous_variant	synonymous_SNV	870	0	0.00229885	0.999976	.	.	.	.	.	.	.	.	.	.	.	.	.	.	.	.	.	.	.	.	het:2;	1	2
KLHL7	IRD	3:91953782:A:T	7:23206314:T:A	None	intron_variant	.	868	0	0.00115207	1	.	.	.	.	.	.	.	.	.	.	.	.	.	.	.	.	.	.	.	.	het:1;	1	1
CC2D2A	IRD	5:14518758:T:C	4:15539593:T:C	None	synonymous_variant	synonymous_SNV	870	0	0.00229885	0.999979	.	.	.	.	.	.	.	.	.	.	.	.	.	.	.	.	.	.	.	.	het:2;	1	2
BBS5	IRD	12:56593600:G:A	2:170349525:G:A	None	splice_region_variant&intron_variant	.	3676	0.023395	0.132753	0	.	7.591	.	.	.	.	.	.	.	.	.	.	.	.	.	.	.	.	.	chr2:170349522:A>G:BBS5:NM_152384.2:c.522+3A>G::Disease_causing_mutation:Bardet-Biedl_syndrome:15137946&	het:402;hom:43;	8	445
EIF4E	ND	5:97221321:T:C	4:99828022:T:C	None	intron_variant	.	870	0	0.00229885	1	.	.	.	.	.	.	.	.	.	.	.	.	.	.	.	.	.	.	.	.	het:2;	1	2
EP400	ND	11:131911137:A:T	12:132549383:A:T	None	synonymous_variant	synonymous_SNV	864	0	0.00231481	1	.	.	.	.	.	.	.	.	.	.	.	.	.	.	.	.	.	.	.	.	het:2;	1	2
TTC8	IRD	7:150978596:T:G	14:89307747:T:G	None	intron_variant	.	820	0	0.00243902	0.999996	.	.	.	.	.	.	.	.	.	.	.	.	.	.	.	.	.	.	.	.	het:2;	1	2
CERS4	ND	19:8157733:T:C	19:8322864:T:C	None	synonymous_variant	synonymous_SNV	870	0	0.00229885	1	.	.	.	.	.	.	.	.	.	.	.	.	.	.	.	.	.	.	.	.	het:2;	1	2
ANK2	ND	5:111472806:C:A	4:114095351:C:A	None	intron_variant	.	2200	0.00636364	0.0718182	0	.	.	.	.	.	.	.	.	.	.	.	.	.	.	.	.	.	.	.	.	het:144;hom:7;	7	151
TSC1	ND	15:7464067:T:C	9:135782698:A:G	None	synonymous_variant	synonymous_SNV	3664	0.423035	0.638646	1	.	.	.	.	.	.	.	.	.	.	.	.	.	.	.	.	.	.	.	chr9:135782686:A>AC:TSC1:NM_000368.4:c.1333+1dupG:Disease_causing_mutation:Tuberous_sclerosis:10607950&chr9:135782690:G>C:TSC1:NM_000368.4:c.1331C>G:p.S444*:Disease_causing_mutation:Tuberous_sclerosis:9803264&	het:790;hom:775;	8	1565
CUL3	ND	12:111947717:T:A	2:225367663:T:A	None	intron_variant	.	870	0	0.00229885	1	.	.	.	.	.	.	.	.	.	.	.	.	.	.	.	.	.	.	.	.	het:2;	1	2
ADAMTS18	IRD	20:64393949:T:A	16:77387608:T:A	None	intron_variant	.	3664	0.0278384	0.137282	0	.	16.34	.	.	.	.	.	.	.	.	.	.	.	.	.	.	.	.	.	.	het:401;hom:51;	8	452
ANKRD11	ND	20:76312064:C:T	16:89350655:C:T	None	synonymous_variant	synonymous_SNV	2822	0	0.00141743	1	.	.	.	.	.	.	.	.	.	.	.	.	.	.	.	.	.	.	.	chr16:89350644:GA>G:ANKRD11:NM_013275.5:c.2305delT:Disease_causing_mutation:KBG_syndrome:21782149&	het:4;	2	4
MYO9B	ND	19:16639108:G:C	19:17256200:G:C	None	splice_region_variant&intron_variant	.	870	0	0.00229885	1	.	.	.	.	.	.	.	.	.	.	.	.	.	.	.	.	.	.	.	.	het:2;	1	2
TLR4	IRD	15:25095314:G:A	9:120476972:C:T	None	downstream_gene_variant	.	870	0	0.00229885	1	.	.	.	.	.	.	.	.	.	.	.	.	.	.	.	.	.	.	.	.	het:2;	1	2
INVS	IRD	15:42663127:G:A	9:103014626:C:T	None	synonymous_variant	synonymous_SNV	870	0	0.00229885	0.999996	.	.	.	.	.	.	.	.	.	.	.	.	.	.	.	.	.	.	.	.	het:2;	1	2
VPS13B	ND	8:100139614:T:C	8:100880700:T:C	None	splice_region_variant&intron_variant	.	870	0	0.00229885	0.999991	.	.	.	.	.	.	.	.	.	.	.	.	.	.	.	.	.	.	.	.	het:2;	1	2
PITPNM3	IRD	16:6226146:G:A	17:6364753:G:A	None	synonymous_variant	synonymous_SNV	2364	0	0.000423012	0.133837	.	.	.	.	.	.	.	.	.	.	.	.	.	.	.	.	.	.	.	.	het:1;	1	1
RGS9	IRD	16:61628475:C:T	17:63223456:C:T	None	synonymous_variant	synonymous_SNV	870	0	0.00229885	1	.	.	.	.	.	.	.	.	.	.	.	.	.	.	.	.	.	.	.	.	het:2;	1	2
APOB	IRD	13:87948413:T:C	2:21256301:A:G	None	synonymous_variant	synonymous_SNV	870	0	0.00229885	1	.	.	.	.	.	.	.	.	.	.	.	.	.	.	.	.	.	.	.	.	het:2;	1	2
CFAP410	IRD	3:2394429:A:G	21:45753170:T:C	None	intron_variant	.	870	0	0.00229885	0.99995	.	.	.	.	.	.	.	.	.	.	.	.	.	.	.	.	.	.	.	.	het:2;	1	2
DSCAM	ND	3:6494052:T:C	21:41531794:A:G	None	intron_variant	.	1642	0.583435	0.75335	1	.	.	.	.	.	.	.	.	.	.	.	.	.	.	.	.	.	.	.	.	het:279;hom:479;	8	758
KDM6B	ND	16:7642199:T:C	17:7753032:T:C	None	synonymous_variant	synonymous_SNV	868	0	0.00115207	0.999967	.	.	.	.	.	.	.	.	.	.	.	.	.	.	.	.	.	.	.	.	het:1;	1	1
LRIT3	IRD	5:108222196:T:C	4:110791387:T:C	None	synonymous_variant	synonymous_SNV	3688	0.451193	0.672993	0	.	1.981	.	.	.	.	.	.	.	.	.	.	.	.	.	.	.	.	.	.	het:818;hom:832;	8	1650
DTHD1	IRD	5:35429454:A:G	4:36295312:A:G	None	synonymous_variant	synonymous_SNV	870	0	0.00229885	1	.	.	.	.	.	.	.	.	.	.	.	.	.	.	.	.	.	.	.	.	het:2;	1	2
COL9A1	IRD	4:102550963:A:G	6:70992589:T:C	None	intron_variant	.	870	0	0.00229885	0.999988	.	.	.	.	.	.	.	.	.	.	.	.	.	.	.	.	.	.	.	chr6:70992598:T>TA:COL9A1:NM_001851.4:c.801+2dupT:Disease_causing_mutation:Multiple_epiphyseal_dysplasia:11565064&	het:2;	1	2
PHF2	ND	15:108626200:G:A	9:96425867:G:A	None	synonymous_variant	synonymous_SNV	870	0	0.00229885	0.999964	.	.	.	.	.	.	.	.	.	.	.	.	.	.	.	.	.	.	.	.	het:2;	1	2
WDR19	IRD	5:38367996:A:G	4:39257591:A:G	None	intron_variant	.	3600	0.663333	0.809444	1	.	.	.	.	.	.	.	.	.	.	.	.	.	.	.	.	.	.	.	.	het:526;hom:1194;	8	1720
IDH3A	IRD	7:55390638:A:G	15:78447526:A:G	None	intron_variant	.	868	0	0.00115207	1	.	.	.	.	.	.	.	.	.	.	.	.	.	.	.	.	.	.	.	.	het:1;	1	1
CEP290	IRD	11:87747641:A:G	12:88478349:A:G	None	intron_variant	.	3632	0.0726872	0.262665	0	.	11.81	.	.	.	.	.	.	.	.	.	.	.	.	.	.	.	.	.	.	het:690;hom:132;	8	822
CEP41	IRD	3:156694699:G:T	7:130039997:G:T	None	synonymous_variant	synonymous_SNV	3686	0.00542594	0.0626696	0	.	11.32	.	.	.	.	.	.	.	.	.	.	.	.	.	.	.	.	.	.	het:211;hom:10;	7	221
C3	IRD	19:6604969:A:G	19:6686123:A:G	None	intron_variant	.	868	0	0.00115207	0.999992	.	.	.	.	.	.	.	.	.	.	.	.	.	.	.	.	.	.	.	.	het:1;	1	1
PHYH	IRD	9:14426494:A:G	10:13323078:A:G	None	synonymous_variant	synonymous_SNV	870	0	0.00229885	0.999996	.	.	.	.	.	.	.	.	.	.	.	.	.	.	.	.	.	.	.	.	het:2;	1	2
PRPF6	IRD	10:99237045:G:A	20:62641611:G:A	None	synonymous_variant	synonymous_SNV	870	0	0.00114943	1	.	.	.	.	.	.	.	.	.	.	.	.	.	.	.	.	.	.	.	.	het:1;	1	1
PNPLA6	IRD	19:7485461:C:T	19:7605611:C:T	None	intron_variant	.	870	0	0.00229885	1	.	.	.	.	.	.	.	.	.	.	.	.	.	.	.	.	.	.	.	.	het:2;	1	2
SNRNP200	IRD	13:688406:C:G	2:96940976:C:G	None	intron_variant	.	868	0	0.00115207	1	.	.	.	.	.	.	.	.	.	.	.	.	.	.	.	.	.	.	.	.	het:1;	1	1
LRP1B	IRD	12:27938098:G:T	2:141571314:G:T	None	synonymous_variant	synonymous_SNV	870	0	0.00229885	0.999996	.	.	.	.	.	.	.	.	.	.	.	.	.	.	.	.	.	.	.	.	het:2;	1	2
MYO7A	IRD	14:70247869:C:T	11:76893585:C:T	None	synonymous_variant	synonymous_SNV	2820	0	0.00177305	1	.	.	.	.	.	.	.	.	.	.	.	.	.	.	.	.	.	.	.	chr11:76893598:A>T:MYO7A:NM_000260.3:c.3238A>T:p.K1080*:Disease_causing_mutation:Usher_syndrome_1b:10425080&	het:5;	1	5
PITPNM3	IRD	16:6303497:C:T	17:6441478:C:T	None	intron_variant	.	870	0	0.00229885	1	.	.	.	.	.	.	.	.	.	.	.	.	.	.	.	.	.	.	.	.	het:2;	1	2
EP400	ND	11:131807785:G:A	12:132445665:G:A	None	synonymous_variant	synonymous_SNV	2364	0	0.000423012	1	.	.	.	.	.	.	.	.	.	.	.	.	.	.	.	.	.	.	.	.	het:1;	1	1
SMURF1	ND	3:41140707:G:A	7:98639813:G:A	None	synonymous_variant	synonymous_SNV	870	0	0.00229885	0.999992	.	.	.	.	.	.	.	.	.	.	.	.	.	.	.	.	.	.	.	.	het:2;	1	2
ANKRD11	ND	20:76328151:C:G	16:89367174:C:G	None	intron_variant	.	870	0	0.00229885	1	.	.	.	.	.	.	.	.	.	.	.	.	.	.	.	.	.	.	.	.	het:2;	1	2
MYO7A	IRD	14:70243051:G:A	11:76888678:G:A	None	synonymous_variant	synonymous_SNV	870	0	0.00229885	1	.	.	.	.	.	.	.	.	.	.	.	.	.	.	.	.	.	.	.	chr11:76888673:C>T:MYO7A:NM_000260.3:c.2266C>T:p.R756W:Disease_causing_mutation:Usher_syndrome_1b:15660226&	het:2;	1	2
BBS1	IRD	14:8041336:G:A	11:66278200:C:T	None	intron_variant	.	3462	0.0236857	0.152802	0	.	8.451	.	.	.	.	.	.	.	.	.	.	.	.	.	.	.	.	.	.	het:447;hom:41;	8	488
ADAM9	IRD	8:39743036:T:C	8:39114794:T:C	None	synonymous_variant	synonymous_SNV	870	0	0.00229885	0.999867	.	.	.	.	.	.	.	.	.	.	.	.	.	.	.	.	.	.	.	.	het:2;	1	2
PEX7	IRD	4:40552255:T:C	6:137234696:T:C	None	downstream_gene_variant	.	3684	0.316504	0.55266	1.59519e-05	.	0.149	.	.	.	.	.	.	.	.	.	.	.	.	.	.	.	.	.	.	het:870;hom:583;	8	1453
DIP2A	ND	3:249685:A:G	21:47954623:T:C	None	intron_variant	.	870	0	0.00229885	0.999626	.	.	.	.	.	.	.	.	.	.	.	.	.	.	.	.	.	.	.	.	het:2;	1	2
SMURF1	ND	3:41138689:A:G	7:98638108:A:G	None	synonymous_variant	synonymous_SNV	870	0	0.00229885	0.999987	.	.	.	.	.	.	.	.	.	.	.	.	.	.	.	.	.	.	.	.	het:2;	1	2
ADGRV1	IRD	6:87929795:C:T	5:90368243:C:T	None	intron_variant	.	870	0	0.00229885	1	.	.	.	.	.	.	.	.	.	.	.	.	.	.	.	.	.	.	.	.	het:2;	1	2
COL2A1	IRD	11:47560822:G:A	12:48398154:G:A	None	upstream_gene_variant	.	648	0	0.00154321	1	.	.	.	.	.	.	.	.	.	.	.	.	.	.	.	.	.	.	.	.	het:1;	1	1
AIPL1	IRD	16:6191939:C:T	17:6330371:C:T	None	missense_variant	nonsynonymous_SNV	3686	0.0086815	0.0697233	0	0.412	20.4	0.568	0.182	1.575	-0.0401	0.5839	4.173	0.892	1	0.95	0.041364	0.654244	-2.39	-0.7	0.231	0.324	0.973802	4.71	chr17:6330356:G>A:AIPL1:NM_014336.3:c.487C>T:p.Q163*:Disease_causing_mutation:Leber_congenital_amaurosis_IV:10873396&	het:225;hom:16;	8	241
PRPF31	IRD	19:53885737:T:C	19:54632724:T:C	None	synonymous_variant	synonymous_SNV	3216	0.682214	0.825249	1	.	.	.	.	.	.	.	.	.	.	.	.	.	.	.	.	.	.	.	.	het:460;hom:1097;	8	1557
PHF2	ND	15:108592681:G:A	9:96392159:G:A	None	intron_variant	.	868	0	0.00115207	1	.	.	.	.	.	.	.	.	.	.	.	.	.	.	.	.	.	.	.	.	het:1;	1	1
EP400	ND	11:131900083:A:G	12:132539475:A:G	None	intron_variant	.	2342	0.0119556	0.089667	0	.	4.029	.	.	.	.	.	.	.	.	.	.	.	.	.	.	.	.	.	.	het:182;hom:14;	8	196
PNPLA6	IRD	19:7486338:G:A	19:7606482:G:A	None	synonymous_variant	synonymous_SNV	870	0	0.00229885	1	.	.	.	.	.	.	.	.	.	.	.	.	.	.	.	.	.	.	.	.	het:2;	1	2
CDH23	IRD	9:65959803:A:G	10:73574963:T:C	None	synonymous_variant	synonymous_SNV	3690	0.879133	0.936043	0.999963	.	.	.	.	.	.	.	.	.	.	.	.	.	.	.	.	.	.	.	.	het:210;hom:1622;	8	1832
WFS1	IRD	5:6661647:G:A	4:6303706:C:T	Benign/Likely_benign	synonymous_variant	synonymous_SNV	3688	0	0.00244035	0.00709933	.	6.779	.	.	.	.	.	.	.	.	.	.	.	.	.	.	.	.	.	chr4:6303692:C>T:WFS1:NM_006005.3:c.2170C>T:p.P724S:Disease_causing_mutation:Wolfram_syndrome:21446023&chr4:6303693:C>T:WFS1:NM_006005.3:c.2171C>T:p.P724L:Disease_causing_mutation:Wolfram_syndrome:9771706&chr4:6303695:T>TTCTTC:WFS1:NM_006005.3:c.2174_2178dupTCTTC:Disease_causing_mutation:Wolfram_syndrome:23845777&chr4:6303707:G>A:WFS1:NM_006005.3:c.2185G>A:p.D729N:Disease_causing_mutation:Diabete…	het:9;	2	9
PDE6A	IRD	6:147440439:T:C	5:149313538:T:C	None	synonymous_variant	synonymous_SNV	868	0	0.00115207	0.999996	.	.	.	.	.	.	.	.	.	.	.	.	.	.	.	.	.	.	.	chr5:149313533:TG>T:PDE6A:NM_000440.2:c.676delC:Disease_causing_mutation:Retinitis_pigmentosa:23591405&	het:1;	1	1
HMCN1	IRD	1:43185199:G:T	1:185934919:G:T	None	intron_variant	.	870	0	0.00229885	1	.	.	.	.	.	.	.	.	.	.	.	.	.	.	.	.	.	.	.	.	het:2;	1	2
PDE6A	IRD	6:147371395:G:C	5:149242670:G:C	None	intron_variant	.	868	0	0.00115207	0.999825	.	.	.	.	.	.	.	.	.	.	.	.	.	.	.	.	.	.	.	.	het:1;	1	1
HMCN1	IRD	1:43407950:C:T	1:186147693:C:T	None	synonymous_variant	synonymous_SNV	870	0	0.00229885	1	.	.	.	.	.	.	.	.	.	.	.	.	.	.	.	.	.	.	.	.	het:2;	1	2
LRP5	IRD	14:6389615:A:G	11:68153878:T:C	None	synonymous_variant	synonymous_SNV	870	0	0.00229885	0.999972	.	.	.	.	.	.	.	.	.	.	.	.	.	.	.	.	.	.	.	chr11:68153864:G>A:LRP5:NM_002335.2:c.1096G>A:p.V366M:Disease_causing_mutation:Osteoporosis-pseudoglioma_syndrome:22456437&	het:2;	1	2
PITPNM3	IRD	16:6239405:C:A	17:6377734:C:A	None	intron_variant	.	870	0	0.00229885	1	.	.	.	.	.	.	.	.	.	.	.	.	.	.	.	.	.	.	.	.	het:2;	1	2
TUBGCP4	IRD	7:19894213:G:T	15:43697416:G:T	None	intron_variant	.	870	0	0.00229885	1	.	.	.	.	.	.	.	.	.	.	.	.	.	.	.	.	.	.	.	.	het:2;	1	2
FLVCR1	IRD	1:70358006:C:T	1:213056689:C:T	None	intron_variant	.	3656	0.00273523	0.0311816	1	.	.	.	.	.	.	.	.	.	.	.	.	.	.	.	.	.	.	.	.	het:104;hom:5;	5	109
TRPM1	IRD	7:7203073:C:T	15:31339461:G:A	None	splice_region_variant&intron_variant	.	870	0	0.00229885	1	.	.	.	.	.	.	.	.	.	.	.	.	.	.	.	.	.	.	.	.	het:2;	1	2
GUCY2D	IRD	16:7798391:A:T	17:7910045:A:T	None	intron_variant	.	3682	0.00488865	0.0554047	0	.	4.968	.	.	.	.	.	.	.	.	.	.	.	.	.	.	.	.	.	.	het:186;hom:9;	8	195
CNTNAP2	ND	3:173486265:C:G	7:146818082:C:G	None	missense_variant	nonsynonymous_SNV	3628	0.00441014	0.0716648	0	0.227	19.21	0.27	0.324	0.565	-0.3583	0.4383	2.218	0.932	1	1	0.01617	0.98561	-2.35	-1.01	0.145	0.447	0.975984	3.45	.	het:244;hom:8;	7	252
PEX5	IRD	11:7422652:G:A	12:7360668:G:A	None	synonymous_variant	synonymous_SNV	3666	0	0.00436443	1	.	.	.	.	.	.	.	.	.	.	.	.	.	.	.	.	.	.	.	.	het:16;	5	16
RBP3	IRD	9:49696327:G:A	10:48389126:C:T	None	synonymous_variant	synonymous_SNV	870	0	0.00229885	0.999996	.	.	.	.	.	.	.	.	.	.	.	.	.	.	.	.	.	.	.	.	het:2;	1	2
ZNF423	IRD	20:36712330:G:C	16:49671173:G:C	None	synonymous_variant	synonymous_SNV	870	0	0.00229885	1	.	.	.	.	.	.	.	.	.	.	.	.	.	.	.	.	.	.	.	.	het:2;	1	2
LRP5	IRD	14:6347256:C:T	11:68193627:G:A	None	synonymous_variant	synonymous_SNV	868	0	0.00115207	1	.	.	.	.	.	.	.	.	.	.	.	.	.	.	.	.	.	.	.	.	het:1;	1	1
PRPF3	IRD	1:100814757:G:A	1:150312857:C:T	None	intron_variant	.	870	0	0.00229885	1	.	.	.	.	.	.	.	.	.	.	.	.	.	.	.	.	.	.	.	.	het:2;	1	2
ANK2	ND	5:111668236:A:T	4:114290919:A:T	None	synonymous_variant	synonymous_SNV	870	0	0.00229885	1	.	.	.	.	.	.	.	.	.	.	.	.	.	.	.	.	.	.	.	.	het:2;	1	2
WDPCP	IRD	13:45381832:A:G	2:63631607:T:C	None	synonymous_variant	synonymous_SNV	870	0	0.00229885	1	.	.	.	.	.	.	.	.	.	.	.	.	.	.	.	.	.	.	.	.	het:2;	1	2
CHD2	ND	7:72042086:A:G	15:93521589:A:G	None	synonymous_variant	synonymous_SNV	3614	0.405091	0.62922	0.999968	.	.	.	.	.	.	.	.	.	.	.	.	.	.	.	.	.	.	.	.	het:810;hom:732;	8	1542
INPP5E	IRD	15:1818461:C:T	9:139326451:G:A	None	intron_variant	.	3680	0.0141304	0.111413	0	.	0.49	.	.	.	.	.	.	.	.	.	.	.	.	.	.	.	.	.	.	het:358;hom:26;	8	384
HDLBP	ND	12:128660216:C:T	2:242174881:C:T	None	intron_variant	.	870	0	0.00229885	0.999992	.	.	.	.	.	.	.	.	.	.	.	.	.	.	.	.	.	.	.	.	het:2;	1	2
GPR179	IRD	16:49390567:C:T	17:36498850:C:T	None	intron_variant	.	868	0	0.00115207	0.99986	.	.	.	.	.	.	.	.	.	.	.	.	.	.	.	.	.	.	.	.	het:1;	1	1
DHX38	IRD	20:59407507:A:G	16:72139046:T:C	None	intron_variant	.	3658	0.0595954	0.25287	0	.	13.33	.	.	.	.	.	.	.	.	.	.	.	.	.	.	.	.	.	.	het:707;hom:109;	8	816
INPP5E	IRD	15:1815582:G:A	9:139329228:C:T	None	synonymous_variant	synonymous_SNV	860	0	0.00116279	1	.	.	.	.	.	.	.	.	.	.	.	.	.	.	.	.	.	.	.	chr9:139329221:C>T:INPP5E:NM_019892.4:c.907G>A:p.V303M:Disease_causing_mutation:Joubert_syndrome:23386033&	het:1;	1	1
NPHP4	IRD	1:218546129:G:A	1:6046356:C:T	None	5_prime_UTR_variant	.	3684	0.0211726	0.127579	2.41458e-05	.	4.168	.	.	.	.	.	.	.	.	.	.	.	.	.	.	.	.	.	chr1:6046343:C>A:NPHP4:NM_015102.3:c.7G>T:p.D3Y:Disease_causing_mutation:Nephronophthisis_4:15776426,21546380&	het:392;hom:39;	8	431
KAT2B	ND	2:27636012:T:C	3:20153277:A:G	None	splice_region_variant&synonymous_variant	synonymous_SNV	3616	0.137721	0.357854	0	.	15.36	.	.	.	.	.	.	.	.	.	.	.	.	.	.	.	.	.	.	het:796;hom:249;	8	1045
PTEN	ND	9:88202051:T:A	10:89702397:T:A	None	intron_variant	.	870	0	0.00114943	1	.	.	.	.	.	.	.	.	.	.	.	.	.	.	.	.	.	.	.	.	het:1;	1	1
GABRB3	ND	7:2454240:C:T	15:26806169:G:A	None	synonymous_variant	synonymous_SNV	870	0	0.00229885	1	.	.	.	.	.	.	.	.	.	.	.	.	.	.	.	.	.	.	.	.	het:2;	1	2
GUCY2F	IRD	X:106172438:C:T	X:108636123:C:T	None	splice_region_variant&synonymous_variant	synonymous_SNV	870	0	0.00229885	1	.	.	.	.	.	.	.	.	.	.	.	.	.	.	.	.	.	.	.	.	het:2;	1	2
OPA1	IRD	2:4348618:A:G	3:193332596:T:C	None	synonymous_variant	synonymous_SNV	870	0	0.00229885	1	.	.	.	.	.	.	.	.	.	.	.	.	.	.	.	.	.	.	.	chr3:193332591:CGAAGCATTTATCATTCAC>C:OPA1:NM_015560.2:c.113_130del18:Disease_causing_mutation:Optic_atrophy_1:11810270,19303950&chr3:193332591:C>T:OPA1:NM_015560.2:c.112C>T:p.R38*:Disease_causing_mutation:Optic_atrophy_1:12036970&	het:2;	1	2
FSCN2	IRD	16:77870899:G:A	17:79496046:G:A	None	synonymous_variant	synonymous_SNV	870	0	0.00229885	0.999985	.	.	.	.	.	.	.	.	.	.	.	.	.	.	.	.	.	.	.	.	het:2;	1	2
KDM5B	ND	1:60163072:C:T	1:202700166:C:T	None	synonymous_variant	synonymous_SNV	870	0	0.00229885	1	.	.	.	.	.	.	.	.	.	.	.	.	.	.	.	.	.	.	.	.	het:2;	1	2
ABCC6	IRD	20:15740433:G:A	16:16263573:G:A	None	synonymous_variant	synonymous_SNV	870	0	0.00229885	1	.	.	.	.	.	.	.	.	.	.	.	.	.	.	.	.	.	.	.	.	het:2;	1	2
SLC6A4	ND	16:25858993:G:A	17:28525446:G:A	None	3_prime_UTR_variant	.	868	0	0.00115207	1	.	.	.	.	.	.	.	.	.	.	.	.	.	.	.	.	.	.	.	.	het:1;	1	1
TSC2	ND	20:2092330:A:G	16:2112608:A:G	None	splice_region_variant&intron_variant	.	870	0	0.00229885	1	.	.	.	.	.	.	.	.	.	.	.	.	.	.	.	.	.	.	.	chr16:2112603:T>G:TSC2:NM_000548.3:c.1361+2T>G::Disease_causing_mutation:Tuberous_sclerosis:15798777&	het:2;	1	2
CLRN1	IRD	2:53144165:C:T	3:150690280:C:T	None	synonymous_variant	synonymous_SNV	3638	0.118197	0.339472	0	.	11.28	.	.	.	.	.	.	.	.	.	.	.	.	.	.	.	.	.	chr3:150690278:T>C:CLRN1:NM_174878.2:c.218A>G:p.Q73R:Disease_causing_mutation_?:Usher_syndrome_1:22952768&	het:805;hom:215;	8	1020
KMT2C	ND	3:178170765:T:G	7:151884399:T:G	None	synonymous_variant	synonymous_SNV	870	0	0.00229885	1	.	.	.	.	.	.	.	.	.	.	.	.	.	.	.	.	.	.	.	.	het:2;	1	2
DMD	IRD	X:32402980:C:G	X:32481595:C:G	None	synonymous_variant	synonymous_SNV	870	0	0.00229885	1	.	.	.	.	.	.	.	.	.	.	.	.	.	.	.	.	.	.	.	chrX:32481591:C>A:DMD:NM_004006.2:c.3397G>T:p.E1133*:Disease_causing_mutation:Muscular_dystrophy,_Duchenne:16770791&	het:2;	1	2
CABP4	IRD	14:7066925:C:A	11:67223705:G:T	None	intron_variant	.	870	0	0.00229885	1	.	.	.	.	.	.	.	.	.	.	.	.	.	.	.	.	.	.	.	.	het:2;	1	2
CNTNAP2	ND	3:173669088:T:C	7:146997345:T:C	None	synonymous_variant	synonymous_SNV	870	0	0.00229885	0.999988	.	.	.	.	.	.	.	.	.	.	.	.	.	.	.	.	.	.	.	chr7:146997332:G>A:CNTNAP2:NM_014141.5:c.1448G>A:p.R483Q:Disease_causing_mutation_?:Autism_spectrum_disorder:24066114&	het:2;	1	2
CFH	IRD	1:54158969:A:G	1:196705967:A:G	Likely_benign	synonymous_variant	synonymous_SNV	462	0	0.164502	1.37703e-05	.	0.171	.	.	.	.	.	.	.	.	.	.	.	.	.	.	.	.	.	.	het:76;	1	76
NPHP4	IRD	1:218675580:G:A	1:5924007:C:T	None	synonymous_variant	synonymous_SNV	3670	0	0.00108992	1	.	.	.	.	.	.	.	.	.	.	.	.	.	.	.	.	.	.	.	.	het:4;	2	4
CACNA1H	ND	20:1192282:C:T	16:1245050:C:T	None	synonymous_variant	synonymous_SNV	716	0	0.00139665	1	.	.	.	.	.	.	.	.	.	.	.	.	.	.	.	.	.	.	.	.	het:1;	1	1
LRP5	IRD	14:6334730:T:C	11:68206089:A:G	None	synonymous_variant	synonymous_SNV	870	0	0.00229885	1	.	.	.	.	.	.	.	.	.	.	.	.	.	.	.	.	.	.	.	.	het:2;	1	2
ALMS1	IRD	13:35203138:C:T	2:73799444:G:A	None	synonymous_variant	synonymous_SNV	3680	0.0108696	0.0997283	1	.	.	.	.	.	.	.	.	.	.	.	.	.	.	.	.	.	.	.	.	het:327;hom:20;	8	347
TSC2	ND	20:2081016:G:T	16:2100509:G:T	None	intron_variant	.	1154	0.0329289	0.163778	0	.	.	.	.	.	.	.	.	.	.	.	.	.	.	.	.	.	.	.	.	het:151;hom:19;	8	170
POGZ	ND	1:99699868:A:C	1:151378127:T:G	None	synonymous_variant	synonymous_SNV	868	0	0.00115207	0.999996	.	.	.	.	.	.	.	.	.	.	.	.	.	.	.	.	.	.	.	.	het:1;	1	1
TCTN3	IRD	9:96097415:G:A	10:97440206:G:A	None	intron_variant	.	868	0	0.00115207	1	.	.	.	.	.	.	.	.	.	.	.	.	.	.	.	.	.	.	.	.	het:1;	1	1
COL9A1	IRD	4:102595264:A:G	6:70949029:T:C	None	intron_variant	.	870	0	0.00229885	1	.	.	.	.	.	.	.	.	.	.	.	.	.	.	.	.	.	.	.	.	het:2;	1	2
SMARCA4	ND	19:10761493:C:T	19:11105710:C:T	None	intron_variant	.	868	0	0.00115207	1	.	.	.	.	.	.	.	.	.	.	.	.	.	.	.	.	.	.	.	.	het:1;	1	1
CNTN4	ND	2:134055686:A:G	3:2787283:A:G	None	missense_variant	nonsynonymous_SNV	3664	0.0207424	0.134279	2.40427e-05	0.078	14.95	1	0.002	-0.725	-1.0424	0.0346	1.934	1.199	1	1	0.000184	0.872055	1.01	-0.31	0.216	.	0.400749	4.44	.	het:416;hom:38;	8	454
NPHP4	IRD	1:218546222:A:G	1:6046263:T:C	None	synonymous_variant	synonymous_SNV	870	0	0.00229885	0.999996	.	.	.	.	.	.	.	.	.	.	.	.	.	.	.	.	.	.	.	.	het:2;	1	2
MYO7A	IRD	14:70266820:T:C	11:76912543:T:C	None	synonymous_variant	synonymous_SNV	868	0	0.00115207	1	.	.	.	.	.	.	.	.	.	.	.	.	.	.	.	.	.	.	.	chr11:76912549:C>CAT:MYO7A:NM_000260.3:c.4910_4911dupAT:Disease_causing_mutation:Sensorineural_hearing_loss:23770805&chr11:76912551:T>TAT:MYO7A:NM_000260.3:c.4910_4911dupAT:Disease	het:1;	1	1
ABCC6	IRD	20:15758538:C:T	16:16282673:C:T	None	intron_variant	.	870	0	0.00229885	1	.	.	.	.	.	.	.	.	.	.	.	.	.	.	.	.	.	.	.	.	het:2;	1	2
C3	IRD	19:6629818:A:G	19:6712412:A:G	None	synonymous_variant	synonymous_SNV	3684	0.237242	0.486699	0.999992	.	.	.	.	.	.	.	.	.	.	.	.	.	.	.	.	.	.	.	.	het:919;hom:437;	8	1356
IFT140	IRD	20:1614492:T:C	16:1636230:T:C	None	synonymous_variant	synonymous_SNV	870	0	0.00229885	0.999992	.	.	.	.	.	.	.	.	.	.	.	.	.	.	.	.	.	.	.	.	het:2;	1	2
CFAP410	IRD	3:2395672:C:T	21:45751910:G:A	None	intron_variant	.	870	0	0.00229885	0.999991	.	.	.	.	.	.	.	.	.	.	.	.	.	.	.	.	.	.	.	.	het:2;	1	2
EYS	IRD	4:107796377:G:A	6:65655760:C:T	None	synonymous_variant	synonymous_SNV	870	0	0.00229885	1	.	.	.	.	.	.	.	.	.	.	.	.	.	.	.	.	.	.	.	.	het:2;	1	2
HMCN1	IRD	1:43340035:G:A	1:186076107:G:A	None	intron_variant	.	868	0	0.00115207	1	.	.	.	.	.	.	.	.	.	.	.	.	.	.	.	.	.	.	.	.	het:1;	1	1
MFRP	IRD	14:112411503:G:C	11:119209990:G:C	None	downstream_gene_variant	.	870	0	0.00229885	0.999823	.	.	.	.	.	.	.	.	.	.	.	.	.	.	.	.	.	.	.	.	het:2;	1	2
COL2A1	IRD	11:47550532:A:G	12:48387766:A:G	None	intron_variant	.	864	0	0.00231481	0.999857	.	.	.	.	.	.	.	.	.	.	.	.	.	.	.	.	.	.	.	chr12:48387772:C>A:COL2A1:NM_001844.4:c.870+5G>T::Disease_causing_mutation:Stickler_syndrome:16395149&chr12:48387772:C>T:COL2A1:NM_001844.4:c.870+5G>A::Disease_causing_mutation:Stickler_syndrome:20179744&chr12:48387776:C>T:COL2A1:NM_001844.4:c.870+1G>A::Disease_causing_mutation:Stickler_syndrome:20513134&	het:2;	1	2
HMCN1	IRD	1:43356571:A:G	1:186094950:A:G	None	intron_variant	.	3562	0.00673779	0.0555867	0	.	2.63	.	.	.	.	.	.	.	.	.	.	.	.	.	.	.	.	.	.	het:174;hom:12;	8	186
SAG	IRD	12:120770090:G:C	2:234229463:G:C	None	synonymous_variant	synonymous_SNV	870	0	0.00229885	1	.	.	.	.	.	.	.	.	.	.	.	.	.	.	.	.	.	.	.	chr2:234229468:C>T:SAG:NM_000541.4:c.374C>T:p.T125M:Disease_causing_mutation_?:Retinitis_pigmentosa:9501883,18175313,24265693&	het:2;	1	2
TCF7L2	ND	9:113677871:G:A	10:114912068:G:A	None	intron_variant	.	3678	0	0.0127787	1	.	.	.	.	.	.	.	.	.	.	.	.	.	.	.	.	.	.	.	.	het:47;	5	47
SLCO1B3	ND	11:22405026:A:G	12:21176234:A:G	None	intron_variant	.	3658	0.125752	0.34035	0.99975	.	.	.	.	.	.	.	.	.	.	.	.	.	.	.	.	.	.	.	.	het:785;hom:230;	8	1015
TTC8	IRD	7:150978665:A:G	14:89307816:A:G	None	synonymous_variant	synonymous_SNV	870	0	0.00229885	1	.	.	.	.	.	.	.	.	.	.	.	.	.	.	.	.	.	.	.	.	het:2;	1	2
CA4	IRD	16:34701053:C:T	17:58235125:C:T	None	synonymous_variant	synonymous_SNV	3228	0	0.00216853	1	.	.	.	.	.	.	.	.	.	.	.	.	.	.	.	.	.	.	.	.	het:7;	4	7
NPHP4	IRD	1:218664391:A:C	1:5935086:T:G	None	synonymous_variant	synonymous_SNV	3682	0.466051	0.684411	0.999959	.	.	.	.	.	.	.	.	.	.	.	.	.	.	.	.	.	.	.	chr1:5935096:C>T:NPHP4:NM_015102.3:c.2882G>A:p.R961H:Disease_causing_mutation:Nephronophthisis_4:15776426,22550138&	het:804;hom:858;	8	1662
CDH3	IRD	20:55904259:T:C	16:68710271:T:C	None	intron_variant	.	870	0	0.00229885	1	.	.	.	.	.	.	.	.	.	.	.	.	.	.	.	.	.	.	.	.	het:2;	1	2
LRP1B	IRD	12:28182562:G:C	2:141820140:G:C	None	intron_variant	.	870	0	0.00229885	1	.	.	.	.	.	.	.	.	.	.	.	.	.	.	.	.	.	.	.	.	het:2;	1	2
ALMS1	IRD	13:35173825:A:G	2:73828377:T:C	None	synonymous_variant	synonymous_SNV	870	0	0.00229885	0.99998	.	.	.	.	.	.	.	.	.	.	.	.	.	.	.	.	.	.	.	.	het:2;	1	2
PEX6	IRD	4:126372725:A:T	6:42937499:T:A	None	missense_variant	nonsynonymous_SNV	3682	0.00380228	0.0502444	0	0.24	9.051	0.296	0.001	0.345	-0.5991	0.3694	-0.466	0.023	0	0.166	0.66958	1	-3.37	-0.3	0.205	0.272	0.88091	-1.33	.	het:171;hom:7;	8	178
CNGA1	IRD	5:47341824:A:G	4:47938387:A:G	None	downstream_gene_variant	.	868	0	0.00115207	1	.	.	.	.	.	.	.	.	.	.	.	.	.	.	.	.	.	.	.	.	het:1;	1	1
C2	IRD	4:137568578:C:T	6:31895597:G:A	None	intron_variant	.	3674	0.36037	0.600163	0.999976	.	.	.	.	.	.	.	.	.	.	.	.	.	.	.	.	.	.	.	.	het:881;hom:662;	8	1543
SPAST	ND	13:76768398:G:A	2:32352112:C:T	None	intron_variant	.	868	0	0.00115207	1	.	.	.	.	.	.	.	.	.	.	.	.	.	.	.	.	.	.	.	.	het:1;	1	1
PCDH15	IRD	9:83863832:A:C	10:55912864:T:G	None	synonymous_variant	synonymous_SNV	868	0	0.00115207	0.999996	.	.	.	.	.	.	.	.	.	.	.	.	.	.	.	.	.	.	.	.	het:1;	1	1
CEP164	IRD	14:110473564:C:A	11:117279502:C:A	None	intron_variant	.	870	0	0.00229885	1	.	.	.	.	.	.	.	.	.	.	.	.	.	.	.	.	.	.	.	.	het:2;	1	2
SMURF1	ND	3:41146400:G:A	7:98645510:G:A	None	splice_region_variant&intron_variant	.	870	0	0.00229885	1	.	.	.	.	.	.	.	.	.	.	.	.	.	.	.	.	.	.	.	.	het:2;	1	2
HOXA1	ND	3:88009678:G:A	7:27135058:C:T	None	synonymous_variant	synonymous_SNV	870	0	0.00229885	1	.	.	.	.	.	.	.	.	.	.	.	.	.	.	.	.	.	.	.	.	het:2;	1	2
IFT140	IRD	20:1587833:C:T	16:1611989:C:T	None	synonymous_variant	synonymous_SNV	870	0	0.00229885	1	.	.	.	.	.	.	.	.	.	.	.	.	.	.	.	.	.	.	.	.	het:2;	1	2
GPR143	IRD	X:9326632:A:G	X:9716596:A:G	None	intron_variant	.	868	0	0.00115207	1	.	.	.	.	.	.	.	.	.	.	.	.	.	.	.	.	.	.	.	.	het:1;	1	1
VPS13B	ND	8:99785308:T:G	8:100523309:T:G	None	intron_variant	.	870	0	0.00229885	1	.	.	.	.	.	.	.	.	.	.	.	.	.	.	.	.	.	.	.	.	het:2;	1	2
SLC6A4	ND	16:25879341:G:C	17:28545159:G:C	None	synonymous_variant	synonymous_SNV	868	0	0.00115207	0.999984	.	.	.	.	.	.	.	.	.	.	.	.	.	.	.	.	.	.	.	.	het:1;	1	1
MERTK	IRD	13:15211241:C:T	2:112751823:C:T	None	splice_region_variant&intron_variant	.	858	0	0.002331	1	.	.	.	.	.	.	.	.	.	.	.	.	.	.	.	.	.	.	.	.	het:2;	1	2
SMARCA4	ND	19:10799993:T:C	19:11143943:T:C	None	intron_variant	.	870	0	0.00229885	0.999996	.	.	.	.	.	.	.	.	.	.	.	.	.	.	.	.	.	.	.	.	het:2;	1	2
PNPLA6	IRD	19:7480252:A:G	19:7600417:A:G	None	upstream_gene_variant	.	3466	0.00577034	0.0545297	0	.	.	.	.	.	.	.	.	.	.	.	.	.	.	.	.	.	.	.	.	het:169;hom:10;	8	179
CACNA1C	ND	11:2650171:G:T	12:2666155:G:T	None	intron_variant	.	870	0	0.00114943	1	.	.	.	.	.	.	.	.	.	.	.	.	.	.	.	.	.	.	.	.	het:1;	1	1
EP400	ND	11:131807993:T:C	12:132445873:T:C	None	synonymous_variant	synonymous_SNV	868	0	0.00230415	1	.	.	.	.	.	.	.	.	.	.	.	.	.	.	.	.	.	.	.	.	het:2;	1	2
GRIP1	ND	11:66192870:C:G	12:67039712:C:G	None	intron_variant	.	868	0	0.00115207	1	.	.	.	.	.	.	.	.	.	.	.	.	.	.	.	.	.	.	.	.	het:1;	1	1
PRPF3	IRD	1:100819777:T:C	1:150307571:A:G	None	synonymous_variant	synonymous_SNV	3234	0	0.000927644	0.999996	.	.	.	.	.	.	.	.	.	.	.	.	.	.	.	.	.	.	.	.	het:3;	2	3
NPHP4	IRD	1:218554679:G:A	1:6038314:C:T	None	intron_variant	.	3674	0.0179641	0.131737	0	.	3.146	.	.	.	.	.	.	.	.	.	.	.	.	.	.	.	.	.	.	het:418;hom:33;	8	451
RBP3	IRD	9:49704048:T:C	10:48382127:A:G	None	synonymous_variant	synonymous_SNV	870	0	0.00229885	1	.	.	.	.	.	.	.	.	.	.	.	.	.	.	.	.	.	.	.	.	het:2;	1	2
ANK2	ND	5:111654958:G:A	4:114277685:G:A	None	synonymous_variant	synonymous_SNV	1348	0	0.00222552	1	.	.	.	.	.	.	.	.	.	.	.	.	.	.	.	.	.	.	.	.	het:3;	1	3
VCAN	IRD	6:80334516:T:C	5:82837855:T:C	None	synonymous_variant	synonymous_SNV	868	0	0.00115207	0.987209	.	.	.	.	.	.	.	.	.	.	.	.	.	.	.	.	.	.	.	.	het:1;	1	1
BBS1	IRD	14:8035536:G:T	11:66283082:C:A	None	intron_variant	.	870	0	0.00229885	1	.	.	.	.	.	.	.	.	.	.	.	.	.	.	.	.	.	.	.	.	het:2;	1	2
RPE65	IRD	1:155986077:T:C	1:68904606:A:G	None	intron_variant	.	870	0	0.00229885	1	.	.	.	.	.	.	.	.	.	.	.	.	.	.	.	.	.	.	.	.	het:2;	1	2
FAM161A	IRD	13:46930990:A:G	2:62066544:T:C	None	intron_variant	.	868	0	0.00115207	1	.	.	.	.	.	.	.	.	.	.	.	.	.	.	.	.	.	.	.	.	het:1;	1	1
RANBP17	ND	6:168687138:C:T	5:170725812:C:T	None	synonymous_variant	synonymous_SNV	870	0	0.00229885	1	.	.	.	.	.	.	.	.	.	.	.	.	.	.	.	.	.	.	.	.	het:2;	1	2
FSCN2	IRD	16:77870905:T:A	17:79496052:T:A	None	synonymous_variant	synonymous_SNV	870	0	0.00229885	1	.	.	.	.	.	.	.	.	.	.	.	.	.	.	.	.	.	.	.	.	het:2;	1	2
DMD	IRD	X:32442146:A:G	X:32519852:A:G	Likely_benign	intron_variant	.	3614	0.516879	0.674322	0	.	17.06	.	.	.	.	.	.	.	.	.	.	.	.	.	.	.	.	.	.	het:569;hom:934;	8	1503
NBAS	IRD	13:93422772:A:G	2:15629015:T:C	None	splice_region_variant&intron_variant	.	870	0	0.00229885	1	.	.	.	.	.	.	.	.	.	.	.	.	.	.	.	.	.	.	.	.	het:2;	1	2
PLK4	IRD	5:125649805:C:T	4:128811018:C:T	None	splice_region_variant&intron_variant	.	868	0	0.00115207	1	.	.	.	.	.	.	.	.	.	.	.	.	.	.	.	.	.	.	.	.	het:1;	1	1
CFAP410	IRD	3:2394575:C:G	21:45753022:G:C	None	synonymous_variant	synonymous_SNV	870	0	0.00229885	0.999996	.	.	.	.	.	.	.	.	.	.	.	.	.	.	.	.	.	.	.	.	het:2;	1	2
IFT172	IRD	13:81495091:G:A	2:27679512:C:T	None	synonymous_variant	synonymous_SNV	868	0	0.00115207	1	.	.	.	.	.	.	.	.	.	.	.	.	.	.	.	.	.	.	.	.	het:1;	1	1
PEX5	IRD	11:7423083:C:T	12:7361101:C:T	None	synonymous_variant	synonymous_SNV	870	0	0.00229885	1	.	.	.	.	.	.	.	.	.	.	.	.	.	.	.	.	.	.	.	chr12:7361115:A>G:PEX5:NM_001131025.1:c.1244A>G:p.N415S:Disease_causing_mutation:Peroxisome_biogenesis_disorder:18712838&	het:2;	1	2
HMCN1	IRD	1:43295422:G:A	1:186030964:G:A	None	intron_variant	.	3638	0	0.00852117	1	.	.	.	.	.	.	.	.	.	.	.	.	.	.	.	.	.	.	.	.	het:31;	5	31
ABCA4	IRD	1:130121290:A:G	1:94510162:T:C	None	splice_region_variant&intron_variant	.	868	0	0.00115207	0.999984	.	.	.	.	.	.	.	.	.	.	.	.	.	.	.	.	.	.	.	chr1:94510164:C>T:ABCA4:NM_000350.2:c.3050+5G>A::Disease_causing_mutation:Stargardt_disease:10958763,19217903&chr1:94510168:C>G:ABCA4:NM_000350.2:c.3050+1G>C::Disease_causing_mutation:Retinal_disease:23982839&chr1:94510168:C>T:ABCA4:NM_000350.2:c.3050+1G>A:N/A:Disease	het:1;	1	1
ABCC6	IRD	20:15755134:C:T	16:16278806:C:T	Likely_benign	intron_variant	.	1028	0.0136187	0.107004	1.98893e-05	.	1.892	.	.	.	.	.	.	.	.	.	.	.	.	.	.	.	.	.	.	het:96;hom:7;	6	103
SLC38A8	IRD	20:71043894:C:G	16:84065592:C:G	None	intron_variant	.	2350	0.744681	0.864255	1	.	.	.	.	.	.	.	.	.	.	.	.	.	.	.	.	.	.	.	.	het:281;hom:875;	8	1156
DIP2A	ND	3:229563:C:G	21:47974227:G:C	None	intron_variant	.	868	0	0.00115207	1	.	.	.	.	.	.	.	.	.	.	.	.	.	.	.	.	.	.	.	.	het:1;	1	1
PNPLA6	IRD	19:7506549:T:C	19:7626083:T:C	None	intron_variant	.	870	0	0.00229885	0.999407	.	.	.	.	.	.	.	.	.	.	.	.	.	.	.	.	.	.	.	.	het:2;	1	2
EMC1	IRD	1:205478547:T:C	1:19568823:A:G	None	intron_variant	.	870	0	0.00229885	0.999996	.	.	.	.	.	.	.	.	.	.	.	.	.	.	.	.	.	.	.	.	het:2;	1	2
CDH23	IRD	9:65982394:G:A	10:73552931:C:T	None	splice_region_variant&intron_variant	.	870	0	0.00229885	1	.	.	.	.	.	.	.	.	.	.	.	.	.	.	.	.	.	.	.	.	het:2;	1	2
CNTNAP2	ND	3:173669004:T:C	7:146997261:T:C	None	synonymous_variant	synonymous_SNV	870	0	0.00229885	0.999968	.	.	.	.	.	.	.	.	.	.	.	.	.	.	.	.	.	.	.	.	het:2;	1	2
CLRN1	IRD	2:53144330:G:A	3:150690445:G:A	None	synonymous_variant	synonymous_SNV	870	0	0.00229885	1	.	.	.	.	.	.	.	.	.	.	.	.	.	.	.	.	.	.	.	.	het:2;	1	2
KIAA1549	IRD	3:165257329:C:G	7:138529150:C:G	None	synonymous_variant	synonymous_SNV	870	0	0.00229885	1	.	.	.	.	.	.	.	.	.	.	.	.	.	.	.	.	.	.	.	.	het:2;	1	2
COL9A1	IRD	4:102562157:C:T	6:70981739:G:A	None	intron_variant	.	870	0	0.00229885	1	.	.	.	.	.	.	.	.	.	.	.	.	.	.	.	.	.	.	.	.	het:2;	1	2
PEX19	IRD	1:90655826:G:A	1:160253433:C:T	None	splice_region_variant&intron_variant	.	3670	0.0174387	0.119074	0	.	14.71	.	.	.	.	.	.	.	.	.	.	.	.	.	.	.	.	.	.	het:373;hom:32;	8	405
BBS9	IRD	3:81533004:G:A	7:33573805:C:T	None	intron_variant	.	870	0	0.00229885	0.999996	.	.	.	.	.	.	.	.	.	.	.	.	.	.	.	.	.	.	.	.	het:2;	1	2
ANK2	ND	5:111666077:A:G	4:114288777:A:G	None	synonymous_variant	synonymous_SNV	870	0	0.00229885	1	.	.	.	.	.	.	.	.	.	.	.	.	.	.	.	.	.	.	.	chr4:114288775:G>A:ANK2:NM_001148.4:c.11086G>A:p.E3696K:Disease_causing_mutation:Long_QT_syndrome:16253912&	het:2;	1	2
ADAM9	IRD	8:39494168:T:C	8:38871462:T:C	None	intron_variant	.	870	0	0.00114943	0.999701	.	.	.	.	.	.	.	.	.	.	.	.	.	.	.	.	.	.	.	.	het:1;	1	1
OPA1	IRD	2:4348375:T:C	3:193332839:A:G	None	intron_variant	.	868	0	0.00115207	1	.	.	.	.	.	.	.	.	.	.	.	.	.	.	.	.	.	.	.	.	het:1;	1	1
CDH23	IRD	9:66070930:A:C	10:73461773:T:G	None	splice_region_variant&intron_variant	.	870	0	0.00229885	1	.	.	.	.	.	.	.	.	.	.	.	.	.	.	.	.	.	.	.	chr10:73461788:G>A:CDH23:NM_022124.5:c.2407G>A:p.V803I:Disease_causing_mutation_?:Hearing_loss,_non-syndromic:22899989&	het:2;	1	2
EXOSC2	IRD	15:9797038:G:A	9:133573658:C:T	None	intron_variant	.	3390	0.0218289	0.124189	0	.	5.468	.	.	.	.	.	.	.	.	.	.	.	.	.	.	.	.	.	.	het:347;hom:37;	8	384
ADIPOR1	IRD	1:60390557:A:G	1:202917528:A:G	None	synonymous_variant	synonymous_SNV	868	0	0.00115207	1	.	.	.	.	.	.	.	.	.	.	.	.	.	.	.	.	.	.	.	.	het:1;	1	1
MERTK	IRD	13:15196683:T:C	2:112732937:T:C	None	synonymous_variant	synonymous_SNV	870	0	0.00229885	1	.	.	.	.	.	.	.	.	.	.	.	.	.	.	.	.	.	.	.	.	het:2;	1	2
PEX1	IRD	3:113632619:C:T	7:92140339:G:A	None	synonymous_variant	synonymous_SNV	870	0	0.00229885	0.999996	.	.	.	.	.	.	.	.	.	.	.	.	.	.	.	.	.	.	.	chr7:92140335:C>CTA:PEX1:NM_000466.2:c.1508_1509dupTA:Disease_causing_mutation:Zellweger_syndrome:21031596&chr7:92140342:CAG>C:PEX1:NM_000466.2:c.1501_1502delCT:Disease_causing_mutation:Zellweger_syndrome:21031596&	het:2;	1	2
EP400	ND	11:131909055:A:G	12:132547195:A:G	None	synonymous_variant	synonymous_SNV	868	0	0.00115207	1	.	.	.	.	.	.	.	.	.	.	.	.	.	.	.	.	.	.	.	.	het:1;	1	1
RANBP17	ND	6:168565365:T:C	5:170610373:T:C	None	synonymous_variant	synonymous_SNV	870	0	0.00229885	0.998938	.	.	.	.	.	.	.	.	.	.	.	.	.	.	.	.	.	.	.	.	het:2;	1	2
TSC2	ND	20:2112267:C:G	16:2132532:C:G	None	intron_variant	.	866	0	0.00115473	1	.	.	.	.	.	.	.	.	.	.	.	.	.	.	.	.	.	.	.	.	het:1;	1	1
KIAA1549	IRD	3:165296377:A:G	7:138566187:A:G	None	synonymous_variant	synonymous_SNV	870	0	0.00229885	0.999976	.	.	.	.	.	.	.	.	.	.	.	.	.	.	.	.	.	.	.	.	het:2;	1	2
CACNA1H	ND	20:1195933:C:G	16:1248784:C:G	None	intron_variant	.	3682	0.0103205	0.0382944	0	.	10.87	.	.	.	.	.	.	.	.	.	.	.	.	.	.	.	.	.	.	het:103;hom:19;	5	122
NBAS	IRD	13:93480305:C:T	2:15564445:G:A	None	synonymous_variant	synonymous_SNV	870	0	0.00229885	0.999996	.	.	.	.	.	.	.	.	.	.	.	.	.	.	.	.	.	.	.	.	het:2;	1	2
ANK2	ND	5:111655090:C:T	4:114277817:C:T	None	synonymous_variant	synonymous_SNV	870	0	0.00229885	1	.	.	.	.	.	.	.	.	.	.	.	.	.	.	.	.	.	.	.	.	het:2;	1	2
MYO7A	IRD	14:70209208:C:G	11:76853517:C:G	None	intron_variant	.	868	0	0.00115207	1	.	.	.	.	.	.	.	.	.	.	.	.	.	.	.	.	.	.	.	.	het:1;	1	1
CC2D2A	IRD	5:14493204:G:T	4:15512851:G:T	None	intron_variant	.	3592	0.00167038	0.0448218	0	.	0.922	.	.	.	.	.	.	.	.	.	.	.	.	.	.	.	.	.	.	het:155;hom:3;	8	158
COL11A1	IRD	1:121289266:T:C	1:103388970:A:G	None	intron_variant	.	2104	0.0456274	0.217681	0	.	3.828	.	.	.	.	.	.	.	.	.	.	.	.	.	.	.	.	.	.	het:362;hom:48;	8	410
RBP3	IRD	9:49695224:C:T	10:48390229:G:A	None	synonymous_variant	synonymous_SNV	3688	0.0032538	0.0466377	0	.	7.483	.	.	.	.	.	.	.	.	.	.	.	.	.	.	.	.	.	.	het:160;hom:6;	8	166
ADGRV1	IRD	6:87550884:A:G	5:89990149:A:G	Benign	missense_variant	nonsynonymous_SNV	3668	0.00926936	0.0787895	0.00477013	0.06	10.9	0.279	0.012	1.6	-1.0524	0.0032	0.257	-1.051	0.016	0.944	0.000154	0.990723	1.1	-0.42	0.021	.	0.84879	-3.01	.	het:255;hom:17;	8	272
HMCN1	IRD	1:43396680:A:G	1:186136001:A:G	None	synonymous_variant	synonymous_SNV	870	0	0.00229885	1	.	.	.	.	.	.	.	.	.	.	.	.	.	.	.	.	.	.	.	.	het:2;	1	2
SHANK1	ND	19:50579339:G:A	19:51169654:G:A	None	synonymous_variant	synonymous_SNV	868	0	0.00230415	1	.	.	.	.	.	.	.	.	.	.	.	.	.	.	.	.	.	.	.	.	het:2;	1	2
ADGRV1	IRD	6:87499092:T:G	5:89938434:T:G	None	intron_variant	.	870	0	0.00229885	0.812115	.	.	.	.	.	.	.	.	.	.	.	.	.	.	.	.	.	.	.	.	het:2;	1	2
TSC2	ND	20:2088604:G:T	16:2108744:G:T	None	splice_region_variant&intron_variant	.	870	0	0.00229885	0.999979	.	.	.	.	.	.	.	.	.	.	.	.	.	.	.	.	.	.	.	chr16:2108745:T>G:TSC2:NM_000548.3:c.849-3T>G::Disease_causing_mutation:Tuberous_sclerosis:16114042&chr16:2108747:G>A:TSC2:NM_000548.3:c.849-1G>A::Disease_causing_mutation:Tuberous_sclerosis:10735580&	het:2;	1	2
ALMS1	IRD	13:35172903:A:G	2:73829300:T:C	None	intron_variant	.	850	0.858824	0.925882	0	.	0.411	.	.	.	.	.	.	.	.	.	.	.	.	.	.	.	.	.	.	het:57;hom:365;	1	422
TRPM1	IRD	7:7175219:A:G	15:31369059:T:C	None	intron_variant	.	868	0	0.00115207	1	.	.	.	.	.	.	.	.	.	.	.	.	.	.	.	.	.	.	.	.	het:1;	1	1
CTNND2	ND	6:10956826:G:A	5:10981906:G:A	None	synonymous_variant	synonymous_SNV	3072	0	0.00195312	1	.	.	.	.	.	.	.	.	.	.	.	.	.	.	.	.	.	.	.	.	het:6;	2	6
CDH23	IRD	9:65982154:G:A	10:73553171:C:T	None	synonymous_variant	synonymous_SNV	870	0	0.00229885	1	.	.	.	.	.	.	.	.	.	.	.	.	.	.	.	.	.	.	.	.	het:2;	1	2
CRB1	IRD	1:54821256:G:T	1:197397143:G:T	None	intron_variant	.	868	0	0.00115207	1	.	.	.	.	.	.	.	.	.	.	.	.	.	.	.	.	.	.	.	chr1:197397131:GG>G:CRB1:NM_201253.2:c.2676+1delG:Disease_causing_mutation:Leber_congenital_amaurosis:20956273&	het:1;	1	1
CHD8	ND	7:83302087:G:A	14:21867753:G:A	None	splice_region_variant&intron_variant	.	870	0	0.00229885	1	.	.	.	.	.	.	.	.	.	.	.	.	.	.	.	.	.	.	.	.	het:2;	1	2
SMARCA4	ND	19:10779158:T:C	19:11123610:T:C	None	intron_variant	.	868	0	0.00115207	1	.	.	.	.	.	.	.	.	.	.	.	.	.	.	.	.	.	.	.	.	het:1;	1	1
DMD	IRD	X:31741312:A:G	X:31854819:A:G	None	intron_variant	.	870	0	0.00229885	1	.	.	.	.	.	.	.	.	.	.	.	.	.	.	.	.	.	.	.	.	het:2;	1	2
LRP5	IRD	14:6429439:T:C	11:68114881:A:G	None	intron_variant	.	868	0	0.00115207	1	.	.	.	.	.	.	.	.	.	.	.	.	.	.	.	.	.	.	.	.	het:1;	1	1
MERTK	IRD	13:15227719:T:C	2:112765956:T:C	None	splice_region_variant&intron_variant	.	868	0	0.00115207	1	.	.	.	.	.	.	.	.	.	.	.	.	.	.	.	.	.	.	.	.	het:1;	1	1
ALMS1	IRD	13:35314806:C:T	2:73677245:G:A	None	synonymous_variant	synonymous_SNV	870	0	0.00229885	0.999996	.	.	.	.	.	.	.	.	.	.	.	.	.	.	.	.	.	.	.	.	het:2;	1	2
KATNAL2	ND	18:35408042:A:G	18:44603704:T:C	None	intron_variant	.	870	0	0.00229885	0.999988	.	.	.	.	.	.	.	.	.	.	.	.	.	.	.	.	.	.	.	.	het:2;	1	2
ALMS1	IRD	13:35316567:A:G	2:73675481:T:C	None	synonymous_variant	synonymous_SNV	870	0	0.00229885	0.999992	.	.	.	.	.	.	.	.	.	.	.	.	.	.	.	.	.	.	.	.	het:2;	1	2
TOPORS	IRD	15:51343542:A:G	9:32543836:T:C	None	synonymous_variant	synonymous_SNV	870	0	0.00229885	1	.	.	.	.	.	.	.	.	.	.	.	.	.	.	.	.	.	.	.	.	het:2;	1	2
COL11A1	IRD	1:121322536:C:G	1:103354318:G:C	None	splice_region_variant&intron_variant	.	864	0	0.00115741	1	.	.	.	.	.	.	.	.	.	.	.	.	.	.	.	.	.	.	.	chr1:103354316:T>C:COL11A1:NM_001854.3:c.4519-2A>G::Disease_causing_mutation:Stickler_syndrome:15286167&	het:1;	1	1
KMT2C	ND	3:178168993:A:G	7:151882639:A:G	None	splice_region_variant&intron_variant	.	3606	0.014975	0.104271	0	.	13.9	.	.	.	.	.	.	.	.	.	.	.	.	.	.	.	.	.	.	het:322;hom:27;	8	349
NRL	IRD	7:86166353:A:G	14:24551728:A:G	None	synonymous_variant	synonymous_SNV	870	0	0.00229885	1	.	.	.	.	.	.	.	.	.	.	.	.	.	.	.	.	.	.	.	.	het:2;	1	2
POGZ	ND	1:99680580:A:G	1:151396074:T:C	None	intron_variant	.	2348	0.0621806	0.226576	1.36423e-05	.	4.619	.	.	.	.	.	.	.	.	.	.	.	.	.	.	.	.	.	.	het:386;hom:73;	8	459
VIL1	ND	12:105849494:A:G	2:219295552:A:G	None	synonymous_variant	synonymous_SNV	870	0	0.00229885	0.999972	.	.	.	.	.	.	.	.	.	.	.	.	.	.	.	.	.	.	.	.	het:2;	1	2
JAG1	IRD	10:55906282:C:G	20:10621486:G:C	None	synonymous_variant	synonymous_SNV	870	0	0.00229885	1	.	.	.	.	.	.	.	.	.	.	.	.	.	.	.	.	.	.	.	.	het:2;	1	2
ACBD5	IRD	9:28097742:T:C	10:27507119:T:C	None	splice_region_variant&intron_variant	.	868	0	0.00115207	0.953956	.	.	.	.	.	.	.	.	.	.	.	.	.	.	.	.	.	.	.	.	het:1;	1	1
DSCAM	ND	3:6552189:C:T	21:41465806:G:A	None	splice_region_variant&intron_variant	.	870	0	0.00229885	0.999992	.	.	.	.	.	.	.	.	.	.	.	.	.	.	.	.	.	.	.	.	het:2;	1	2
SNRNP200	IRD	13:718000:T:C	2:96971128:T:C	None	splice_region_variant&intron_variant	.	868	0	0.00115207	1	.	.	.	.	.	.	.	.	.	.	.	.	.	.	.	.	.	.	.	.	het:1;	1	1
MYO7A	IRD	14:70209249:C:T	11:76853558:C:T	None	intron_variant	.	870	0	0.00229885	0.999971	.	.	.	.	.	.	.	.	.	.	.	.	.	.	.	.	.	.	.	.	het:2;	1	2
RP1	IRD	8:55229702:C:T	8:55533844:C:T	None	synonymous_variant	synonymous_SNV	870	0	0.00229885	0.999996	.	.	.	.	.	.	.	.	.	.	.	.	.	.	.	.	.	.	.	.	het:2;	1	2
USH2A	IRD	1:73256859:T:G	1:215940140:T:G	None	intron_variant	.	3566	0.420079	0.633202	1	.	.	.	.	.	.	.	.	.	.	.	.	.	.	.	.	.	.	.	.	het:760;hom:749;	8	1509
SNRNP200	IRD	13:701690:G:A	2:96954793:G:A	None	synonymous_variant	synonymous_SNV	870	0	0.00229885	1	.	.	.	.	.	.	.	.	.	.	.	.	.	.	.	.	.	.	.	.	het:2;	1	2
GRM6	IRD	6:176388451:G:A	5:178419067:G:A	None	synonymous_variant	synonymous_SNV	3216	0	0.000932836	1	.	.	.	.	.	.	.	.	.	.	.	.	.	.	.	.	.	.	.	.	het:3;	2	3
CAPN5	IRD	14:70185777:C:T	11:76830165:C:T	None	synonymous_variant	synonymous_SNV	870	0	0.00229885	1	.	.	.	.	.	.	.	.	.	.	.	.	.	.	.	.	.	.	.	.	het:2;	1	2
TCF3	ND	19:1416720:A:G	19:1615850:A:G	None	intron_variant	.	862	0	0.00116009	0.999954	.	.	.	.	.	.	.	.	.	.	.	.	.	.	.	.	.	.	.	.	het:1;	1	1
NPHP3	IRD	2:34955663:G:T	3:132409357:G:T	None	intron_variant	.	2300	0.0486957	0.20087	1	.	.	.	.	.	.	.	.	.	.	.	.	.	.	.	.	.	.	.	.	het:350;hom:56;	8	406
PDE6A	IRD	6:147400764:A:G	5:149276074:A:G	None	intron_variant	.	870	0	0.00229885	0.999992	.	.	.	.	.	.	.	.	.	.	.	.	.	.	.	.	.	.	.	.	het:2;	1	2
CDHR1	IRD	9:53837426:T:C	10:85974173:A:G	None	synonymous_variant	synonymous_SNV	870	0	0.00229885	0.999996	.	.	.	.	.	.	.	.	.	.	.	.	.	.	.	.	.	.	.	.	het:2;	1	2
PRPF31	IRD	19:53871400:T:C	19:54621664:T:C	None	synonymous_variant	synonymous_SNV	3672	0.00217865	0.0383987	0	.	12.16	.	.	.	.	.	.	.	.	.	.	.	.	.	.	.	.	.	chr19:54621655:CGGGATGTCTC>C:PRPF31:NM_015629.3:c.-3_7del10:Disease_causing_mutation:Retinitis_pigmentosa,_autosomal_dominant:23950152&chr19:54621677:C>CA:PRPF31:NM_015629.3:c.19_20insA:Disease_causing_mutation:Retinitis_pigmentosa,_autosomal_dominant:23950152&	het:133;hom:4;	7	137
PEX2	IRD	8:77473401:T:C	8:77896391:T:C	None	synonymous_variant	synonymous_SNV	3682	0.0782184	0.272135	0.990753	.	.	.	.	.	.	.	.	.	.	.	.	.	.	.	.	.	.	.	.	het:714;hom:144;	8	858
PLA2G6	IRD	10:13386229:C:T	22:38541606:G:A	None	synonymous_variant	synonymous_SNV	870	0	0.00229885	1	.	.	.	.	.	.	.	.	.	.	.	.	.	.	.	.	.	.	.	.	het:2;	1	2
SETDB1	ND	1:100186368:T:C	1:150915304:A:G	None	intron_variant	.	870	0	0.00229885	1	.	.	.	.	.	.	.	.	.	.	.	.	.	.	.	.	.	.	.	.	het:2;	1	2
LRIT3	IRD	5:108201354:C:G	4:110772696:C:G	None	synonymous_variant	synonymous_SNV	870	0	0.00229885	0.999987	.	.	.	.	.	.	.	.	.	.	.	.	.	.	.	.	.	.	.	.	het:2;	1	2
SMARCA4	ND	19:10769799:A:G	19:11114080:A:G	None	splice_region_variant&intron_variant	.	870	0	0.00229885	0.999996	.	.	.	.	.	.	.	.	.	.	.	.	.	.	.	.	.	.	.	.	het:2;	1	2
ABCA4	IRD	1:130063142:T:C	1:94568628:A:G	None	synonymous_variant	synonymous_SNV	868	0	0.00115207	0.999984	.	.	.	.	.	.	.	.	.	.	.	.	.	.	.	.	.	.	.	chr1:94568623:AG>A:ABCA4:NM_000350.2:c.517delC:Disease	het:1;	1	1
ETFB	ND	19:51147269:G:C	19:51856557:G:C	None	intron_variant	.	3676	0.101197	0.281556	0	.	7.468	.	.	.	.	.	.	.	.	.	.	.	.	.	.	.	.	.	.	het:663;hom:186;	8	849
PRPF8	IRD	16:1518250:G:A	17:1559682:G:A	None	splice_region_variant&intron_variant	.	3680	0.000543478	0.00326087	1	.	.	.	.	.	.	.	.	.	.	.	.	.	.	.	.	.	.	.	.	het:10;hom:1;	3	11
CNTNAP2	ND	3:174518576:G:A	7:147844626:G:A	None	synonymous_variant	synonymous_SNV	870	0	0.00229885	1	.	.	.	.	.	.	.	.	.	.	.	.	.	.	.	.	.	.	.	chr7:147844634:T>C:CNTNAP2:NM_014141.5:c.2606T>C:p.I869T:Disease_causing_mutation:Autism_spectrum_disorder:18179895&	het:2;	1	2
USH2A	IRD	1:73132688:G:T	1:215813918:G:T	None	missense_variant	nonsynonymous_SNV	3670	0.00163488	0.0384196	0	0.299	24.6	0.014	0.96	2.425	-1.0888	0.108	9.041	0.998	1	0.867	0.000705	0.999997	2.53	-3.8	0.508	0.419	0.974633	5.6	.	het:135;hom:3;	7	138
CACNA1H	ND	20:1195810:T:C	16:1248661:T:C	None	synonymous_variant	synonymous_SNV	3688	0.0168113	0.0474512	0.99996	.	.	.	.	.	.	.	.	.	.	.	.	.	.	.	.	.	.	.	.	het:113;hom:31;	5	144
GIGYF1	ND	3:42770269:A:G	7:100284696:A:G	None	intron_variant	.	870	0	0.00229885	0.999996	.	.	.	.	.	.	.	.	.	.	.	.	.	.	.	.	.	.	.	.	het:2;	1	2
POGZ	ND	1:99680660:T:C	1:151395994:A:G	None	synonymous_variant	synonymous_SNV	870	0	0.00229885	0.999936	.	.	.	.	.	.	.	.	.	.	.	.	.	.	.	.	.	.	.	.	het:2;	1	2
EP400	ND	11:131898281:A:G	12:132537712:A:G	None	synonymous_variant	synonymous_SNV	870	0	0.00229885	0.999801	.	.	.	.	.	.	.	.	.	.	.	.	.	.	.	.	.	.	.	.	het:2;	1	2
USH1G	IRD	16:71245396:A:G	17:72919187:A:G	None	5_prime_UTR_variant	.	610	0	0.00327869	1	.	.	.	.	.	.	.	.	.	.	.	.	.	.	.	.	.	.	.	.	het:2;	1	2
PROM1	IRD	5:15032816:T:C	4:16034983:T:C	None	synonymous_variant	synonymous_SNV	870	0	0.00229885	0.999992	.	.	.	.	.	.	.	.	.	.	.	.	.	.	.	.	.	.	.	chr4:16034994:T>A:PROM1:NM_006017.2:c.442A>T:p.K148*:Disease_causing_mutation:Retinitis_pigmentosa:24618324&	het:2;	1	2
MYO7A	IRD	14:70256484:C:T	11:76901789:C:T	None	synonymous_variant	synonymous_SNV	3230	0	0.00278638	1	.	.	.	.	.	.	.	.	.	.	.	.	.	.	.	.	.	.	.	chr11:76901788:A>G:MYO7A:NM_000260.3:c.3797A>G:p.D1266G:Disease	het:9;	2	9
SAG	IRD	12:120797212:C:T	2:234255100:C:T	None	intron_variant	.	868	0	0.00115207	0.999835	.	.	.	.	.	.	.	.	.	.	.	.	.	.	.	.	.	.	.	.	het:1;	1	1
PROM1	IRD	5:14999585:G:A	4:16002182:G:A	None	synonymous_variant	synonymous_SNV	868	0	0.00115207	1	.	.	.	.	.	.	.	.	.	.	.	.	.	.	.	.	.	.	.	.	het:1;	1	1
TMEM126A	IRD	14:78886396:T:C	11:85365212:T:C	None	synonymous_variant	synonymous_SNV	870	0	0.00229885	1	.	.	.	.	.	.	.	.	.	.	.	.	.	.	.	.	.	.	.	.	het:2;	1	2
ABCA4	IRD	1:130110404:C:T	1:94520868:G:A	None	synonymous_variant	synonymous_SNV	868	0	0.00115207	1	.	.	.	.	.	.	.	.	.	.	.	.	.	.	.	.	.	.	.	chr1:94520853:CCACCGGAGACAGTAAG>C:ABCA4:NM_000350.2:c.2385_2400del16:Disease_causing_mutation:Stargardt_disease:11328725&chr1:94520853:C>T:ABCA4:NM_000350.2:c.2401G>A:p.A801T:Disease_causing_mutation_?:Retinal_dystrophy:17296903&chr1:94520864:A>G:ABCA4:NM_000350.2:c.2390T>C:p.L797P:Disease_causing_mutation:Stargardt_disease:11527935&chr1:94520869:G>C:ABCA4:NM_000350.2:c.2385C>G:p.S795R:Disease_ca…	het:1;	1	1
ALMS1	IRD	13:35311668:G:T	2:73680098:C:A	None	synonymous_variant	synonymous_SNV	870	0	0.00229885	1	.	.	.	.	.	.	.	.	.	.	.	.	.	.	.	.	.	.	.	.	het:2;	1	2
SNRNP200	IRD	13:713746:G:A	2:96967242:G:A	None	intron_variant	.	870	0	0.00229885	1	.	.	.	.	.	.	.	.	.	.	.	.	.	.	.	.	.	.	.	.	het:2;	1	2
MAK	IRD	4:159213995:C:A	6:10796261:G:T	None	synonymous_variant	synonymous_SNV	868	0	0.00115207	1	.	.	.	.	.	.	.	.	.	.	.	.	.	.	.	.	.	.	.	.	het:1;	1	1
PHF2	ND	15:108611983:G:A	9:96411340:G:A	None	intron_variant	.	870	0	0.00229885	1	.	.	.	.	.	.	.	.	.	.	.	.	.	.	.	.	.	.	.	.	het:2;	1	2
WHRN	IRD	15:28450684:C:T	9:117165070:G:A	None	synonymous_variant	synonymous_SNV	2368	0	0.000422297	1	.	.	.	.	.	.	.	.	.	.	.	.	.	.	.	.	.	.	.	.	het:1;	1	1
ANK2	ND	5:111571821:C:T	4:114195819:C:T	None	intron_variant	.	3620	0.224862	0.462431	0	.	0.853	.	.	.	.	.	.	.	.	.	.	.	.	.	.	.	.	.	.	het:860;hom:407;	8	1267
TRPM1	IRD	7:7246311:G:A	15:31294631:C:T	None	synonymous_variant	synonymous_SNV	3688	0.138286	0.352223	0	.	1.137	.	.	.	.	.	.	.	.	.	.	.	.	.	.	.	.	.	.	het:789;hom:255;	8	1044
KIZ	IRD	10:45351155:C:T	20:21143470:G:A	None	intron_variant	.	870	0	0.00229885	1	.	.	.	.	.	.	.	.	.	.	.	.	.	.	.	.	.	.	.	.	het:2;	1	2
KMT2C	ND	3:178159849:T:C	7:151873448:T:C	None	synonymous_variant	synonymous_SNV	870	0	0.00229885	1	.	.	.	.	.	.	.	.	.	.	.	.	.	.	.	.	.	.	.	.	het:2;	1	2
IMPDH1	IRD	3:154841621:G:A	7:128033402:G:A	None	intron_variant	.	870	0	0.00229885	1	.	.	.	.	.	.	.	.	.	.	.	.	.	.	.	.	.	.	.	.	het:2;	1	2
ARID1B	ND	4:63515039:T:C	6:157511348:T:C	None	splice_region_variant&intron_variant	.	870	0	0.00229885	1	.	.	.	.	.	.	.	.	.	.	.	.	.	.	.	.	.	.	.	.	het:2;	1	2
ITM2B	IRD	17:26805501:A:C	13:48951193:A:C	None	intron_variant	.	870	0	0.00229885	0.999952	.	.	.	.	.	.	.	.	.	.	.	.	.	.	.	.	.	.	.	.	het:2;	1	2
CEP41	IRD	3:156706874:A:G	7:130052103:A:G	None	intron_variant	.	868	0	0.00115207	1	.	.	.	.	.	.	.	.	.	.	.	.	.	.	.	.	.	.	.	.	het:1;	1	1
TSC2	ND	20:2102803:C:T	16:2122913:C:T	None	synonymous_variant	synonymous_SNV	870	0	0.00229885	1	.	.	.	.	.	.	.	.	.	.	.	.	.	.	.	.	.	.	.	chr16:2122902:C>T:TSC2:NM_000548.3:c.2273C>T:p.S758F:Disease_causing_mutation_?:Tuberous_sclerosis:17304050&chr16:2122922:G>GCC:TSC2:NM_000548.3:c.2294_2295dupCC:Disease_causing_mutation:Tuberous_sclerosis:10205261&	het:2;	1	2
DSCAM	ND	3:6610953:C:T	21:41414497:G:A	None	synonymous_variant	synonymous_SNV	3680	0.00706522	0.0896739	6.00981e-05	.	7.098	.	.	.	.	.	.	.	.	.	.	.	.	.	.	.	.	.	.	het:304;hom:13;	8	317
TRAF3IP1	IRD	12:125750961:C:A	2:239253253:C:A	None	intron_variant	.	870	0	0.00229885	1	.	.	.	.	.	.	.	.	.	.	.	.	.	.	.	.	.	.	.	.	het:2;	1	2
PRPF8	IRD	16:1515220:G:A	17:1556986:G:A	None	intron_variant	.	3688	0	0.0027115	1	.	.	.	.	.	.	.	.	.	.	.	.	.	.	.	.	.	.	.	.	het:10;	2	10
CHD2	ND	7:72089103:A:C	15:93567578:A:C	None	intron_variant	.	870	0	0.00229885	1	.	.	.	.	.	.	.	.	.	.	.	.	.	.	.	.	.	.	.	.	het:2;	1	2
ETFB	ND	19:51148052:A:G	19:51857939:A:G	None	upstream_gene_variant	.	3680	0.224457	0.453804	0	.	.	.	.	.	.	.	.	.	.	.	.	.	.	.	.	.	.	.	.	het:844;hom:413;	8	1257
CLUAP1	IRD	20:3545529:G:A	16:3558480:G:A	None	intron_variant	.	870	0	0.00229885	1	.	.	.	.	.	.	.	.	.	.	.	.	.	.	.	.	.	.	.	.	het:2;	1	2
PCDH15	IRD	9:83367767:C:T	10:56424062:G:A	None	upstream_gene_variant	.	870	0	0.00229885	1	.	.	.	.	.	.	.	.	.	.	.	.	.	.	.	.	.	.	.	.	het:2;	1	2
ROM1	IRD	14:11589869:C:T	11:62380891:G:A	None	synonymous_variant	synonymous_SNV	868	0	0.00115207	1	.	.	.	.	.	.	.	.	.	.	.	.	.	.	.	.	.	.	.	.	het:1;	1	1
SNRNP200	IRD	13:706165:C:A	2:96959267:C:A	None	intron_variant	.	870	0	0.00229885	1	.	.	.	.	.	.	.	.	.	.	.	.	.	.	.	.	.	.	.	.	het:2;	1	2
KDM5B	ND	1:60241638:G:T	1:202777347:G:T	None	synonymous_variant	synonymous_SNV	758	0	0.00131926	1	.	.	.	.	.	.	.	.	.	.	.	.	.	.	.	.	.	.	.	.	het:1;	1	1
CFB	IRD	4:137552899:C:A	6:31910887:G:T	None	upstream_gene_variant	.	870	0	0.00229885	1	.	.	.	.	.	.	.	.	.	.	.	.	.	.	.	.	.	.	.	.	het:2;	1	2
EP400	ND	11:131834162:G:A	12:132471181:G:A	None	synonymous_variant	synonymous_SNV	870	0	0.00229885	1	.	.	.	.	.	.	.	.	.	.	.	.	.	.	.	.	.	.	.	.	het:2;	1	2
PCDH15	IRD	9:84202550:G:A	10:55568742:C:T	None	intron_variant	unknown	870	0	0.00229885	0.999936	.	.	.	.	.	.	.	.	.	.	.	.	.	.	.	.	.	.	.	.	het:2;	1	2
NDP	IRD	X:43878696:C:T	X:43817913:C:T	None	5_prime_UTR_variant	.	870	0	0.00229885	1	.	.	.	.	.	.	.	.	.	.	.	.	.	.	.	.	.	.	.	.	het:2;	1	2
CRB1	IRD	1:54828536:C:T	1:197404437:C:T	None	synonymous_variant	synonymous_SNV	870	0	0.00229885	1	.	.	.	.	.	.	.	.	.	.	.	.	.	.	.	.	.	.	.	chr1:197404435:T>C:CRB1:NM_201253.2:c.3442T>C:p.C1148R:Disease_causing_mutation:Retinitis_pigmentosa:24618324&	het:2;	1	2
POGZ	ND	1:99680617:T:G	1:151396037:A:C	Benign	intron_variant	.	870	0	0.00229885	0.671732	.	16.2	.	.	.	.	.	.	.	.	.	.	.	.	.	.	.	.	.	.	het:2;	1	2
CNGA3	IRD	13:2173460:T:C	2:99013777:T:C	None	downstream_gene_variant	.	2362	0.165961	0.390347	1	.	.	.	.	.	.	.	.	.	.	.	.	.	.	.	.	.	.	.	.	het:530;hom:196;	8	726
NCKAP1	ND	12:70051422:C:T	2:183822319:C:T	None	synonymous_variant	synonymous_SNV	870	0	0.00229885	0.999992	.	.	.	.	.	.	.	.	.	.	.	.	.	.	.	.	.	.	.	.	het:2;	1	2
EYS	IRD	4:109046225:C:T	6:64431338:G:A	None	synonymous_variant	synonymous_SNV	870	0	0.00229885	1	.	.	.	.	.	.	.	.	.	.	.	.	.	.	.	.	.	.	.	.	het:2;	1	2
WFS1	IRD	5:6662106:G:A	4:6303247:C:T	Benign	synonymous_variant	synonymous_SNV	2364	0	0.000423012	0.0573127	.	7.031	.	.	.	.	.	.	.	.	.	.	.	.	.	.	.	.	.	chr4:6303248:G>A:WFS1:NM_006005.3:c.1726G>A:p.G576S:In_vitro_or_in_vivo_functional_polymorphism:Wolframin_variant:12565131&	het:1;	1	1
PDE6B	IRD	5:666597:T:C	4:659055:T:C	None	synonymous_variant	synonymous_SNV	870	0	0.00114943	0.999972	.	.	.	.	.	.	.	.	.	.	.	.	.	.	.	.	.	.	.	chr4:659043:G>A:PDE6B:NM_000283.3:c.2194-1G>A::Disease_causing_mutation:Retinitis_pigmentosa:22968130&	het:1;	1	1
USP7	ND	20:8917377:A:C	16:8987563:A:C	None	downstream_gene_variant	.	870	0	0.00229885	1	.	.	.	.	.	.	.	.	.	.	.	.	.	.	.	.	.	.	.	.	het:2;	1	2
CTSD	IRD	14:1837544:T:C	11:1780259:T:C	None	synonymous_variant	synonymous_SNV	3230	0	0.00154799	0.999948	.	.	.	.	.	.	.	.	.	.	.	.	.	.	.	.	.	.	.	.	het:5;	2	5
MAPT	ND	16:57779700:A:T	17:44068807:A:T	None	intron_variant	.	868	0	0.00115207	0.999996	.	.	.	.	.	.	.	.	.	.	.	.	.	.	.	.	.	.	.	.	het:1;	1	1
PDE6C	IRD	9:93788916:T:G	10:95386482:T:G	None	intron_variant	.	870	0	0.00229885	1	.	.	.	.	.	.	.	.	.	.	.	.	.	.	.	.	.	.	.	.	het:2;	1	2
RBP3	IRD	9:49696249:C:G	10:48389204:G:C	None	synonymous_variant	synonymous_SNV	3684	0.801846	0.89468	0.999968	.	.	.	.	.	.	.	.	.	.	.	.	.	.	.	.	.	.	.	.	het:342;hom:1477;	8	1819
OPA1	IRD	2:4331976:A:T	3:193349477:T:A	None	intron_variant	.	868	0	0.00115207	0.999996	.	.	.	.	.	.	.	.	.	.	.	.	.	.	.	.	.	.	.	.	het:1;	1	1
PNPLA6	IRD	19:7500189:T:C	19:7619760:T:C	None	intron_variant	.	862	0	0.00116009	0.319635	.	.	.	.	.	.	.	.	.	.	.	.	.	.	.	.	.	.	.	.	het:1;	1	1
NLGN3	ND	X:68154867:T:A	X:70387659:T:A	None	intron_variant	.	3690	0.211924	0.373713	1	.	.	.	.	.	.	.	.	.	.	.	.	.	.	.	.	.	.	.	chrX:70387645:G>A:NLGN3:NM_018977.3:c.1638G>A::Disease_causing_mutation_?:Autism_spectrum_disorder:24362370&	het:597;hom:391;	8	988
GIGYF1	ND	3:42764852:C:T	7:100279302:C:T	None	downstream_gene_variant	.	864	0	0.00231481	1	.	.	.	.	.	.	.	.	.	.	.	.	.	.	.	.	.	.	.	.	het:2;	1	2
SLC25A46	IRD	6:108176291:C:A	5:110077365:C:A	None	intron_variant	.	870	0	0.00229885	1	.	.	.	.	.	.	.	.	.	.	.	.	.	.	.	.	.	.	.	.	het:2;	1	2
CIB2	IRD	7:55358673:T:C	15:78416121:T:C	None	intron_variant	.	868	0	0.00115207	0.999988	.	.	.	.	.	.	.	.	.	.	.	.	.	.	.	.	.	.	.	.	het:1;	1	1
SETD5	ND	2:140800173:T:C	3:9495509:T:C	None	synonymous_variant	synonymous_SNV	870	0	0.00229885	0.999996	.	.	.	.	.	.	.	.	.	.	.	.	.	.	.	.	.	.	.	.	het:2;	1	2
BBS9	IRD	3:81672931:T:G	7:33423474:A:C	None	intron_variant	.	868	0	0.00115207	1	.	.	.	.	.	.	.	.	.	.	.	.	.	.	.	.	.	.	.	.	het:1;	1	1
VPS13B	ND	8:99488050:A:G	8:100221909:A:G	None	intron_variant	.	868	0	0.00115207	1	.	.	.	.	.	.	.	.	.	.	.	.	.	.	.	.	.	.	.	.	het:1;	1	1
MERTK	IRD	13:15243997:C:T	2:112779162:C:T	None	splice_region_variant&intron_variant	.	870	0	0.00229885	0.999996	.	.	.	.	.	.	.	.	.	.	.	.	.	.	.	.	.	.	.	.	het:2;	1	2
TYR	IRD	14:82367997:C:A	11:88961085:C:A	None	synonymous_variant	synonymous_SNV	870	0	0.00229885	1	.	.	.	.	.	.	.	.	.	.	.	.	.	.	.	.	.	.	.	chr11:88961072:C>A:TYR:NM_000372.4:c.1118C>A:p.T373K:Disease_causing_mutation:Albinism,_oculocutaneous_1:2342539,11284711,1429711&chr11:88961080:C>T:TYR:NM_000372.4:c.1126C>T:p.Q376*:Disease_causing_mutation:Albinism,_oculocutaneous_1:7902671&chr11:88961084:T>C:TYR:NM_000372.4:c.1130T>C:p.V377A:Disease_causing_mutation:Albinism,_oculocutaneous:21541274&chr11:88961086:C>A:TYR:NM_000372.4:c.1132C>A…	het:2;	1	2
PRPF6	IRD	10:99251555:C:T	20:62656154:C:T	None	intron_variant	.	866	0	0.00115473	1	.	.	.	.	.	.	.	.	.	.	.	.	.	.	.	.	.	.	.	.	het:1;	1	1
AHI1	IRD	4:39115842:C:T	6:135811809:C:T	None	synonymous_variant	synonymous_SNV	870	0	0.00229885	1	.	.	.	.	.	.	.	.	.	.	.	.	.	.	.	.	.	.	.	.	het:2;	1	2
CYP4V2	IRD	5:183473700:T:A	4:187115635:T:A	None	intron_variant	.	870	0	0.00229885	1	.	.	.	.	.	.	.	.	.	.	.	.	.	.	.	.	.	.	.	.	het:2;	1	2
EMC1	IRD	1:205482282:G:A	1:19565692:C:T	None	intron_variant	.	870	0	0.00229885	1	.	.	.	.	.	.	.	.	.	.	.	.	.	.	.	.	.	.	.	.	het:2;	1	2
SHANK1	ND	19:50579562:G:A	19:51169877:G:A	None	synonymous_variant	synonymous_SNV	864	0	0.00231481	1	.	.	.	.	.	.	.	.	.	.	.	.	.	.	.	.	.	.	.	.	het:2;	1	2
DIP2A	ND	3:242291:A:G	21:47961720:T:C	None	synonymous_variant	synonymous_SNV	870	0	0.00229885	0.999992	.	.	.	.	.	.	.	.	.	.	.	.	.	.	.	.	.	.	.	.	het:2;	1	2
ABCC6	IRD	20:15752998:A:G	16:16276796:A:G	None	intron_variant	.	868	0	0.00115207	0.999952	.	.	.	.	.	.	.	.	.	.	.	.	.	.	.	.	.	.	.	.	het:1;	1	1
COL2A1	IRD	11:47530807:G:A	12:48367992:G:A	None	synonymous_variant	synonymous_SNV	870	0	0.00229885	0.999996	.	.	.	.	.	.	.	.	.	.	.	.	.	.	.	.	.	.	.	chr12:48367993:T>C:COL2A1:NM_001844.4:c.4196A>G:p.Y1399C:Disease_causing_mutation:Deafness:23967202&	het:2;	1	2
SHANK2	ND	14:4311436:C:T	11:70349131:G:A	None	intron_variant	.	870	0	0.00229885	1	.	.	.	.	.	.	.	.	.	.	.	.	.	.	.	.	.	.	.	.	het:2;	1	2
CDHR1	IRD	9:53853541:A:G	10:85958874:T:C	None	synonymous_variant	synonymous_SNV	870	0	0.00229885	0.999994	.	.	.	.	.	.	.	.	.	.	.	.	.	.	.	.	.	.	.	.	het:2;	1	2
CDH23	IRD	9:65985165:T:C	10:73550124:A:G	None	synonymous_variant	synonymous_SNV	870	0	0.00229885	1	.	.	.	.	.	.	.	.	.	.	.	.	.	.	.	.	.	.	.	.	het:2;	1	2
MYO9B	ND	19:16671393:G:A	19:17286450:G:A	None	intron_variant	.	870	0	0.00229885	1	.	.	.	.	.	.	.	.	.	.	.	.	.	.	.	.	.	.	.	.	het:2;	1	2
ANKRD11	ND	20:76306994:C:T	16:89345564:C:T	None	synonymous_variant	synonymous_SNV	3686	0.0341834	0.164135	1.59226e-05	.	0.961	.	.	.	.	.	.	.	.	.	.	.	.	.	.	.	.	.	.	het:479;hom:63;	8	542
PROM1	IRD	5:15012416:G:A	4:16014908:G:A	None	synonymous_variant	synonymous_SNV	870	0	0.00229885	0.999996	.	.	.	.	.	.	.	.	.	.	.	.	.	.	.	.	.	.	.	chr4:16014922:G>A:PROM1:NM_006017.2:c.1117C>T:p.R373C:Disease_causing_mutation:Macular_degeneration:18654668,20393116,20859302&	het:2;	1	2
PEX6	IRD	4:126363298:T:C	6:42946918:A:G	None	upstream_gene_variant	.	870	0	0.00229885	1	.	.	.	.	.	.	.	.	.	.	.	.	.	.	.	.	.	.	.	.	het:2;	1	2
WHRN	IRD	15:28429548:C:T	9:117185582:G:A	None	intron_variant	.	2360	0.489831	0.701271	0	.	3.136	.	.	.	.	.	.	.	.	.	.	.	.	.	.	.	.	.	.	het:499;hom:578;	8	1077
USH2A	IRD	1:73685659:A:G	1:216363725:A:G	None	intron_variant	.	868	0	0.00230415	1	.	.	.	.	.	.	.	.	.	.	.	.	.	.	.	.	.	.	.	chr1:216363710:C>T:USH2A:NM_206933.2:c.4252-1G>A::Disease_causing_mutation:Usher_syndrome_2a:16963483&	het:2;	1	2
HMCN1	IRD	1:43269491:A:G	1:186007095:A:G	None	missense_variant	nonsynonymous_SNV	3636	0.107261	0.314631	1.99152e-05	0.055	10.85	0.53	0.086	0.75	-0.9281	0.1281	3.629	0.167	1	0.78	0.000219	0.769891	-0.05	-0.94	0.312	0.442	0.681059	4.37	.	het:754;hom:195;	8	949
HK1	IRD	9:68425151:G:A	10:71136789:C:T	None	synonymous_variant	synonymous_SNV	3688	0.00650759	0.0770065	1.19289e-05	.	11.49	.	.	.	.	.	.	.	.	.	.	.	.	.	.	.	.	.	.	het:260;hom:12;	8	272
EYS	IRD	4:107747487:T:C	6:65707459:A:G	None	intron_variant	.	870	0	0.00229885	0.999987	.	.	.	.	.	.	.	.	.	.	.	.	.	.	.	.	.	.	.	.	het:2;	1	2
TCF7L2	ND	9:113666644:T:C	10:114900856:T:C	None	intron_variant	.	868	0	0.00115207	1	.	.	.	.	.	.	.	.	.	.	.	.	.	.	.	.	.	.	.	.	het:1;	1	1
GPR179	IRD	16:49377184:C:T	17:36485561:C:T	None	synonymous_variant	synonymous_SNV	3686	0	0.00596853	1	.	.	.	.	.	.	.	.	.	.	.	.	.	.	.	.	.	.	.	.	het:22;	2	22
ARID1B	ND	4:63521109:G:A	6:157517471:G:A	None	intron_variant	.	3222	0	0.000620732	1	.	.	.	.	.	.	.	.	.	.	.	.	.	.	.	.	.	.	.	.	het:2;	2	2
ZNF423	IRD	20:36864424:G:A	16:49823521:G:A	None	intron_variant	.	868	0	0.00115207	1	.	.	.	.	.	.	.	.	.	.	.	.	.	.	.	.	.	.	.	.	het:1;	1	1
EP400	ND	11:131889845:G:A	12:132527971:G:A	None	synonymous_variant	synonymous_SNV	870	0	0.00229885	0.999996	.	.	.	.	.	.	.	.	.	.	.	.	.	.	.	.	.	.	.	.	het:2;	1	2
TCTN3	IRD	9:96088195:C:G	10:97423968:C:G	None	synonymous_variant	synonymous_SNV	870	0	0.00229885	0.999897	.	.	.	.	.	.	.	.	.	.	.	.	.	.	.	.	.	.	.	.	het:2;	1	2
PEX1	IRD	3:113638895:G:C	7:92134025:C:G	None	intron_variant	.	870	0	0.00229885	1	.	.	.	.	.	.	.	.	.	.	.	.	.	.	.	.	.	.	.	.	het:2;	1	2
CTNND2	ND	6:11342249:C:A	5:11364998:C:A	None	synonymous_variant	synonymous_SNV	870	0	0.00229885	1	.	.	.	.	.	.	.	.	.	.	.	.	.	.	.	.	.	.	.	.	het:2;	1	2
DIP2A	ND	3:279065:G:A	21:47918755:C:T	None	intron_variant	.	862	0	0.00116009	1	.	.	.	.	.	.	.	.	.	.	.	.	.	.	.	.	.	.	.	.	het:1;	1	1
COL11A1	IRD	1:121205923:G:C	1:103478017:C:G	Likely_benign	synonymous_variant	synonymous_SNV	3292	0.205346	0.428007	0	.	9.904	.	.	.	.	.	.	.	.	.	.	.	.	.	.	.	.	.	.	het:733;hom:338;	8	1071
EP400	ND	11:131843355:G:A	12:132479391:G:A	None	intron_variant	.	870	0	0.00229885	0.999992	.	.	.	.	.	.	.	.	.	.	.	.	.	.	.	.	.	.	.	.	het:2;	1	2
AHI1	IRD	4:38976393:A:T	6:135679342:A:T	None	intron_variant	.	870	0	0.00229885	1	.	.	.	.	.	.	.	.	.	.	.	.	.	.	.	.	.	.	.	.	het:2;	1	2
TK2	IRD	20:53678354:T:G	16:66545852:T:G	None	3_prime_UTR_variant	.	870	0	0.00229885	1	.	.	.	.	.	.	.	.	.	.	.	.	.	.	.	.	.	.	.	.	het:2;	1	2
SLC6A4	ND	16:25868137:C:A	17:28534731:C:A	None	intron_variant	.	868	0	0.00115207	1	.	.	.	.	.	.	.	.	.	.	.	.	.	.	.	.	.	.	.	.	het:1;	1	1
PHF2	ND	15:108636342:C:T	9:96437231:C:T	None	synonymous_variant	synonymous_SNV	3230	0	0.00278638	1	.	.	.	.	.	.	.	.	.	.	.	.	.	.	.	.	.	.	.	.	het:9;	2	9
COL2A1	IRD	11:47539064:A:G	12:48376327:A:G	None	synonymous_variant	synonymous_SNV	2338	0	0.000427716	0.99996	.	.	.	.	.	.	.	.	.	.	.	.	.	.	.	.	.	.	.	chr12:48376319:CCCCTCTCG>C:COL2A1:NM_001844.4:c.2259_2266delCGAGAGGG:Disease_causing_mutation:Stickler_syndrome:20179744&chr12:48376321:CCT>C:COL2A1:NM_001844.4:c.2263_2264delAG:Disease_causing_mutation:Stickler_syndrome:20179744&chr12:48376328:C>T:COL2A1:NM_001844.4:c.2258G>A:p.G753D:Disease_causing_mutation:Dysspondyloenchondromatosis:22570642&chr12:48376337:C>A:COL2A1:NM_001844.4:c.2249G>T:p.G…	het:1;	1	1
IFT172	IRD	13:81480594:C:T	2:27695180:G:A	None	synonymous_variant	synonymous_SNV	870	0	0.00229885	1	.	.	.	.	.	.	.	.	.	.	.	.	.	.	.	.	.	.	.	.	het:2;	1	2
IQGAP2	ND	6:73426198:T:A	5:75886426:T:A	None	intron_variant	.	870	0	0.00229885	1	.	.	.	.	.	.	.	.	.	.	.	.	.	.	.	.	.	.	.	.	het:2;	1	2
RPGR	IRD	X:38112900:A:C	X:38146866:A:C	None	intron_variant	.	3224	0.000620347	0.00961538	1	.	.	.	.	.	.	.	.	.	.	.	.	.	.	.	.	.	.	.	.	het:29;hom:1;	2	30
WFS1	IRD	5:6662901:C:T	4:6302452:G:A	None	synonymous_variant	synonymous_SNV	870	0	0.0045977	0.997825	.	.	.	.	.	.	.	.	.	.	.	.	.	.	.	.	.	.	.	chr4:6302457:T>G:WFS1:NM_006005.3:c.935T>G:p.M312R:In_vitro_or_in_vivo_functional_polymorphism:Wolframin_variant:11244483&chr4:6302458:G>GCACTG:WFS1:NM_006005.3:c.937_941dupCACTG:Disease_causing_mutation:Wolfram_syndrome:16151413&chr4:6302459:C>T:WFS1:NM_006005.3:c.937C>T:p.H313Y:Disease_causing_mutation:Wolfram_syndrome:16151413&chr4:6302462:T>C:WFS1:NM_006005.3:c.940T>C:p.W314R:Disease_causing_…	het:4;	1	4
KIAA1549	IRD	3:165253214:C:T	7:138525036:C:T	None	intron_variant	.	3216	0	0.00559701	0.999933	.	.	.	.	.	.	.	.	.	.	.	.	.	.	.	.	.	.	.	.	het:18;	4	18
CDH23	IRD	9:66335180:A:G	10:73199673:T:C	None	intron_variant	.	870	0	0.00229885	1	.	.	.	.	.	.	.	.	.	.	.	.	.	.	.	.	.	.	.	.	het:2;	1	2
ABCC6	IRD	20:15747616:T:C	16:16271357:T:C	Benign	missense_variant	nonsynonymous_SNV	870	0	0.00229885	0.992117	0.217	1.827	0.261	0	-0.075	-0.945	0	1.463	-1.09	0.987	0.303	0.614547	1	-2.59	1.03	0.049	.	0.37774	1.01	chr16:16271347:A>G:ABCC6:NM_001171.5:c.2552T>C:p.L851P:Disease_causing_mutation:Pseudoxanthoma_elasticum:15723264&	het:2;	1	2
COL11A1	IRD	1:121222553:C:T	1:103462615:G:A	None	intron_variant	.	870	0	0.00229885	1	.	.	.	.	.	.	.	.	.	.	.	.	.	.	.	.	.	.	.	.	het:2;	1	2
KMT2E	ND	3:131375003:C:T	7:104722120:C:T	None	intron_variant	.	870	0	0.00229885	1	.	.	.	.	.	.	.	.	.	.	.	.	.	.	.	.	.	.	.	.	het:2;	1	2
RGS9BP	IRD	19:32140830:A:C	19:33167930:A:C	None	downstream_gene_variant	.	870	0	0.00229885	1	.	.	.	.	.	.	.	.	.	.	.	.	.	.	.	.	.	.	.	.	het:2;	1	2
WDFY3	ND	5:48791700:G:A	4:85762385:C:T	None	synonymous_variant	synonymous_SNV	870	0	0.00229885	0.59888	.	.	.	.	.	.	.	.	.	.	.	.	.	.	.	.	.	.	.	.	het:2;	1	2
VPS13B	ND	8:100106982:C:A	8:100847888:C:A	None	synonymous_variant	synonymous_SNV	870	0	0.00229885	1	.	.	.	.	.	.	.	.	.	.	.	.	.	.	.	.	.	.	.	.	het:2;	1	2
CEP250	IRD	10:70680458:G:C	20:34053562:G:C	None	splice_region_variant&intron_variant	.	3192	0.114662	0.336466	0	.	0.838	.	.	.	.	.	.	.	.	.	.	.	.	.	.	.	.	.	.	het:708;hom:183;	8	891
ANK2	ND	5:111668182:G:T	4:114290865:G:T	None	missense_variant	nonsynonymous_SNV	3670	0.0986376	0.301907	0	0.094	7.775	0.102	0.046	1.525	-1.0207	0.086	-0.234	1.048	0	0.183	0.397231	1	-0.23	-0.54	0.064	0.326	0.875287	1.46	chr4:114290867:G>C:ANK2:NM_001148.4:c.11516G>C:p.S3839T:Disease_causing_mutation:Long_QT_syndrome:16253912&	het:746;hom:181;	8	927
RIMS1	ND	4:100668582:T:C	6:72960038:A:G	None	synonymous_variant	synonymous_SNV	870	0	0.00229885	1	.	.	.	.	.	.	.	.	.	.	.	.	.	.	.	.	.	.	.	.	het:2;	1	2
OFD1	IRD	X:13416877:T:C	X:13774871:T:C	None	synonymous_variant	synonymous_SNV	870	0	0.00229885	1	.	.	.	.	.	.	.	.	.	.	.	.	.	.	.	.	.	.	.	chrX:13774883:AA>A:OFD1:NM_003611.2:c.1409delA:Disease_causing_mutation:Oral-facial-digital_syndrome_1:11950863&	het:2;	1	2
NBAS	IRD	13:93476809:G:A	2:15567911:C:T	None	missense_variant	nonsynonymous_SNV	3550	0.0152113	0.125915	4.02159e-06	0.094	16.09	0.24	0.005	1.445	-1.0349	0.0252	0.986	0.077	0	0.023	0.145479	1	2.39	-0.4	0.194	.	0.952194	4.63	.	het:393;hom:27;	8	420
RAX2	IRD	19:3662678:A:G	19:3770588:A:G	None	downstream_gene_variant	.	832	0	0.00120192	1	.	.	.	.	.	.	.	.	.	.	.	.	.	.	.	.	.	.	.	.	het:1;	1	1
HMCN1	IRD	1:43309912:C:T	1:186045609:C:T	None	synonymous_variant	synonymous_SNV	1350	0	0.00222222	1	.	.	.	.	.	.	.	.	.	.	.	.	.	.	.	.	.	.	.	.	het:3;	1	3
BBS2	IRD	20:43706672:T:C	16:56545164:T:C	None	synonymous_variant	synonymous_SNV	870	0	0.00229885	1	.	.	.	.	.	.	.	.	.	.	.	.	.	.	.	.	.	.	.	chr16:56545168:A>C:BBS2:NM_031885.3:c.374T>G:p.L125R:Disease_causing_mutation_?:Bardet-Biedl_syndrome:20472660&chr16:56545175:T>C:BBS2:NM_031885.3:c.367A>G:p.I123V:Disease-associated_polymorphism_with_supporting_functional_evidence:Bardet-Biedl_syndrome:24746959,20498079&chr16:56545177:G>A:BBS2:NM_031885.3:c.365C>T:p.A122V:In_vitro_or_in_vivo_functional_polymorphism:Altered_function:20498079&	het:2;	1	2
NPHP3	IRD	2:34987754:T:G	3:132440553:T:G	None	intron_variant	.	580	0	0.00172414	1	.	.	.	.	.	.	.	.	.	.	.	.	.	.	.	.	.	.	.	.	het:1;	1	1
PLA2G6	IRD	10:13410083:C:G	22:38516837:G:C	None	synonymous_variant	synonymous_SNV	870	0	0.00229885	0.999984	.	.	.	.	.	.	.	.	.	.	.	.	.	.	.	.	.	.	.	chr22:38516833:GC>G:PLA2G6:NM_003560.2:c.1674delG:Disease_causing_mutation:Infantile_neuroaxonal_dystrophy_1:20226704&chr22:38516838:G>A:PLA2G6:NM_003560.2:c.1670C>T:p.S557L:Disease	het:2;	1	2
ITM2B	IRD	17:26682936:T:C	13:48835407:T:C	None	3_prime_UTR_variant	.	870	0	0.00229885	1	.	.	.	.	.	.	.	.	.	.	.	.	.	.	.	.	.	.	.	.	het:2;	1	2
EP400	ND	11:131900379:A:G	12:132539777:A:G	None	intron_variant	.	868	0	0.00115207	1	.	.	.	.	.	.	.	.	.	.	.	.	.	.	.	.	.	.	.	.	het:1;	1	1
CLN6	IRD	7:44878640:A:C	15:68506767:A:C	None	intron_variant	.	868	0	0.00115207	1	.	.	.	.	.	.	.	.	.	.	.	.	.	.	.	.	.	.	.	.	het:1;	1	1
PRPF8	IRD	16:1537025:A:G	17:1576420:A:G	None	synonymous_variant	synonymous_SNV	870	0	0.00229885	0.999968	.	.	.	.	.	.	.	.	.	.	.	.	.	.	.	.	.	.	.	.	het:2;	1	2
EYS	IRD	4:107859206:G:A	6:65596704:C:T	None	missense_variant	nonsynonymous_SNV	3606	0.0177482	0.130061	0	0.618	22.1	0.001	0.891	4.805	0.9453	0.9649	3.991	0.699	1	0.027	.	1	-4.79	-7.53	0.711	0.925	0.996471	1.98	chr6:65596690:T>G:EYS:NM_001142800.1:c.2892A>C:p.E964D:Disease_causing_mutation_?:Leber_congenital_amaurosis:24265693&chr6:65596696:G>C:EYS:NM_001142800.1:c.2886C>G:p.F962L:Disease_causing_mutation_?:Leber_congenital_amaurosis:24265693&	het:405;hom:32;	8	437
PHF2	ND	15:108608509:C:T	9:96407920:C:T	Benign	synonymous_variant	synonymous_SNV	3422	0.0333139	0.185272	0.070292	.	4.488	.	.	.	.	.	.	.	.	.	.	.	.	.	.	.	.	.	.	het:520;hom:57;	8	577
EMC1	IRD	1:205483380:G:A	1:19564592:C:T	None	synonymous_variant	synonymous_SNV	868	0	0.00115207	0.999992	.	.	.	.	.	.	.	.	.	.	.	.	.	.	.	.	.	.	.	.	het:1;	1	1
WHRN	IRD	15:28375452:G:A	9:117240663:C:T	None	intron_variant	.	3688	0.137744	0.355477	1	.	.	.	.	.	.	.	.	.	.	.	.	.	.	.	.	.	.	.	.	het:803;hom:254;	8	1057
USH2A	IRD	1:73172267:G:A	1:215853475:G:A	None	intron_variant	.	2246	0.406055	0.621995	0	.	4.179	.	.	.	.	.	.	.	.	.	.	.	.	.	.	.	.	.	.	het:485;hom:456;	8	941
ITGB3	ND	16:58460537:G:A	17:45361792:G:A	None	intron_variant	.	870	0	0.00229885	1	.	.	.	.	.	.	.	.	.	.	.	.	.	.	.	.	.	.	.	.	het:2;	1	2
CACNA1H	ND	20:1218099:T:C	16:1270043:T:C	None	synonymous_variant	synonymous_SNV	3470	0.0184438	0.0994236	0	.	0.295	.	.	.	.	.	.	.	.	.	.	.	.	.	.	.	.	.	.	het:281;hom:32;	8	313
WFS1	IRD	5:6662511:A:G	4:6302842:T:C	None	synonymous_variant	synonymous_SNV	3232	0	0.00154703	0.999908	.	.	.	.	.	.	.	.	.	.	.	.	.	.	.	.	.	.	.	chr4:6302831:G>C:WFS1:NM_006005.3:c.1309G>C:p.G437R:Disease_causing_mutation:Wolfram_syndrome:10521293&chr4:6302843:G>A:WFS1:NM_006005.3:c.1321G>A:p.V441M:In_vitro_or_in_vivo_functional_polymorphism:Wolframin_variant:11244483&chr4:6302850:G>T:WFS1:NM_006005.3:c.1328G>T:p.S443I:Disease_causing_mutation:Wolfram_syndrome:11295831&chr4:6302851:C>G:WFS1:NM_006005.3:c.1329C>G:p.S443R:Disease_causing_mu…	het:5;	2	5
ALMS1	IRD	13:35202559:C:A	2:73800023:G:T	None	synonymous_variant	synonymous_SNV	868	0	0.00115207	1	.	.	.	.	.	.	.	.	.	.	.	.	.	.	.	.	.	.	.	.	het:1;	1	1
CC2D2A	IRD	5:14579223:C:A	4:15601148:C:A	None	splice_region_variant&intron_variant	.	870	0	0.00229885	1	.	.	.	.	.	.	.	.	.	.	.	.	.	.	.	.	.	.	.	.	het:2;	1	2
GRM6	IRD	6:176379174:G:A	5:178409950:G:A	Benign	synonymous_variant	synonymous_SNV	2366	0	0.000845309	0.0466821	.	6.432	.	.	.	.	.	.	.	.	.	.	.	.	.	.	.	.	.	.	het:2;	2	2
OPA1	IRD	2:4295601:T:C	3:193385072:A:G	None	splice_region_variant&intron_variant	.	870	0	0.00229885	1	.	.	.	.	.	.	.	.	.	.	.	.	.	.	.	.	.	.	.	chr3:193385065:CC>C:OPA1:NM_015560.2:c.2815delC:Disease_causing_mutation:Optic_atrophy:20417568&chr3:193385067:T>C:OPA1:NM_015560.2:c.2816T>C:p.L939P:Disease_causing_mutation:Optic_atrophy_1:11810270&chr3:193385070:G>T:OPA1:NM_015560.2:c.2818+1G>T::Disease_causing_mutation:Optic_atrophy_1:14961560&chr3:193385071:T>C:OPA1:NM_015560.2:c.2818+2T>C::Disease_causing_mutation:Optic_atrophy_1:19319978&c…	het:2;	1	2
ANKRD11	ND	20:76307465:G:A	16:89346029:G:A	None	synonymous_variant	synonymous_SNV	3678	0	0.00897227	1	.	.	.	.	.	.	.	.	.	.	.	.	.	.	.	.	.	.	.	.	het:33;	6	33
MYO7A	IRD	14:70233176:A:C	11:76877187:A:C	None	synonymous_variant	synonymous_SNV	868	0	0.00115207	0.999992	.	.	.	.	.	.	.	.	.	.	.	.	.	.	.	.	.	.	.	.	het:1;	1	1
LZTFL1	IRD	2:101837502:G:A	3:45877204:G:A	None	synonymous_variant	synonymous_SNV	870	0	0.00229885	1	.	.	.	.	.	.	.	.	.	.	.	.	.	.	.	.	.	.	.	.	het:2;	1	2
USH2A	IRD	1:73685604:C:T	1:216363670:C:T	None	missense_variant	nonsynonymous_SNV	3198	0.0306442	0.153846	0	0.187	22.5	0.207	0.648	2.585	-0.8493	0.2634	3.993	0.038	0.772	0.034	0.416869	1	0.28	-0.42	0.034	0.357	0.996093	3.62	.	het:394;hom:49;	8	443
ADGRV1	IRD	6:87481864:T:C	5:89921057:T:C	None	synonymous_variant	synonymous_SNV	870	0	0.00229885	0.999963	.	.	.	.	.	.	.	.	.	.	.	.	.	.	.	.	.	.	.	.	het:2;	1	2
EYS	IRD	4:107945913:C:T	6:65523409:G:A	None	missense_variant	nonsynonymous_SNV	3610	0.0138504	0.0457064	0	0.249	16.3	0.241	0.011	1.92	-0.7075	0.3239	0.498	-1.535	0.007	0.033	0.676562	0.999983	-3.12	-2.04	0.264	0.635	0.996915	1.17	chr6:65523396:TG>T:EYS:NM_001142800.1:c.3317delC:Disease_causing_mutation:Retinitis_pigmentosa:23591405&	het:115;hom:25;	5	140
ALMS1	IRD	13:35313729:C:T	2:73678037:G:A	None	synonymous_variant	synonymous_SNV	3680	0.894022	0.94538	1	.	.	.	.	.	.	.	.	.	.	.	.	.	.	.	.	.	.	.	.	het:189;hom:1645;	8	1834
GRM6	IRD	6:176379112:C:A	5:178409888:C:A	None	intron_variant	.	868	0	0.00115207	0.999996	.	.	.	.	.	.	.	.	.	.	.	.	.	.	.	.	.	.	.	.	het:1;	1	1
IDH3B	IRD	10:63837907:C:T	20:2641535:G:A	None	intron_variant	.	870	0	0.00229885	1	.	.	.	.	.	.	.	.	.	.	.	.	.	.	.	.	.	.	.	.	het:2;	1	2
IFT172	IRD	13:81501683:G:C	2:27672656:C:G	None	synonymous_variant	synonymous_SNV	870	0	0.00229885	1	.	.	.	.	.	.	.	.	.	.	.	.	.	.	.	.	.	.	.	.	het:2;	1	2
SNRNP200	IRD	13:702605:C:G	2:96955702:C:G	None	synonymous_variant	synonymous_SNV	870	0	0.00229885	1	.	.	.	.	.	.	.	.	.	.	.	.	.	.	.	.	.	.	.	.	het:2;	1	2
NRXN3	ND	7:140377079:C:T	14:78709784:C:T	None	synonymous_variant	synonymous_SNV	870	0	0.00229885	1	.	.	.	.	.	.	.	.	.	.	.	.	.	.	.	.	.	.	.	.	het:2;	1	2
ACBD5	IRD	9:28089871:T:C	10:27499855:T:C	None	synonymous_variant	synonymous_SNV	3686	0.00651112	0.0789474	0	.	10.66	.	.	.	.	.	.	.	.	.	.	.	.	.	.	.	.	.	.	het:267;hom:12;	8	279
PCDH15	IRD	9:84078433:G:A	10:55698612:C:T	None	synonymous_variant	synonymous_SNV	3664	0.416485	0.644924	0	.	8.899	.	.	.	.	.	.	.	.	.	.	.	.	.	.	.	.	.	chr10:55698611:C>A:PCDH15:NM_033056.3:c.3337G>T:p.E1113*:Disease_causing_mutation:Usher_syndrome_1:24618850&	het:837;hom:763;	8	1600
VPS13B	ND	8:100080876:C:A	8:100821777:C:A	None	intron_variant	.	868	0	0.00115207	0.999972	.	.	.	.	.	.	.	.	.	.	.	.	.	.	.	.	.	.	.	.	het:1;	1	1
INVS	IRD	15:42642048:A:G	9:103035373:T:C	None	intron_variant	.	870	0	0.00229885	0.999992	.	.	.	.	.	.	.	.	.	.	.	.	.	.	.	.	.	.	.	.	het:2;	1	2
NCKAP1	ND	12:70025652:T:C	2:183795496:T:C	None	synonymous_variant	synonymous_SNV	870	0	0.00229885	1	.	.	.	.	.	.	.	.	.	.	.	.	.	.	.	.	.	.	.	.	het:2;	1	2
OPA1	IRD	2:4320869:T:G	3:193360530:A:C	None	intron_variant	.	870	0	0.00229885	1	.	.	.	.	.	.	.	.	.	.	.	.	.	.	.	.	.	.	.	.	het:2;	1	2
COL11A1	IRD	1:121199203:G:A	1:103484441:C:T	None	intron_variant	.	1330	0	0.00150376	0.999916	.	.	.	.	.	.	.	.	.	.	.	.	.	.	.	.	.	.	.	.	het:2;	2	2
TULP1	IRD	4:133981098:G:A	6:35474000:C:T	None	intron_variant	.	862	0	0.00116009	1	.	.	.	.	.	.	.	.	.	.	.	.	.	.	.	.	.	.	.	.	het:1;	1	1
TCF3	ND	19:1421946:T:G	19:1621053:T:G	None	splice_region_variant&intron_variant	.	856	0	0.00116822	1	.	.	.	.	.	.	.	.	.	.	.	.	.	.	.	.	.	.	.	.	het:1;	1	1
KDM5B	ND	1:60205755:G:A	1:202742288:G:A	None	synonymous_variant	synonymous_SNV	870	0	0.00229885	0.999996	.	.	.	.	.	.	.	.	.	.	.	.	.	.	.	.	.	.	.	.	het:2;	1	2
SLC38A8	IRD	20:71021229:G:A	16:84043342:G:A	None	downstream_gene_variant	.	868	0	0.00115207	1	.	.	.	.	.	.	.	.	.	.	.	.	.	.	.	.	.	.	.	.	het:1;	1	1
PDE6C	IRD	9:93782509:A:G	10:95380378:A:G	None	intron_variant	.	3676	0.00108814	0.00652884	1	.	.	.	.	.	.	.	.	.	.	.	.	.	.	.	.	.	.	.	chr10:95380377:T>A:PDE6C:NM_006204.3:c.481-12T>A::Disease_causing_mutation:Achromatopsia:19887631&	het:20;hom:2;	2	22
TSC2	ND	20:2100519:C:T	16:2120583:C:T	None	splice_region_variant&intron_variant	.	868	0	0.00115207	0.999996	.	.	.	.	.	.	.	.	.	.	.	.	.	.	.	.	.	.	.	chr16:2120565:A>AGCA:TSC2:NM_000548.3:c.1826_1828dupGCA:Disease_causing_mutation:Tuberous_sclerosis:17304050,15483652,21309039&chr16:2120571:C>G:TSC2:NM_000548.3:c.1831C>G:p.R611G:Disease_causing_mutation_?:Tuberous_sclerosis:N/A&chr16:2120571:C>T:TSC2:NM_000548.3:c.1831C>T:p.R611W:Disease_causing_mutation:Tuberous_sclerosis:8824881,11741832,15483652&chr16:2120572:G>A:TSC2:NM_000548.3:c.1832G>A:p…	het:1;	1	1
MYO7A	IRD	14:70245340:G:A	11:76891016:G:A	None	intron_variant	.	2908	0.169876	0.398556	1	.	.	.	.	.	.	.	.	.	.	.	.	.	.	.	.	.	.	.	.	het:665;hom:247;	8	912
HMCN1	IRD	1:43311516:G:A	1:186047226:G:A	None	intron_variant	.	3606	0	0.00138658	1	.	.	.	.	.	.	.	.	.	.	.	.	.	.	.	.	.	.	.	.	het:5;	3	5
SNRNP200	IRD	13:704410:C:A	2:96957501:C:A	None	synonymous_variant	synonymous_SNV	868	0	0.00115207	1	.	.	.	.	.	.	.	.	.	.	.	.	.	.	.	.	.	.	.	.	het:1;	1	1
IFT172	IRD	13:81492931:C:T	2:27681667:G:A	None	synonymous_variant	synonymous_SNV	868	0	0.00115207	1	.	.	.	.	.	.	.	.	.	.	.	.	.	.	.	.	.	.	.	.	het:1;	1	1
DIP2A	ND	3:234228:A:G	21:47969885:T:C	None	intron_variant	.	868	0	0.00115207	1	.	.	.	.	.	.	.	.	.	.	.	.	.	.	.	.	.	.	.	.	het:1;	1	1
LRP1B	IRD	12:27824125:G:C	2:141457928:G:C	None	missense_variant	nonsynonymous_SNV	3676	0.00489663	0.0688248	0	0.698	22.5	0.004	0.019	2.885	0.3756	0.7389	4.767	0.998	1	1	2.1e-05	0.984963	-3.12	-3.53	0.733	0.642	0.995314	3.56	.	het:235;hom:9;	8	244
ZGPAT	IRD	10:98944891:G:A	20:62366756:G:A	None	missense_variant	nonsynonymous_SNV	3684	0.287731	0.528502	0.0001056	0.036	11.39	0.256	0.035	1.775	-1.0295	0.0365	1.591	-0.316	0.841	0	0.127368	0.975967	1.93	-2.28	0.086	.	0.760794	2.22	.	het:887;hom:530;	8	1417
ADGRA3	IRD	5:21496160:A:G	4:22517140:A:G	None	intron_variant	.	2850	0.145965	0.370175	0.999996	.	.	.	.	.	.	.	.	.	.	.	.	.	.	.	.	.	.	.	.	het:639;hom:208;	8	847
NBAS	IRD	13:93436844:G:C	2:15615910:C:G	None	synonymous_variant	synonymous_SNV	870	0	0.00229885	0.589399	.	.	.	.	.	.	.	.	.	.	.	.	.	.	.	.	.	.	.	.	het:2;	1	2
CACNA1H	ND	20:1217209:C:T	16:1269106:C:T	None	synonymous_variant	synonymous_SNV	866	0	0.00230947	1	.	.	.	.	.	.	.	.	.	.	.	.	.	.	.	.	.	.	.	chr16:1269095:C>T:CACNA1H:NM_021098.2:c.6013C>T:p.R2005C:In_vitro_or_in_vivo_functional_polymorphism:Altered_channel_function:17696120&	het:2;	1	2
CNGA1	IRD	5:47342511:A:G	4:47939074:A:G	None	synonymous_variant	synonymous_SNV	3686	0.0309278	0.162778	0	.	8.603	.	.	.	.	.	.	.	.	.	.	.	.	.	.	.	.	.	.	het:486;hom:57;	8	543
ABCA4	IRD	1:130144772:G:A	1:94487184:C:T	None	intron_variant	.	870	0	0.00229885	0.999996	.	.	.	.	.	.	.	.	.	.	.	.	.	.	.	.	.	.	.	chr1:94487194:A>G:ABCA4:NM_000350.2:c.4848+2T>C::Disease_causing_mutation:Cone-rod_dystrophy:18285826&	het:2;	1	2
EP300	ND	10:10338652:G:A	22:41574450:C:T	None	synonymous_variant	synonymous_SNV	870	0	0.00229885	1	.	.	.	.	.	.	.	.	.	.	.	.	.	.	.	.	.	.	.	.	het:2;	1	2
PROM1	IRD	5:14970960:A:G	4:15972674:A:G	None	3_prime_UTR_variant	.	868	0	0.00115207	1	.	.	.	.	.	.	.	.	.	.	.	.	.	.	.	.	.	.	.	.	het:1;	1	1
CNNM4	IRD	13:1169600:T:C	2:97498347:T:C	None	synonymous_variant	synonymous_SNV	870	0	0.00229885	0.999964	.	.	.	.	.	.	.	.	.	.	.	.	.	.	.	.	.	.	.	.	het:2;	1	2
LRP1B	IRD	12:28140903:T:G	2:141777485:T:G	None	splice_region_variant&intron_variant	.	868	0	0.00115207	1	.	.	.	.	.	.	.	.	.	.	.	.	.	.	.	.	.	.	.	.	het:1;	1	1
HMCN1	IRD	1:43336546:T:G	1:186072588:T:G	None	intron_variant	.	870	0	0.00229885	1	.	.	.	.	.	.	.	.	.	.	.	.	.	.	.	.	.	.	.	.	het:2;	1	2
GPR179	IRD	16:49384512:A:G	17:36492942:A:G	None	synonymous_variant	synonymous_SNV	870	0	0.00229885	0.999979	.	.	.	.	.	.	.	.	.	.	.	.	.	.	.	.	.	.	.	.	het:2;	1	2
PNPLA6	IRD	19:7480751:C:A	19:7600916:C:A	None	intron_variant	.	1788	0.173378	0.420022	0	.	12.24	.	.	.	.	.	.	.	.	.	.	.	.	.	.	.	.	.	.	het:441;hom:155;	8	596
DIP2A	ND	3:218088:G:A	21:47985655:C:T	None	synonymous_variant	synonymous_SNV	2362	0	0.00042337	0.0908809	.	0.499	.	.	.	.	.	.	.	.	.	.	.	.	.	.	.	.	.	.	het:1;	1	1
CACNA2D4	IRD	11:1955804:C:T	12:1988249:C:T	None	intron_variant	.	870	0	0.00229885	1	.	.	.	.	.	.	.	.	.	.	.	.	.	.	.	.	.	.	.	.	het:2;	1	2
CEP290	IRD	11:87789859:T:A	12:88520129:T:A	None	synonymous_variant	synonymous_SNV	870	0	0.00229885	1	.	.	.	.	.	.	.	.	.	.	.	.	.	.	.	.	.	.	.	.	het:2;	1	2
ARL6	IRD	2:178173561:C:G	3:97486925:G:C	None	splice_region_variant&5_prime_UTR_variant	.	868	0	0.00115207	1	.	.	.	.	.	.	.	.	.	.	.	.	.	.	.	.	.	.	.	.	het:1;	1	1
PPT1	IRD	1:184488445:T:C	1:40562915:A:G	None	5_prime_UTR_variant	.	862	0	0.00116009	1	.	.	.	.	.	.	.	.	.	.	.	.	.	.	.	.	.	.	.	chr1:40562908:C>T:PPT1:NM_000310.3:c.3G>A:p.M1I:Disease_causing_mutation:Neuronal_ceroid_lipofuscinosis,_late_infantile:9664077&	het:1;	1	1
PDZD7	IRD	9:101483335:G:A	10:102768529:G:A	Uncertain_significance	missense_variant	nonsynonymous_SNV	3232	0.0154703	0.115099	2.982e-05	0.183	16.51	.	.	.	0.1158	0.4791	2.449	0.017	1	0.899	.	.	.	.	0.213	.	0.896896	0.605	.	het:322;hom:25;	8	347
SLC6A5	IRD	14:44970958:A:C	11:20628701:T:G	None	intron_variant	.	868	0	0.00115207	0.999991	.	.	.	.	.	.	.	.	.	.	.	.	.	.	.	.	.	.	.	.	het:1;	1	1
PRPF8	IRD	16:1512558:G:A	17:1554615:G:A	None	intron_variant	.	870	0	0.00229885	1	.	.	.	.	.	.	.	.	.	.	.	.	.	.	.	.	.	.	.	.	het:2;	1	2
TNRC6B	ND	10:11208768:C:T	22:40718960:G:A	None	synonymous_variant	synonymous_SNV	870	0	0.00229885	1	.	.	.	.	.	.	.	.	.	.	.	.	.	.	.	.	.	.	.	.	het:2;	1	2
OXTR	ND	2:140087363:C:T	3:8794666:C:T	None	synonymous_variant	synonymous_SNV	3684	0.115092	0.328447	4.03753e-05	.	0.171	.	.	.	.	.	.	.	.	.	.	.	.	.	.	.	.	.	.	het:786;hom:212;	8	998
UNC119	IRD	16:24170114:A:G	17:26874309:A:G	None	3_prime_UTR_variant	.	870	0	0.00114943	0.999988	.	.	.	.	.	.	.	.	.	.	.	.	.	.	.	.	.	.	.	.	het:1;	1	1
TRPM1	IRD	7:7246932:C:T	15:31294010:G:A	None	downstream_gene_variant	.	868	0	0.00115207	1	.	.	.	.	.	.	.	.	.	.	.	.	.	.	.	.	.	.	.	.	het:1;	1	1
LRP1B	IRD	12:28076689:T:G	2:141709484:T:G	None	synonymous_variant	synonymous_SNV	868	0	0.00115207	0.999996	.	.	.	.	.	.	.	.	.	.	.	.	.	.	.	.	.	.	.	.	het:1;	1	1
TSC2	ND	20:2078866:G:A	16:2098766:G:A	None	intron_variant	.	868	0	0.00115207	1	.	.	.	.	.	.	.	.	.	.	.	.	.	.	.	.	.	.	.	chr16:2098753:GAG>G:TSC2:NM_000548.3:c.138_138+1delAG:Disease_causing_mutation:Tuberous_sclerosis:15595939&chr16:2098755:G>A:TSC2:NM_000548.3:c.138+1G>A::Disease_causing_mutation:Tuberous_sclerosis:8990012&chr16:2098756:T>C:TSC2:NM_000548.3:c.138+2T>C::Disease_causing_mutation:Tuberous_sclerosis:18772611&chr16:2098759:G>A:TSC2:NM_000548.3:c.138+5G>A::Disease_causing_mutation:Tuberous_sclerosis:10…	het:1;	1	1
ZGPAT	IRD	10:98945373:G:A	20:62367238:G:A	None	synonymous_variant	synonymous_SNV	3686	0.0086815	0.0892566	0	.	10.5	.	.	.	.	.	.	.	.	.	.	.	.	.	.	.	.	.	.	het:297;hom:16;	8	313
CNTNAP2	ND	3:174013451:G:A	7:147336382:G:A	None	synonymous_variant	synonymous_SNV	868	0	0.00115207	1	.	.	.	.	.	.	.	.	.	.	.	.	.	.	.	.	.	.	.	.	het:1;	1	1
USH2A	IRD	1:73746678:A:G	1:216420158:A:G	None	synonymous_variant	synonymous_SNV	870	0	0.00229885	1	.	.	.	.	.	.	.	.	.	.	.	.	.	.	.	.	.	.	.	.	het:2;	1	2
ADGRA3	IRD	5:21403175:T:G	4:22425792:T:G	None	intron_variant	.	3642	0.0549149	0.21911	0	.	3.792	.	.	.	.	.	.	.	.	.	.	.	.	.	.	.	.	.	.	het:598;hom:100;	8	698
CLN6	IRD	7:44876010:G:A	15:68504005:G:A	Conflicting_interpretations_of_pathogenicity	splice_region_variant&intron_variant	.	2364	0	0.00126904	0.0122397	.	9.583	0	.	.	.	.	-0.091	-0.308	0.081	0.082	.	1	-3.67	0.83	0.145	.	0.822936	2.4	MATCH-chr15:68504005:G>A:CLN6:NM_017882.2:c.486+8C>T::Disease_causing_mutation:Neuronal_ceroid_lipofuscinosis,_late_infantile:21990111&chr15:68504012:C>A:CLN6:NM_017882.2:c.486+1G>T::Disease_causing_mutation:Neuronal_ceroid_lipofuscinosis,_late_infantile:12673792&chr15:68504014:A>C:CLN6:NM_017882.2:c.485T>G:p.L162R:Disease_causing_mutation:Neuronal_ceroid_lipofuscinosis,_late_infantile:19135028&	het:3;	1	3
PEX19	IRD	1:90655651:G:A	1:160253608:C:T	None	intron_variant	.	868	0	0.00115207	1	.	.	.	.	.	.	.	.	.	.	.	.	.	.	.	.	.	.	.	.	het:1;	1	1
TRIM32	IRD	15:26124612:A:G	9:119461689:T:C	None	synonymous_variant	synonymous_SNV	870	0	0.00229885	1	.	.	.	.	.	.	.	.	.	.	.	.	.	.	.	.	.	.	.	.	het:2;	1	2
NRXN2	ND	14:9883081:A:G	11:64428583:T:C	None	synonymous_variant	synonymous_SNV	868	0	0.00115207	0.999996	.	.	.	.	.	.	.	.	.	.	.	.	.	.	.	.	.	.	.	.	het:1;	1	1
CDH23	IRD	9:65987892:A:G	10:73545432:T:C	None	synonymous_variant	synonymous_SNV	870	0	0.00229885	1	.	.	.	.	.	.	.	.	.	.	.	.	.	.	.	.	.	.	.	.	het:2;	1	2
TUBGCP4	IRD	7:19866496:A:C	15:43669274:A:C	None	intron_variant	.	870	0	0.00229885	1	.	.	.	.	.	.	.	.	.	.	.	.	.	.	.	.	.	.	.	.	het:2;	1	2
CNNM4	IRD	13:1165044:A:G	2:97493873:A:G	None	missense_variant	nonsynonymous_SNV	3686	0.00434075	0.0746066	0	0.072	21.5	0.316	0.108	1.72	-1.0966	0.0765	2.162	0.202	1	0.998	4e-06	0.999241	0.99	-1.73	0.072	0.397	0.99634	2.69	.	het:259;hom:8;	8	267
GPR179	IRD	16:49375243:A:G	17:36483584:A:G	None	synonymous_variant	synonymous_SNV	868	0	0.00115207	0.999162	.	.	.	.	.	.	.	.	.	.	.	.	.	.	.	.	.	.	.	.	het:1;	1	1
SEMA4A	IRD	1:94790306:T:C	1:156145450:A:G	None	splice_region_variant&intron_variant	.	870	0	0.00229885	0.999996	.	.	.	.	.	.	.	.	.	.	.	.	.	.	.	.	.	.	.	.	het:2;	1	2
SNRNP200	IRD	13:689964:C:T	2:96942839:C:T	None	synonymous_variant	synonymous_SNV	870	0	0.00229885	1	.	.	.	.	.	.	.	.	.	.	.	.	.	.	.	.	.	.	.	.	het:2;	1	2
ARL6	IRD	2:178123692:G:A	3:97535306:C:T	None	intron_variant	.	870	0	0.00229885	1	.	.	.	.	.	.	.	.	.	.	.	.	.	.	.	.	.	.	.	.	het:2;	1	2
CEP250	IRD	10:70720883:A:G	20:34090445:A:G	None	synonymous_variant	synonymous_SNV	868	0	0.00115207	1	.	.	.	.	.	.	.	.	.	.	.	.	.	.	.	.	.	.	.	.	het:1;	1	1
GDF6	IRD	8:96485523:G:A	8:97172969:G:A	None	5_prime_UTR_variant	.	3210	0.00685358	0.0713396	0	.	14.75	.	.	.	.	.	.	.	.	.	.	.	.	.	.	.	.	.	.	het:207;hom:11;	8	218
EP400	ND	11:131891976:G:C	12:132529856:G:C	None	splice_region_variant&intron_variant	.	868	0	0.00115207	0.999908	.	.	.	.	.	.	.	.	.	.	.	.	.	.	.	.	.	.	.	.	het:1;	1	1
FBLN5	IRD	7:154083594:A:G	14:92403564:A:G	None	intron_variant	.	868	0	0.00115207	0.999996	.	.	.	.	.	.	.	.	.	.	.	.	.	.	.	.	.	.	.	.	het:1;	1	1
CNTN4	ND	2:134178800:T:C	3:2908438:T:C	None	splice_region_variant&synonymous_variant	synonymous_SNV	870	0	0.00229885	0.999996	.	.	.	.	.	.	.	.	.	.	.	.	.	.	.	.	.	.	.	.	het:2;	1	2
PAX2	IRD	9:101221119:C:T	10:102510580:C:T	None	synonymous_variant	synonymous_SNV	870	0	0.00229885	1	.	.	.	.	.	.	.	.	.	.	.	.	.	.	.	.	.	.	.	.	het:2;	1	2
ILF2	ND	1:97397349:G:A	1:153640565:C:T	None	intron_variant	.	870	0	0.00229885	1	.	.	.	.	.	.	.	.	.	.	.	.	.	.	.	.	.	.	.	.	het:2;	1	2
ADGRV1	IRD	6:87510307:T:C	5:89949540:T:C	None	synonymous_variant	synonymous_SNV	870	0	0.00229885	0.999959	.	.	.	.	.	.	.	.	.	.	.	.	.	.	.	.	.	.	.	.	het:2;	1	2
C3	IRD	19:6608945:G:A	19:6690629:G:A	None	intron_variant	.	868	0	0.00115207	1	.	.	.	.	.	.	.	.	.	.	.	.	.	.	.	.	.	.	.	.	het:1;	1	1
GNAT1	IRD	2:106316939:T:C	3:50231327:T:C	None	intron_variant	.	870	0	0.00229885	1	.	.	.	.	.	.	.	.	.	.	.	.	.	.	.	.	.	.	.	.	het:2;	1	2
CEP164	IRD	14:110456058:T:A	11:117261877:T:A	None	synonymous_variant	synonymous_SNV	870	0	0.00229885	1	.	.	.	.	.	.	.	.	.	.	.	.	.	.	.	.	.	.	.	.	het:2;	1	2
OTX2	IRD	7:118903914:C:A	14:57269091:C:A	None	intron_variant	.	868	0	0.00115207	0.999996	.	.	.	.	.	.	.	.	.	.	.	.	.	.	.	.	.	.	.	.	het:1;	1	1
GDF6	IRD	8:96469468:A:G	8:97156775:A:G	None	3_prime_UTR_variant	.	870	0	0.00229885	0.999996	.	.	.	.	.	.	.	.	.	.	.	.	.	.	.	.	.	.	.	.	het:2;	1	2
ANK2	ND	5:111346783:A:G	4:113970979:A:G	None	intron_variant	.	870	0	0.00114943	0.99998	.	.	.	.	.	.	.	.	.	.	.	.	.	.	.	.	.	.	.	.	het:1;	1	1
MYO9B	ND	19:16693455:A:G	19:17308692:A:G	None	intron_variant	.	868	0	0.00115207	0.999972	.	.	.	.	.	.	.	.	.	.	.	.	.	.	.	.	.	.	.	.	het:1;	1	1
TMEM237	IRD	12:88947288:G:A	2:202503781:G:A	None	intron_variant	.	870	0	0.00229885	1	.	.	.	.	.	.	.	.	.	.	.	.	.	.	.	.	.	.	.	.	het:2;	1	2
VPS13B	ND	8:99917001:C:T	8:100654188:C:T	None	synonymous_variant	synonymous_SNV	870	0	0.00229885	1	.	.	.	.	.	.	.	.	.	.	.	.	.	.	.	.	.	.	.	chr8:100654203:C>CC:VPS13B:NM_017890.4:c.5461dupC:Disease_causing_mutation:Cohen_syndrome:16648375&	het:2;	1	2
BEST1	IRD	14:12162644:A:G	11:61730396:T:C	None	synonymous_variant	synonymous_SNV	870	0	0.00229885	1	.	.	.	.	.	.	.	.	.	.	.	.	.	.	.	.	.	.	.	.	het:2;	1	2
VCAN	IRD	6:80329851:T:C	5:82833193:T:C	None	synonymous_variant	synonymous_SNV	870	0	0.00229885	1	.	.	.	.	.	.	.	.	.	.	.	.	.	.	.	.	.	.	.	.	het:2;	1	2
COL2A1	IRD	11:47541137:A:G	12:48378385:A:G	None	splice_region_variant&intron_variant	.	870	0	0.00229885	1	.	.	.	.	.	.	.	.	.	.	.	.	.	.	.	.	.	.	.	.	het:2;	1	2
AHI1	IRD	4:38899498:A:C	6:135606840:A:C	None	intron_variant	.	3478	0.350776	0.589707	1	.	.	.	.	.	.	.	.	.	.	.	.	.	.	.	.	.	.	.	.	het:831;hom:610;	8	1441
GPR179	IRD	16:49378447:C:T	17:36486821:C:T	None	synonymous_variant	synonymous_SNV	868	0	0.00230415	1	.	.	.	.	.	.	.	.	.	.	.	.	.	.	.	.	.	.	.	.	het:2;	1	2
NCKAP1	ND	12:70086541:C:T	2:183859629:C:T	None	intron_variant	.	3146	0	0.00286078	0.999899	.	.	.	.	.	.	.	.	.	.	.	.	.	.	.	.	.	.	.	.	het:9;	3	9
INPP5E	IRD	15:1819420:G:C	9:139324879:C:G	None	intron_variant	.	870	0	0.00229885	1	.	.	.	.	.	.	.	.	.	.	.	.	.	.	.	.	.	.	.	.	het:2;	1	2
GRM6	IRD	6:176387902:C:T	5:178418517:C:T	None	synonymous_variant	synonymous_SNV	870	0	0.00229885	1	.	.	.	.	.	.	.	.	.	.	.	.	.	.	.	.	.	.	.	.	het:2;	1	2
IFT140	IRD	20:1629030:A:G	16:1652604:A:G	None	intron_variant	.	870	0	0.00229885	1	.	.	.	.	.	.	.	.	.	.	.	.	.	.	.	.	.	.	.	.	het:2;	1	2
SDCCAG8	IRD	1:5791525:C:G	1:243507580:G:C	None	missense_variant	nonsynonymous_SNV	3650	0.0378082	0.174521	0	0.228	27.3	0.199	0.982	2.655	-0.8588	0.2434	5.203	0.998	1	1	2e-06	0.9999	0.46	-1.26	0.573	0.052	0.997318	6.07	chr1:243507579:GG>G:SDCCAG8:NM_006642.3:c.1420delG:Disease_causing_mutation:Retinal-renal_ciliopathy:20835237,21866095,22190896&	het:499;hom:69;	8	568
ADAM9	IRD	8:39648706:A:G	8:39022361:A:G	None	splice_region_variant&intron_variant	.	870	0	0.00229885	1	.	.	.	.	.	.	.	.	.	.	.	.	.	.	.	.	.	.	.	.	het:2;	1	2
COL11A1	IRD	1:121253955:T:C	1:103431019:A:G	None	intron_variant	.	870	0	0.00229885	0.999996	.	.	.	.	.	.	.	.	.	.	.	.	.	.	.	.	.	.	.	.	het:2;	1	2
DIP2A	ND	3:234249:T:C	21:47969864:A:G	None	intron_variant	.	3684	0.048317	0.218784	0	.	9.078	.	.	.	.	.	.	.	.	.	.	.	.	.	.	.	.	.	.	het:628;hom:89;	8	717
DMD	IRD	X:32780451:C:G	X:32862995:C:G	None	intron_variant	.	868	0	0.00230415	0.999989	.	.	.	.	.	.	.	.	.	.	.	.	.	.	.	.	.	.	.	.	het:2;	1	2
NPHP4	IRD	1:218664304:G:A	1:5935173:C:T	None	intron_variant	.	2330	0.211159	0.455365	0	.	.	.	.	.	.	.	.	.	.	.	.	.	.	.	.	.	.	.	.	het:569;hom:246;	8	815
MECP2	ND	X:150024364:C:A	X:153298349:C:A	None	upstream_gene_variant	.	866	0	0.00115473	1	.	.	.	.	.	.	.	.	.	.	.	.	.	.	.	.	.	.	.	.	het:1;	1	1
TMEM237	IRD	12:88940443:A:G	2:202496941:A:G	None	intron_variant	.	870	0	0.00229885	1	.	.	.	.	.	.	.	.	.	.	.	.	.	.	.	.	.	.	.	.	het:2;	1	2
GRIN2B	ND	11:14951907:A:G	12:13717361:A:G	None	synonymous_variant	synonymous_SNV	870	0	0.00229885	1	.	.	.	.	.	.	.	.	.	.	.	.	.	.	.	.	.	.	.	.	het:2;	1	2
GNB3	IRD	11:7007325:G:A	12:6950737:G:A	None	intron_variant	.	3480	0.00344828	0.0551724	0	.	10.84	.	.	.	.	.	.	.	.	.	.	.	.	.	.	.	.	.	.	het:180;hom:6;	8	186
FLVCR1	IRD	1:70363602:A:G	1:213062553:A:G	None	synonymous_variant	synonymous_SNV	870	0	0.00229885	0.999996	.	.	.	.	.	.	.	.	.	.	.	.	.	.	.	.	.	.	.	chr1:213062551:G>C:FLVCR1:NM_014053.3:c.1477G>C:p.G493R:Disease_causing_mutation:Posterior_column_ataxia_&_retinitis_pigmentosa:21267618,22483575&	het:2;	1	2
APOB	IRD	13:87974800:G:A	2:21229315:C:T	None	synonymous_variant	synonymous_SNV	870	0	0.00229885	1	.	.	.	.	.	.	.	.	.	.	.	.	.	.	.	.	.	.	.	.	het:2;	1	2
MPV17	IRD	13:81639046:T:C	2:27535888:A:G	None	synonymous_variant	synonymous_SNV	870	0	0.00229885	1	.	.	.	.	.	.	.	.	.	.	.	.	.	.	.	.	.	.	.	chr2:27535898:C>T:MPV17:NM_002437.4:c.149G>A:p.R50Q:Disease_causing_mutation:Mitochondrial_DNA_depletion_syndrome,_hepatocerebral:16582910,16909392&chr2:27535899:G>A:MPV17:NM_002437.4:c.148C>T:p.R50W:Disease_causing_mutation:Mitochondrial_DNA_depletion_syndrome,_hepatocerebral:16582910,25016221&	het:2;	1	2
PHYH	IRD	9:14441244:A:T	10:13337624:A:T	None	intron_variant	.	2344	0.264505	0.502133	1	.	.	.	.	.	.	.	.	.	.	.	.	.	.	.	.	.	.	.	.	het:557;hom:310;	8	867
GRM6	IRD	6:176383341:G:A	5:178413989:G:A	None	splice_region_variant&intron_variant	.	868	0	0.00115207	1	.	.	.	.	.	.	.	.	.	.	.	.	.	.	.	.	.	.	.	.	het:1;	1	1
ANKRD11	ND	20:76310666:G:A	16:89349257:G:A	None	synonymous_variant	synonymous_SNV	868	0	0.00115207	0.999988	.	.	.	.	.	.	.	.	.	.	.	.	.	.	.	.	.	.	.	.	het:1;	1	1
MET	ND	3:142983371:A:G	7:116403283:A:G	None	synonymous_variant	synonymous_SNV	870	0	0.00229885	0.999996	.	.	.	.	.	.	.	.	.	.	.	.	.	.	.	.	.	.	.	.	het:2;	1	2
CFB	IRD	4:137545243:T:C	6:31918558:A:G	None	intron_variant	.	870	0	0.00229885	0.996817	.	.	.	.	.	.	.	.	.	.	.	.	.	.	.	.	.	.	.	.	het:2;	1	2
CNTN4	ND	2:134211915:A:G	3:2942358:A:G	None	intron_variant	.	870	0	0.00229885	1	.	.	.	.	.	.	.	.	.	.	.	.	.	.	.	.	.	.	.	.	het:2;	1	2
VPS13B	ND	8:100049770:C:T	8:100790886:C:T	None	intron_variant	.	870	0	0.00229885	1	.	.	.	.	.	.	.	.	.	.	.	.	.	.	.	.	.	.	.	.	het:2;	1	2
VPS13B	ND	8:100091385:G:A	8:100832263:G:A	None	synonymous_variant	synonymous_SNV	3660	0	0.00163934	1	.	.	.	.	.	.	.	.	.	.	.	.	.	.	.	.	.	.	.	chr8:100832259:A>G:VPS13B:NM_017890.4:c.8978A>G:p.N2993S:Disease_causing_mutation:Cohen_syndrome:15141358&	het:6;	2	6
WDR19	IRD	5:38350812:C:T	4:39233829:C:T	None	synonymous_variant	synonymous_SNV	3666	0.00436443	0.0515548	4.01284e-06	.	7.43	.	.	.	.	.	.	.	.	.	.	.	.	.	.	.	.	.	.	het:173;hom:8;	8	181
ARID1B	ND	4:63403890:C:T	6:157406048:C:T	None	intron_variant	.	870	0	0.00229885	1	.	.	.	.	.	.	.	.	.	.	.	.	.	.	.	.	.	.	.	.	het:2;	1	2
IMPG2	IRD	2:174887953:G:A	3:100963231:C:T	None	synonymous_variant	synonymous_SNV	870	0	0.00229885	1	.	.	.	.	.	.	.	.	.	.	.	.	.	.	.	.	.	.	.	.	het:2;	1	2
DHCR7	ND	14:3520474:C:T	11:71146195:G:A	Conflicting_interpretations_of_pathogenicity	3_prime_UTR_variant	.	3684	0	0.00217155	0.00843125	0.18	0.604	0	.	.	0.4232	0.7998	-0.065	-0.379	0	0	.	1	-4.7	1.14	0.112	.	0.430422	-4.54	.	het:8;	2	8
LRP5	IRD	14:6419133:T:C	11:68125241:A:G	None	synonymous_variant	synonymous_SNV	870	0	0.00229885	1	.	.	.	.	.	.	.	.	.	.	.	.	.	.	.	.	.	.	.	chr11:68125236:G>A:LRP5:NM_002335.2:c.607G>A:p.D203N:Disease_causing_mutation:Osteoporosis-pseudoglioma_syndrome:16252235&	het:2;	1	2
DRAM2	IRD	1:113043774:T:G	1:111659539:A:C	None	3_prime_UTR_variant	.	870	0	0.00229885	1	.	.	.	.	.	.	.	.	.	.	.	.	.	.	.	.	.	.	.	.	het:2;	1	2
SLC7A14	IRD	2:75388051:T:C	3:170185161:T:C	None	synonymous_variant	synonymous_SNV	870	0	0.00229885	1	.	.	.	.	.	.	.	.	.	.	.	.	.	.	.	.	.	.	.	.	het:2;	1	2
LRAT	IRD	5:152380017:G:A	4:155665474:G:A	None	5_prime_UTR_variant	.	3686	0.0206186	0.141074	0	.	7.989	.	.	.	.	.	.	.	.	.	.	.	.	.	.	.	.	.	chr4:155665489:CC>C:LRAT:NM_004744.3:c.12delC:Disease_causing_mutation:Retinitis_punctata_albescens:22559933&	het:444;hom:38;	8	482
PNPLA6	IRD	19:7486737:C:T	19:7606877:C:T	None	synonymous_variant	synonymous_SNV	870	0	0.00229885	1	.	.	.	.	.	.	.	.	.	.	.	.	.	.	.	.	.	.	.	.	het:2;	1	2
HK1	IRD	9:68500813:A:C	10:71060664:T:G	None	intron_variant	.	3652	0.050931	0.218237	0	.	0.429	.	.	.	.	.	.	.	.	.	.	.	.	.	.	.	.	.	.	het:611;hom:93;	8	704
GIGYF1	ND	3:42766506:T:C	7:100280957:T:C	None	synonymous_variant	synonymous_SNV	868	0	0.00115207	1	.	.	.	.	.	.	.	.	.	.	.	.	.	.	.	.	.	.	.	.	het:1;	1	1
PRPF8	IRD	16:1512974:T:G	17:1555026:T:G	None	synonymous_variant	synonymous_SNV	870	0	0.00229885	0.999996	.	.	.	.	.	.	.	.	.	.	.	.	.	.	.	.	.	.	.	.	het:2;	1	2
SLC6A4	ND	16:25883072:T:C	17:28548965:T:C	None	synonymous_variant	synonymous_SNV	870	0	0.00229885	0.999861	.	.	.	.	.	.	.	.	.	.	.	.	.	.	.	.	.	.	.	chr17:28548967:T>C:SLC6A4:NM_001045.4:c.10A>G:p.T4A:In_vitro_or_in_vivo_functional_polymorphism:Enhanced_5-HT_transport_activity:16055563&	het:2;	1	2
CLN6	IRD	7:44882790:G:A	15:68510886:G:A	None	synonymous_variant	synonymous_SNV	3684	0	0.00162866	1	.	.	.	.	.	.	.	.	.	.	.	.	.	.	.	.	.	.	.	chr15:68510871:c>ca:CLN6:NM_017882.2:c.198+2dupT:Disease_causing_mutation:Neuronal_ceroid_lipofuscinosis,_late_infantile:12815591&chr15:68510887:C>T:CLN6:NM_017882.2:c.185G>A:p.R62H:Disease_causing_mutation:Neuronal_ceroid_lipofuscinosis,_late_infantile:12815591&chr15:68510888:G>A:CLN6:NM_017882.2:c.184C>T:p.R62C:Disease_causing_mutation:Neuronal_ceroid_lipofuscinosis,_late_infantile:19135028&	het:6;	1	6
ZNF423	IRD	20:36711709:A:G	16:49670552:A:G	None	synonymous_variant	synonymous_SNV	870	0	0.00229885	0.996743	.	.	.	.	.	.	.	.	.	.	.	.	.	.	.	.	.	.	.	.	het:2;	1	2
ABCC6	IRD	20:15773352:A:C	16:16295838:A:C	None	intron_variant	.	870	0	0.00229885	1	.	.	.	.	.	.	.	.	.	.	.	.	.	.	.	.	.	.	.	.	het:2;	1	2
ABCC6	IRD	20:15762608:C:T	16:16286787:C:T	None	splice_region_variant&intron_variant	.	868	0	0.00115207	0.999996	.	.	.	.	.	.	.	.	.	.	.	.	.	.	.	.	.	.	.	.	het:1;	1	1
NAA15	ND	5:137237663:T:C	4:140262058:T:C	None	splice_region_variant&intron_variant	.	3662	0.058438	0.227471	0	.	13.49	.	.	.	.	.	.	.	.	.	.	.	.	.	.	.	.	.	.	het:619;hom:107;	8	726
PTEN	ND	9:88217522:A:G	10:89717589:A:G	None	intron_variant	.	870	0	0.00229885	1	.	.	.	.	.	.	.	.	.	.	.	.	.	.	.	.	.	.	.	.	het:2;	1	2
CDH23	IRD	9:66047651:T:C	10:73485292:A:G	None	intron_variant	.	870	0	0.00229885	0.999979	.	.	.	.	.	.	.	.	.	.	.	.	.	.	.	.	.	.	.	.	het:2;	1	2
IFT172	IRD	13:81505121:C:T	2:27668796:G:A	None	splice_region_variant&synonymous_variant	synonymous_SNV	870	0	0.00229885	1	.	.	.	.	.	.	.	.	.	.	.	.	.	.	.	.	.	.	.	.	het:2;	1	2
C3	IRD	19:6631430:C:T	19:6714098:C:T	None	splice_region_variant&intron_variant	.	3666	0.0823786	0.281233	0	.	.	.	.	.	.	.	.	.	.	.	.	.	.	.	.	.	.	.	.	het:729;hom:151;	8	880
ARID1B	ND	4:63506937:G:A	6:157502088:G:A	None	intron_variant	.	2354	0.148683	0.353866	0	.	12.16	.	.	.	.	.	.	.	.	.	.	.	.	.	.	.	.	.	.	het:483;hom:175;	8	658
C3	IRD	19:6614973:C:T	19:6696382:C:T	None	splice_region_variant&intron_variant	.	870	0	0.00229885	1	.	.	.	.	.	.	.	.	.	.	.	.	.	.	.	.	.	.	.	.	het:2;	1	2
WDR19	IRD	5:38385155:G:A	4:39274703:G:A	None	intron_variant	.	1978	0.0242669	0.127907	0	.	.	.	.	.	.	.	.	.	.	.	.	.	.	.	.	.	.	.	.	het:205;hom:24;	8	229
HTRA1	IRD	9:122974941:A:G	10:124266852:A:G	None	intron_variant	.	870	0	0.00229885	0.999857	.	.	.	.	.	.	.	.	.	.	.	.	.	.	.	.	.	.	.	.	het:2;	1	2
CNGA1	IRD	5:47357567:T:G	4:47954625:T:G	None	synonymous_variant	synonymous_SNV	870	0	0.00229885	0.999928	.	.	.	.	.	.	.	.	.	.	.	.	.	.	.	.	.	.	.	chr4:47954625:G>A:CNGA1:NM_000087.3:c.94C>T:p.R32*:Disease_causing_mutation:Retinitis_pigmentosa:12362048&	het:2;	1	2
ADNP	ND	10:86130811:A:T	20:49509745:A:T	None	synonymous_variant	synonymous_SNV	3688	0.0482646	0.22641	0	.	3.073	.	.	.	.	.	.	.	.	.	.	.	.	.	.	.	.	.	.	het:657;hom:89;	8	746
CACNA1F	IRD	X:49196543:G:A	X:49065653:G:A	None	intron_variant	.	870	0	0.00229885	0.999988	.	.	.	.	.	.	.	.	.	.	.	.	.	.	.	.	.	.	.	.	het:2;	1	2
EP400	ND	11:131851534:T:C	12:132489598:T:C	None	intron_variant	.	2358	0.252757	0.50212	1	.	.	.	.	.	.	.	.	.	.	.	.	.	.	.	.	.	.	.	.	het:588;hom:298;	8	886
ABCC6	IRD	20:15733489:C:G	16:16256921:C:G	None	synonymous_variant	synonymous_SNV	870	0	0.00229885	0.999996	.	.	.	.	.	.	.	.	.	.	.	.	.	.	.	.	.	.	.	chr16:16256929:G>A:ABCC6:NM_001171.5:c.3427C>T:p.Q1143*:Disease_causing_mutation:Pseudoxanthoma_elasticum,_autosomal_recessive:17617515&chr16:16256935:G>A:ABCC6:NM_001171.5:c.3421C>T:p.R1141*:Disease_causing_mutation:Pseudoxanthoma_elasticum,_autosomal_recessive:10811882,10835643,12176944&	het:2;	1	2
ADGRV1	IRD	6:87831395:C:T	5:90281178:C:T	Likely_benign	synonymous_variant	synonymous_SNV	3690	0.0439024	0.193496	2.03595e-05	.	3.28	.	.	.	.	.	.	.	.	.	.	.	.	.	.	.	.	.	.	het:552;hom:81;	8	633
VPS13B	ND	8:99992853:C:G	8:100729538:C:G	None	synonymous_variant	synonymous_SNV	870	0	0.00229885	1	.	.	.	.	.	.	.	.	.	.	.	.	.	.	.	.	.	.	.	.	het:2;	1	2
VCAN	IRD	6:80345848:C:T	5:82849184:C:T	None	splice_region_variant&synonymous_variant	synonymous_SNV	870	0	0.00229885	0.999992	.	.	.	.	.	.	.	.	.	.	.	.	.	.	.	.	.	.	.	.	het:2;	1	2
KIAA1549	IRD	3:165296529:C:T	7:138566339:C:T	None	intron_variant	.	870	0	0.00229885	0.999963	.	.	.	.	.	.	.	.	.	.	.	.	.	.	.	.	.	.	.	.	het:2;	1	2
SLC7A14	IRD	2:75401571:A:G	3:170198943:A:G	None	synonymous_variant	synonymous_SNV	868	0	0.00115207	0.999797	.	.	.	.	.	.	.	.	.	.	.	.	.	.	.	.	.	.	.	.	het:1;	1	1
CFH	IRD	1:54141401:C:T	1:196694391:C:T	None	missense_variant	nonsynonymous_SNV	480	0	0.302083	0	0.146	17.84	0.11	0.068	1.555	-1.0431	0.1315	0.48	0.065	0.939	0.99	.	0.99	-0.13	-4.12	0.33	0.595	0.944663	3.2	chr1:196694379:G>A:CFH:NM_000186.3:c.1825G>A:p.V609I:Disease_causing_mutation:Haemolytic_uraemic_syndrome,_atypical:20513133,24029428&chr1:196694386:G>A:CFH:NM_000186.3:c.1832G>A:p.C611Y:Disease_causing_mutation:Haemolytic_uraemic_syndrome,_atypical:21877169&	het:145;	1	145
SLC6A4	ND	16:25859011:A:G	17:28525464:A:G	None	3_prime_UTR_variant	.	870	0	0.00229885	0.999979	.	.	.	.	.	.	.	.	.	.	.	.	.	.	.	.	.	.	.	.	het:2;	1	2
TCF3	ND	19:1426970:C:T	19:1625681:C:T	None	synonymous_variant	synonymous_SNV	2764	0.00506512	0.0531838	0	.	.	.	.	.	.	.	.	.	.	.	.	.	.	.	.	.	.	.	.	het:133;hom:7;	7	140
ADIPOR1	IRD	1:60389081:G:T	1:202915637:G:T	None	synonymous_variant	synonymous_SNV	3684	0.0808903	0.267915	0	.	11.28	.	.	.	.	.	.	.	.	.	.	.	.	.	.	.	.	.	.	het:689;hom:149;	8	838
MYO7A	IRD	14:70271455:T:C	11:76917145:T:C	None	synonymous_variant	synonymous_SNV	870	0	0.00229885	0.999889	.	.	.	.	.	.	.	.	.	.	.	.	.	.	.	.	.	.	.	chr11:76917139:C>G:MYO7A:NM_000260.3:c.5637-3C>G::Disease_causing_mutation:Usher_syndrome_1:16963483&chr11:76917141:G>A:MYO7A:NM_000260.3:c.5637-1G>A::Disease_causing_mutation:Usher_syndrome_1b:10930322&chr11:76917153:G>A:MYO7A:NM_000260.3:c.5648G>A:p.R1883Q:Disease_causing_mutation:Usher_syndrome_1b:15660226&	het:2;	1	2
CNGB1	IRD	20:45198894:C:T	16:57991226:C:T	None	intron_variant	.	870	0	0.00229885	1	.	.	.	.	.	.	.	.	.	.	.	.	.	.	.	.	.	.	.	.	het:2;	1	2
DMD	IRD	X:32384510:T:G	X:32466755:T:G	None	splice_region_variant&synonymous_variant	synonymous_SNV	3540	0.0141243	0.0471751	0	.	13.3	.	.	.	.	.	.	.	.	.	.	.	.	.	.	.	.	.	chrX:32466745:TC>T:DMD:NM_004006.2:c.3613delG:Disease_causing_mutation:Muscular_dystrophy,_Becker:20485447&	het:117;hom:25;	8	142
EYS	IRD	4:107859152:C:A	6:65596758:G:T	None	intron_variant	.	2246	0.119323	0.353963	0	.	5.042	.	.	.	.	.	.	.	.	.	.	.	.	.	.	.	.	.	.	het:527;hom:134;	8	661
IFT140	IRD	20:1546828:T:C	16:1570657:T:C	None	synonymous_variant	synonymous_SNV	870	0	0.00229885	0.999996	.	.	.	.	.	.	.	.	.	.	.	.	.	.	.	.	.	.	.	.	het:2;	1	2
NCKAP1	ND	12:70058919:A:C	2:183831936:A:C	None	splice_region_variant&intron_variant	.	3624	0.0932671	0.306567	1	.	.	.	.	.	.	.	.	.	.	.	.	.	.	.	.	.	.	.	.	het:773;hom:169;	8	942
CTNND2	ND	6:11132104:A:T	5:11159774:A:T	None	synonymous_variant	synonymous_SNV	870	0	0.00229885	1	.	.	.	.	.	.	.	.	.	.	.	.	.	.	.	.	.	.	.	.	het:2;	1	2
EP300	ND	10:10340330:A:G	22:41572772:T:C	None	splice_region_variant&intron_variant	.	870	0	0.00229885	1	.	.	.	.	.	.	.	.	.	.	.	.	.	.	.	.	.	.	.	.	het:2;	1	2
ABCC6	IRD	20:15736182:C:T	16:16259623:C:T	None	missense_variant	nonsynonymous_SNV	3684	0.267101	0.500271	0	0.163	12.09	1	0.076	0.63	-0.6369	0.3803	1.44	0.865	0.881	0.877	0.041401	0.963905	-2.17	0.07	0.048	0.588	0.199898	3.43	chr16:16259618:G>T:ABCC6:NM_001171.5:c.3168C>A:p.D1056E:Disease_causing_mutation:Pseudoxanthoma_elasticum:16086317&	het:859;hom:492;	8	1351
IFT172	IRD	13:81502191:G:C	2:27672152:C:G	None	intron_variant	.	870	0	0.00229885	0.999996	.	.	.	.	.	.	.	.	.	.	.	.	.	.	.	.	.	.	.	.	het:2;	1	2
DSCAM	ND	3:6341391:C:G	21:41684189:G:C	None	synonymous_variant	synonymous_SNV	870	0	0.00229885	0.999996	.	.	.	.	.	.	.	.	.	.	.	.	.	.	.	.	.	.	.	.	het:2;	1	2
SEMA4A	IRD	1:94811969:T:C	1:156125682:A:G	None	intron_variant	.	866	0	0.00115473	1	.	.	.	.	.	.	.	.	.	.	.	.	.	.	.	.	.	.	.	.	het:1;	1	1
RP1	IRD	8:55237455:A:C	8:55541645:A:C	None	missense_variant	nonsynonymous_SNV	3690	0.125745	0.349051	0	0.01	0.129	0.449	0	1.265	-1.029	0.0302	-0.108	-0.172	0	0.398	0.174208	1	2.12	0.23	0.054	0.22	0.649245	-5.26	.	het:824;hom:232;	8	1056
SETD5	ND	2:140821589:C:T	3:9516904:C:T	None	intron_variant	.	868	0	0.00115207	1	.	.	.	.	.	.	.	.	.	.	.	.	.	.	.	.	.	.	.	.	het:1;	1	1
IFT140	IRD	20:1551462:C:T	16:1575258:C:T	None	synonymous_variant	synonymous_SNV	3632	0.0677313	0.268722	0	.	7.373	.	.	.	.	.	.	.	.	.	.	.	.	.	.	.	.	.	.	het:730;hom:123;	8	853
EYS	IRD	4:108179995:G:A	6:65300264:C:T	None	synonymous_variant	synonymous_SNV	3592	0.0116927	0.0854677	0	.	0.037	.	.	.	.	.	.	.	.	.	.	.	.	.	.	.	.	.	chr6:65300250:C>G:EYS:NM_001142800.1:c.5510G>C:p.W1837S:Disease_causing_mutation_?:Retinitis_pigmentosa,_autosomal_recessive/Leber_congenital_amaurosis:24265693&chr6:65300254:C>A:EYS:NM_001142800.1:c.5506G>T:p.E1836*:Disease_causing_mutation:Retinitis_pigmentosa,_autosomal_recessive:20696082&	het:265;hom:21;	8	286
SCN2A	ND	12:52548846:C:T	2:166245632:C:T	Likely_benign	synonymous_variant	synonymous_SNV	1350	0.0414815	0.200741	0	.	5.239	.	.	.	.	.	.	.	.	.	.	.	.	.	.	.	.	.	chr2:166245624:A>T:SCN2A:NM_021007.2:c.5308A>T:p.M1770L:Disease	het:215;hom:28;	1	243
SHANK2	ND	14:4322348:C:T	11:70338512:G:A	None	synonymous_variant	synonymous_SNV	870	0	0.00229885	0.999996	.	.	.	.	.	.	.	.	.	.	.	.	.	.	.	.	.	.	.	.	het:2;	1	2
CC2D2A	IRD	5:14455274:G:T	4:15479876:G:T	None	upstream_gene_variant	.	2284	0	0.00744308	1	.	.	.	.	.	.	.	.	.	.	.	.	.	.	.	.	.	.	.	.	het:17;	3	17
TSC1	ND	15:7469963:T:C	9:135777089:A:G	None	splice_region_variant&intron_variant	.	868	0	0.00115207	0.999996	.	.	.	.	.	.	.	.	.	.	.	.	.	.	.	.	.	.	.	chr9:135777077:C>A:TSC1:NM_000368.4:c.2401G>T:p.E801*:Disease_causing_mutation:Tuberous_sclerosis:17304050&	het:1;	1	1
ADGRV1	IRD	6:87653082:T:C	5:90086893:T:C	None	synonymous_variant	synonymous_SNV	870	0	0.00229885	1	.	.	.	.	.	.	.	.	.	.	.	.	.	.	.	.	.	.	.	.	het:2;	1	2
ABCA4	IRD	1:130143057:C:A	1:94488906:G:T	None	intron_variant	.	870	0	0.00229885	1	.	.	.	.	.	.	.	.	.	.	.	.	.	.	.	.	.	.	.	.	het:2;	1	2
CNTNAP2	ND	3:173494798:A:G	7:146825934:A:G	None	splice_region_variant&intron_variant	.	870	0	0.00229885	1	.	.	.	.	.	.	.	.	.	.	.	.	.	.	.	.	.	.	.	chr7:146825928:G>A:CNTNAP2:NM_014141.5:c.1083G>A::Disease_causing_mutation:Intellectual_disability:21827697&	het:2;	1	2
SLC38A8	IRD	20:71028096:C:T	16:84050343:C:T	None	intron_variant	.	2362	0.100762	0.302286	4.06633e-06	.	0.829	.	.	.	.	.	.	.	.	.	.	.	.	.	.	.	.	.	.	het:476;hom:119;	8	595
OAT	IRD	9:124851619:G:A	10:126092492:G:A	None	splice_region_variant&intron_variant	.	868	0	0.00115207	0.999996	.	.	.	.	.	.	.	.	.	.	.	.	.	.	.	.	.	.	.	.	het:1;	1	1
INTS6	ND	17:29828849:A:G	13:51941931:A:G	None	intron_variant	.	870	0	0.00229885	1	.	.	.	.	.	.	.	.	.	.	.	.	.	.	.	.	.	.	.	.	het:2;	1	2
RPE65	IRD	1:155978330:G:A	1:68912377:C:T	None	intron_variant	.	3606	0.0543539	0.201608	0.999996	.	.	.	.	.	.	.	.	.	.	.	.	.	.	.	.	.	.	.	.	het:531;hom:98;	8	629
CHD8	ND	7:83318429:T:C	14:21883864:T:C	None	intron_variant	.	870	0	0.00229885	1	.	.	.	.	.	.	.	.	.	.	.	.	.	.	.	.	.	.	.	.	het:2;	1	2
CACNA2D4	IRD	11:2002626:T:C	12:2027643:T:C	None	upstream_gene_variant	.	3316	0.634499	0.799759	1	.	.	.	.	.	.	.	.	.	.	.	.	.	.	.	.	.	.	.	.	het:548;hom:1052;	8	1600
MYO9B	ND	19:16663568:A:G	19:17278738:A:G	None	intron_variant	.	868	0	0.00115207	0.999988	.	.	.	.	.	.	.	.	.	.	.	.	.	.	.	.	.	.	.	.	het:1;	1	1
GDF6	IRD	8:96469447:G:A	8:97156754:G:A	None	3_prime_UTR_variant	.	868	0	0.00115207	1	.	.	.	.	.	.	.	.	.	.	.	.	.	.	.	.	.	.	.	.	het:1;	1	1
CNTN4	ND	2:134347292:C:T	3:3067823:C:T	None	synonymous_variant	synonymous_SNV	870	0	0.00229885	1	.	.	.	.	.	.	.	.	.	.	.	.	.	.	.	.	.	.	.	.	het:2;	1	2
SMURF1	ND	3:41146426:T:C	7:98645536:T:C	None	intron_variant	.	870	0	0.00229885	0.999637	.	.	.	.	.	.	.	.	.	.	.	.	.	.	.	.	.	.	.	.	het:2;	1	2
KIZ	IRD	10:45269132:C:A	20:21227233:G:T	None	3_prime_UTR_variant	.	868	0	0.00115207	1	.	.	.	.	.	.	.	.	.	.	.	.	.	.	.	.	.	.	.	.	het:1;	1	1
PEX2	IRD	8:77472452:C:T	8:77895442:C:T	None	3_prime_UTR_variant	.	868	0	0.00115207	1	.	.	.	.	.	.	.	.	.	.	.	.	.	.	.	.	.	.	.	.	het:1;	1	1
ACBD5	IRD	9:28121079:T:C	10:27529465:T:C	None	intron_variant	.	2364	0.0262267	0.158629	0.999969	.	.	.	.	.	.	.	.	.	.	.	.	.	.	.	.	.	.	.	.	het:313;hom:31;	8	344
OAT	IRD	9:124851629:T:C	10:126092502:T:C	None	intron_variant	.	868	0	0.00115207	0.999984	.	.	.	.	.	.	.	.	.	.	.	.	.	.	.	.	.	.	.	.	het:1;	1	1
PEX5	IRD	11:7422215:G:A	12:7360231:G:A	None	intron_variant	.	868	0	0.00115207	1	.	.	.	.	.	.	.	.	.	.	.	.	.	.	.	.	.	.	.	.	het:1;	1	1
GDF6	IRD	8:96469559:C:T	8:97156866:C:T	None	synonymous_variant	synonymous_SNV	870	0	0.00229885	0.999984	.	.	.	.	.	.	.	.	.	.	.	.	.	.	.	.	.	.	.	.	het:2;	1	2
IFT140	IRD	20:1597675:G:A	16:1621476:G:A	None	synonymous_variant	synonymous_SNV	3684	0.00380022	0.0523887	0	.	1.569	.	.	.	.	.	.	.	.	.	.	.	.	.	.	.	.	.	.	het:179;hom:7;	8	186
CTNND2	ND	6:11216525:G:A	5:11236951:G:A	None	intron_variant	.	3590	0.0584958	0.227298	0	.	6.345	.	.	.	.	.	.	.	.	.	.	.	.	.	.	.	.	.	.	het:606;hom:105;	8	711
PRPF8	IRD	16:1539409:G:C	17:1579083:G:C	None	synonymous_variant	synonymous_SNV	868	0	0.00115207	1	.	.	.	.	.	.	.	.	.	.	.	.	.	.	.	.	.	.	.	.	het:1;	1	1
RP1	IRD	8:55235738:G:A	8:55539928:G:A	None	synonymous_variant	synonymous_SNV	870	0	0.00229885	1	.	.	.	.	.	.	.	.	.	.	.	.	.	.	.	.	.	.	.	.	het:2;	1	2
DIP2A	ND	3:237166:A:G	21:47966975:T:C	None	intron_variant	.	868	0	0.00115207	1	.	.	.	.	.	.	.	.	.	.	.	.	.	.	.	.	.	.	.	.	het:1;	1	1
BBS9	IRD	3:81669523:A:G	7:33427604:T:C	None	splice_region_variant&synonymous_variant	synonymous_SNV	870	0	0.00229885	1	.	.	.	.	.	.	.	.	.	.	.	.	.	.	.	.	.	.	.	.	het:2;	1	2
CDH23	IRD	9:66158341:T:C	10:73375262:A:G	None	splice_region_variant&synonymous_variant	synonymous_SNV	3678	0.756389	0.869766	0.999996	.	.	.	.	.	.	.	.	.	.	.	.	.	.	.	.	.	.	.	.	het:417;hom:1391;	8	1808
LRIT3	IRD	5:108222399:A:G	4:110791590:A:G	Uncertain_significance	missense_variant	nonsynonymous_SNV	3684	0.00814332	0.0909338	0	0.044	11.97	.	0	0.515	-1.008	0.0487	0.278	0.16	0.484	0.973	0.316868	0.999861	0.36	.	0.024	.	0.910342	-0.729	.	het:305;hom:15;	8	320
APOB	IRD	13:87972436:T:C	2:21231679:A:G	None	synonymous_variant	synonymous_SNV	868	0	0.00115207	0.999996	.	.	.	.	.	.	.	.	.	.	.	.	.	.	.	.	.	.	.	.	het:1;	1	1
ABCA4	IRD	1:130104736:A:G	1:94526216:T:C	None	synonymous_variant	synonymous_SNV	870	0	0.00229885	0.999996	.	.	.	.	.	.	.	.	.	.	.	.	.	.	.	.	.	.	.	chr1:94526212:G>A:ABCA4:NM_000350.2:c.2041C>T:p.R681*:Disease_causing_mutation:Stargardt_disease:10090887,19074458,24342785&chr1:94526219:C>A:ABCA4:NM_000350.2:c.2034G>T:p.K678N:Disease	het:2;	1	2
CACNA2D4	IRD	11:1872447:C:A	12:1904295:C:A	None	intron_variant	.	3686	0.416169	0.639989	1	.	.	.	.	.	.	.	.	.	.	.	.	.	.	.	.	.	.	.	.	het:825;hom:767;	8	1592
CACNA1H	ND	20:1199582:T:C	16:1251645:T:C	None	intron_variant	.	870	0	0.00229885	0.999785	.	.	.	.	.	.	.	.	.	.	.	.	.	.	.	.	.	.	.	.	het:2;	1	2
RP1	IRD	8:55358132:G:A	8:55651497:G:A	None	splice_region_variant&intron_variant	.	3122	0	0.000960922	1	.	.	.	.	.	.	.	.	.	.	.	.	.	.	.	.	.	.	.	.	het:3;	2	3
CRB1	IRD	1:54835399:G:A	1:197411283:G:A	Likely_benign	intron_variant	.	2278	0.0790167	0.277436	0	.	11.36	.	.	.	.	.	.	.	.	.	.	.	.	.	.	.	.	.	chr1:197411296:G>A:CRB1:NM_201253.2:c.3879G>A:p.W1293*:Disease_causing_mutation:Leber_congenital_amaurosis:15024725&	het:452;hom:90;	8	542
KMT2C	ND	3:178160278:G:A	7:151873880:G:A	None	synonymous_variant	synonymous_SNV	3220	0	0.00186335	1	.	.	.	.	.	.	.	.	.	.	.	.	.	.	.	.	.	.	.	.	het:6;	2	6
ADGRA3	IRD	5:21416087:T:C	4:22438105:T:C	None	synonymous_variant	synonymous_SNV	3672	0.000544662	0.00408497	1	.	.	.	.	.	.	.	.	.	.	.	.	.	.	.	.	.	.	.	.	het:13;hom:1;	2	14
ARID1B	ND	4:63457752:T:C	6:157454301:T:C	None	synonymous_variant	synonymous_SNV	3680	0.0326087	0.16413	0	.	11.3	.	.	.	.	.	.	.	.	.	.	.	.	.	.	.	.	.	.	het:484;hom:60;	8	544
SHANK2	ND	14:4311476:G:A	11:70349091:C:T	None	intron_variant	.	870	0	0.00229885	1	.	.	.	.	.	.	.	.	.	.	.	.	.	.	.	.	.	.	.	.	het:2;	1	2
GIGYF1	ND	3:42765797:G:C	7:100280248:G:C	None	synonymous_variant	synonymous_SNV	3586	0.0022309	0.0451757	0	.	2.065	.	.	.	.	.	.	.	.	.	.	.	.	.	.	.	.	.	.	het:154;hom:4;	7	158
MAPKAPK3	IRD	2:106775738:C:T	3:50683640:C:T	None	synonymous_variant	synonymous_SNV	868	0	0.00115207	1	.	.	.	.	.	.	.	.	.	.	.	.	.	.	.	.	.	.	.	.	het:1;	1	1
ALMS1	IRD	13:35315163:G:C	2:73676888:C:G	Likely_benign	synonymous_variant	synonymous_SNV	3674	0.0941753	0.308928	8.03762e-06	.	0.114	.	.	.	.	.	.	.	.	.	.	.	.	.	.	.	.	.	.	het:789;hom:173;	8	962
SLC38A8	IRD	20:71048895:G:C	16:84070410:G:C	None	synonymous_variant	synonymous_SNV	870	0	0.00229885	1	.	.	.	.	.	.	.	.	.	.	.	.	.	.	.	.	.	.	.	.	het:2;	1	2
PDE6B	IRD	5:653783:C:G	4:647745:C:G	None	synonymous_variant	synonymous_SNV	870	0	0.00229885	0.999992	.	.	.	.	.	.	.	.	.	.	.	.	.	.	.	.	.	.	.	chr4:647739:C>A:PDE6B:NM_000283.3:c.810C>A:p.C270*:Disease_causing_mutation:Retinitis_pigmentosa:9238087&	het:2;	1	2
NBAS	IRD	13:93580271:T:C	2:15468312:A:G	None	intron_variant	.	870	0	0.00229885	0.999673	.	.	.	.	.	.	.	.	.	.	.	.	.	.	.	.	.	.	.	.	het:2;	1	2
PROM1	IRD	5:14997837:G:A	4:16000114:G:A	None	splice_region_variant&intron_variant	.	3654	0.0437876	0.195129	0.999991	.	.	.	.	.	.	.	.	.	.	.	.	.	.	.	.	.	.	.	.	het:553;hom:80;	8	633
CSPP1	IRD	8:67806348:G:A	8:68070667:G:A	None	intron_variant	.	868	0	0.00115207	1	.	.	.	.	.	.	.	.	.	.	.	.	.	.	.	.	.	.	.	.	het:1;	1	1
ADIPOR1	IRD	1:60389205:A:G	1:202915761:A:G	None	intron_variant	.	868	0	0.00115207	1	.	.	.	.	.	.	.	.	.	.	.	.	.	.	.	.	.	.	.	.	het:1;	1	1
SAG	IRD	12:120790170:A:G	2:234249082:A:G	None	intron_variant	.	868	0	0.00115207	0.99979	.	.	.	.	.	.	.	.	.	.	.	.	.	.	.	.	.	.	.	.	het:1;	1	1
CDH23	IRD	9:66034738:G:A	10:73498344:C:T	None	synonymous_variant	synonymous_SNV	870	0	0.00229885	0.955634	.	.	.	.	.	.	.	.	.	.	.	.	.	.	.	.	.	.	.	chr10:73498354:C>T:CDH23:NM_022124.5:c.4309C>T:p.R1437*:Disease_causing_mutation:Usher_syndrome_1d:16679490&	het:2;	1	2
NPHP4	IRD	1:218666057:C:A	1:5933302:G:T	None	intron_variant	.	3668	0.158124	0.390676	0	.	2.974	.	.	.	.	.	.	.	.	.	.	.	.	.	.	.	.	.	.	het:853;hom:290;	8	1143
SNRNP200	IRD	13:711219:C:T	2:96964414:C:T	None	synonymous_variant	synonymous_SNV	870	0	0.00229885	1	.	.	.	.	.	.	.	.	.	.	.	.	.	.	.	.	.	.	.	.	het:2;	1	2
FSCN2	IRD	16:77870707:C:A	17:79495854:C:A	None	synonymous_variant	synonymous_SNV	3674	0.0680457	0.24061	0	.	3.934	.	.	.	.	.	.	.	.	.	.	.	.	.	.	.	.	.	.	het:634;hom:125;	8	759
EYS	IRD	4:108342670:C:T	6:65149037:G:A	None	intron_variant	.	868	0	0.00115207	1	.	.	.	.	.	.	.	.	.	.	.	.	.	.	.	.	.	.	.	.	het:1;	1	1
GRK1	IRD	17:94907224:C:T	13:114435913:C:T	None	synonymous_variant	synonymous_SNV	870	0	0.00229885	1	.	.	.	.	.	.	.	.	.	.	.	.	.	.	.	.	.	.	.	.	het:2;	1	2
MYO7A	IRD	14:70229309:C:T	11:76873304:C:T	None	synonymous_variant	synonymous_SNV	3234	0	0.000927644	1	.	.	.	.	.	.	.	.	.	.	.	.	.	.	.	.	.	.	.	chr11:76873299:C>T:MYO7A:NM_000260.3:c.1477C>T:p.Q493*:Disease_causing_mutation:Usher_syndrome_1:24618850&chr11:76873300:A>C:MYO7A:NM_000260.3:c.1478A>C:p.Q493P:Disease_causing_mutation:Usher_syndrome_1:16470552&	het:3;	2	3
WFS1	IRD	5:6662199:C:G	4:6303154:G:C	None	synonymous_variant	synonymous_SNV	870	0	0.00229885	0.99978	.	.	.	.	.	.	.	.	.	.	.	.	.	.	.	.	.	.	.	chr4:6303141:G>A:WFS1:NM_006005.3:c.1619G>A:p.W540*:Disease_causing_mutation:Wolfram_syndrome:21564155&chr4:6303141:GGTG>G:WFS1:NM_006005.3:c.1620_1622delGTG:Disease_causing_mutation:Wolfram_syndrome:12754709&chr4:6303150:T>G:WFS1:NM_006005.3:c.1628T>G:p.L543R:Disease_causing_mutation:Wolfram_syndrome:12754709&chr4:6303159:T>A:WFS1:NM_006005.3:c.1637T>A:p.V546D:Disease_causing_mutation:Wolfram_sy…	het:2;	1	2
KATNAL2	ND	18:35383738:G:A	18:44627396:C:T	None	downstream_gene_variant	.	868	0	0.00115207	0.999996	.	.	.	.	.	.	.	.	.	.	.	.	.	.	.	.	.	.	.	.	het:1;	1	1
TPP1	IRD	14:59320838:G:A	11:6640573:C:T	None	intron_variant	.	870	0	0.00229885	1	.	.	.	.	.	.	.	.	.	.	.	.	.	.	.	.	.	.	.	.	het:2;	1	2
EYS	IRD	4:108180037:A:G	6:65300222:T:C	None	synonymous_variant	synonymous_SNV	868	0	0.00115207	1	.	.	.	.	.	.	.	.	.	.	.	.	.	.	.	.	.	.	.	.	het:1;	1	1
SMARCA4	ND	19:10763038:G:A	19:11107246:G:A	None	intron_variant	.	868	0	0.00115207	1	.	.	.	.	.	.	.	.	.	.	.	.	.	.	.	.	.	.	.	.	het:1;	1	1
RANBP17	ND	6:168628546:C:T	5:170667921:C:T	None	intron_variant	.	870	0	0.00229885	1	.	.	.	.	.	.	.	.	.	.	.	.	.	.	.	.	.	.	.	.	het:2;	1	2
POMGNT1	IRD	1:178194522:C:T	1:46662478:G:A	None	synonymous_variant	synonymous_SNV	870	0	0.00229885	1	.	.	.	.	.	.	.	.	.	.	.	.	.	.	.	.	.	.	.	.	het:2;	1	2
VPS13B	ND	8:100124979:T:C	8:100866012:T:C	None	synonymous_variant	synonymous_SNV	870	0	0.00229885	1	.	.	.	.	.	.	.	.	.	.	.	.	.	.	.	.	.	.	.	chr8:100865997:GAG>G:VPS13B:NM_017890.4:c.10456_10457delAG:Disease_causing_mutation:Cohen_syndrome:16648375&	het:2;	1	2
CACNA1C	ND	11:2660830:G:C	12:2676781:G:C	None	synonymous_variant	synonymous_SNV	3686	0.52306	0.719208	0.999979	.	.	.	.	.	.	.	.	.	.	.	.	.	.	.	.	.	.	.	.	het:723;hom:964;	8	1687
ZNF423	IRD	20:36712000:T:C	16:49670843:T:C	None	synonymous_variant	synonymous_SNV	870	0	0.00229885	0.99992	.	.	.	.	.	.	.	.	.	.	.	.	.	.	.	.	.	.	.	.	het:2;	1	2
COL9A1	IRD	4:102562529:G:A	6:70981367:C:T	None	synonymous_variant	synonymous_SNV	870	0	0.00229885	1	.	.	.	.	.	.	.	.	.	.	.	.	.	.	.	.	.	.	.	.	het:2;	1	2
DHX38	IRD	20:59404202:C:G	16:72142357:G:C	None	intron_variant	.	868	0	0.00115207	0.999976	.	.	.	.	.	.	.	.	.	.	.	.	.	.	.	.	.	.	.	.	het:1;	1	1
ETFB	ND	19:51139313:A:G	19:51848594:A:G	None	synonymous_variant	synonymous_SNV	870	0	0.00229885	1	.	.	.	.	.	.	.	.	.	.	.	.	.	.	.	.	.	.	.	.	het:2;	1	2
KIAA1549	IRD	3:165332675:T:A	7:138602875:T:A	None	missense_variant	nonsynonymous_SNV	3684	0.0130293	0.0969055	0	0.009	0.35	0.533	0.004	1.43	-0.9899	0.032	-1.024	-0.806	0	0	0.748362	1	1.8	-0.83	0.048	0.277	0.733959	-5.25	.	het:309;hom:24;	8	333
RP1L1	IRD	8:9968207:C:T	8:10469746:G:A	None	missense_variant	nonsynonymous_SNV	3226	0.365158	0.600124	2.82117e-05	0.022	7.666	0.248	0	1.1	-0.9364	0.0101	-0.261	-0.799	0	0	0.418261	1	3.71	-0.64	0.032	0.155	0.952048	0.496	.	het:758;hom:589;	8	1347
TTPA	IRD	8:63649624:A:G	8:63973979:A:G	None	synonymous_variant	synonymous_SNV	870	0	0.00229885	0.999996	.	.	.	.	.	.	.	.	.	.	.	.	.	.	.	.	.	.	.	.	het:2;	1	2
BEST1	IRD	14:12163289:A:G	11:61729751:T:C	None	synonymous_variant	synonymous_SNV	870	0	0.00229885	1	.	.	.	.	.	.	.	.	.	.	.	.	.	.	.	.	.	.	.	chr11:61729745:G>GG:BEST1:NM_004183.3:c.1120dupG:Disease_causing_mutation:Adult_vitelliform_macular_dystrophy:21273940,23096145&chr11:61729746:G>GG:BEST1:NM_004183.3:c.1120dupG:Disease	het:2;	1	2
DMD	IRD	X:32431050:A:G	X:32509383:A:G	None	intron_variant	.	870	0	0.00229885	0.999995	.	.	.	.	.	.	.	.	.	.	.	.	.	.	.	.	.	.	.	chrX:32509393:C>T:DMD:NM_004006.2:c.2622+1G>A::Disease_causing_mutation:Muscular_dystrophy,_Duchenne:11524473&chrX:32509394:C>G:DMD:NM_004006.2:c.2622G>C::Disease_causing_mutation:Muscular_dystrophy,_Becker:20485447&	het:2;	1	2
DHX38	IRD	20:59415597:A:C	16:72130926:T:G	None	intron_variant	.	870	0	0.00229885	1	.	.	.	.	.	.	.	.	.	.	.	.	.	.	.	.	.	.	.	.	het:2;	1	2
CACNA1C	ND	11:2660791:G:A	12:2676742:G:A	None	synonymous_variant	synonymous_SNV	870	0	0.00229885	1	.	.	.	.	.	.	.	.	.	.	.	.	.	.	.	.	.	.	.	.	het:2;	1	2
TCF7L2	ND	9:113666663:G:C	10:114900875:G:C	None	intron_variant	.	868	0	0.00115207	1	.	.	.	.	.	.	.	.	.	.	.	.	.	.	.	.	.	.	.	.	het:1;	1	1
CACNA1C	ND	11:2751743:G:A	12:2764417:G:A	None	intron_variant	.	870	0	0.00229885	1	.	.	.	.	.	.	.	.	.	.	.	.	.	.	.	.	.	.	.	.	het:2;	1	2
KIF11	IRD	9:92790960:T:A	10:94389919:T:A	None	intron_variant	.	868	0	0.00115207	1	.	.	.	.	.	.	.	.	.	.	.	.	.	.	.	.	.	.	.	.	het:1;	1	1
CTNNA1	IRD	6:136336197:A:G	5:138266499:A:G	None	intron_variant	.	3674	0.654328	0.8043	1	.	.	.	.	.	.	.	.	.	.	.	.	.	.	.	.	.	.	.	.	het:551;hom:1202;	8	1753
GNPTG	IRD	20:1369768:A:G	16:1412147:A:G	None	intron_variant	.	3650	0.741918	0.863014	0.999935	.	.	.	.	.	.	.	.	.	.	.	.	.	.	.	.	.	.	.	.	het:442;hom:1354;	8	1796
SNRNP200	IRD	13:699362:A:G	2:96952409:A:G	None	intron_variant	.	870	0	0.00229885	1	.	.	.	.	.	.	.	.	.	.	.	.	.	.	.	.	.	.	.	.	het:2;	1	2
CNTN4	ND	2:134131223:T:C	3:2861163:T:C	None	splice_region_variant&intron_variant	.	870	0	0.00229885	1	.	.	.	.	.	.	.	.	.	.	.	.	.	.	.	.	.	.	.	.	het:2;	1	2
EIF4E	ND	5:97243260:G:A	4:99850197:G:A	None	intron_variant	.	868	0	0.00230415	0.999984	.	.	.	.	.	.	.	.	.	.	.	.	.	.	.	.	.	.	.	.	het:2;	1	2
CTNNA1	IRD	6:136309637:T:C	5:138240106:T:C	None	synonymous_variant	synonymous_SNV	870	0	0.00229885	1	.	.	.	.	.	.	.	.	.	.	.	.	.	.	.	.	.	.	.	.	het:2;	1	2
SPP2	IRD	12:121487875:C:A	2:234959749:C:A	None	intron_variant	.	870	0	0.00229885	1	.	.	.	.	.	.	.	.	.	.	.	.	.	.	.	.	.	.	.	.	het:2;	1	2
PLK4	IRD	5:125640752:A:G	4:128802255:A:G	None	5_prime_UTR_variant	.	3136	0	0.000956633	1	.	.	.	.	.	.	.	.	.	.	.	.	.	.	.	.	.	.	.	.	het:3;	2	3
PEX6	IRD	4:126364107:G:A	6:42946109:C:T	None	synonymous_variant	synonymous_SNV	870	0	0.00229885	1	.	.	.	.	.	.	.	.	.	.	.	.	.	.	.	.	.	.	.	.	het:2;	1	2
EP400	ND	11:131834120:G:C	12:132471139:G:C	None	synonymous_variant	synonymous_SNV	870	0	0.00229885	0.999992	.	.	.	.	.	.	.	.	.	.	.	.	.	.	.	.	.	.	.	.	het:2;	1	2
UNC119	IRD	16:24170510:A:G	17:26874705:A:G	None	synonymous_variant	synonymous_SNV	3682	0.153178	0.394894	0.999932	.	.	.	.	.	.	.	.	.	.	.	.	.	.	.	.	.	.	.	.	het:890;hom:282;	8	1172
RGR	IRD	9:53797607:G:A	10:86012614:C:T	None	splice_region_variant&synonymous_variant	synonymous_SNV	870	0	0.00229885	1	.	.	.	.	.	.	.	.	.	.	.	.	.	.	.	.	.	.	.	.	het:2;	1	2
SLC24A1	IRD	7:42177122:C:T	15:65916529:C:T	None	synonymous_variant	synonymous_SNV	870	0	0.00229885	1	.	.	.	.	.	.	.	.	.	.	.	.	.	.	.	.	.	.	.	.	het:2;	1	2
DSCAM	ND	3:6317481:G:C	21:41711230:C:G	None	synonymous_variant	synonymous_SNV	3632	0	0.0027533	0.999964	.	.	.	.	.	.	.	.	.	.	.	.	.	.	.	.	.	.	.	.	het:10;	2	10
USH2A	IRD	1:73163345:G:A	1:215844550:G:A	None	synonymous_variant	synonymous_SNV	870	0	0.00229885	0.999988	.	.	.	.	.	.	.	.	.	.	.	.	.	.	.	.	.	.	.	.	het:2;	1	2
SETDB1	ND	1:100178330:A:G	1:150922920:T:C	None	intron_variant	.	868	0	0.00115207	1	.	.	.	.	.	.	.	.	.	.	.	.	.	.	.	.	.	.	.	.	het:1;	1	1
DTHD1	IRD	5:35454197:T:C	4:36317865:T:C	None	splice_region_variant&synonymous_variant	synonymous_SNV	868	0	0.00115207	1	.	.	.	.	.	.	.	.	.	.	.	.	.	.	.	.	.	.	.	.	het:1;	1	1
TOPORS	IRD	15:51343317:G:A	9:32544061:C:T	None	synonymous_variant	synonymous_SNV	870	0	0.00229885	1	.	.	.	.	.	.	.	.	.	.	.	.	.	.	.	.	.	.	.	.	het:2;	1	2
FOXP1	ND	2:127120164:C:T	3:71089567:C:T	None	intron_variant	.	868	0	0.00115207	1	.	.	.	.	.	.	.	.	.	.	.	.	.	.	.	.	.	.	.	.	het:1;	1	1
RP1	IRD	8:55235858:T:C	8:55540048:T:C	None	synonymous_variant	synonymous_SNV	870	0	0.00229885	1	.	.	.	.	.	.	.	.	.	.	.	.	.	.	.	.	.	.	.	.	het:2;	1	2
VCAN	IRD	6:80333100:C:T	5:82836442:C:T	None	synonymous_variant	synonymous_SNV	870	0	0.00229885	1	.	.	.	.	.	.	.	.	.	.	.	.	.	.	.	.	.	.	.	.	het:2;	1	2
SLC24A1	IRD	7:42178067:T:C	15:65917474:T:C	None	synonymous_variant	synonymous_SNV	3688	0.39859	0.622831	1	.	.	.	.	.	.	.	.	.	.	.	.	.	.	.	.	.	.	.	.	het:827;hom:735;	8	1562
ABCA4	IRD	1:130155550:A:G	1:94476804:T:C	None	intron_variant	.	870	0	0.00229885	0.999984	.	.	.	.	.	.	.	.	.	.	.	.	.	.	.	.	.	.	.	chr1:94476812:A>G:ABCA4:NM_000350.2:c.5584+6T>C::Disease_causing_mutation:Stargardt_disease:10090887&chr1:94476813:C>T:ABCA4:NM_000350.2:c.5584+5G>A::Disease_causing_mutation:Stargardt_disease:11328725&chr1:94476817:C>T:ABCA4:NM_000350.2:c.5584+1G>A::Disease_causing_mutation:Retinal_dystrophy:22229821&chr1:94476818:C>G:ABCA4:NM_000350.2:c.5584G>C:p.G1862R:Disease	het:2;	1	2
ARID1B	ND	4:63146121:C:G	6:157150578:C:G	None	intron_variant	.	870	0	0.00229885	0.999983	.	.	.	.	.	.	.	.	.	.	.	.	.	.	.	.	.	.	.	.	het:2;	1	2
PDE6A	IRD	6:147394614:A:G	5:149265809:A:G	None	intron_variant	.	868	0	0.00115207	0.999996	.	.	.	.	.	.	.	.	.	.	.	.	.	.	.	.	.	.	.	.	het:1;	1	1
APOB	IRD	13:87951941:G:C	2:21252743:C:G	None	intron_variant	.	870	0	0.00229885	0.999996	.	.	.	.	.	.	.	.	.	.	.	.	.	.	.	.	.	.	.	.	het:2;	1	2
TRPM1	IRD	7:7185274:C:T	15:31359386:G:A	None	synonymous_variant	synonymous_SNV	870	0	0.00229885	1	.	.	.	.	.	.	.	.	.	.	.	.	.	.	.	.	.	.	.	chr15:31359391:C>G:TRPM1:NM_002420.5:c.428-1G>C::Disease_causing_mutation:Stationary_night_blindness,_congenital:23714322&chr15:31359393:G>C:TRPM1:NM_002420.5:c.428-3C>G::Disease_causing_mutation:Stationary_night_blindness,_congenital:19896113&	het:2;	1	2
CNNM4	IRD	13:1169585:C:T	2:97498332:C:T	None	synonymous_variant	synonymous_SNV	870	0	0.00229885	0.999992	.	.	.	.	.	.	.	.	.	.	.	.	.	.	.	.	.	.	.	.	het:2;	1	2
DHX38	IRD	20:59405093:T:C	16:72141461:A:G	None	intron_variant	.	870	0	0.00229885	0.999509	.	.	.	.	.	.	.	.	.	.	.	.	.	.	.	.	.	.	.	.	het:2;	1	2
RP1L1	IRD	8:9968839:C:A	8:10469114:G:T	None	missense_variant	nonsynonymous_SNV	3228	0.0408922	0.157993	0	0.05	0.261	0.55	0.008	0.69	-0.9178	0.0073	-0.703	-0.377	0	0.001	0.303691	1	3.72	-0.29	0.174	0.171	0.56581	-5.49	.	het:378;hom:66;	8	444
EP400	ND	11:131891487:G:A	12:132529356:G:A	None	synonymous_variant	synonymous_SNV	870	0	0.00229885	1	.	.	.	.	.	.	.	.	.	.	.	.	.	.	.	.	.	.	.	.	het:2;	1	2
CNTNAP2	ND	3:173669140:G:C	7:146997397:G:C	None	intron_variant	.	870	0	0.00229885	0.999988	.	.	.	.	.	.	.	.	.	.	.	.	.	.	.	.	.	.	.	.	het:2;	1	2
RANBP17	ND	6:168288522:C:T	5:170323039:C:T	None	intron_variant	.	870	0	0.00229885	1	.	.	.	.	.	.	.	.	.	.	.	.	.	.	.	.	.	.	.	.	het:2;	1	2
CLN3	IRD	20:26991313:G:A	16:28489205:G:A	None	splice_region_variant&intron_variant	.	870	0	0.00229885	1	.	.	.	.	.	.	.	.	.	.	.	.	.	.	.	.	.	.	.	.	het:2;	1	2
ARID1B	ND	4:63509100:T:C	6:157505359:T:C	None	splice_region_variant&intron_variant	.	870	0	0.00229885	1	.	.	.	.	.	.	.	.	.	.	.	.	.	.	.	.	.	.	.	.	het:2;	1	2
USH1C	IRD	14:48139432:G:C	11:17519742:C:G	Benign	missense_variant	nonsynonymous_SNV	868	0	0.00115207	0.483923	0.068	22.8	0.089	0.016	0.345	-0.9592	0	0.448	0.935	0.999	0.992	1.1e-05	0.99806	1.69	-1.43	0.128	.	0.996378	3.37	.	het:1;	1	1
DSCAM	ND	3:6567088:C:T	21:41457575:G:A	None	synonymous_variant	synonymous_SNV	3666	0.159302	0.387616	1	.	.	.	.	.	.	.	.	.	.	.	.	.	.	.	.	.	.	.	.	het:837;hom:292;	8	1129
PDE6B	IRD	5:671512:C:T	4:663804:C:T	None	intron_variant	.	3686	0.0211612	0.137005	1	.	.	.	.	.	.	.	.	.	.	.	.	.	.	.	.	.	.	.	.	het:427;hom:39;	8	466
ALMS1	IRD	13:35203201:A:G	2:73799381:T:C	None	splice_region_variant&intron_variant	.	868	0	0.00115207	1	.	.	.	.	.	.	.	.	.	.	.	.	.	.	.	.	.	.	.	.	het:1;	1	1
DHCR7	ND	14:3520290:A:G	11:71146379:T:C	None	3_prime_UTR_variant	.	868	0	0.00115207	0.999916	.	.	.	.	.	.	.	.	.	.	.	.	.	.	.	.	.	.	.	.	het:1;	1	1
RP1L1	IRD	8:9956038:G:A	8:10480580:C:T	None	synonymous_variant	synonymous_SNV	870	0	0.00229885	1	.	.	.	.	.	.	.	.	.	.	.	.	.	.	.	.	.	.	.	chr8:10480578:C>T:RP1L1:NM_178857.5:c.134G>A:p.R45Q:Disease_causing_mutation_?:Retinitis_pigmentosa:23281133&chr8:10480579:G>A:RP1L1:NM_178857.5:c.133C>T:p.R45W:Disease_causing_mutation:Macular_dystrophy,_occult:20826268&	het:2;	1	2
IQGAP2	ND	6:73491740:T:C	5:75950018:T:C	None	splice_region_variant&intron_variant	.	870	0	0.00229885	0.999979	.	.	.	.	.	.	.	.	.	.	.	.	.	.	.	.	.	.	.	.	het:2;	1	2
TMEM237	IRD	12:88932390:G:T	2:202488922:G:T	None	3_prime_UTR_variant	.	3666	0.224768	0.479542	1	.	.	.	.	.	.	.	.	.	.	.	.	.	.	.	.	.	.	.	.	het:934;hom:412;	8	1346
CDH23	IRD	9:65982406:A:G	10:73552919:T:C	None	intron_variant	.	2360	0.170339	0.413559	1	.	.	.	.	.	.	.	.	.	.	.	.	.	.	.	.	.	.	.	.	het:574;hom:201;	8	775
APOB	IRD	13:87970636:T:C	2:21233479:A:G	None	synonymous_variant	synonymous_SNV	870	0	0.00229885	0.999124	.	.	.	.	.	.	.	.	.	.	.	.	.	.	.	.	.	.	.	chr2:21233487:G>A:APOB:NM_000384.2:c.6253C>T:p.R2085*:Disease_causing_mutation:Apolipoprotein_B_deficiency:2725600&	het:2;	1	2
CNNM4	IRD	13:1128589:G:C	2:97463347:G:C	None	synonymous_variant	synonymous_SNV	3686	0.0656538	0.241183	0	.	2.744	.	.	.	.	.	.	.	.	.	.	.	.	.	.	.	.	.	.	het:647;hom:121;	8	768
GRIN2B	ND	11:15254262:G:A	12:14019176:G:A	None	intron_variant	.	870	0	0.00229885	1	.	.	.	.	.	.	.	.	.	.	.	.	.	.	.	.	.	.	.	.	het:2;	1	2
NBAS	IRD	13:93400474:C:G	2:15651462:G:C	None	synonymous_variant	synonymous_SNV	3648	0.0169956	0.108279	0	.	.	.	.	.	.	.	.	.	.	.	.	.	.	.	.	.	.	.	.	het:333;hom:31;	8	364
CEP250	IRD	10:70721798:A:C	20:34091360:A:C	None	synonymous_variant	synonymous_SNV	870	0	0.00229885	0.999976	.	.	.	.	.	.	.	.	.	.	.	.	.	.	.	.	.	.	.	.	het:2;	1	2
PEX5	IRD	11:7409454:G:A	12:7343963:G:A	None	intron_variant	.	870	0	0.00229885	0.999996	.	.	.	.	.	.	.	.	.	.	.	.	.	.	.	.	.	.	.	.	het:2;	1	2
ALMS1	IRD	13:35315118:G:C	2:73676933:C:G	None	synonymous_variant	synonymous_SNV	870	0	0.00229885	0.999992	.	.	.	.	.	.	.	.	.	.	.	.	.	.	.	.	.	.	.	.	het:2;	1	2
OPA1	IRD	2:4317801:T:C	3:193363587:A:G	Uncertain_significance	splice_region_variant&synonymous_variant	synonymous_SNV	3582	0.312116	0.551368	1.20523e-05	.	11.2	.	.	.	.	.	.	.	.	.	.	.	.	.	.	.	.	.	.	het:857;hom:559;	8	1416
RDH5	IRD	11:55283815:A:G	12:56117845:A:G	None	downstream_gene_variant	.	868	0	0.00115207	0.999996	.	.	.	.	.	.	.	.	.	.	.	.	.	.	.	.	.	.	.	.	het:1;	1	1
CDHR1	IRD	9:53843652:G:A	10:85967935:C:T	None	synonymous_variant	synonymous_SNV	3684	0.112921	0.325733	0.999996	.	.	.	.	.	.	.	.	.	.	.	.	.	.	.	.	.	.	.	.	het:784;hom:208;	8	992
TLR4	IRD	15:25095581:T:G	9:120476704:A:C	None	synonymous_variant	synonymous_SNV	870	0	0.00229885	1	.	.	.	.	.	.	.	.	.	.	.	.	.	.	.	.	.	.	.	.	het:2;	1	2
LRP1B	IRD	12:27606468:T:G	2:141245234:T:G	None	synonymous_variant	synonymous_SNV	870	0	0.00229885	1	.	.	.	.	.	.	.	.	.	.	.	.	.	.	.	.	.	.	.	.	het:2;	1	2
CNOT9	IRD	12:106018032:G:C	2:219452144:G:C	None	intron_variant	.	462	0	0.0021645	1	.	.	.	.	.	.	.	.	.	.	.	.	.	.	.	.	.	.	.	.	het:1;	1	1
ASXL3	ND	18:48757558:A:C	18:31314398:T:G	None	intron_variant	.	2162	0.0296022	0.172988	0	.	17.07	.	.	.	.	.	.	.	.	.	.	.	.	.	.	.	.	.	.	het:310;hom:32;	8	342
COL11A1	IRD	1:121193983:A:G	1:103491060:T:C	None	intron_variant	.	870	0	0.00229885	0.999992	.	.	.	.	.	.	.	.	.	.	.	.	.	.	.	.	.	.	.	.	het:2;	1	2
IQGAP2	ND	6:73404385:C:T	5:75866410:C:T	None	synonymous_variant	synonymous_SNV	3112	0	0.00128535	1	.	.	.	.	.	.	.	.	.	.	.	.	.	.	.	.	.	.	.	.	het:4;	2	4
INPP5E	IRD	15:1817929:G:A	9:139326989:C:T	None	synonymous_variant	synonymous_SNV	866	0	0.00230947	1	.	.	.	.	.	.	.	.	.	.	.	.	.	.	.	.	.	.	.	.	het:2;	1	2
KDM5B	ND	1:60168560:A:G	1:202704730:A:G	None	intron_variant	.	870	0	0.00229885	1	.	.	.	.	.	.	.	.	.	.	.	.	.	.	.	.	.	.	.	.	het:2;	1	2
CNGA3	IRD	13:2173429:G:A	2:99013746:G:A	None	downstream_gene_variant	.	870	0	0.00229885	1	.	.	.	.	.	.	.	.	.	.	.	.	.	.	.	.	.	.	.	.	het:2;	1	2
ABCC6	IRD	20:15762568:G:A	16:16286747:G:A	None	synonymous_variant	synonymous_SNV	870	0	0.00229885	0.999996	.	.	.	.	.	.	.	.	.	.	.	.	.	.	.	.	.	.	.	chr16:16286755:C>G:ABCC6:NM_001171.5:c.1363G>C:p.A455P:Disease_causing_mutation:Pseudoxanthoma_elasticum,_autosomal_dominant:11427982&	het:2;	1	2
USH2A	IRD	1:73695022:G:T	1:216373075:G:T	None	synonymous_variant	synonymous_SNV	870	0	0.00229885	1	.	.	.	.	.	.	.	.	.	.	.	.	.	.	.	.	.	.	.	chr1:216373067:G>C:USH2A:NM_206933.2:c.3713C>G:p.T1238R:Disease_causing_mutation:Retinitis_pigmentosa:21151602&	het:2;	1	2
HDLBP	ND	12:128655492:G:A	2:242170219:G:A	None	synonymous_variant	synonymous_SNV	868	0	0.00115207	1	.	.	.	.	.	.	.	.	.	.	.	.	.	.	.	.	.	.	.	.	het:1;	1	1
CLN6	IRD	7:44878620:C:T	15:68506747:C:T	None	intron_variant	.	868	0	0.00115207	0.999972	.	.	.	.	.	.	.	.	.	.	.	.	.	.	.	.	.	.	.	.	het:1;	1	1
CRB1	IRD	1:54814962:A:G	1:197390839:A:G	None	synonymous_variant	synonymous_SNV	868	0	0.00115207	1	.	.	.	.	.	.	.	.	.	.	.	.	.	.	.	.	.	.	.	.	het:1;	1	1
PRPF8	IRD	16:1521843:G:C	17:1563307:G:C	None	intron_variant	.	870	0	0.00229885	1	.	.	.	.	.	.	.	.	.	.	.	.	.	.	.	.	.	.	.	.	het:2;	1	2
CFH	IRD	1:54087576:A:G	1:196654357:A:G	None	synonymous_variant	synonymous_SNV	870	0	0.00229885	0.999984	.	.	.	.	.	.	.	.	.	.	.	.	.	.	.	.	.	.	.	.	het:2;	1	2
WFS1	IRD	5:6662610:G:A	4:6302743:C:T	None	synonymous_variant	synonymous_SNV	868	0	0.00115207	0.999992	.	.	.	.	.	.	.	.	.	.	.	.	.	.	.	.	.	.	.	chr4:6302751:TCTCT>T:WFS1:NM_006005.3:c.1230_1233delCTCT:Disease_causing_mutation:Wolfram_syndrome:11295831&chr4:6302753:TCT>T:WFS1:NM_006005.3:c.1232_1233delCT:Disease_causing_mutation:Wolfram_syndrome:15605410&chr4:6302755:TGTCT>T:WFS1:NM_006005.3:c.1234_1237delGTCT:Disease_causing_mutation:Wolfram_syndrome:19042979&chr4:6302757:T>C:WFS1:NM_006005.3:c.1235T>C:p.V412A:Disease_causing_mutation:Se…	het:1;	1	1
TNRC6B	ND	10:11411871:A:G	22:40521553:T:C	None	intron_variant	.	868	0	0.00115207	1	.	.	.	.	.	.	.	.	.	.	.	.	.	.	.	.	.	.	.	.	het:1;	1	1
TCF3	ND	19:1420138:T:C	19:1619171:T:C	None	synonymous_variant	synonymous_SNV	1478	0.270636	0.531123	0.999925	.	.	.	.	.	.	.	.	.	.	.	.	.	.	.	.	.	.	.	chr19:1619177:G>GT:TCF3:NM_003200.3:c.1382dupA:Disease_causing_mutation_?:Autism:22495311&	het:385;hom:200;	8	585
PNPLA6	IRD	19:7487558:C:T	19:7607688:C:T	None	synonymous_variant	synonymous_SNV	3230	0	0.00123839	1	.	.	.	.	.	.	.	.	.	.	.	.	.	.	.	.	.	.	.	.	het:4;	1	4
INPP5E	IRD	15:1818454:G:A	9:139326458:C:T	None	intron_variant	.	870	0	0.00229885	1	.	.	.	.	.	.	.	.	.	.	.	.	.	.	.	.	.	.	.	.	het:2;	1	2
IQCB1	IRD	2:154525655:G:A	3:121516017:C:T	None	missense_variant	nonsynonymous_SNV	3180	0.00880503	0.0795597	0	0.148	0.132	1	0	0.92	-0.9392	0.0786	-0.215	-0.391	0.897	0.878	0.344185	0.79203	-0.43	0.39	0.309	0.465	0.409531	-4.43	chr3:121516012:GCTGT>G:IQCB1:NM_001023570.2:c.825_828delACAG:Disease_causing_mutation:Senior-Loken_syndrome_5:15723066,21866095&	het:225;hom:14;	8	239
SNRNP200	IRD	13:699195:G:A	2:96952237:G:A	None	intron_variant	.	868	0	0.00115207	1	.	.	.	.	.	.	.	.	.	.	.	.	.	.	.	.	.	.	.	.	het:1;	1	1
MYO7A	IRD	14:70223847:G:A	11:76867831:G:A	None	splice_region_variant&intron_variant	.	3686	0.0651112	0.229788	0	.	1.529	.	.	.	.	.	.	.	.	.	.	.	.	.	.	.	.	.	chr11:76867827:G>A:MYO7A:NM_000260.3:c.592G>A:p.A198T:Disease_causing_mutation:Usher_syndrome_1:16679490,20052763&chr11:76867828:G>T:MYO7A:NM_000260.3:c.592+1G>T::Disease_causing_mutation:Usher_syndrome_1b:18463160,21873662&	het:607;hom:120;	8	727
PRPF6	IRD	10:99260166:C:T	20:62664259:C:T	Likely_benign	synonymous_variant	synonymous_SNV	3690	0.0720867	0.247425	8.00743e-06	.	7.67	.	.	.	.	.	.	.	.	.	.	.	.	.	.	.	.	.	.	het:647;hom:133;	8	780
MYO7A	IRD	14:70271545:C:T	11:76917235:C:T	None	synonymous_variant	synonymous_SNV	3686	0	0.00461205	0.999996	.	.	.	.	.	.	.	.	.	.	.	.	.	.	.	.	.	.	.	.	het:17;	1	17
KIAA1549	IRD	3:165284251:G:A	7:138554385:G:A	None	synonymous_variant	synonymous_SNV	870	0	0.00229885	1	.	.	.	.	.	.	.	.	.	.	.	.	.	.	.	.	.	.	.	.	het:2;	1	2
MET	ND	3:142924988:G:A	7:116339429:G:A	None	synonymous_variant	synonymous_SNV	2362	0	0.00042337	1	.	.	.	.	.	.	.	.	.	.	.	.	.	.	.	.	.	.	.	.	het:1;	1	1
TLR6	IRD	5:37965334:G:A	4:38828944:G:A	None	synonymous_variant	synonymous_SNV	870	0	0.00229885	1	.	.	.	.	.	.	.	.	.	.	.	.	.	.	.	.	.	.	.	.	het:2;	1	2
RBP4	IRD	9:93755409:T:C	10:95353647:T:C	None	synonymous_variant	synonymous_SNV	870	0	0.00229885	1	.	.	.	.	.	.	.	.	.	.	.	.	.	.	.	.	.	.	.	.	het:2;	1	2
FSCN2	IRD	16:77871166:C:T	17:79496313:C:T	None	synonymous_variant	synonymous_SNV	870	0	0.00229885	1	.	.	.	.	.	.	.	.	.	.	.	.	.	.	.	.	.	.	.	.	het:2;	1	2
TSC1	ND	15:7449751:T:C	9:135797384:A:G	None	intron_variant	.	3686	0.348888	0.580033	0.999968	.	.	.	.	.	.	.	.	.	.	.	.	.	.	.	.	.	.	.	.	het:852;hom:643;	8	1495
COL9A1	IRD	4:102591963:C:G	6:70952347:G:C	None	intron_variant	.	870	0	0.00229885	0.999996	.	.	.	.	.	.	.	.	.	.	.	.	.	.	.	.	.	.	.	.	het:2;	1	2
SPAST	ND	13:76779897:T:C	2:32340779:A:G	None	synonymous_variant	synonymous_SNV	870	0	0.00229885	0.990568	.	.	.	.	.	.	.	.	.	.	.	.	.	.	.	.	.	.	.	chr2:32340769:A>G:SPAST:NM_014946.3:c.871-2A>G::Disease_causing_mutation:Spastic_paraplegia:21546041&chr2:32340771:GG>G:SPAST:NM_014946.3:c.872delG:Disease_causing_mutation:Spastic_paraplegia:24451228&chr2:32340778:CG>C:SPAST:NM_014946.3:c.879delG:Disease_causing_mutation:Spastic_paraplegia:20932283&chr2:32340778:C>T:SPAST:NM_014946.3:c.878C>T:p.P293L:Disease_causing_mutation:Spastic_paraplegia:2…	het:2;	1	2
MYO7A	IRD	14:70245085:C:T	11:76890761:C:T	None	intron_variant	.	870	0	0.00229885	1	.	.	.	.	.	.	.	.	.	.	.	.	.	.	.	.	.	.	.	.	het:2;	1	2
CWC27	IRD	6:63563037:T:C	5:64313967:T:C	None	intron_variant	.	870	0	0.00229885	1	.	.	.	.	.	.	.	.	.	.	.	.	.	.	.	.	.	.	.	.	het:2;	1	2
AIPL1	IRD	16:6200078:A:G	17:6338439:A:G	None	upstream_gene_variant	.	870	0	0.0045977	1	.	.	.	.	.	.	.	.	.	.	.	.	.	.	.	.	.	.	.	.	het:4;	1	4
KMT2E	ND	3:131404172:T:C	7:104751323:T:C	None	splice_region_variant&intron_variant	.	870	0	0.00229885	1	.	.	.	.	.	.	.	.	.	.	.	.	.	.	.	.	.	.	.	.	het:2;	1	2
TSC1	ND	15:7474857:C:T	9:135772165:G:A	None	intron_variant	.	870	0	0.00229885	1	.	.	.	.	.	.	.	.	.	.	.	.	.	.	.	.	.	.	.	.	het:2;	1	2
CNGA3	IRD	13:2173029:C:T	2:99013346:C:T	None	synonymous_variant	synonymous_SNV	870	0	0.00229885	1	.	.	.	.	.	.	.	.	.	.	.	.	.	.	.	.	.	.	.	chr2:99013339:G>A:CNGA3:NM_001298.2:c.1706G>A:p.R569H:Disease_causing_mutation:Colour-blindness,_total:11536077&chr2:99013342:G>T:CNGA3:NM_001298.2:c.1709G>T:p.S570I:Disease_causing_mutation_?:Achromatopsia:20574029&chr2:99013351:A>G:CNGA3:NM_001298.2:c.1718A>G:p.Y573C:Disease_causing_mutation:Colour-blindness,_total:11536077&	het:2;	1	2
LRP1B	IRD	12:28136368:C:T	2:141773289:C:T	None	synonymous_variant	synonymous_SNV	870	0	0.00229885	0.999992	.	.	.	.	.	.	.	.	.	.	.	.	.	.	.	.	.	.	.	.	het:2;	1	2
ITGB3	ND	16:58459457:T:C	17:45360717:T:C	None	splice_region_variant&intron_variant	.	870	0	0.00229885	0.999996	.	.	.	.	.	.	.	.	.	.	.	.	.	.	.	.	.	.	.	chr17:45360718:A>G:ITGB3:NM_000212.2:c.166-2A>G::Disease_causing_mutation:Glanzmann_thrombasthenia:20020534&chr17:45360730:T>C:ITGB3:NM_000212.2:c.176T>C:p.L59P:Disease-associated_polymorphism_with_supporting_functional_evidence:Neonatal_alloimmune_thrombocytopenic_purpura,_association_with:2565345,10195947,10727448&	het:2;	1	2
DMD	IRD	X:31785330:C:T	X:31893371:C:T	None	synonymous_variant	synonymous_SNV	870	0	0.00229885	1	.	.	.	.	.	.	.	.	.	.	.	.	.	.	.	.	.	.	.	chrX:31893372:A>T:DMD:NM_004006.2:c.7031T>A:p.L2344*:Disease_causing_mutation:Muscular_dystrophy,_Duchenne/Becker:19074751&	het:2;	1	2
PDE6C	IRD	9:93822322:T:C	10:95422713:T:C	None	intron_variant	.	870	0	0.00229885	1	.	.	.	.	.	.	.	.	.	.	.	.	.	.	.	.	.	.	.	.	het:2;	1	2
GPR179	IRD	16:49379047:G:A	17:36487424:G:A	None	intron_variant	.	870	0	0.00229885	1	.	.	.	.	.	.	.	.	.	.	.	.	.	.	.	.	.	.	.	.	het:2;	1	2
MFN2	IRD	1:212449242:T:C	1:12064971:A:G	None	synonymous_variant	synonymous_SNV	870	0	0.00229885	1	.	.	.	.	.	.	.	.	.	.	.	.	.	.	.	.	.	.	.	chr1:12064976:A>G:MFN2:NM_014874.3:c.1487A>G:p.D496G:Disease_causing_mutation:Charcot-Marie-Tooth_disease_2a:22492563&	het:2;	1	2
CFH	IRD	1:54142636:A:G	1:196695631:A:G	None	synonymous_variant	synonymous_SNV	480	0	0.302083	0	.	0.211	.	.	.	.	.	.	.	.	.	.	.	.	.	.	.	.	.	chr1:196695616:T>G:CFH:NM_000186.3:c.1890T>G:p.C630W:Disease_causing_mutation:Haemolytic_uraemic_syndrome,_atypical:12960213&chr1:196695631:A>T:CFH:NM_000186.3:c.1905A>T:p.E635D:Disease_causing_mutation:Haemolytic_uraemic_syndrome,_atypical:17599974&	het:145;	1	145
COL11A1	IRD	1:121215400:C:T	1:103468290:G:A	None	intron_variant	.	3536	0.553167	0.743213	1	.	.	.	.	.	.	.	.	.	.	.	.	.	.	.	.	.	.	.	chr1:103468302:C>T:COL11A1:NM_001854.3:c.2043+1G>A::Disease_causing_mutation:Stickler_syndrome:20513134&	het:672;hom:978;	8	1650
MERTK	IRD	13:15244003:T:C	2:112779168:T:C	None	intron_variant	.	868	0	0.00115207	1	.	.	.	.	.	.	.	.	.	.	.	.	.	.	.	.	.	.	.	.	het:1;	1	1
DSCAM	ND	3:6318671:C:T	21:41710041:G:A	None	synonymous_variant	synonymous_SNV	3654	0.0120416	0.0971538	4.00911e-06	.	8.565	.	.	.	.	.	.	.	.	.	.	.	.	.	.	.	.	.	.	het:311;hom:22;	8	333
CACNA1F	IRD	X:49201207:G:A	X:49070321:G:A	None	synonymous_variant	synonymous_SNV	870	0	0.00229885	1	.	.	.	.	.	.	.	.	.	.	.	.	.	.	.	.	.	.	.	chrX:49070310:C>A:CACNA1F:NM_005183.2:c.3794G>T:p.S1265I:Disease_causing_mutation:Night_blindness,_congenital_stationary,_incomplete:15761389&	het:2;	1	2
DIP2A	ND	3:216208:C:G	21:47987520:G:C	None	synonymous_variant	synonymous_SNV	870	0	0.00229885	0.999987	.	.	.	.	.	.	.	.	.	.	.	.	.	.	.	.	.	.	.	.	het:2;	1	2
DYRK1A	ND	3:9145303:C:A	21:38865483:G:T	None	intron_variant	.	870	0	0.00229885	1	.	.	.	.	.	.	.	.	.	.	.	.	.	.	.	.	.	.	.	.	het:2;	1	2
GNPTG	IRD	20:1369582:C:T	16:1411962:C:T	None	splice_region_variant&intron_variant	.	3660	0.00218579	0.0215847	1	.	.	.	.	.	.	.	.	.	.	.	.	.	.	.	.	.	.	.	chr16:1411955:G>A:GNPTG:NM_032520.4:c.316G>A:p.G106S:Disease_causing_mutation:Mucolipidosis_III:15060128&	het:71;hom:4;	2	75
SNRNP200	IRD	13:718018:C:T	2:96971146:C:T	None	synonymous_variant	synonymous_SNV	870	0	0.00229885	0.999984	.	.	.	.	.	.	.	.	.	.	.	.	.	.	.	.	.	.	.	.	het:2;	1	2
TSC2	ND	20:2105432:A:G	16:2125870:A:G	None	synonymous_variant	synonymous_SNV	3688	0.0330803	0.165401	0	.	.	.	.	.	.	.	.	.	.	.	.	.	.	.	.	.	.	.	chr16:2125869:C>CGCCATC:TSC2:NM_000548.3:c.2615_2616insGCCATC:Disease_causing_mutation:Tuberous_sclerosis:N/A&chr16:2125881:C>CC:TSC2:NM_000548.3:c.2628dupC:Disease_causing_mutation:Tuberous_sclerosis:N/A&	het:488;hom:61;	8	549
USH2A	IRD	1:73389637:C:G	1:216061902:C:G	None	missense_variant	nonsynonymous_SNV	3658	0.00601422	0.0694369	0	0.175	15.66	0.162	0.278	1.915	-0.8717	0.1312	1.453	0.015	1	0.96	0.000536	0.740877	0.34	-1.46	0.488	0.473	0.977495	3.57	.	het:232;hom:11;	8	243
TSC2	ND	20:2106039:C:G	16:2126476:C:G	None	intron_variant	.	866	0	0.00115473	0.999996	.	.	.	.	.	.	.	.	.	.	.	.	.	.	.	.	.	.	.	chr16:2126487:G>GCCAGG:TSC2:NM_000548.3:c.2743-4_2743dupCCAGG:Disease_causing_mutation:Tuberous_sclerosis:11112665&chr16:2126489:C>G:TSC2:NM_000548.3:c.2743-3C>G::Disease_causing_mutation:Tuberous_sclerosis:22791573&chr16:2126490:A>C:TSC2:NM_000548.3:c.2743-2A>C::Disease_causing_mutation:Tuberous_sclerosis:11112665&chr16:2126490:A>G:TSC2:NM_000548.3:c.2743-2A>G::Disease_causing_mutation:Tuberous_…	het:1;	1	1
ANKRD11	ND	20:76310294:G:A	16:89348885:G:A	None	synonymous_variant	synonymous_SNV	870	0	0.00229885	1	.	.	.	.	.	.	.	.	.	.	.	.	.	.	.	.	.	.	.	.	het:2;	1	2
LRP5	IRD	14:6370813:A:G	11:68171070:T:C	None	synonymous_variant	synonymous_SNV	870	0	0.00229885	0.999988	.	.	.	.	.	.	.	.	.	.	.	.	.	.	.	.	.	.	.	chr11:68171074:C>T:LRP5:NM_002335.2:c.1708C>T:p.R570W:Disease_causing_mutation:Osteoporosis-pseudoglioma_syndrome:11719191&chr11:68171075:G>A:LRP5:NM_002335.2:c.1709G>A:p.R570Q:Disease_causing_mutation:Exudative_vitreoretinopathy:15346351&	het:2;	1	2
USH1C	IRD	14:48093494:C:G	11:17565890:G:C	None	5_prime_UTR_variant	.	666	0	0.003003	0.999992	.	.	.	.	.	.	.	.	.	.	.	.	.	.	.	.	.	.	.	.	het:2;	1	2
TRPM1	IRD	7:7246943:C:T	15:31293996:G:A	None	downstream_gene_variant	.	868	0	0.00115207	1	.	.	.	.	.	.	.	.	.	.	.	.	.	.	.	.	.	.	.	.	het:1;	1	1
ZNF408	IRD	14:19061119:A:G	11:46722935:T:C	None	intron_variant	.	2332	0	0.000428816	0.999988	.	.	.	.	.	.	.	.	.	.	.	.	.	.	.	.	.	.	.	.	het:1;	1	1
SETD5	ND	2:140800212:C:T	3:9495548:C:T	None	synonymous_variant	synonymous_SNV	868	0	0.00115207	1	.	.	.	.	.	.	.	.	.	.	.	.	.	.	.	.	.	.	.	.	het:1;	1	1
DTHD1	IRD	5:35430599:A:T	4:36296455:A:T	None	missense_variant	nonsynonymous_SNV	3684	0.00542888	0.0770901	0	0.103	20.6	0.019	0.955	2.67	-0.8224	0.1442	3.055	1.199	1	0.986	0.000128	0.825219	1.57	-3.28	0.07	0.384	0.997468	2.9	.	het:264;hom:10;	8	274
CC2D2A	IRD	5:14567664:T:C	4:15589559:T:C	None	splice_region_variant&intron_variant	.	870	0	0.00229885	0.999996	.	.	.	.	.	.	.	.	.	.	.	.	.	.	.	.	.	.	.	chr4:15589552:GG>G:CC2D2A:NM_001080522.2:c.4179+1delG:Disease_causing_mutation:Meckel_syndrome:19466712&	het:2;	1	2
PCDH15	IRD	9:84188800:C:A	10:55582605:G:T	None	synonymous_variant	synonymous_SNV	3684	0.224213	0.463626	1	.	.	.	.	.	.	.	.	.	.	.	.	.	.	.	.	.	.	.	.	het:882;hom:413;	8	1295
SEMA4A	IRD	1:94789157:G:A	1:156146621:C:T	None	synonymous_variant	synonymous_SNV	868	0	0.00115207	0.999988	.	.	.	.	.	.	.	.	.	.	.	.	.	.	.	.	.	.	.	.	het:1;	1	1
CUL3	ND	12:111942572:C:T	2:225362530:C:T	None	synonymous_variant	synonymous_SNV	2350	0	0.00297872	0.999984	.	.	.	.	.	.	.	.	.	.	.	.	.	.	.	.	.	.	.	chr2:225362541:G>A:CUL3:NM_003590.4:c.1636C>T:p.R546*:Disease_causing_mutation:Autism:22914163&	het:7;	2	7
WDFY3	ND	5:48909060:C:T	4:85642637:G:A	None	synonymous_variant	synonymous_SNV	870	0	0.00229885	1	.	.	.	.	.	.	.	.	.	.	.	.	.	.	.	.	.	.	.	.	het:2;	1	2
AHI1	IRD	4:39078703:G:A	6:135778784:G:A	None	synonymous_variant	synonymous_SNV	870	0	0.00229885	1	.	.	.	.	.	.	.	.	.	.	.	.	.	.	.	.	.	.	.	chr6:135778794:T>C:AHI1:NM_017651.4:c.989A>G:p.D330G:Disease_causing_mutation_?:Joubert_syndrome,_modifier_of:17409309,21228398&chr6:135778798:G>A:AHI1:NM_017651.4:c.985C>T:p.R329*:Disease_causing_mutation:Joubert_syndrome:18054307,21937992&	het:2;	1	2
PHF2	ND	15:108617139:T:C	9:96416683:T:C	None	intron_variant	.	3680	0.17337	0.40788	0.999992	.	.	.	.	.	.	.	.	.	.	.	.	.	.	.	.	.	.	.	.	het:863;hom:319;	8	1182
PRPF3	IRD	1:100819957:G:A	1:150307391:C:T	Benign/Likely_benign	intron_variant	.	3680	0.259783	0.505707	0.000399454	.	1.578	.	.	.	.	.	.	.	.	.	.	.	.	.	.	.	.	.	.	het:905;hom:478;	8	1383
HK1	IRD	9:68458694:C:G	10:71103612:G:C	None	synonymous_variant	synonymous_SNV	870	0	0.00229885	1	.	.	.	.	.	.	.	.	.	.	.	.	.	.	.	.	.	.	.	.	het:2;	1	2
VCAN	IRD	6:80282876:C:T	5:82786167:C:T	Likely_benign	synonymous_variant	synonymous_SNV	3690	0.00650407	0.0615176	5.9741e-05	.	0.46	.	.	.	.	.	.	.	.	.	.	.	.	.	.	.	.	.	.	het:203;hom:12;	8	215
MET	ND	3:142962718:C:T	7:116380065:C:T	None	missense_variant	nonsynonymous_SNV	3656	0.0158643	0.112691	0	0.21	22.8	0.014	0.686	2.275	-1.2457	0.0565	4.149	0.935	0.978	0.567	0	1	3.35	-3.21	0.676	0.621	0.994282	5.91	.	het:354;hom:29;	7	383
CFH	IRD	1:54087543:A:C	1:196654324:A:C	Benign	synonymous_variant	synonymous_SNV	870	0	0.00229885	0.676229	.	3.565	.	.	.	.	.	.	.	.	.	.	.	.	.	.	.	.	.	chr1:196654311:G>A:CFH:NM_000186.3:c.908G>A:p.R303Q:Disease_causing_mutation:Hemolysis,_elevated_liver_enzymes_&_low_platelet_count:18658028&chr1:196654324:C>A:CFH:NM_000186.3:c.921C>A:p.A307A:Disease-associated_polymorphism:Macular_degeneration,_age-related,_association_with:15870199,18421087&	het:2;	1	2
CEP164	IRD	14:110473639:C:G	11:117279577:C:G	None	intron_variant	.	868	0	0.00115207	1	.	.	.	.	.	.	.	.	.	.	.	.	.	.	.	.	.	.	.	.	het:1;	1	1
TSC2	ND	20:2092774:C:T	16:2113051:C:T	None	synonymous_variant	synonymous_SNV	2780	0.0165468	0.128777	0.999994	.	.	.	.	.	.	.	.	.	.	.	.	.	.	.	.	.	.	.	chr16:2113043:C>T:TSC2:NM_000548.3:c.1432C>T:p.Q478*:Disease_causing_mutation:Tuberous_sclerosis:10206124&chr16:2113051:T>G:TSC2:NM_000548.3:c.1440T>G:p.Y480*:Disease_causing_mutation:Tuberous_sclerosis:17304050&chr16:2113054:G>A:TSC2:NM_000548.3:c.1443G>A::Disease_causing_mutation:Tuberous_sclerosis:N/A&chr16:2113056:T>G:TSC2:NM_000548.3:c.1443+2T>G::Disease_causing_mutation:Tuberous_sclerosis:1…	het:312;hom:23;	8	335
SNRNP200	IRD	13:702291:G:A	2:96955385:G:A	None	intron_variant	.	870	0	0.00229885	1	.	.	.	.	.	.	.	.	.	.	.	.	.	.	.	.	.	.	.	.	het:2;	1	2
PHF8	ND	X:53709458:T:C	X:54011369:T:C	None	synonymous_variant	synonymous_SNV	870	0	0.00229885	1	.	.	.	.	.	.	.	.	.	.	.	.	.	.	.	.	.	.	.	.	het:2;	1	2
ITGB3	ND	16:58462361:T:C	17:45363620:T:C	None	splice_region_variant&intron_variant	.	870	0	0.00229885	0.999976	.	.	.	.	.	.	.	.	.	.	.	.	.	.	.	.	.	.	.	.	het:2;	1	2
HMCN1	IRD	1:43301498:C:G	1:186037157:C:G	None	intron_variant	.	2752	0	0.00399709	1	.	.	.	.	.	.	.	.	.	.	.	.	.	.	.	.	.	.	.	.	het:11;	3	11
MECP2	ND	X:150023849:C:G	X:153297828:C:G	None	synonymous_variant	synonymous_SNV	868	0	0.00115207	0.999995	.	.	.	.	.	.	.	.	.	.	.	.	.	.	.	.	.	.	.	chrX:153297818:C>G:MECP2:NM_004992.3:c.217G>C:p.A73P:Disease_causing_mutation_?:Anorectal_malformation:22030772&chrX:153297819:C>CA:MECP2:NM_004992.3:c.215_216insT:Disease_causing_mutation:Rett_syndrome:16473305&chrX:153297819:C>CG:MECP2:NM_004992.3:c.215dupC:Disease_causing_mutation:Rett_syndrome:15173251&chrX:153297819:CG>C:MECP2:NM_004992.3:c.215delC:Disease_causing_mutation_?:Rett_syndrome:21…	het:1;	1	1
HMCN1	IRD	1:43360689:C:T	1:186099195:C:T	None	synonymous_variant	synonymous_SNV	870	0	0.00229885	1	.	.	.	.	.	.	.	.	.	.	.	.	.	.	.	.	.	.	.	.	het:2;	1	2
SEMA4A	IRD	1:94812078:G:T	1:156125573:C:A	None	intron_variant	.	868	0	0.00115207	1	.	.	.	.	.	.	.	.	.	.	.	.	.	.	.	.	.	.	.	.	het:1;	1	1
MAPKAPK3	IRD	2:106771037:G:T	3:50679195:G:T	None	synonymous_variant	synonymous_SNV	870	0	0.00229885	1	.	.	.	.	.	.	.	.	.	.	.	.	.	.	.	.	.	.	.	.	het:2;	1	2
KDM5B	ND	1:60168568:G:C	1:202704738:G:C	None	intron_variant	.	870	0	0.00229885	1	.	.	.	.	.	.	.	.	.	.	.	.	.	.	.	.	.	.	.	.	het:2;	1	2
TRPM1	IRD	7:7223000:A:C	15:31320520:T:G	None	intron_variant	.	480	0.391667	0.622917	0.999988	.	.	.	.	.	.	.	.	.	.	.	.	.	.	.	.	.	.	.	.	het:111;hom:94;	1	205
CFH	IRD	1:54142659:A:T	1:196695654:A:T	None	missense_variant	nonsynonymous_SNV	480	0	0.302083	0	0.169	8.609	0.073	0.446	1.22	-0.8086	0.2109	-0.49	-1.187	0	0	.	1	-0.09	-3.26	0.252	0.606	0.916119	-1.9	chr1:196695658:A>AA:CFH:NM_000186.3:c.1933dupA:Disease_causing_mutation:Haemolytic_uraemic_syndrome,_atypical:20513133&	het:145;	1	145
SNRNP200	IRD	13:699677:C:T	2:96952765:C:T	None	synonymous_variant	synonymous_SNV	870	0	0.00229885	1	.	.	.	.	.	.	.	.	.	.	.	.	.	.	.	.	.	.	.	.	het:2;	1	2
USH1C	IRD	14:48113191:C:T	11:17546046:G:A	None	synonymous_variant	synonymous_SNV	868	0	0.00115207	0.999995	.	.	.	.	.	.	.	.	.	.	.	.	.	.	.	.	.	.	.	.	het:1;	1	1
USH2A	IRD	1:73582337:C:T	1:216262356:C:T	None	splice_region_variant&synonymous_variant	synonymous_SNV	870	0	0.00229885	0.999996	.	.	.	.	.	.	.	.	.	.	.	.	.	.	.	.	.	.	.	.	het:2;	1	2
NBAS	IRD	13:93577803:G:A	2:15470791:C:T	None	synonymous_variant	synonymous_SNV	870	0	0.00229885	0.999996	.	.	.	.	.	.	.	.	.	.	.	.	.	.	.	.	.	.	.	.	het:2;	1	2
PEX10	IRD	1:221999134:T:C	1:2340128:A:G	None	synonymous_variant	synonymous_SNV	870	0	0.00229885	0.999976	.	.	.	.	.	.	.	.	.	.	.	.	.	.	.	.	.	.	.	chr1:2340118:G>A:PEX10:NM_153818.1:c.373C>T:p.R125*:Disease_causing_mutation:Neonatal_adrenoleukodystrophy:9683594,10862081&chr1:2340139:G>A:PEX10:NM_153818.1:c.352C>T:p.Q118*:Disease_causing_mutation:Zellweger_syndrome:21031596&	het:2;	1	2
PEX5	IRD	11:7409800:G:A	12:7344302:G:A	None	splice_region_variant&intron_variant	.	3224	0	0.00124069	1	.	.	.	.	.	.	.	.	.	.	.	.	.	.	.	.	.	.	.	.	het:4;	2	4
USH1C	IRD	14:48111376:T:C	11:17547885:A:G	None	intron_variant	.	866	0	0.00115473	0.999996	.	.	.	.	.	.	.	.	.	.	.	.	.	.	.	.	.	.	.	chr11:17547892:A>C:USH1C:NM_005709.3:c.674+2T>G::Disease_causing_mutation:Usher_syndrome_1c:12107438&chr11:17547896:G>T:USH1C:NM_005709.3:c.672C>A:p.C224*:Disease_causing_mutation:Usher_syndrome_1c:21203349&	het:1;	1	1
CERS4	ND	19:8157673:T:C	19:8322804:T:C	None	synonymous_variant	synonymous_SNV	868	0	0.00115207	0.999988	.	.	.	.	.	.	.	.	.	.	.	.	.	.	.	.	.	.	.	.	het:1;	1	1
NR2E3	IRD	7:48538229:G:C	15:72104092:G:C	None	intron_variant	.	860	0	0.00116279	1	.	.	.	.	.	.	.	.	.	.	.	.	.	.	.	.	.	.	.	.	het:1;	1	1
KIAA1549	IRD	3:165333306:G:A	7:138603503:G:A	None	missense_variant	nonsynonymous_SNV	3674	0.00272183	0.044638	0	0.022	11.06	0.099	0.005	0.895	-1.0352	0.0336	1.671	1.048	0.01	0.003	0.292702	1	2	-2.04	0.079	0.317	0.531472	2.66	.	het:154;hom:5;	7	159
DMD	IRD	X:32384311:A:C	X:32466556:A:C	None	intron_variant	.	870	0	0.00229885	0.999978	.	.	.	.	.	.	.	.	.	.	.	.	.	.	.	.	.	.	.	.	het:2;	1	2
KDM5B	ND	1:60166044:A:G	1:202702522:A:G	None	splice_region_variant&intron_variant	.	870	0	0.00229885	1	.	.	.	.	.	.	.	.	.	.	.	.	.	.	.	.	.	.	.	.	het:2;	1	2
PDE6A	IRD	6:147450093:C:T	5:149323919:C:T	None	synonymous_variant	synonymous_SNV	868	0	0.00115207	1	.	.	.	.	.	.	.	.	.	.	.	.	.	.	.	.	.	.	.	chr5:149323932:C>T:PDE6A:NM_000440.2:c.305G>A:p.R102H:Disease_causing_mutation:Retinitis_pigmentosa:10393062&chr5:149323933:G>A:PDE6A:NM_000440.2:c.304C>T:p.R102C:Disease_causing_mutation:Retinitis_pigmentosa:18723146&chr5:149323933:G>T:PDE6A:NM_000440.2:c.304C>A:p.R102S:Disease_causing_mutation:Retinitis_pigmentosa:10393062&	het:1;	1	1
RPGRIP1	IRD	7:83199070:G:T	14:21771468:G:T	None	intron_variant	.	868	0	0.00115207	1	.	.	.	.	.	.	.	.	.	.	.	.	.	.	.	.	.	.	.	.	het:1;	1	1
CNTNAP2	ND	3:173762926:A:G	7:147092837:A:G	None	synonymous_variant	synonymous_SNV	870	0	0.00229885	0.999972	.	.	.	.	.	.	.	.	.	.	.	.	.	.	.	.	.	.	.	.	het:2;	1	2
LRP5	IRD	14:6326083:G:A	11:68214015:C:T	None	intron_variant	.	868	0	0.00115207	0.999996	.	.	.	.	.	.	.	.	.	.	.	.	.	.	.	.	.	.	.	chr11:68214003:T>C:LRP5:NM_002335.2:c.4586+2T>C::Disease_causing_mutation:Osteoporosis-pseudoglioma_syndrome:16252235&	het:1;	1	1
HMCN1	IRD	1:43190142:C:T	1:185939552:C:T	None	synonymous_variant	synonymous_SNV	3636	0.643014	0.799505	1	.	.	.	.	.	.	.	.	.	.	.	.	.	.	.	.	.	.	.	.	het:569;hom:1169;	8	1738
CTNND2	ND	6:10967641:G:A	5:10992806:G:A	None	intron_variant	.	2338	0.500428	0.70787	0	.	7.138	.	.	.	.	.	.	.	.	.	.	.	.	.	.	.	.	.	.	het:485;hom:585;	8	1070
ADGRA3	IRD	5:21366486:G:A	4:22389535:G:A	None	synonymous_variant	synonymous_SNV	870	0	0.00229885	1	.	.	.	.	.	.	.	.	.	.	.	.	.	.	.	.	.	.	.	.	het:2;	1	2
IQGAP2	ND	6:73502539:T:C	5:75960880:T:C	None	synonymous_variant	synonymous_SNV	870	0	0.00229885	1	.	.	.	.	.	.	.	.	.	.	.	.	.	.	.	.	.	.	.	.	het:2;	1	2
MET	ND	3:142991814:G:T	7:116411724:G:T	None	intron_variant	.	870	0	0.00229885	0.999996	.	.	.	.	.	.	.	.	.	.	.	.	.	.	.	.	.	.	.	.	het:2;	1	2
SPP2	IRD	12:121488436:G:T	2:234960310:G:T	None	intron_variant	.	870	0	0.00229885	1	.	.	.	.	.	.	.	.	.	.	.	.	.	.	.	.	.	.	.	.	het:2;	1	2
EXOSC2	IRD	15:9796039:A:T	9:133574692:T:A	None	intron_variant	.	3326	0.184005	0.426338	1	.	.	.	.	.	.	.	.	.	.	.	.	.	.	.	.	.	.	.	.	het:806;hom:306;	8	1112
BBS10	IRD	11:75902676:C:T	12:76740250:C:T	Likely_benign	synonymous_variant	synonymous_SNV	3648	0.0317982	0.168586	1.59171e-05	.	4.593	.	.	.	.	.	.	.	.	.	.	.	.	.	.	.	.	.	.	het:499;hom:58;	8	557
RPE65	IRD	1:155978297:C:T	1:68912410:G:A	None	synonymous_variant	synonymous_SNV	3634	0.00825537	0.0671436	1	.	.	.	.	.	.	.	.	.	.	.	.	.	.	.	.	.	.	.	chr1:68912403:A>G:RPE65:NM_000329.2:c.235T>C:p.Y79H:Disease_causing_mutation:Retinitis_pigmentosa:11095629,18599565&chr1:68912418:C>CT:RPE65:NM_000329.2:c.219dupA:Disease_causing_mutation:Retinal_dystrophy,_autosomal_recessive:15288992&	het:214;hom:15;	7	229
SETDB1	ND	1:100187563:A:G	1:150913794:T:C	None	intron_variant	.	3664	0	0.00272926	0.999992	.	.	.	.	.	.	.	.	.	.	.	.	.	.	.	.	.	.	.	.	het:10;	2	10
USH2A	IRD	1:73815992:A:G	1:216495261:A:G	None	synonymous_variant	synonymous_SNV	870	0	0.00229885	0.999486	.	.	.	.	.	.	.	.	.	.	.	.	.	.	.	.	.	.	.	chr1:216495263:A>G:USH2A:NM_206933.2:c.1606T>C:p.C536R:Disease_causing_mutation:Usher_syndrome_2a:10909849,14676276&chr1:216495265:C>G:USH2A:NM_206933.2:c.1604G>C:p.R535T:Disease_causing_mutation:Usher_syndrome_2a:16963483,14676276&	het:2;	1	2
CNGA3	IRD	13:2160204:T:C	2:98999851:T:C	None	splice_region_variant&synonymous_variant	synonymous_SNV	868	0	0.00115207	1	.	.	.	.	.	.	.	.	.	.	.	.	.	.	.	.	.	.	.	.	het:1;	1	1
CACNA1C	ND	11:2774228:C:T	12:2787052:C:T	None	intron_variant	.	3548	0.450395	0.665163	0	.	1.3	.	.	.	.	.	.	.	.	.	.	.	.	.	.	.	.	.	.	het:762;hom:799;	8	1561
APOB	IRD	13:87966050:A:G	2:21238029:T:C	None	synonymous_variant	synonymous_SNV	870	0	0.00229885	1	.	.	.	.	.	.	.	.	.	.	.	.	.	.	.	.	.	.	.	chr2:21238041:A>T:APOB:NM_000384.2:c.3600T>A:p.Y1200*:Disease_causing_mutation:Hypobetalipoproteinaemia:12872264&	het:2;	1	2
EMC1	IRD	1:205481203:T:C	1:19566769:A:G	None	intron_variant	.	3684	0.00868621	0.0814332	5.57911e-05	.	2.58	.	.	.	.	.	.	.	.	.	.	.	.	.	.	.	.	.	.	het:268;hom:16;	8	284
IDH3B	IRD	10:63834362:G:T	20:2644893:C:A	None	upstream_gene_variant	.	1466	0.199181	0.441337	0	.	4.434	.	.	.	.	.	.	.	.	.	.	.	.	.	.	.	.	.	.	het:355;hom:146;	8	501
LRP1B	IRD	12:27436261:A:C	2:141079563:A:C	None	missense_variant	nonsynonymous_SNV	3652	0.0355969	0.177985	0	0.216	19.11	0.128	0.001	0.375	-1.0327	0.0396	0.34	0.157	0.981	0.997	0.017233	0.997695	-2.62	-0.44	0.036	0.587	0.972023	2.78	.	het:520;hom:65;	8	585
DIP2A	ND	3:232530:G:A	21:47971533:C:T	None	intron_variant	.	2360	0.00169492	0.0211864	1	.	.	.	.	.	.	.	.	.	.	.	.	.	.	.	.	.	.	.	.	het:46;hom:2;	7	48
NRXN3	ND	7:141144253:G:A	14:79454549:G:A	None	intron_variant	.	870	0	0.00229885	1	.	.	.	.	.	.	.	.	.	.	.	.	.	.	.	.	.	.	.	.	het:2;	1	2
SLC6A5	IRD	14:44960262:A:G	11:20639295:T:C	None	splice_region_variant&intron_variant	.	870	0	0.00229885	1	.	.	.	.	.	.	.	.	.	.	.	.	.	.	.	.	.	.	.	chr11:20639301:C>A:SLC6A5:NM_004211.3:c.1131C>A:p.Y377*:Disease_causing_mutation:Hyperekplexia:16751771&	het:2;	1	2
PEX6	IRD	4:126376834:T:G	6:42933756:A:C	None	intron_variant	.	868	0	0.00115207	0.999905	.	.	.	.	.	.	.	.	.	.	.	.	.	.	.	.	.	.	.	.	het:1;	1	1
RPGRIP1L	IRD	20:40782498:T:G	16:53692312:T:G	None	intron_variant	.	870	0	0.00229885	1	.	.	.	.	.	.	.	.	.	.	.	.	.	.	.	.	.	.	.	.	het:2;	1	2
LRP1B	IRD	12:27973789:A:G	2:141607660:A:G	None	intron_variant	.	870	0	0.00229885	0.999968	.	.	.	.	.	.	.	.	.	.	.	.	.	.	.	.	.	.	.	.	het:2;	1	2
RPGRIP1L	IRD	20:40815492:T:C	16:53725997:T:C	Likely_benign	synonymous_variant	synonymous_SNV	3682	0.0689842	0.265617	3.97836e-06	.	0.878	.	.	.	.	.	.	.	.	.	.	.	.	.	.	.	.	.	.	het:724;hom:127;	8	851
PHF2	ND	15:108615940:T:A	9:96415482:T:A	None	synonymous_variant	synonymous_SNV	870	0	0.00229885	0.979572	.	.	.	.	.	.	.	.	.	.	.	.	.	.	.	.	.	.	.	.	het:2;	1	2
EP400	ND	11:131834198:C:T	12:132471217:C:T	None	synonymous_variant	synonymous_SNV	870	0	0.00229885	1	.	.	.	.	.	.	.	.	.	.	.	.	.	.	.	.	.	.	.	.	het:2;	1	2
EP400	ND	11:131853681:C:T	12:132491266:C:T	None	synonymous_variant	synonymous_SNV	868	0	0.00115207	1	.	.	.	.	.	.	.	.	.	.	.	.	.	.	.	.	.	.	.	.	het:1;	1	1
RPGRIP1	IRD	7:83207095:T:A	14:21778798:T:A	None	intron_variant	.	812	0	0.00123153	1	.	.	.	.	.	.	.	.	.	.	.	.	.	.	.	.	.	.	.	.	het:1;	1	1
CFB	IRD	4:137545594:C:T	6:31918204:G:A	None	intron_variant	.	2360	0.00677966	0.0538136	0	.	6.702	.	.	.	.	.	.	.	.	.	.	.	.	.	.	.	.	.	.	het:111;hom:8;	8	119
PEX5	IRD	11:7408934:A:G	12:7343443:A:G	None	intron_variant	.	3678	0.110386	0.322186	1	.	.	.	.	.	.	.	.	.	.	.	.	.	.	.	.	.	.	.	.	het:779;hom:203;	8	982
TCTN3	IRD	9:96099604:C:T	10:97442391:C:T	None	intron_variant	.	870	0	0.00229885	0.999963	.	.	.	.	.	.	.	.	.	.	.	.	.	.	.	.	.	.	.	.	het:2;	1	2
AIPL1	IRD	16:6198846:G:A	17:6337224:G:A	Likely_benign	intron_variant	.	3684	0.121607	0.352063	4.09041e-06	.	0.394	.	.	.	.	.	.	.	.	.	.	.	.	.	.	.	.	.	.	het:849;hom:224;	8	1073
USH1G	IRD	16:71242877:C:T	17:72916667:C:T	None	synonymous_variant	synonymous_SNV	870	0	0.00229885	0.999992	.	.	.	.	.	.	.	.	.	.	.	.	.	.	.	.	.	.	.	.	het:2;	1	2
INPP5E	IRD	15:1816169:C:T	9:139328647:G:A	None	intron_variant	.	2846	0.0140548	0.115952	0	.	5.072	.	.	.	.	.	.	.	.	.	.	.	.	.	.	.	.	.	.	het:290;hom:20;	8	310
COL11A1	IRD	1:121322721:G:A	1:103354133:C:T	None	splice_region_variant&synonymous_variant	synonymous_SNV	2926	0	0.00307587	1	.	.	.	.	.	.	.	.	.	.	.	.	.	.	.	.	.	.	.	chr1:103354138:G>A:COL11A1:NM_001854.3:c.4603C>T:p.P1535S:Disease-associated_polymorphism_with_supporting_functional_evidence:Lumbar_disc_herniation,_association_with:17999364&	het:9;	2	9
CLUAP1	IRD	20:3537819:C:T	16:3551035:C:T	None	5_prime_UTR_variant	.	848	0	0.00235849	1	.	.	.	.	.	.	.	.	.	.	.	.	.	.	.	.	.	.	.	.	het:2;	1	2
ERBIN	IRD	6:64572162:G:A	5:65288696:G:A	None	synonymous_variant	synonymous_SNV	870	0	0.00229885	1	.	.	.	.	.	.	.	.	.	.	.	.	.	.	.	.	.	.	.	.	het:2;	1	2
KMT2E	ND	3:131400827:G:A	7:104747991:G:A	None	synonymous_variant	synonymous_SNV	868	0	0.00115207	1	.	.	.	.	.	.	.	.	.	.	.	.	.	.	.	.	.	.	.	.	het:1;	1	1
CEP290	IRD	11:87743257:T:C	12:88474007:T:C	Likely_benign	synonymous_variant	synonymous_SNV	3678	0.00598151	0.0761283	0	.	7.507	.	.	.	.	.	.	.	.	.	.	.	.	.	.	.	.	.	chr12:88474003:C>A:CEP290:NM_025114.3:c.5182G>T:p.E1728*:Disease_causing_mutation:Joubert_syndrome:21068128,21866095&chr12:88474021:TA>T:CEP290:NM_025114.3:c.5163delT:Disease_causing_mutation:Leber_congenital_amaurosis:17345604&	het:258;hom:11;	8	269
CNGB3	IRD	8:87047454:G:T	8:87641156:G:T	None	synonymous_variant	synonymous_SNV	3664	0	0.00136463	1	.	.	.	.	.	.	.	.	.	.	.	.	.	.	.	.	.	.	.	chr8:87641167:C>T:CNGB3:NM_019098.4:c.1460G>A:p.W487*:Disease_causing_mutation:Achromatopsia:12187429&	het:5;	1	5
HMCN1	IRD	1:43166426:A:G	1:185902691:A:G	None	synonymous_variant	synonymous_SNV	870	0	0.00229885	0.999932	.	.	.	.	.	.	.	.	.	.	.	.	.	.	.	.	.	.	.	.	het:2;	1	2
SLCO1B3	ND	11:22392404:A:C	12:21163881:A:C	None	intron_variant	.	1994	0.182548	0.410231	1	.	.	.	.	.	.	.	.	.	.	.	.	.	.	.	.	.	.	.	.	het:454;hom:182;	8	636
PRPF8	IRD	16:1536974:T:C	17:1576369:T:C	None	splice_region_variant&intron_variant	.	870	0	0.00229885	0.792896	.	.	.	.	.	.	.	.	.	.	.	.	.	.	.	.	.	.	.	.	het:2;	1	2
CEP290	IRD	11:87756790:T:C	12:88487756:T:C	None	splice_region_variant&intron_variant	.	870	0	0.00229885	1	.	.	.	.	.	.	.	.	.	.	.	.	.	.	.	.	.	.	.	chr12:88487753:C>T:CEP290:NM_025114.3:c.3104-1G>A::Disease_causing_mutation:Meckel_syndrome:17564974&chr12:88487754:T>C:CEP290:NM_025114.3:c.3104-2A>G::Disease_causing_mutation:Joubert_syndrome,_Senior-Loken_type:17617513&	het:2;	1	2
HMCN1	IRD	1:43213849:C:T	1:185962410:C:T	None	synonymous_variant	synonymous_SNV	870	0	0.00229885	0.99998	.	.	.	.	.	.	.	.	.	.	.	.	.	.	.	.	.	.	.	.	het:2;	1	2
KIAA1549	IRD	3:165333719:A:G	7:138603916:A:G	None	synonymous_variant	synonymous_SNV	870	0	0.00229885	1	.	.	.	.	.	.	.	.	.	.	.	.	.	.	.	.	.	.	.	.	het:2;	1	2
IMPDH1	IRD	3:154852400:C:T	7:128043835:C:T	None	intron_variant	.	870	0	0.00229885	0.999988	.	.	.	.	.	.	.	.	.	.	.	.	.	.	.	.	.	.	.	.	het:2;	1	2
GNB3	IRD	11:7008790:T:C	12:6952214:T:C	None	synonymous_variant	synonymous_SNV	868	0	0.00115207	0.999942	.	.	.	.	.	.	.	.	.	.	.	.	.	.	.	.	.	.	.	.	het:1;	1	1
APOB	IRD	13:87976829:T:C	2:21227276:A:G	None	synonymous_variant	synonymous_SNV	870	0	0.00229885	0.999996	.	.	.	.	.	.	.	.	.	.	.	.	.	.	.	.	.	.	.	.	het:2;	1	2
IQGAP2	ND	6:73520198:G:A	5:75979023:G:A	None	synonymous_variant	synonymous_SNV	870	0	0.00229885	1	.	.	.	.	.	.	.	.	.	.	.	.	.	.	.	.	.	.	.	.	het:2;	1	2
RP1	IRD	8:55234535:C:T	8:55538716:C:T	None	synonymous_variant	synonymous_SNV	870	0	0.00229885	1	.	.	.	.	.	.	.	.	.	.	.	.	.	.	.	.	.	.	.	chr8:55538717:A>T:RP1:NM_006269.1:c.2275A>T:p.R759*:Disease_causing_mutation:Retinitis_pigmentosa:22052604&chr8:55538725:ATTAAAT>A:RP1:NM_006269.1:c.2284_2289delTTAAAT:Disease_causing_mutation:Retinitis_pigmentosa:11095597&chr8:55538726:TTAAAT>T:RP1:NM_006269.1:c.2285_2289delTAAAT:Disease_causing_mutation:Retinitis_pigmentosa:10391211&chr8:55538728:AAATA>A:RP1:NM_006269.1:c.2287_2290delAATA:Disea…	het:2;	1	2
PTEN	ND	9:88225314:T:C	10:89725256:T:C	None	downstream_gene_variant	.	868	0	0.00115207	0.999971	.	.	.	.	.	.	.	.	.	.	.	.	.	.	.	.	.	.	.	.	het:1;	1	1
HDLBP	ND	12:128680273:C:T	2:242195833:C:T	None	intron_variant	.	3228	0	0.00309789	1	.	.	.	.	.	.	.	.	.	.	.	.	.	.	.	.	.	.	.	.	het:10;	3	10
MYO7A	IRD	14:70238326:C:T	11:76883937:C:T	None	splice_region_variant&intron_variant	.	870	0	0.00229885	1	.	.	.	.	.	.	.	.	.	.	.	.	.	.	.	.	.	.	.	chr11:76883931:G>A:MYO7A:NM_000260.3:c.1935G>A::Disease_causing_mutation:Retinitis_pigmentosa,_mild_&_deafness:21031134&chr11:76883932:G>A:MYO7A:NM_000260.3:c.1935+1G>A::Disease_causing_mutation:Usher_syndrome_1b:18181211&	het:2;	1	2
SPP2	IRD	12:121503861:T:C	2:234975944:T:C	None	intron_variant	.	870	0	0.00229885	1	.	.	.	.	.	.	.	.	.	.	.	.	.	.	.	.	.	.	.	.	het:2;	1	2
CEP164	IRD	14:110457148:G:T	11:117262944:G:T	None	splice_region_variant&synonymous_variant	synonymous_SNV	868	0	0.00115207	1	.	.	.	.	.	.	.	.	.	.	.	.	.	.	.	.	.	.	.	.	het:1;	1	1
CDH3	IRD	20:55914915:A:C	16:68719186:A:C	None	synonymous_variant	synonymous_SNV	870	0	0.00229885	0.99994	.	.	.	.	.	.	.	.	.	.	.	.	.	.	.	.	.	.	.	chr16:68719191:G>A:CDH3:NM_001793.4:c.1508G>A:p.R503H:Disease_causing_mutation:Hypotrichosis_with_juvenile_macular_dystrophy:12445216&chr16:68719193:G>A:CDH3:NM_001793.4:c.1510G>A:p.E504K:Disease_causing_mutation:Hypotrichosis_with_juvenile_macular_dystrophy:17342797&	het:2;	1	2
IFT172	IRD	13:81498021:A:C	2:27676275:T:G	None	synonymous_variant	synonymous_SNV	870	0	0.00229885	0.999992	.	.	.	.	.	.	.	.	.	.	.	.	.	.	.	.	.	.	.	.	het:2;	1	2
LRP1B	IRD	12:27415606:G:A	2:141055541:G:A	None	splice_region_variant&intron_variant	.	868	0	0.00115207	0.999661	.	.	.	.	.	.	.	.	.	.	.	.	.	.	.	.	.	.	.	.	het:1;	1	1
GIGYF1	ND	3:42770278:T:C	7:100284705:T:C	None	intron_variant	.	2798	0	0.00142959	1	.	.	.	.	.	.	.	.	.	.	.	.	.	.	.	.	.	.	.	.	het:4;	2	4
CNNM4	IRD	13:1145822:T:C	2:97475279:T:C	None	downstream_gene_variant	.	868	0	0.00115207	0.999996	.	.	.	.	.	.	.	.	.	.	.	.	.	.	.	.	.	.	.	.	het:1;	1	1
CFB	IRD	4:137552889:G:A	6:31910897:C:T	None	upstream_gene_variant	.	2354	0.0603229	0.246389	1	.	.	.	.	.	.	.	.	.	.	.	.	.	.	.	.	.	.	.	.	het:438;hom:71;	8	509
KDM5B	ND	1:60207437:A:T	1:202743736:A:T	None	splice_region_variant&intron_variant	.	870	0	0.00229885	1	.	.	.	.	.	.	.	.	.	.	.	.	.	.	.	.	.	.	.	.	het:2;	1	2
EP400	ND	11:131834153:A:C	12:132471172:A:C	None	synonymous_variant	synonymous_SNV	870	0	0.00229885	1	.	.	.	.	.	.	.	.	.	.	.	.	.	.	.	.	.	.	.	.	het:2;	1	2
LRP1B	IRD	12:27825601:T:C	2:141459399:T:C	None	synonymous_variant	synonymous_SNV	3674	0.637452	0.802395	1	.	.	.	.	.	.	.	.	.	.	.	.	.	.	.	.	.	.	.	.	het:606;hom:1171;	8	1777
BBS9	IRD	3:81931807:A:T	7:33185990:T:A	None	intron_variant	.	870	0	0.00229885	1	.	.	.	.	.	.	.	.	.	.	.	.	.	.	.	.	.	.	.	.	het:2;	1	2
PITPNM3	IRD	16:6243353:A:G	17:6381274:A:G	None	intron_variant	.	868	0	0.00115207	0.999988	.	.	.	.	.	.	.	.	.	.	.	.	.	.	.	.	.	.	.	.	het:1;	1	1
ANKRD11	ND	20:76311845:C:T	16:89350436:C:T	None	synonymous_variant	synonymous_SNV	3684	0.00434311	0.0808903	1	.	.	.	.	.	.	.	.	.	.	.	.	.	.	.	.	.	.	.	.	het:282;hom:8;	8	290
TSC2	ND	20:2102832:G:A	16:2122942:G:A	None	synonymous_variant	synonymous_SNV	3234	0	0.00309215	1	.	.	.	.	.	.	.	.	.	.	.	.	.	.	.	.	.	.	.	chr16:2122935:T>A:TSC2:NM_000548.3:c.2306T>A:p.V769E:Disease_causing_mutation:Tuberous_sclerosis:10570911,11741832,15483652&chr16:2122957:C>A:TSC2:NM_000548.3:c.2328C>A:p.Y776*:Disease_causing_mutation:Tuberous_sclerosis:11112665&	het:10;	2	10
TSC2	ND	20:2100497:C:G	16:2120561:C:G	None	synonymous_variant	synonymous_SNV	870	0	0.00229885	0.999704	.	.	.	.	.	.	.	.	.	.	.	.	.	.	.	.	.	.	.	chr16:2120560:C>A:TSC2:NM_000548.3:c.1820C>A:p.A607E:Disease_causing_mutation:Tuberous_sclerosis:18854862,21309039&chr16:2120565:A>AGCA:TSC2:NM_000548.3:c.1826_1828dupGCA:Disease_causing_mutation:Tuberous_sclerosis:17304050,15483652,21309039&chr16:2120571:C>G:TSC2:NM_000548.3:c.1831C>G:p.R611G:Disease_causing_mutation_?:Tuberous_sclerosis:N/A&chr16:2120571:C>T:TSC2:NM_000548.3:c.1831C>T:p.R611W:D…	het:2;	1	2
TCF3	ND	19:1450820:G:A	19:1646376:G:A	Likely_benign	synonymous_variant	synonymous_SNV	3292	0.0394897	0.181956	1.29966e-05	.	0.597	.	.	.	.	.	.	.	.	.	.	.	.	.	.	.	.	.	.	het:469;hom:65;	8	534
SHANK1	ND	19:50625565:T:G	19:51217425:T:G	None	intron_variant	.	870	0	0.00229885	0.999113	.	.	.	.	.	.	.	.	.	.	.	.	.	.	.	.	.	.	.	.	het:2;	1	2
IFT140	IRD	20:1614510:C:T	16:1636248:C:T	None	synonymous_variant	synonymous_SNV	3680	0.0586957	0.241033	3.98737e-06	.	3.044	.	.	.	.	.	.	.	.	.	.	.	.	.	.	.	.	.	.	het:671;hom:108;	8	779
ETFB	ND	19:51139307:G:A	19:51848588:G:A	None	synonymous_variant	synonymous_SNV	870	0	0.00229885	1	.	.	.	.	.	.	.	.	.	.	.	.	.	.	.	.	.	.	.	.	het:2;	1	2
MYO7A	IRD	14:70229342:T:C	11:76873337:T:C	None	synonymous_variant	synonymous_SNV	870	0	0.00229885	0.999994	.	.	.	.	.	.	.	.	.	.	.	.	.	.	.	.	.	.	.	chr11:76873330:C>T:MYO7A:NM_000260.3:c.1508C>T:p.P503L:Disease_causing_mutation:Usher_syndrome_1b:8900236&	het:2;	1	2
ANKRD11	ND	20:76309148:T:C	16:89347712:T:C	None	synonymous_variant	synonymous_SNV	868	0	0.00115207	1	.	.	.	.	.	.	.	.	.	.	.	.	.	.	.	.	.	.	.	.	het:1;	1	1
SETD5	ND	2:140787985:G:A	3:9483551:G:A	None	intron_variant	.	868	0	0.00115207	1	.	.	.	.	.	.	.	.	.	.	.	.	.	.	.	.	.	.	.	.	het:1;	1	1
IDH3B	IRD	10:63842133:C:T	20:2637345:G:A	None	downstream_gene_variant	.	3678	0.00978793	0.0709625	0	.	12.3	.	.	.	.	.	.	.	.	.	.	.	.	.	.	.	.	.	.	het:225;hom:18;	8	243
CEP164	IRD	14:110459325:A:G	11:117265122:A:G	None	synonymous_variant	synonymous_SNV	870	0	0.00229885	1	.	.	.	.	.	.	.	.	.	.	.	.	.	.	.	.	.	.	.	.	het:2;	1	2
C3	IRD	19:6626768:G:A	19:6709809:G:A	None	synonymous_variant	synonymous_SNV	3230	0	0.00309598	0.999889	.	.	.	.	.	.	.	.	.	.	.	.	.	.	.	.	.	.	.	.	het:10;	5	10
SEMA4A	IRD	1:94788966:C:A	1:156146815:G:T	None	3_prime_UTR_variant	.	868	0	0.00115207	1	.	.	.	.	.	.	.	.	.	.	.	.	.	.	.	.	.	.	.	.	het:1;	1	1
BBS2	IRD	20:43693309:G:A	16:56530950:G:A	None	synonymous_variant	synonymous_SNV	870	0	0.00229885	1	.	.	.	.	.	.	.	.	.	.	.	.	.	.	.	.	.	.	.	.	het:2;	1	2
TSPAN12	IRD	3:147222180:C:T	7:120450613:C:T	None	synonymous_variant	synonymous_SNV	870	0	0.00229885	0.999996	.	.	.	.	.	.	.	.	.	.	.	.	.	.	.	.	.	.	.	chr7:120450624:CCTGGT>C:TSPAN12:NM_012338.3:c.361-5_361-1delACCAG:Disease_causing_mutation:Exudative_vitreoretinopathy:20159112&	het:2;	1	2
RD3	IRD	1:68964650:A:G	1:211652328:A:G	None	downstream_gene_variant	.	2340	0.0017094	0.0547009	6.49916e-06	.	4.467	.	.	.	.	.	.	.	.	.	.	.	.	.	.	.	.	.	.	het:124;hom:2;	7	126
PRPF6	IRD	10:99242975:G:C	20:62648066:G:C	None	intron_variant	.	852	0	0.00234742	0.999996	.	.	.	.	.	.	.	.	.	.	.	.	.	.	.	.	.	.	.	.	het:2;	1	2
CNTNAP2	ND	3:173486333:C:T	7:146818150:C:T	None	synonymous_variant	synonymous_SNV	3640	0	0.0230769	0.997807	.	.	.	.	.	.	.	.	.	.	.	.	.	.	.	.	.	.	.	chr7:146818140:A>G:CNTNAP2:NM_014141.5:c.824A>G:p.H275R:Disease_causing_mutation:Autism_spectrum_disorder,_modifier_of:21572417&	het:84;	7	84
VPS13B	ND	8:99785322:C:T	8:100523323:C:T	None	intron_variant	.	870	0	0.00229885	1	.	.	.	.	.	.	.	.	.	.	.	.	.	.	.	.	.	.	.	.	het:2;	1	2
SMARCA4	ND	19:10826440:T:C	19:11170485:T:C	None	synonymous_variant	synonymous_SNV	870	0	0.00229885	0.999934	.	.	.	.	.	.	.	.	.	.	.	.	.	.	.	.	.	.	.	.	het:2;	1	2
KMT2C	ND	3:178122888:T:C	7:151836775:T:C	None	synonymous_variant	synonymous_SNV	870	0	0.00229885	1	.	.	.	.	.	.	.	.	.	.	.	.	.	.	.	.	.	.	.	.	het:2;	1	2
ABCA4	IRD	1:130135344:T:A	1:94496659:A:T	None	synonymous_variant	synonymous_SNV	3620	0.0281768	0.145028	0	.	.	.	.	.	.	.	.	.	.	.	.	.	.	.	.	.	.	.	chr1:94496666:G>A:ABCA4:NM_000350.2:c.4139C>T:p.P1380L:Disease_causing_mutation:Stargardt_disease:9973280,15579991,19074458&	het:423;hom:51;	8	474
BBS9	IRD	3:81711345:G:A	7:33397464:C:T	None	splice_region_variant&intron_variant	.	870	0	0.00229885	1	.	.	.	.	.	.	.	.	.	.	.	.	.	.	.	.	.	.	.	.	het:2;	1	2
CEP164	IRD	14:110408277:G:A	11:117214979:G:A	None	synonymous_variant	synonymous_SNV	870	0	0.00229885	1	.	.	.	.	.	.	.	.	.	.	.	.	.	.	.	.	.	.	.	.	het:2;	1	2
ARID1B	ND	4:63514458:G:A	6:157510768:G:A	None	splice_region_variant&intron_variant	.	868	0	0.00115207	1	.	.	.	.	.	.	.	.	.	.	.	.	.	.	.	.	.	.	.	.	het:1;	1	1
EYS	IRD	4:107832190:G:A	6:65622367:C:T	None	intron_variant	.	870	0	0.00229885	1	.	.	.	.	.	.	.	.	.	.	.	.	.	.	.	.	.	.	.	.	het:2;	1	2
RGS9	IRD	16:61558915:C:T	17:63156966:C:T	None	splice_region_variant&intron_variant	.	3676	0.0114255	0.0946681	8.01404e-06	.	12.86	.	.	.	.	.	.	.	.	.	.	.	.	.	.	.	.	.	.	het:306;hom:21;	7	327
IMPG2	IRD	2:174887824:A:T	3:100963360:T:A	None	synonymous_variant	synonymous_SNV	870	0	0.00229885	1	.	.	.	.	.	.	.	.	.	.	.	.	.	.	.	.	.	.	.	.	het:2;	1	2
ADGRV1	IRD	6:87631964:T:C	5:90072352:T:C	None	synonymous_variant	synonymous_SNV	3652	0.486857	0.693593	0	.	0.081	.	.	.	.	.	.	.	.	.	.	.	.	.	.	.	.	.	.	het:755;hom:889;	8	1644
CACNA1C	ND	11:2751748:C:T	12:2764422:C:T	None	intron_variant	.	870	0	0.00229885	0.999975	.	.	.	.	.	.	.	.	.	.	.	.	.	.	.	.	.	.	.	.	het:2;	1	2
TULP1	IRD	4:133974189:G:A	6:35480688:C:T	None	upstream_gene_variant	.	2422	0.164327	0.412882	0	.	6.307	.	.	.	.	.	.	.	.	.	.	.	.	.	.	.	.	.	.	het:602;hom:199;	8	801
HK1	IRD	9:68434256:C:T	10:71128278:G:A	None	intron_variant	.	870	0	0.00229885	1	.	.	.	.	.	.	.	.	.	.	.	.	.	.	.	.	.	.	.	.	het:2;	1	2
JAG1	IRD	10:55894599:G:A	20:10633192:C:T	None	synonymous_variant	synonymous_SNV	870	0	0.00229885	1	.	.	.	.	.	.	.	.	.	.	.	.	.	.	.	.	.	.	.	.	het:2;	1	2
PEX19	IRD	1:90656538:T:C	1:160252721:A:G	None	intron_variant	.	870	0	0.00229885	1	.	.	.	.	.	.	.	.	.	.	.	.	.	.	.	.	.	.	.	.	het:2;	1	2
PRPF6	IRD	10:99209025:C:T	20:62614565:C:T	None	synonymous_variant	synonymous_SNV	868	0	0.00115207	1	.	.	.	.	.	.	.	.	.	.	.	.	.	.	.	.	.	.	.	.	het:1;	1	1
NPHP4	IRD	1:218584051:C:T	1:6008119:G:A	None	intron_variant	.	868	0	0.00115207	1	.	.	.	.	.	.	.	.	.	.	.	.	.	.	.	.	.	.	.	.	het:1;	1	1
VPS13B	ND	8:100124679:T:C	8:100865712:T:C	None	synonymous_variant	synonymous_SNV	870	0	0.00229885	1	.	.	.	.	.	.	.	.	.	.	.	.	.	.	.	.	.	.	.	chr8:100865697:T>TA:VPS13B:NM_017890.4:c.10156dupA:Disease_causing_mutation:Cohen_syndrome:22855652&	het:2;	1	2
C3	IRD	19:6604960:G:A	19:6686114:G:A	None	intron_variant	.	868	0	0.00115207	1	.	.	.	.	.	.	.	.	.	.	.	.	.	.	.	.	.	.	.	.	het:1;	1	1
EP300	ND	10:10338778:T:A	22:41574324:A:T	None	synonymous_variant	synonymous_SNV	870	0	0.00229885	1	.	.	.	.	.	.	.	.	.	.	.	.	.	.	.	.	.	.	.	.	het:2;	1	2
IQGAP2	ND	6:73433610:G:A	5:75893274:G:A	None	synonymous_variant	synonymous_SNV	868	0	0.00115207	1	.	.	.	.	.	.	.	.	.	.	.	.	.	.	.	.	.	.	.	.	het:1;	1	1
EIF4E	ND	5:97199357:T:G	4:99806054:T:G	None	intron_variant	.	868	0	0.00115207	0.999992	.	.	.	.	.	.	.	.	.	.	.	.	.	.	.	.	.	.	.	.	het:1;	1	1
KMT2C	ND	3:178134061:C:A	7:151847977:C:A	None	splice_region_variant&intron_variant	.	868	0	0.00115207	1	.	.	.	.	.	.	.	.	.	.	.	.	.	.	.	.	.	.	.	.	het:1;	1	1
PDZD7	IRD	9:101497597:A:T	10:102781543:A:T	None	intron_variant	.	870	0	0.00229885	0.999996	.	.	.	.	.	.	.	.	.	.	.	.	.	.	.	.	.	.	.	.	het:2;	1	2
LRP5	IRD	14:6413247:A:G	11:68131380:T:C	None	synonymous_variant	synonymous_SNV	868	0	0.00115207	1	.	.	.	.	.	.	.	.	.	.	.	.	.	.	.	.	.	.	.	chr11:68131372:A>G:LRP5:NM_002335.2:c.844A>G:p.M282V:Disease_causing_mutation:High_bone_mass_trait:17295608,18521528&	het:1;	1	1
MYO7A	IRD	14:70269547:T:C	11:76915227:T:C	None	synonymous_variant	synonymous_SNV	868	0	0.00115207	0.99999	.	.	.	.	.	.	.	.	.	.	.	.	.	.	.	.	.	.	.	chr11:76915228:G>A:MYO7A:NM_000260.3:c.5434G>A:p.E1812K:Disease_causing_mutation:Usher_syndrome_1:21436283&	het:1;	1	1
ANK2	ND	5:111472743:A:T	4:114095288:A:T	None	intron_variant	.	870	0	0.00229885	1	.	.	.	.	.	.	.	.	.	.	.	.	.	.	.	.	.	.	.	.	het:2;	1	2
CEP290	IRD	11:87779117:C:T	12:88509277:C:T	None	intron_variant	.	870	0	0.00229885	0.999993	.	.	.	.	.	.	.	.	.	.	.	.	.	.	.	.	.	.	.	.	het:2;	1	2
USH2A	IRD	1:73166780:T:C	1:215848035:T:C	None	synonymous_variant	synonymous_SNV	870	0	0.00229885	0.999988	.	.	.	.	.	.	.	.	.	.	.	.	.	.	.	.	.	.	.	chr1:215848044:GCC>G:USH2A:NM_206933.2:c.13207_13208delGG:Disease_causing_mutation:Usher_syndrome_2:17405132&	het:2;	1	2
MYT1L	ND	13:106807879:G:A	2:1983363:C:T	None	intron_variant	.	870	0	0.00229885	1	.	.	.	.	.	.	.	.	.	.	.	.	.	.	.	.	.	.	.	.	het:2;	1	2
VCAN	IRD	6:80282948:T:C	5:82786239:T:C	None	synonymous_variant	synonymous_SNV	870	0	0.00229885	0.971144	.	.	.	.	.	.	.	.	.	.	.	.	.	.	.	.	.	.	.	.	het:2;	1	2
SLC38A8	IRD	20:71054572:T:C	16:84075685:T:C	None	synonymous_variant	synonymous_SNV	868	0	0.00115207	0.999988	.	.	.	.	.	.	.	.	.	.	.	.	.	.	.	.	.	.	.	.	het:1;	1	1
INPP5E	IRD	15:1811238:A:G	9:139332951:T:C	None	intron_variant	.	870	0	0.00229885	1	.	.	.	.	.	.	.	.	.	.	.	.	.	.	.	.	.	.	.	.	het:2;	1	2
RAX2	IRD	19:3662702:A:G	19:3770612:A:G	None	downstream_gene_variant	.	852	0	0.00117371	0.999559	.	.	.	.	.	.	.	.	.	.	.	.	.	.	.	.	.	.	.	.	het:1;	1	1
PHF2	ND	15:108616072:G:T	9:96415614:G:T	None	synonymous_variant	synonymous_SNV	870	0	0.00229885	1	.	.	.	.	.	.	.	.	.	.	.	.	.	.	.	.	.	.	.	.	het:2;	1	2
TMEM237	IRD	12:88944963:G:A	2:202501467:G:A	None	splice_region_variant&intron_variant	.	870	0	0.00229885	1	.	.	.	.	.	.	.	.	.	.	.	.	.	.	.	.	.	.	.	.	het:2;	1	2
EYS	IRD	4:108777132:G:A	6:64694313:C:T	None	missense_variant	nonsynonymous_SNV	3674	0.00272183	0.0522591	0	0.093	12.09	0.246	0.026	1.685	-1.0084	0.1282	0.398	0.935	0.015	0.2	.	1	-1.02	-0.77	0.167	0.587	0.996115	2.71	.	het:182;hom:5;	7	187
LRP5	IRD	14:6367977:A:G	11:68174137:T:C	None	synonymous_variant	synonymous_SNV	870	0	0.00229885	1	.	.	.	.	.	.	.	.	.	.	.	.	.	.	.	.	.	.	.	.	het:2;	1	2
ABCA4	IRD	1:130155557:G:A	1:94476797:C:T	None	intron_variant	.	870	0	0.00229885	1	.	.	.	.	.	.	.	.	.	.	.	.	.	.	.	.	.	.	.	chr1:94476812:A>G:ABCA4:NM_000350.2:c.5584+6T>C::Disease_causing_mutation:Stargardt_disease:10090887&	het:2;	1	2
APOB	IRD	13:87974818:G:T	2:21229297:C:A	None	synonymous_variant	synonymous_SNV	870	0	0.00229885	1	.	.	.	.	.	.	.	.	.	.	.	.	.	.	.	.	.	.	.	.	het:2;	1	2
CHD2	ND	7:72036578:G:T	15:93515670:G:T	None	intron_variant	.	2304	0	0.000868056	0.999887	.	.	.	.	.	.	.	.	.	.	.	.	.	.	.	.	.	.	.	.	het:2;	1	2
NBAS	IRD	13:93355019:A:G	2:15694211:T:C	None	synonymous_variant	synonymous_SNV	870	0	0.00229885	1	.	.	.	.	.	.	.	.	.	.	.	.	.	.	.	.	.	.	.	.	het:2;	1	2
ANK2	ND	5:111654676:C:T	4:114277403:C:T	None	synonymous_variant	synonymous_SNV	870	0	0.00229885	1	.	.	.	.	.	.	.	.	.	.	.	.	.	.	.	.	.	.	.	.	het:2;	1	2
DMD	IRD	X:32373086:A:G	X:32456430:A:G	None	synonymous_variant	synonymous_SNV	870	0	0.00229885	0.999978	.	.	.	.	.	.	.	.	.	.	.	.	.	.	.	.	.	.	.	chrX:32456416:T>TC:DMD:NM_004006.2:c.4012dupG:Disease_causing_mutation:Muscular_dystrophy,_Duchenne:19937601&chrX:32456417:C>A:DMD:NM_004006.2:c.4012G>T:p.E1338*:Disease_causing_mutation:Muscular_dystrophy,_Becker:19937601,16770791&	het:2;	1	2
SNRNP200	IRD	13:703001:G:A	2:96956100:G:A	None	synonymous_variant	synonymous_SNV	3684	0	0.00108578	1	.	.	.	.	.	.	.	.	.	.	.	.	.	.	.	.	.	.	.	.	het:4;	2	4
PNPLA6	IRD	19:7486243:T:C	19:7606387:T:C	None	intron_variant	.	3662	0.0223921	0.141726	1	.	.	.	.	.	.	.	.	.	.	.	.	.	.	.	.	.	.	.	.	het:437;hom:41;	8	478
HMCN1	IRD	1:43141599:T:C	1:185878458:T:C	None	intron_variant	.	868	0	0.00115207	0.99994	.	.	.	.	.	.	.	.	.	.	.	.	.	.	.	.	.	.	.	.	het:1;	1	1
EMC1	IRD	1:205481201:G:T	1:19566771:C:A	None	intron_variant	.	870	0	0.00229885	0.999992	.	.	.	.	.	.	.	.	.	.	.	.	.	.	.	.	.	.	.	.	het:2;	1	2
ZNF408	IRD	14:19057583:G:C	11:46726486:C:G	None	synonymous_variant	synonymous_SNV	3684	0.0760043	0.264387	0	.	.	.	.	.	.	.	.	.	.	.	.	.	.	.	.	.	.	.	.	het:694;hom:140;	8	834
SDCCAG8	IRD	1:5829104:G:A	1:243471447:C:T	None	synonymous_variant	synonymous_SNV	3666	0	0.00300055	1	.	.	.	.	.	.	.	.	.	.	.	.	.	.	.	.	.	.	.	.	het:11;	3	11
PDE6A	IRD	6:147424094:T:C	5:149294523:T:C	None	synonymous_variant	synonymous_SNV	870	0	0.00229885	0.999984	.	.	.	.	.	.	.	.	.	.	.	.	.	.	.	.	.	.	.	.	het:2;	1	2
DSCAM	ND	3:6464771:C:T	21:41561169:G:A	None	splice_region_variant&intron_variant	.	480	0.125	0.3625	1	.	.	.	.	.	.	.	.	.	.	.	.	.	.	.	.	.	.	.	.	het:114;hom:30;	1	144
SNRNP200	IRD	13:713812:T:G	2:96967308:T:G	None	synonymous_variant	synonymous_SNV	870	0	0.00229885	1	.	.	.	.	.	.	.	.	.	.	.	.	.	.	.	.	.	.	.	.	het:2;	1	2
PLK4	IRD	5:125653372:A:G	4:128814588:A:G	None	intron_variant	.	870	0	0.00229885	1	.	.	.	.	.	.	.	.	.	.	.	.	.	.	.	.	.	.	.	.	het:2;	1	2
CNTN4	ND	2:134194743:A:T	3:2924887:A:T	None	synonymous_variant	synonymous_SNV	3634	0.176114	0.409741	1	.	.	.	.	.	.	.	.	.	.	.	.	.	.	.	.	.	.	.	.	het:849;hom:320;	8	1169
COL2A1	IRD	11:47541576:G:A	12:48378823:G:A	None	synonymous_variant	synonymous_SNV	3226	0	0.000929944	1	.	.	.	.	.	.	.	.	.	.	.	.	.	.	.	.	.	.	.	chr12:48378812:C>A:COL2A1:NM_001844.4:c.1799G>T:p.G600V:Disease_causing_mutation:Spondyloepiphyseal_dysplasia_/_COL2A1-related_dysplasia:22791362&chr12:48378830:C>T:COL2A1:NM_001844.4:c.1781G>A:p.G594E:Disease_causing_mutation:Spondyloepiphyseal_dysplasia:16874841,17347327&chr12:48378834:G>A:COL2A1:NM_001844.4:c.1777C>T:p.Q593*:Disease_causing_mutation:Stickler_syndrome:20179744&	het:3;	2	3
IMPG2	IRD	2:174874855:T:C	3:100976572:A:G	None	synonymous_variant	synonymous_SNV	870	0	0.00229885	0.999996	.	.	.	.	.	.	.	.	.	.	.	.	.	.	.	.	.	.	.	.	het:2;	1	2
ABCA4	IRD	1:130137019:A:G	1:94494980:T:C	None	intron_variant	.	868	0	0.00115207	0.999952	.	.	.	.	.	.	.	.	.	.	.	.	.	.	.	.	.	.	.	.	het:1;	1	1
NPHP4	IRD	1:218554597:C:T	1:6038396:G:A	None	synonymous_variant	synonymous_SNV	3686	0	0.00244167	1	.	.	.	.	.	.	.	.	.	.	.	.	.	.	.	.	.	.	.	.	het:9;	2	9
PEX19	IRD	1:90660072:G:A	1:160249783:C:T	None	intron_variant	.	868	0	0.00115207	1	.	.	.	.	.	.	.	.	.	.	.	.	.	.	.	.	.	.	.	.	het:1;	1	1
CNTNAP2	ND	3:174782227:G:A	7:148112606:G:A	None	synonymous_variant	synonymous_SNV	870	0	0.00229885	1	.	.	.	.	.	.	.	.	.	.	.	.	.	.	.	.	.	.	.	.	het:2;	1	2
ZGPAT	IRD	10:98945429:T:C	20:62367293:T:C	None	3_prime_UTR_variant	.	868	0	0.00115207	0.999962	.	.	.	.	.	.	.	.	.	.	.	.	.	.	.	.	.	.	.	.	het:1;	1	1
ABCA4	IRD	1:130135932:G:A	1:94496070:C:T	None	synonymous_variant	synonymous_SNV	480	0	0.025	1	.	.	.	.	.	.	.	.	.	.	.	.	.	.	.	.	.	.	.	chr1:94496080:A>G:ABCA4:NM_000350.2:c.4256T>C:p.M1419T:Disease_causing_mutation_?:Retinal_dystrophy:17296903&chr1:94496084:T>C:ABCA4:NM_000350.2:c.4254-2A>G::Disease_causing_mutation:Stargardt_disease:14517951,22334370&	het:12;	1	12
C3	IRD	19:6612826:T:C	19:6694533:T:C	None	synonymous_variant	synonymous_SNV	870	0	0.00229885	0.999988	.	.	.	.	.	.	.	.	.	.	.	.	.	.	.	.	.	.	.	.	het:2;	1	2
COL11A1	IRD	1:121312352:A:G	1:103364327:T:C	None	splice_region_variant&synonymous_variant	synonymous_SNV	868	0	0.00115207	1	.	.	.	.	.	.	.	.	.	.	.	.	.	.	.	.	.	.	.	.	het:1;	1	1
IFT172	IRD	13:81505053:C:T	2:27668864:G:A	None	intron_variant	.	870	0	0.00229885	0.999996	.	.	.	.	.	.	.	.	.	.	.	.	.	.	.	.	.	.	.	.	het:2;	1	2
ALMS1	IRD	13:35315349:T:C	2:73676702:A:G	None	synonymous_variant	synonymous_SNV	870	0	0.00229885	0.999984	.	.	.	.	.	.	.	.	.	.	.	.	.	.	.	.	.	.	.	.	het:2;	1	2
IFT140	IRD	20:1608400:C:A	16:1630772:C:A	None	synonymous_variant	synonymous_SNV	2360	0	0.000423729	1	.	.	.	.	.	.	.	.	.	.	.	.	.	.	.	.	.	.	.	.	het:1;	1	1
CTNNA1	IRD	6:136338297:C:G	5:138268651:C:G	None	intron_variant	.	870	0	0.00229885	1	.	.	.	.	.	.	.	.	.	.	.	.	.	.	.	.	.	.	.	.	het:2;	1	2
CIB2	IRD	7:55341682:T:C	15:78398016:T:C	None	intron_variant	.	868	0	0.00115207	1	.	.	.	.	.	.	.	.	.	.	.	.	.	.	.	.	.	.	.	.	het:1;	1	1
PDE6C	IRD	9:93818500:T:G	10:95418876:T:G	None	synonymous_variant	synonymous_SNV	3110	0	0.00128617	0.999884	.	.	.	.	.	.	.	.	.	.	.	.	.	.	.	.	.	.	.	.	het:4;	2	4
CTNND2	ND	6:11544189:C:G	5:11565045:C:G	None	intron_variant	.	868	0	0.00115207	0.999864	.	.	.	.	.	.	.	.	.	.	.	.	.	.	.	.	.	.	.	.	het:1;	1	1
ANK2	ND	5:111656905:A:G	4:114279632:A:G	None	synonymous_variant	synonymous_SNV	870	0	0.00229885	0.999992	.	.	.	.	.	.	.	.	.	.	.	.	.	.	.	.	.	.	.	.	het:2;	1	2
CEP290	IRD	11:87774984:A:C	12:88505466:A:C	None	splice_region_variant&intron_variant	.	870	0	0.00229885	1	.	.	.	.	.	.	.	.	.	.	.	.	.	.	.	.	.	.	.	chr12:88505474:TA>T:CEP290:NM_025114.3:c.2213delT:Disease_causing_mutation:Leber_congenital_amaurosis:21153841&	het:2;	1	2
MYO7A	IRD	14:70208495:A:T	11:76852806:A:T	None	intron_variant	.	3526	0.00850822	0.0799773	0	.	3.781	.	.	.	.	.	.	.	.	.	.	.	.	.	.	.	.	.	.	het:252;hom:15;	8	267
ARL6	IRD	2:178148478:T:C	3:97510860:A:G	None	intron_variant	.	868	0	0.00115207	1	.	.	.	.	.	.	.	.	.	.	.	.	.	.	.	.	.	.	.	.	het:1;	1	1
MFN2	IRD	1:212446901:A:G	1:12067316:T:C	None	intron_variant	.	3682	0.0749593	0.255839	1	.	.	.	.	.	.	.	.	.	.	.	.	.	.	.	.	.	.	.	.	het:666;hom:138;	8	804
ADAM9	IRD	8:39522220:G:T	8:38899630:G:T	None	synonymous_variant	synonymous_SNV	870	0	0.00229885	1	.	.	.	.	.	.	.	.	.	.	.	.	.	.	.	.	.	.	.	.	het:2;	1	2
CHM	IRD	X:82749043:G:A	X:85166357:G:A	None	intron_variant	.	870	0	0.00229885	1	.	.	.	.	.	.	.	.	.	.	.	.	.	.	.	.	.	.	.	chrX:85166344:C>A:CHM:NM_000390.2:c.1167-1G>T:N/A:Disease	het:2;	1	2
KIF11	IRD	9:92781713:C:T	10:94381137:C:T	None	splice_region_variant&intron_variant	.	3648	0.452303	0.669408	1	.	.	.	.	.	.	.	.	.	.	.	.	.	.	.	.	.	.	.	.	het:792;hom:825;	8	1617
IDH3A	IRD	7:55397816:C:T	15:78454556:C:T	None	intron_variant	.	870	0	0.00229885	1	.	.	.	.	.	.	.	.	.	.	.	.	.	.	.	.	.	.	.	.	het:2;	1	2
CEP250	IRD	10:70682071:C:T	20:34055174:C:T	None	synonymous_variant	synonymous_SNV	868	0	0.00115207	1	.	.	.	.	.	.	.	.	.	.	.	.	.	.	.	.	.	.	.	.	het:1;	1	1
EMC1	IRD	1:205497530:T:C	1:19550040:A:G	None	synonymous_variant	synonymous_SNV	868	0	0.00115207	0.999976	.	.	.	.	.	.	.	.	.	.	.	.	.	.	.	.	.	.	.	.	het:1;	1	1
CACNA2D4	IRD	11:1999388:G:A	12:2024392:G:A	None	intron_variant	.	3590	0.0233983	0.147075	1	.	.	.	.	.	.	.	.	.	.	.	.	.	.	.	.	.	.	.	.	het:444;hom:42;	8	486
NBAS	IRD	13:93369428:C:T	2:15679488:G:A	None	splice_region_variant&intron_variant	.	3618	0.000552792	0.00525152	1	.	.	.	.	.	.	.	.	.	.	.	.	.	.	.	.	.	.	.	.	het:17;hom:1;	2	18
VCAN	IRD	6:80333247:T:C	5:82836589:T:C	None	synonymous_variant	synonymous_SNV	868	0	0.00115207	1	.	.	.	.	.	.	.	.	.	.	.	.	.	.	.	.	.	.	.	.	het:1;	1	1
HMCN1	IRD	1:43320529:A:G	1:186056365:A:G	None	synonymous_variant	synonymous_SNV	870	0	0.00229885	1	.	.	.	.	.	.	.	.	.	.	.	.	.	.	.	.	.	.	.	.	het:2;	1	2
PRPF6	IRD	10:99210922:G:A	20:62616322:G:A	None	synonymous_variant	synonymous_SNV	870	0	0.00229885	0.999992	.	.	.	.	.	.	.	.	.	.	.	.	.	.	.	.	.	.	.	.	het:2;	1	2
ABCC6	IRD	20:15790501:C:T	16:16313718:C:T	None	synonymous_variant	synonymous_SNV	870	0.00229885	0.00344828	1	.	.	.	.	.	.	.	.	.	.	.	.	.	.	.	.	.	.	.	.	het:1;hom:1;	1	2
SPATA7	IRD	7:150572958:T:C	14:88904688:T:C	None	synonymous_variant	synonymous_SNV	870	0	0.00229885	0.999984	.	.	.	.	.	.	.	.	.	.	.	.	.	.	.	.	.	.	.	.	het:2;	1	2
ADGRV1	IRD	6:87510535:T:C	5:89949768:T:C	None	splice_region_variant&synonymous_variant	synonymous_SNV	870	0	0.00229885	0.999944	.	.	.	.	.	.	.	.	.	.	.	.	.	.	.	.	.	.	.	.	het:2;	1	2
CEP290	IRD	11:87743248:T:C	12:88473998:T:C	None	synonymous_variant	synonymous_SNV	870	0	0.00229885	1	.	.	.	.	.	.	.	.	.	.	.	.	.	.	.	.	.	.	.	chr12:88474003:C>A:CEP290:NM_025114.3:c.5182G>T:p.E1728*:Disease_causing_mutation:Joubert_syndrome:21068128,21866095&	het:2;	1	2
NBAS	IRD	13:93443146:C:G	2:15608661:G:C	None	splice_region_variant&intron_variant	.	870	0	0.00229885	1	.	.	.	.	.	.	.	.	.	.	.	.	.	.	.	.	.	.	.	.	het:2;	1	2
TUBGCP4	IRD	7:19875801:G:A	15:43678468:G:A	None	synonymous_variant	synonymous_SNV	2360	0	0.000847458	1	.	.	.	.	.	.	.	.	.	.	.	.	.	.	.	.	.	.	.	.	het:2;	1	2
NBAS	IRD	13:93635045:G:T	2:15415589:C:A	None	intron_variant	.	870	0	0.00229885	1	.	.	.	.	.	.	.	.	.	.	.	.	.	.	.	.	.	.	.	.	het:2;	1	2
TCTN3	IRD	9:96088195:C:T	10:97423968:C:T	None	synonymous_variant	synonymous_SNV	3686	0.00759631	0.0816603	0	.	.	.	.	.	.	.	.	.	.	.	.	.	.	.	.	.	.	.	.	het:273;hom:14;	8	287
CC2D2A	IRD	5:14535106:A:C	4:15556684:A:C	None	intron_variant	.	870	0	0.00229885	0.99961	.	.	.	.	.	.	.	.	.	.	.	.	.	.	.	.	.	.	.	.	het:2;	1	2
IFT140	IRD	20:1615538:A:C	16:1637218:A:C	None	synonymous_variant	synonymous_SNV	870	0	0.00229885	0.999996	.	.	.	.	.	.	.	.	.	.	.	.	.	.	.	.	.	.	.	.	het:2;	1	2
NR2F1	IRD	6:90453434:C:T	5:92929377:C:T	None	synonymous_variant	synonymous_SNV	870	0	0.00229885	1	.	.	.	.	.	.	.	.	.	.	.	.	.	.	.	.	.	.	.	.	het:2;	1	2
BBS2	IRD	20:43706669:C:T	16:56545161:C:T	None	synonymous_variant	synonymous_SNV	3232	0	0.000928218	1	.	.	.	.	.	.	.	.	.	.	.	.	.	.	.	.	.	.	.	chr16:56545168:A>C:BBS2:NM_031885.3:c.374T>G:p.L125R:Disease_causing_mutation_?:Bardet-Biedl_syndrome:20472660&chr16:56545175:T>C:BBS2:NM_031885.3:c.367A>G:p.I123V:Disease-associated_polymorphism_with_supporting_functional_evidence:Bardet-Biedl_syndrome:24746959,20498079&	het:3;	2	3
PANK2	IRD	10:62566795:G:A	20:3893080:C:T	None	intron_variant	.	3684	0.348534	0.578719	1.19627e-05	.	5.005	.	.	.	.	.	.	.	.	.	.	.	.	.	.	.	.	.	.	het:848;hom:642;	8	1490
COL2A1	IRD	11:47539688:C:T	12:48376941:C:T	None	intron_variant	.	868	0	0.00115207	1	.	.	.	.	.	.	.	.	.	.	.	.	.	.	.	.	.	.	.	.	het:1;	1	1
SEMA4A	IRD	1:94812056:T:G	1:156125595:A:C	None	intron_variant	.	868	0	0.00115207	1	.	.	.	.	.	.	.	.	.	.	.	.	.	.	.	.	.	.	.	.	het:1;	1	1
MPV17	IRD	13:81627113:A:G	2:27547315:T:C	None	upstream_gene_variant	.	870	0	0.00229885	0.999987	.	.	.	.	.	.	.	.	.	.	.	.	.	.	.	.	.	.	.	.	het:2;	1	2
ANK2	ND	5:111632512:G:A	4:114257015:G:A	None	synonymous_variant	synonymous_SNV	3148	0	0.000952986	0.999996	.	.	.	.	.	.	.	.	.	.	.	.	.	.	.	.	.	.	.	.	het:3;	2	3
CLN6	IRD	7:44876171:A:G	15:68504166:A:G	None	synonymous_variant	synonymous_SNV	870	0	0.00229885	1	.	.	.	.	.	.	.	.	.	.	.	.	.	.	.	.	.	.	.	.	het:2;	1	2
IFT172	IRD	13:81505118:T:C	2:27668799:A:G	None	synonymous_variant	synonymous_SNV	870	0	0.00229885	0.999964	.	.	.	.	.	.	.	.	.	.	.	.	.	.	.	.	.	.	.	.	het:2;	1	2
MAPT	ND	16:57772502:G:A	17:44061318:G:A	None	intron_variant	.	3674	0.0479042	0.210942	0	.	4.892	.	.	.	.	.	.	.	.	.	.	.	.	.	.	.	.	.	.	het:599;hom:88;	8	687
CAPN5	IRD	14:70153596:T:C	11:76796040:T:C	None	synonymous_variant	synonymous_SNV	870	0	0.00229885	0.999984	.	.	.	.	.	.	.	.	.	.	.	.	.	.	.	.	.	.	.	.	het:2;	1	2
PAX2	IRD	9:101251488:A:G	10:102540936:A:G	None	intron_variant	.	3688	0.201735	0.456887	1	.	.	.	.	.	.	.	.	.	.	.	.	.	.	.	.	.	.	.	.	het:941;hom:372;	8	1313
CTNNA1	IRD	6:136337096:C:T	5:138267414:C:T	None	intron_variant	.	870	0	0.00229885	1	.	.	.	.	.	.	.	.	.	.	.	.	.	.	.	.	.	.	.	.	het:2;	1	2
ALMS1	IRD	13:35284534:T:C	2:73716835:A:G	None	synonymous_variant	synonymous_SNV	3662	0.0415074	0.211633	0	.	7.972	.	.	.	.	.	.	.	.	.	.	.	.	.	.	.	.	.	.	het:623;hom:76;	8	699
TYR	IRD	14:82430777:A:C	11:89028559:A:C	None	downstream_gene_variant	.	3658	0.211591	0.459541	1	.	.	.	.	.	.	.	.	.	.	.	.	.	.	.	.	.	.	.	.	het:907;hom:387;	8	1294
SAG	IRD	12:120770069:A:G	2:234229442:A:G	None	synonymous_variant	synonymous_SNV	3672	0.58878	0.767157	1	.	.	.	.	.	.	.	.	.	.	.	.	.	.	.	.	.	.	.	.	het:655;hom:1081;	8	1736
BBS7	IRD	5:119687267:T:C	4:122769980:T:C	None	intron_variant	.	870	0	0.00229885	1	.	.	.	.	.	.	.	.	.	.	.	.	.	.	.	.	.	.	.	.	het:2;	1	2
TPP1	IRD	14:59323771:T:C	11:6637619:A:G	None	synonymous_variant	synonymous_SNV	870	0	0.00229885	0.999992	.	.	.	.	.	.	.	.	.	.	.	.	.	.	.	.	.	.	.	chr11:6637605:C>T:TPP1:NM_000391.3:c.1016G>A:p.R339Q:Disease_causing_mutation:Neuronal_ceroid_lipofuscinosis,_late_infantile:21990111,19038966&chr11:6637606:G>A:TPP1:NM_000391.3:c.1015C>T:p.R339W:Disease_causing_mutation:Neuronal_ceroid_lipofuscinosis:24091540&chr11:6637627:GGGAGTCCT>G:TPP1:NM_000391.3:c.986_993delAGGACTCC:Disease_causing_mutation:Neuronal_ceroid_lipofuscinosis,_late_infantile:23…	het:2;	1	2
PDE6A	IRD	6:147400938:C:G	5:149276248:C:G	None	intron_variant	.	868	0	0.00115207	0.999996	.	.	.	.	.	.	.	.	.	.	.	.	.	.	.	.	.	.	.	.	het:1;	1	1
KMT2C	ND	3:178170762:C:T	7:151884396:C:T	None	synonymous_variant	synonymous_SNV	870	0	0.00229885	0.999996	.	.	.	.	.	.	.	.	.	.	.	.	.	.	.	.	.	.	.	.	het:2;	1	2
HK1	IRD	9:68418471:G:A	10:71142534:C:T	None	synonymous_variant	synonymous_SNV	870	0	0.00229885	1	.	.	.	.	.	.	.	.	.	.	.	.	.	.	.	.	.	.	.	.	het:2;	1	2
PCDH15	IRD	9:84112161:A:C	10:55662997:T:G	None	splice_region_variant&intron_variant	.	870	0	0.00229885	0.999964	.	.	.	.	.	.	.	.	.	.	.	.	.	.	.	.	.	.	.	chr10:55663001:A>G:PCDH15:NM_033056.3:c.3501+2T>C::Disease_causing_mutation:Usher_syndrome_1:22135276&	het:2;	1	2
BBS4	IRD	7:49554791:C:G	15:73029880:C:G	None	synonymous_variant	synonymous_SNV	870	0	0.00229885	0.99998	.	.	.	.	.	.	.	.	.	.	.	.	.	.	.	.	.	.	.	chr15:73029876:C>T:BBS4:NM_033028.4:c.1508C>T:p.P503L:Disease_causing_mutation:Bardet-Biedl_syndrome:12920096,20498079&	het:2;	1	2
BBS5	IRD	12:56599597:A:T	2:170355974:A:T	None	intron_variant	.	3214	0	0.000622278	0.999996	.	.	.	.	.	.	.	.	.	.	.	.	.	.	.	.	.	.	.	.	het:2;	2	2
SMARCA4	ND	19:10763033:T:G	19:11107241:T:G	None	intron_variant	.	868	0	0.00115207	1	.	.	.	.	.	.	.	.	.	.	.	.	.	.	.	.	.	.	.	.	het:1;	1	1
CLN6	IRD	7:44876057:G:A	15:68504052:G:A	None	synonymous_variant	synonymous_SNV	3686	0.241454	0.484807	1	.	.	.	.	.	.	.	.	.	.	.	.	.	.	.	.	.	.	.	chr15:68504053:C>T:CLN6:NM_017882.2:c.446G>A:p.R149H:Disease_causing_mutation:Neuronal_ceroid_lipofuscinosis_4A,_autosomal_recessive:21549341&chr15:68504054:G>A:CLN6:NM_017882.2:c.445C>T:p.R149C:Disease_causing_mutation:Neuronal_ceroid_lipofuscinosis,_late_infantile:21990111&	het:897;hom:445;	8	1342
CFAP410	IRD	3:2397285:T:G	21:45750242:A:C	None	3_prime_UTR_variant	.	862	0	0.00116009	0.999922	.	.	.	.	.	.	.	.	.	.	.	.	.	.	.	.	.	.	.	.	het:1;	1	1
LRP1B	IRD	12:27488518:T:C	2:141130570:T:C	None	splice_region_variant&intron_variant	.	870	0	0.00229885	0.999948	.	.	.	.	.	.	.	.	.	.	.	.	.	.	.	.	.	.	.	.	het:2;	1	2
CLUAP1	IRD	20:3575907:C:T	16:3586145:C:T	None	synonymous_variant	synonymous_SNV	870	0	0.00229885	1	.	.	.	.	.	.	.	.	.	.	.	.	.	.	.	.	.	.	.	.	het:2;	1	2
PCDH15	IRD	9:84202593:T:C	10:55568699:A:G	None	intron_variant	unknown	870	0	0.00229885	1	.	.	.	.	.	.	.	.	.	.	.	.	.	.	.	.	.	.	.	.	het:2;	1	2
PRPF8	IRD	16:1542497:G:A	17:1581803:G:A	None	intron_variant	.	870	0	0.00229885	1	.	.	.	.	.	.	.	.	.	.	.	.	.	.	.	.	.	.	.	.	het:2;	1	2
SMARCA4	ND	19:10800069:C:T	19:11144019:C:T	None	synonymous_variant	synonymous_SNV	870	0	0.00229885	0.999996	.	.	.	.	.	.	.	.	.	.	.	.	.	.	.	.	.	.	.	chr19:11144027:G>A:SMARCA4:NM_001128849.1:c.3608G>A:p.R1203H:Disease_causing_mutation:Coffin-Siris_syndrome:23929686&	het:2;	1	2
APOB	IRD	13:87972859:A:G	2:21231256:T:C	None	synonymous_variant	synonymous_SNV	870	0	0.00229885	0.999996	.	.	.	.	.	.	.	.	.	.	.	.	.	.	.	.	.	.	.	.	het:2;	1	2
WDR19	IRD	5:38362691:G:A	4:39246110:G:A	None	synonymous_variant	synonymous_SNV	870	0	0.00229885	0.999996	.	.	.	.	.	.	.	.	.	.	.	.	.	.	.	.	.	.	.	.	het:2;	1	2
KIZ	IRD	10:45369147:A:G	20:21126253:T:C	None	intron_variant	unknown	870	0	0.00229885	1	.	.	.	.	.	.	.	.	.	.	.	.	.	.	.	.	.	.	.	.	het:2;	1	2
NPHP3	IRD	2:34966047:C:A	3:132419310:C:A	None	intron_variant	.	870	0	0.00229885	1	.	.	.	.	.	.	.	.	.	.	.	.	.	.	.	.	.	.	.	.	het:2;	1	2
NRXN3	ND	7:141122506:T:C	14:79432642:T:C	None	synonymous_variant	synonymous_SNV	870	0	0.00229885	1	.	.	.	.	.	.	.	.	.	.	.	.	.	.	.	.	.	.	.	.	het:2;	1	2
COL11A1	IRD	1:121213629:C:T	1:103470056:G:A	None	intron_variant	.	1348	0	0.00667656	1	.	.	.	.	.	.	.	.	.	.	.	.	.	.	.	.	.	.	.	chr1:103470045:C>T:COL11A1:NM_001854.3:c.1900-1G>A::Disease_causing_mutation:Stickler_syndrome:20513134&	het:9;	1	9
WDFY3	ND	5:48916519:C:T	4:85634350:G:A	None	synonymous_variant	synonymous_SNV	870	0	0.00229885	1	.	.	.	.	.	.	.	.	.	.	.	.	.	.	.	.	.	.	.	.	het:2;	1	2
SLCO1B3	ND	11:22590909:T:C	12:21358922:T:C	None	synonymous_variant	synonymous_SNV	870	0	0.00229885	0.993185	.	.	.	.	.	.	.	.	.	.	.	.	.	.	.	.	.	.	.	chr12:21358933:G>C:SLCO1B1:NM_006446.4:c.1463G>C:p.G488A:In_vitro_or_in_vivo_functional_polymorphism:Altered_transport_activity:11477075,22147369&	het:2;	1	2
TNRC6B	ND	10:11265439:G:A	22:40661983:C:T	None	synonymous_variant	synonymous_SNV	870	0	0.00229885	1	.	.	.	.	.	.	.	.	.	.	.	.	.	.	.	.	.	.	.	.	het:2;	1	2
PROM1	IRD	5:15077700:A:G	4:16077583:A:G	None	5_prime_UTR_variant	.	870	0	0.00229885	1	.	.	.	.	.	.	.	.	.	.	.	.	.	.	.	.	.	.	.	.	het:2;	1	2
CACNA2D4	IRD	11:1921989:A:G	12:1953545:A:G	None	intron_variant	.	870	0	0.00229885	0.999976	.	.	.	.	.	.	.	.	.	.	.	.	.	.	.	.	.	.	.	.	het:2;	1	2
ETFB	ND	19:51144151:G:A	19:51853595:G:A	None	synonymous_variant	synonymous_SNV	870	0	0.00229885	1	.	.	.	.	.	.	.	.	.	.	.	.	.	.	.	.	.	.	.	.	het:2;	1	2
VIL1	ND	12:105849727:C:T	2:219295784:C:T	None	intron_variant	.	868	0	0.00115207	1	.	.	.	.	.	.	.	.	.	.	.	.	.	.	.	.	.	.	.	.	het:1;	1	1
ZGPAT	IRD	10:98918554:C:A	20:62340265:C:A	None	synonymous_variant	synonymous_SNV	870	0	0.00229885	0.999996	.	.	.	.	.	.	.	.	.	.	.	.	.	.	.	.	.	.	.	.	het:2;	1	2
VCAN	IRD	6:80312218:C:G	5:82815538:C:G	None	synonymous_variant	synonymous_SNV	868	0	0.00115207	0.999845	.	.	.	.	.	.	.	.	.	.	.	.	.	.	.	.	.	.	.	.	het:1;	1	1
TNRC6B	ND	10:11265049:C:T	22:40662373:G:A	None	synonymous_variant	synonymous_SNV	870	0	0.00229885	1	.	.	.	.	.	.	.	.	.	.	.	.	.	.	.	.	.	.	.	.	het:2;	1	2
DTHD1	IRD	5:35430600:G:T	4:36296456:G:T	None	missense_variant	nonsynonymous_SNV	3668	0.15976	0.397492	0	0.025	11.14	1	0.007	0.88	-0.9837	0.0284	0.247	-0.722	0.995	0.981	0.034645	0.954458	2.01	0.02	0.064	0.602	0.701129	0.104	.	het:872;hom:293;	8	1165
FAM161A	IRD	13:46930994:A:G	2:62066540:T:C	None	intron_variant	.	870	0	0.00229885	0.999988	.	.	.	.	.	.	.	.	.	.	.	.	.	.	.	.	.	.	.	.	het:2;	1	2
WDFY3	ND	5:48791648:A:G	4:85762437:T:C	None	intron_variant	.	3576	0	0.00391499	1	.	.	.	.	.	.	.	.	.	.	.	.	.	.	.	.	.	.	.	.	het:14;	2	14
PDE6B	IRD	5:629730:C:G	4:619451:C:G	None	synonymous_variant	synonymous_SNV	870	0	0.00229885	1	.	.	.	.	.	.	.	.	.	.	.	.	.	.	.	.	.	.	.	.	het:2;	1	2
MYO7A	IRD	14:70266766:G:A	11:76912489:G:A	None	splice_region_variant&intron_variant	.	868	0	0.00115207	1	.	.	.	.	.	.	.	.	.	.	.	.	.	.	.	.	.	.	.	.	het:1;	1	1
OXTR	ND	2:140102155:G:A	3:8809601:G:A	None	synonymous_variant	synonymous_SNV	870	0	0.00229885	1	.	.	.	.	.	.	.	.	.	.	.	.	.	.	.	.	.	.	.	.	het:2;	1	2
ZNF423	IRD	20:36712111:C:T	16:49670954:C:T	Benign/Likely_benign	synonymous_variant	synonymous_SNV	3686	0.00596853	0.0887141	0.00218168	.	6.38	.	.	.	.	.	.	.	.	.	.	.	.	.	.	.	.	.	.	het:305;hom:11;	8	316
NBAS	IRD	13:93422670:G:A	2:15629117:C:T	None	synonymous_variant	synonymous_SNV	870	0	0.00229885	1	.	.	.	.	.	.	.	.	.	.	.	.	.	.	.	.	.	.	.	.	het:2;	1	2
RBP3	IRD	9:49695245:G:A	10:48390208:C:T	Uncertain_significance	missense_variant	nonsynonymous_SNV	3688	0.0699566	0.259219	0	0.092	16.25	.	.	.	.	.	.	.	.	.	.	.	.	.	.	.	.	.	.	het:698;hom:129;	8	827
ANK2	ND	5:111608285:G:A	4:114232563:G:A	None	splice_region_variant&intron_variant	.	870	0	0.00229885	1	.	.	.	.	.	.	.	.	.	.	.	.	.	.	.	.	.	.	.	.	het:2;	1	2
EP400	ND	11:131889809:C:A	12:132527935:C:A	None	synonymous_variant	synonymous_SNV	870	0	0.00229885	1	.	.	.	.	.	.	.	.	.	.	.	.	.	.	.	.	.	.	.	.	het:2;	1	2
CNNM4	IRD	13:1162027:G:C	2:97490787:G:C	None	splice_region_variant&intron_variant	.	870	0	0.00229885	0.999996	.	.	.	.	.	.	.	.	.	.	.	.	.	.	.	.	.	.	.	.	het:2;	1	2
KIAA1549	IRD	3:165318575:G:A	7:138588343:G:A	None	synonymous_variant	synonymous_SNV	870	0	0.00229885	1	.	.	.	.	.	.	.	.	.	.	.	.	.	.	.	.	.	.	.	.	het:2;	1	2
MYO7A	IRD	14:70267660:C:T	11:76913383:C:T	None	synonymous_variant	synonymous_SNV	2292	0	0.0013089	1	.	.	.	.	.	.	.	.	.	.	.	.	.	.	.	.	.	.	.	.	het:3;	1	3
ZNF408	IRD	14:19058132:T:C	11:46725934:A:G	None	synonymous_variant	synonymous_SNV	868	0	0.00115207	0.999996	.	.	.	.	.	.	.	.	.	.	.	.	.	.	.	.	.	.	.	.	het:1;	1	1
SLC6A1	ND	2:142449195:G:A	3:11078667:G:A	None	3_prime_UTR_variant	.	870	0	0.00229885	1	.	.	.	.	.	.	.	.	.	.	.	.	.	.	.	.	.	.	.	.	het:2;	1	2
PRPF6	IRD	10:99226053:C:T	20:62630382:C:T	None	intron_variant	.	868	0	0.00115207	0.999996	.	.	.	.	.	.	.	.	.	.	.	.	.	.	.	.	.	.	.	.	het:1;	1	1
IMPG2	IRD	2:174874843:C:T	3:100976584:G:A	None	synonymous_variant	synonymous_SNV	3208	0	0.000935162	1	.	.	.	.	.	.	.	.	.	.	.	.	.	.	.	.	.	.	.	.	het:3;	2	3
TMEM216	IRD	14:12782351:T:C	11:61165268:A:G	None	synonymous_variant	synonymous_SNV	870	0	0.00229885	1	.	.	.	.	.	.	.	.	.	.	.	.	.	.	.	.	.	.	.	chr11:61165269:C>T:TMEM216:NM_001173990.2:c.253C>T:p.R85*:Disease_causing_mutation:Meckel_syndrome:20512146&	het:2;	1	2
TPP1	IRD	14:59320821:A:G	11:6640590:T:C	None	intron_variant	.	3666	0.664484	0.814785	0.999996	.	.	.	.	.	.	.	.	.	.	.	.	.	.	.	.	.	.	.	.	het:551;hom:1218;	8	1769
EYS	IRD	4:108150963:A:G	6:65327353:T:C	None	synonymous_variant	synonymous_SNV	870	0	0.00229885	1	.	.	.	.	.	.	.	.	.	.	.	.	.	.	.	.	.	.	.	.	het:2;	1	2
TRPM1	IRD	7:7246934:G:A	15:31294008:C:T	None	downstream_gene_variant	.	868	0	0.00115207	1	.	.	.	.	.	.	.	.	.	.	.	.	.	.	.	.	.	.	.	.	het:1;	1	1
WDFY3	ND	5:48893291:G:T	4:85658440:C:A	None	synonymous_variant	synonymous_SNV	870	0	0.00229885	1	.	.	.	.	.	.	.	.	.	.	.	.	.	.	.	.	.	.	.	.	het:2;	1	2
HMCN1	IRD	1:43198138:A:G	1:185946910:A:G	None	intron_variant	.	868	0	0.00115207	1	.	.	.	.	.	.	.	.	.	.	.	.	.	.	.	.	.	.	.	.	het:1;	1	1
GUCA1B	IRD	4:127180137:T:G	6:42147192:A:C	None	downstream_gene_variant	.	868	0	0.00115207	1	.	.	.	.	.	.	.	.	.	.	.	.	.	.	.	.	.	.	.	.	het:1;	1	1
PITPNM3	IRD	16:6239424:G:A	17:6377753:G:A	Uncertain_significance	splice_region_variant&synonymous_variant	synonymous_SNV	3672	0.15305	0.378268	8.47506e-05	.	9.514	.	.	.	.	.	.	.	.	.	.	.	.	.	.	.	.	.	.	het:827;hom:281;	8	1108
HMCN1	IRD	1:43381401:A:C	1:186114524:A:C	None	intron_variant	.	2246	0.00267142	0.0191451	1	.	.	.	.	.	.	.	.	.	.	.	.	.	.	.	.	.	.	.	.	het:37;hom:3;	6	40
ABCA4	IRD	1:130157913:C:T	1:94474436:G:A	None	intron_variant	.	870	0	0.00229885	1	.	.	.	.	.	.	.	.	.	.	.	.	.	.	.	.	.	.	.	chr1:94474428:CT>C:ABCA4:NM_000350.2:c.5715-2delA:Disease_causing_mutation:Stargardt_disease:14517951&	het:2;	1	2
ANKRD11	ND	20:76308353:T:C	16:89346917:T:C	None	synonymous_variant	synonymous_SNV	870	0	0.00114943	1	.	.	.	.	.	.	.	.	.	.	.	.	.	.	.	.	.	.	.	.	het:1;	1	1
PEX16	IRD	14:19856583:C:T	11:45939389:G:A	None	5_prime_UTR_variant	.	866	0	0.00115473	0.999986	.	.	.	.	.	.	.	.	.	.	.	.	.	.	.	.	.	.	.	.	het:1;	1	1
ANKRD11	ND	20:76310246:A:G	16:89348837:A:G	None	synonymous_variant	synonymous_SNV	3688	0.590564	0.767354	0.999988	.	.	.	.	.	.	.	.	.	.	.	.	.	.	.	.	.	.	.	.	het:652;hom:1089;	8	1741
PCARE	IRD	13:79871569:C:A	2:29295949:G:T	None	synonymous_variant	synonymous_SNV	870	0	0.00229885	1	.	.	.	.	.	.	.	.	.	.	.	.	.	.	.	.	.	.	.	.	het:2;	1	2
ZNF408	IRD	14:19056761:G:A	11:46727308:C:T	None	synonymous_variant	synonymous_SNV	870	0	0.00229885	0.999819	.	.	.	.	.	.	.	.	.	.	.	.	.	.	.	.	.	.	.	.	het:2;	1	2
CSPP1	IRD	8:67797687:C:T	8:68062019:C:T	None	splice_region_variant&synonymous_variant	synonymous_SNV	870	0	0.00229885	0.998107	.	.	.	.	.	.	.	.	.	.	.	.	.	.	.	.	.	.	.	.	het:2;	1	2
TTC8	IRD	7:151012859:C:T	14:89341400:C:T	None	synonymous_variant	synonymous_SNV	870	0	0.00229885	1	.	.	.	.	.	.	.	.	.	.	.	.	.	.	.	.	.	.	.	.	het:2;	1	2
CHD8	ND	7:83328056:C:T	14:21895416:C:T	None	intron_variant	.	2366	0	0.00126796	1	.	.	.	.	.	.	.	.	.	.	.	.	.	.	.	.	.	.	.	.	het:3;	1	3
ALMS1	IRD	13:35316648:A:G	2:73675400:T:C	None	synonymous_variant	synonymous_SNV	870	0	0.00229885	1	.	.	.	.	.	.	.	.	.	.	.	.	.	.	.	.	.	.	.	.	het:2;	1	2
ADGRV1	IRD	6:87510175:G:T	5:89949408:G:T	None	synonymous_variant	synonymous_SNV	3658	0.562603	0.746036	0.999996	.	.	.	.	.	.	.	.	.	.	.	.	.	.	.	.	.	.	.	.	het:671;hom:1029;	8	1700
NRXN2	ND	14:9920907:C:T	11:64390556:G:A	None	splice_region_variant&intron_variant	.	866	0	0.00230947	1	.	.	.	.	.	.	.	.	.	.	.	.	.	.	.	.	.	.	.	.	het:2;	1	2
GABRB3	ND	7:2454070:G:T	15:26806339:C:A	None	intron_variant	.	3686	0.00759631	0.0998372	1	.	.	.	.	.	.	.	.	.	.	.	.	.	.	.	.	.	.	.	.	het:340;hom:14;	8	354
CEP41	IRD	3:156706776:G:A	7:130052005:G:A	None	intron_variant	.	870	0	0.00229885	1	.	.	.	.	.	.	.	.	.	.	.	.	.	.	.	.	.	.	.	.	het:2;	1	2
SHANK1	ND	19:50616508:T:C	19:51207464:T:C	None	intron_variant	.	814	0	0.002457	1	.	.	.	.	.	.	.	.	.	.	.	.	.	.	.	.	.	.	.	.	het:2;	1	2
EP300	ND	10:10366515:C:G	22:41545905:G:C	None	synonymous_variant	synonymous_SNV	870	0	0.00229885	0.999992	.	.	.	.	.	.	.	.	.	.	.	.	.	.	.	.	.	.	.	.	het:2;	1	2
SMARCA4	ND	19:10825511:G:C	19:11169576:G:C	None	intron_variant	.	870	0	0.00229885	0.999948	.	.	.	.	.	.	.	.	.	.	.	.	.	.	.	.	.	.	.	.	het:2;	1	2
TNRC6B	ND	10:11219986:C:A	22:40709020:G:T	None	intron_variant	.	870	0	0.00229885	1	.	.	.	.	.	.	.	.	.	.	.	.	.	.	.	.	.	.	.	.	het:2;	1	2
RP1	IRD	8:55235321:T:C	8:55539511:T:C	None	synonymous_variant	synonymous_SNV	870	0	0.00229885	1	.	.	.	.	.	.	.	.	.	.	.	.	.	.	.	.	.	.	.	.	het:2;	1	2
VPS13B	ND	8:100125195:T:C	8:100866228:T:C	None	synonymous_variant	synonymous_SNV	870	0	0.00229885	0.999988	.	.	.	.	.	.	.	.	.	.	.	.	.	.	.	.	.	.	.	.	het:2;	1	2
TTC8	IRD	7:150961727:A:G	14:89291017:A:G	None	upstream_gene_variant	.	864	0	0.00115741	1	.	.	.	.	.	.	.	.	.	.	.	.	.	.	.	.	.	.	.	.	het:1;	1	1
KMT2C	ND	3:178157351:G:A	7:151871272:G:A	None	synonymous_variant	synonymous_SNV	870	0	0.00229885	1	.	.	.	.	.	.	.	.	.	.	.	.	.	.	.	.	.	.	.	.	het:2;	1	2
RS1	IRD	X:18406071:C:T	X:18660084:C:T	None	downstream_gene_variant	.	868	0	0.00115207	1	.	.	.	.	.	.	.	.	.	.	.	.	.	.	.	.	.	.	.	.	het:1;	1	1
APOB	IRD	13:87970411:G:A	2:21233704:C:T	None	synonymous_variant	synonymous_SNV	3686	0.00976668	0.0515464	1	.	.	.	.	.	.	.	.	.	.	.	.	.	.	.	.	.	.	.	chr2:21233706:G>A:APOB:NM_000384.2:c.6034C>T:p.R2012*:Disease_causing_mutation:Hypobetalipoproteinaemia:8843188&	het:154;hom:18;	7	172
TNRC6B	ND	10:11233183:C:T	22:40697020:G:A	None	intron_variant	.	870	0	0.00229885	1	.	.	.	.	.	.	.	.	.	.	.	.	.	.	.	.	.	.	.	.	het:2;	1	2
NPHP1	IRD	13:13715884:G:A	2:110922740:G:A	None	splice_region_variant&intron_variant	.	870	0	0.00229885	0.99998	.	.	.	.	.	.	.	.	.	.	.	.	.	.	.	.	.	.	.	.	het:2;	1	2
BBS4	IRD	7:49546172:T:C	15:73020365:T:C	None	intron_variant	.	868	0	0.00115207	1	.	.	.	.	.	.	.	.	.	.	.	.	.	.	.	.	.	.	.	.	het:1;	1	1
RANBP17	ND	6:168653656:G:A	5:170692729:G:A	Uncertain_significance	missense_variant	nonsynonymous_SNV	3680	0.138043	0.377174	4.37675e-05	0.154	23.1	0.015	0.481	2.435	-0.5772	0.2401	2.537	0.136	1	0.998	0.004452	0.822647	-0.21	-0.54	0.149	.	0.997033	3.85	.	het:880;hom:254;	8	1134
CNGA3	IRD	13:2154648:T:C	2:98994277:T:C	None	intron_variant	.	868	0	0.00115207	1	.	.	.	.	.	.	.	.	.	.	.	.	.	.	.	.	.	.	.	.	het:1;	1	1
PRPF31	IRD	19:53876533:G:C	19:54626827:G:C	None	splice_region_variant&intron_variant	.	870	0	0.00229885	1	.	.	.	.	.	.	.	.	.	.	.	.	.	.	.	.	.	.	.	chr19:54626832:G>A:PRPF31:NM_015629.3:c.421-1G>A::Disease_causing_mutation:Retinitis_pigmentosa:15162096&chr19:54626833:G>T:PRPF31:NM_015629.3:c.421G>T:p.E141*:Disease_causing_mutation:Retinitis_pigmentosa:16799052&	het:2;	1	2
ADSL	ND	10:11164358:A:G	22:40762473:T:C	None	synonymous_variant	synonymous_SNV	3682	0.00108637	0.0244432	1	.	.	.	.	.	.	.	.	.	.	.	.	.	.	.	.	.	.	.	chr22:40762471:C>G:ADSL:NM_000026.2:c.1400C>G:p.P467R:Disease_causing_mutation:Adenylosuccinate_lyase_deficiency:16839792&	het:86;hom:2;	4	88
SMARCA4	ND	19:10758179:C:T	19:11101939:C:T	None	synonymous_variant	synonymous_SNV	3682	0	0.0171103	1	.	.	.	.	.	.	.	.	.	.	.	.	.	.	.	.	.	.	.	chr19:11101929:C>A:SMARCA4:NM_001128849.1:c.1349C>A:p.A450D:Disease_causing_mutation:Coffin-Siris_syndrome:23929686&	het:63;	6	63
TRPM1	IRD	7:7245954:G:A	15:31294988:C:T	None	synonymous_variant	synonymous_SNV	870	0	0.00229885	1	.	.	.	.	.	.	.	.	.	.	.	.	.	.	.	.	.	.	.	chr15:31295003:G>A:TRPM1:NM_002420.5:c.3834C>T:p.N1278N:Disease_causing_mutation_?:Stationary_night_blindness,_congenital:19896113&	het:2;	1	2
WDFY3	ND	5:48813509:G:A	4:85742241:C:T	None	synonymous_variant	synonymous_SNV	870	0	0.00229885	0.999992	.	.	.	.	.	.	.	.	.	.	.	.	.	.	.	.	.	.	.	.	het:2;	1	2
TOPORS	IRD	15:51344220:G:A	9:32543158:C:T	Benign/Likely_benign	synonymous_variant	synonymous_SNV	3680	0.0918478	0.283696	3.98057e-06	.	0.245	.	.	.	.	.	.	.	.	.	.	.	.	.	.	.	.	.	.	het:706;hom:169;	8	875
VIL1	ND	12:105870303:T:C	2:219314107:T:C	None	3_prime_UTR_variant	.	2312	0.00865052	0.0903979	0	.	0.589	.	.	.	.	.	.	.	.	.	.	.	.	.	.	.	.	.	.	het:189;hom:10;	8	199
TRPM1	IRD	7:7203094:G:T	15:31339440:C:A	None	synonymous_variant	synonymous_SNV	870	0	0.00229885	1	.	.	.	.	.	.	.	.	.	.	.	.	.	.	.	.	.	.	.	.	het:2;	1	2
LRP5	IRD	14:6343582:A:G	11:68197189:T:C	None	intron_variant	.	2818	0.000709723	0.0266146	0.999992	.	.	.	.	.	.	.	.	.	.	.	.	.	.	.	.	.	.	.	.	het:73;hom:1;	8	74
DSCAM	ND	3:6486706:C:T	21:41539072:G:A	None	intron_variant	.	870	0	0.00114943	1	.	.	.	.	.	.	.	.	.	.	.	.	.	.	.	.	.	.	.	.	het:1;	1	1
CERKL	IRD	12:68696101:A:G	2:182468551:A:G	None	intron_variant	.	868	0	0.00115207	0.999996	.	.	.	.	.	.	.	.	.	.	.	.	.	.	.	.	.	.	.	chr2:182468562:A>C:CERKL:NM_001030311.2:c.481+2T>G::Disease_causing_mutation:Cone-rod_dystrophy:23591405&	het:1;	1	1
VIL1	ND	12:105848347:G:A	2:219294402:G:A	None	splice_region_variant&intron_variant	.	868	0	0.00115207	0.999996	.	.	.	.	.	.	.	.	.	.	.	.	.	.	.	.	.	.	.	.	het:1;	1	1
CEP41	IRD	3:156723213:T:A	7:130067769:T:A	None	intron_variant	.	2314	0.00950735	0.0911841	0.999996	.	.	.	.	.	.	.	.	.	.	.	.	.	.	.	.	.	.	.	.	het:189;hom:11;	8	200
KMT2C	ND	3:178131191:T:C	7:151845105:T:C	None	intron_variant	.	870	0	0.00229885	0.999995	.	.	.	.	.	.	.	.	.	.	.	.	.	.	.	.	.	.	.	.	het:2;	1	2
MAPT	ND	16:57779704:C:A	17:44068811:C:A	None	intron_variant	.	868	0	0.00115207	0.999988	.	.	.	.	.	.	.	.	.	.	.	.	.	.	.	.	.	.	.	.	het:1;	1	1
IFT172	IRD	13:81469848:T:C	2:27704068:A:G	None	synonymous_variant	synonymous_SNV	870	0	0.00229885	0.99992	.	.	.	.	.	.	.	.	.	.	.	.	.	.	.	.	.	.	.	.	het:2;	1	2
LZTFL1	IRD	2:101830269:T:C	3:45869911:T:C	None	intron_variant	.	3688	0.402386	0.635304	1	.	.	.	.	.	.	.	.	.	.	.	.	.	.	.	.	.	.	.	.	het:859;hom:742;	8	1601
CDH3	IRD	20:55927280:A:G	16:68729132:A:G	None	intron_variant	.	868	0	0.00115207	0.999996	.	.	.	.	.	.	.	.	.	.	.	.	.	.	.	.	.	.	.	.	het:1;	1	1
BEST1	IRD	14:12168331:A:G	11:61725765:T:C	None	synonymous_variant	synonymous_SNV	870	0	0.00229885	1	.	.	.	.	.	.	.	.	.	.	.	.	.	.	.	.	.	.	.	chr11:61725750:TTCT>T:BEST1:NM_004183.3:c.848_850delTCT:Disease_causing_mutation:Best_macular_dystrophy:10798642&chr11:61725754:A>G:BEST1:NM_004183.3:c.851A>G:p.Y284C:Disease_causing_mutation:Best_macular_dystrophy:21109774&chr11:61725763:G>A:BEST1:NM_004183.3:c.860G>A:p.W287*:Disease_causing_mutation_?:Retinal_dystrophy:17296903,21809908&chr11:61725774:G>A:BEST1:NM_004183.3:c.867+4G>A::Disease_c…	het:2;	1	2
PNPLA6	IRD	19:7487308:C:T	19:7607438:C:T	None	intron_variant	.	868	0	0.00230415	0.999996	.	.	.	.	.	.	.	.	.	.	.	.	.	.	.	.	.	.	.	.	het:2;	1	2
PDE6C	IRD	9:93822332:C:A	10:95422723:C:A	None	intron_variant	.	3672	0.000544662	0.00680828	1	.	.	.	.	.	.	.	.	.	.	.	.	.	.	.	.	.	.	.	.	het:23;hom:1;	3	24
ABCC6	IRD	20:15779114:G:T	16:16302701:G:T	None	synonymous_variant	synonymous_SNV	3214	0	0.000933416	1	.	.	.	.	.	.	.	.	.	.	.	.	.	.	.	.	.	.	.	chr16:16302698:G>C:ABCC6:NM_001171.5:c.681C>G:p.Y227*:Disease_causing_mutation:Pseudoxanthoma_elasticum,_autosomal_recessive:11439001&chr16:16302703:C>T:ABCC6:NM_001171.5:c.676G>A:p.G226R:Disease_causing_mutation:Pseudoxanthoma_elasticum:15894595&	het:3;	2	3
SNRNP200	IRD	13:706017:A:G	2:96959119:A:G	None	synonymous_variant	synonymous_SNV	3680	0.570109	0.755435	1	.	.	.	.	.	.	.	.	.	.	.	.	.	.	.	.	.	.	.	.	het:682;hom:1049;	8	1731
AIPL1	IRD	16:6199063:C:T	17:6337442:C:T	None	intron_variant	.	2366	0.00676247	0.0143702	1	.	.	.	.	.	.	.	.	.	.	.	.	.	.	.	.	.	.	.	.	het:18;hom:8;	3	26
PLA2G5	IRD	1:204647918:A:G	1:20412715:T:C	None	synonymous_variant	synonymous_SNV	870	0	0.00229885	0.999988	.	.	.	.	.	.	.	.	.	.	.	.	.	.	.	.	.	.	.	chr1:20412716:G>A:PLA2G5:NM_000929.2:c.181G>A:p.D61N:Disease_causing_mutation_?:Benign_fleck_retina:22137173&chr1:20412720:G>A:PLA2G5:NM_000929.2:c.185G>A::Disease_causing_mutation:Benign_fleck_retina:22137173&	het:2;	1	2
CACNA1H	ND	20:1199662:A:G	16:1251725:A:G	None	synonymous_variant	synonymous_SNV	870	0	0.00229885	0.999918	.	.	.	.	.	.	.	.	.	.	.	.	.	.	.	.	.	.	.	.	het:2;	1	2
MKS1	IRD	16:38586480:C:T	17:56293435:G:A	None	intron_variant	.	868	0	0.00115207	1	.	.	.	.	.	.	.	.	.	.	.	.	.	.	.	.	.	.	.	chr17:56293449:C>T:MKS1:NM_017777.3:c.417G>A::Disease_causing_mutation:Meckel_syndrome:17397051&	het:1;	1	1
COL2A1	IRD	11:47560670:G:C	12:48398002:G:C	Benign	intron_variant	.	864	0	0.00115741	0.741422	.	10.38	.	.	.	.	.	.	.	.	.	.	.	.	.	.	.	.	.	.	het:1;	1	1
APOB	IRD	13:87952146:C:T	2:21252538:G:A	None	synonymous_variant	synonymous_SNV	870	0	0.00229885	0.999996	.	.	.	.	.	.	.	.	.	.	.	.	.	.	.	.	.	.	.	chr2:21252534:G>A:APOB:NM_000384.2:c.1594C>T:p.R532W:Disease-associated_polymorphism:Hypercholesterolaemia,_association_with:23593297&	het:2;	1	2
LRP1B	IRD	12:28101758:C:T	2:141739705:C:T	None	intron_variant	.	870	0	0.00229885	1	.	.	.	.	.	.	.	.	.	.	.	.	.	.	.	.	.	.	.	.	het:2;	1	2
RP1L1	IRD	8:9968520:A:C	8:10469433:T:G	None	synonymous_variant	synonymous_SNV	870	0	0.00229885	1	.	.	.	.	.	.	.	.	.	.	.	.	.	.	.	.	.	.	.	.	het:2;	1	2
LRP1B	IRD	12:29269285:G:C	2:142888197:G:C	None	intron_variant	.	870	0	0.00229885	0.999996	.	.	.	.	.	.	.	.	.	.	.	.	.	.	.	.	.	.	.	.	het:2;	1	2
ABCC6	IRD	20:15752586:G:A	16:16276386:G:A	None	synonymous_variant	synonymous_SNV	868	0	0.00115207	1	.	.	.	.	.	.	.	.	.	.	.	.	.	.	.	.	.	.	.	.	het:1;	1	1
ABCA4	IRD	1:130168903:A:G	1:94463401:T:C	None	intron_variant	.	870	0	0.00229885	1	.	.	.	.	.	.	.	.	.	.	.	.	.	.	.	.	.	.	.	chr1:94463397:GTGCCCCAGGGCCAAC>G:ABCA4:NM_000350.2:c.6729+5_6729+19del15:Disease_causing_mutation_?:Cone-rod_dystrophy:20554613,22264887&chr1:94463416:C>T:ABCA4:NM_000350.2:c.6729+1G>A::Disease_causing_mutation:Stargardt_disease:11328725&	het:2;	1	2
PROM1	IRD	5:15012478:C:T	4:16014970:C:T	None	intron_variant	.	868	0	0.00115207	1	.	.	.	.	.	.	.	.	.	.	.	.	.	.	.	.	.	.	.	.	het:1;	1	1
GRIN2B	ND	11:15253811:G:T	12:14018725:G:T	None	splice_region_variant&intron_variant	.	870	0	0.00229885	1	.	.	.	.	.	.	.	.	.	.	.	.	.	.	.	.	.	.	.	chr12:14018731:C>T:GRIN2B:NM_000834.3:c.411+1G>A::Disease_causing_mutation:Mental_retardation_with_behavioural_anomalies:20890276&	het:2;	1	2
APOB	IRD	13:87958649:G:A	2:21245935:C:T	None	intron_variant	.	868	0	0.00115207	1	.	.	.	.	.	.	.	.	.	.	.	.	.	.	.	.	.	.	.	.	het:1;	1	1
MED13L	ND	11:115731691:G:A	12:116446310:G:A	None	synonymous_variant	synonymous_SNV	870	0	0.00229885	1	.	.	.	.	.	.	.	.	.	.	.	.	.	.	.	.	.	.	.	.	het:2;	1	2
OFD1	IRD	X:13399095:T:A	X:13756952:T:A	None	intron_variant	.	870	0	0.00229885	0.999994	.	.	.	.	.	.	.	.	.	.	.	.	.	.	.	.	.	.	.	chrX:13756964:G>GG:OFD1:NM_003611.2:c.313dupG:Disease_causing_mutation:Oral-facial-digital_syndrome_1:18546297&	het:2;	1	2
DIP2A	ND	3:226818:G:A	21:47977002:C:T	None	intron_variant	.	868	0	0.00115207	0.999942	.	.	.	.	.	.	.	.	.	.	.	.	.	.	.	.	.	.	.	.	het:1;	1	1
OPA1	IRD	2:4319961:A:G	3:193361441:T:C	None	intron_variant	.	2266	0.380406	0.622242	0	.	1.746	.	.	.	.	.	.	.	.	.	.	.	.	.	.	.	.	.	.	het:548;hom:431;	8	979
GRM6	IRD	6:176379375:C:T	5:178410151:C:T	Benign	synonymous_variant	synonymous_SNV	3690	0	0.00569106	0.201942	.	0.601	.	.	.	.	.	.	.	.	.	.	.	.	.	.	.	.	.	.	het:21;	2	21
DHCR7	ND	14:3519690:C:G	11:71146978:G:C	None	intron_variant	.	858	0	0.0011655	1	.	.	.	.	.	.	.	.	.	.	.	.	.	.	.	.	.	.	.	.	het:1;	1	1
PDE6C	IRD	9:93797636:T:C	10:95395246:T:C	None	splice_region_variant&intron_variant	.	870	0	0.00229885	0.999805	.	.	.	.	.	.	.	.	.	.	.	.	.	.	.	.	.	.	.	.	het:2;	1	2
CNTNAP2	ND	3:173473637:T:C	7:146805454:T:C	None	intron_variant	.	870	0	0.00229885	1	.	.	.	.	.	.	.	.	.	.	.	.	.	.	.	.	.	.	.	.	het:2;	1	2
KATNAL2	ND	18:35441602:G:T	18:44572911:C:A	None	intron_variant	.	870	0	0.00229885	0.999993	.	.	.	.	.	.	.	.	.	.	.	.	.	.	.	.	.	.	.	.	het:2;	1	2
COL2A1	IRD	11:47541054:C:T	12:48378302:C:T	None	intron_variant	.	870	0	0.00229885	1	.	.	.	.	.	.	.	.	.	.	.	.	.	.	.	.	.	.	.	.	het:2;	1	2
KIZ	IRD	10:45300269:T:C	20:21196262:A:G	None	intron_variant	unknown	870	0	0.00229885	0.999988	.	.	.	.	.	.	.	.	.	.	.	.	.	.	.	.	.	.	.	.	het:2;	1	2
OPA1	IRD	2:4295492:G:A	3:193385181:C:T	None	intron_variant	.	2272	0	0.00132042	1	.	.	.	.	.	.	.	.	.	.	.	.	.	.	.	.	.	.	.	.	het:3;	2	3
RPGRIP1	IRD	7:83222670:T:C	14:21794340:T:C	None	splice_region_variant&intron_variant	.	3680	0.0266304	0.136685	0	.	6.278	.	.	.	.	.	.	.	.	.	.	.	.	.	.	.	.	.	chr14:21794333:G>A:RPGRIP1:NM_020366.3:c.2710+1G>A::Disease_causing_mutation:Leber_congenital_amaurosis:15024725&	het:405;hom:49;	8	454
DTHD1	IRD	5:35454200:T:C	4:36317868:T:C	None	synonymous_variant	synonymous_SNV	868	0	0.00115207	0.999994	.	.	.	.	.	.	.	.	.	.	.	.	.	.	.	.	.	.	.	.	het:1;	1	1
IFT140	IRD	20:1589873:C:T	16:1614058:C:T	None	synonymous_variant	synonymous_SNV	3680	0.0244565	0.140489	1.2014e-05	.	0.058	.	.	.	.	.	.	.	.	.	.	.	.	.	.	.	.	.	.	het:427;hom:45;	7	472
BBS2	IRD	20:43697786:C:T	16:56534786:C:T	None	synonymous_variant	synonymous_SNV	870	0	0.00229885	1	.	.	.	.	.	.	.	.	.	.	.	.	.	.	.	.	.	.	.	chr16:56534791:TC>T:BBS2:NM_031885.3:c.1371delG:Disease_causing_mutation:Bardet-Biedl_syndrome:21052717&	het:2;	1	2
CEP164	IRD	14:110474551:A:G	11:117280506:A:G	None	synonymous_variant	synonymous_SNV	870	0	0.00229885	1	.	.	.	.	.	.	.	.	.	.	.	.	.	.	.	.	.	.	.	.	het:2;	1	2
MYO7A	IRD	14:70245769:C:T	11:76891422:C:T	None	splice_region_variant&synonymous_variant	synonymous_SNV	866	0	0.00115473	1	.	.	.	.	.	.	.	.	.	.	.	.	.	.	.	.	.	.	.	.	het:1;	1	1
HMX1	IRD	5:4103778:C:T	4:8869317:G:A	None	3_prime_UTR_variant	.	424	0.0660377	0.214623	0	.	10.84	.	.	.	.	.	.	.	.	.	.	.	.	.	.	.	.	.	.	het:63;hom:14;	5	77
WDR19	IRD	5:38367931:G:A	4:39257526:G:A	None	synonymous_variant	synonymous_SNV	3616	0.66427	0.809735	1	.	.	.	.	.	.	.	.	.	.	.	.	.	.	.	.	.	.	.	chr4:39257533:T>TA:WDR19:NM_025132.3:c.3068dupA:Disease_causing_mutation:Nephronophthisis:22019273&	het:526;hom:1201;	8	1727
TK2	IRD	20:53678366:C:T	16:66545864:C:T	None	3_prime_UTR_variant	.	870	0	0.00229885	1	.	.	.	.	.	.	.	.	.	.	.	.	.	.	.	.	.	.	.	.	het:2;	1	2
PEX3	IRD	4:47246480:A:G	6:143789245:A:G	None	intron_variant	.	470	0.00425532	0.0851064	4.16486e-06	.	18.24	.	.	.	.	.	.	.	.	.	.	.	.	.	.	.	.	.	.	het:38;hom:1;	1	39
LRP5	IRD	14:6360328:A:G	11:68181419:T:C	None	synonymous_variant	synonymous_SNV	3682	0.00977729	0.075774	0.99991	.	.	.	.	.	.	.	.	.	.	.	.	.	.	.	.	.	.	.	chr11:68181426:C>T:LRP5:NM_002335.2:c.2773C>T:p.R925C:Disease_causing_mutation_?:Osteoporosis_&_hyperlipidaemia:19673927,22995991&	het:243;hom:18;	8	261
NBAS	IRD	13:93623465:A:G	2:15427177:T:C	None	intron_variant	.	870	0	0.00229885	1	.	.	.	.	.	.	.	.	.	.	.	.	.	.	.	.	.	.	.	.	het:2;	1	2
HMCN1	IRD	1:43362992:T:C	1:186101547:T:C	None	splice_region_variant&intron_variant	.	868	0	0.00115207	1	.	.	.	.	.	.	.	.	.	.	.	.	.	.	.	.	.	.	.	.	het:1;	1	1
VPS13B	ND	8:100125102:G:A	8:100866135:G:A	None	synonymous_variant	synonymous_SNV	870	0	0.00229885	0.999996	.	.	.	.	.	.	.	.	.	.	.	.	.	.	.	.	.	.	.	.	het:2;	1	2
NRXN3	ND	7:141144270:A:G	14:79454566:A:G	None	intron_variant	.	870	0	0.00229885	1	.	.	.	.	.	.	.	.	.	.	.	.	.	.	.	.	.	.	.	.	het:2;	1	2
DMD	IRD	X:32384304:T:C	X:32466549:T:C	None	intron_variant	.	870	0	0.00229885	0.999983	.	.	.	.	.	.	.	.	.	.	.	.	.	.	.	.	.	.	.	.	het:2;	1	2
ZNF513	IRD	13:81571567:C:T	2:27601887:G:A	None	synonymous_variant	synonymous_SNV	870	0	0.00229885	0.999975	.	.	.	.	.	.	.	.	.	.	.	.	.	.	.	.	.	.	.	.	het:2;	1	2
ANK2	ND	5:111655672:A:G	4:114278399:A:G	None	synonymous_variant	synonymous_SNV	870	0	0.00229885	1	.	.	.	.	.	.	.	.	.	.	.	.	.	.	.	.	.	.	.	.	het:2;	1	2
KCNV2	IRD	15:81160133:G:A	9:2718261:C:T	Likely_benign	synonymous_variant	synonymous_SNV	3684	0.0331162	0.170738	0	.	0.441	.	.	.	.	.	.	.	.	.	.	.	.	.	.	.	.	.	chr9:2718268:T>C:KCNV2:NM_133497.3:c.529T>C:p.C177R:Disease_causing_mutation:Cone_dystrophy_with_supernormal_rod_ERG:23885164&chr9:2718270:T>A:KCNV2:NM_133497.3:c.531T>A:p.C177*:Disease_causing_mutation:Cone_dystrophy_with_supernormal_rod_ERG:24029832&chr9:2718272:C>T:KCNV2:NM_133497.3:c.533C>T:p.P178L:Disease_causing_mutation:Cone_dystrophy_with_supernormal_rod_ERG:17896311&	het:507;hom:61;	8	568
PITPNM3	IRD	16:6218503:A:G	17:6357226:A:G	None	downstream_gene_variant	.	874	0.0663616	0.263158	0	.	10.61	.	.	.	.	.	.	.	.	.	.	.	.	.	.	.	.	.	.	het:172;hom:29;	6	201
CSPP1	IRD	8:67744171:C:T	8:68007602:C:T	None	synonymous_variant	synonymous_SNV	870	0	0.00229885	1	.	.	.	.	.	.	.	.	.	.	.	.	.	.	.	.	.	.	.	.	het:2;	1	2
SEMA4A	IRD	1:94813140:A:G	1:156124521:T:C	None	intron_variant	.	870	0	0.00229885	0.999984	.	.	.	.	.	.	.	.	.	.	.	.	.	.	.	.	.	.	.	.	het:2;	1	2
RRM2B	IRD	8:102504622:A:G	8:103244347:A:G	None	intron_variant	.	870	0	0.00229885	1	.	.	.	.	.	.	.	.	.	.	.	.	.	.	.	.	.	.	.	.	het:2;	1	2
VPS13B	ND	8:99311292:C:T	8:100050632:C:T	None	intron_variant	.	868	0	0.00115207	1	.	.	.	.	.	.	.	.	.	.	.	.	.	.	.	.	.	.	.	.	het:1;	1	1
ERBIN	IRD	6:64656807:A:G	5:65374322:A:G	None	synonymous_variant	synonymous_SNV	3628	0.00496141	0.0413451	0	.	9.69	.	.	.	.	.	.	.	.	.	.	.	.	.	.	.	.	.	.	het:132;hom:9;	7	141
NBAS	IRD	13:93422635:G:A	2:15629152:C:T	None	splice_region_variant&intron_variant	.	870	0	0.00229885	1	.	.	.	.	.	.	.	.	.	.	.	.	.	.	.	.	.	.	.	.	het:2;	1	2
APOB	IRD	13:87969853:T:C	2:21234262:A:G	None	synonymous_variant	synonymous_SNV	868	0	0.00115207	1	.	.	.	.	.	.	.	.	.	.	.	.	.	.	.	.	.	.	.	chr2:21234276:GC>G:APOB:NM_000384.2:c.5463delG:Disease_causing_mutation:Apolipoprotein_B_deficiency:2843815&	het:1;	1	1
SHANK2	ND	14:4327666:G:A	11:70333197:C:T	None	synonymous_variant	synonymous_SNV	3682	0.0103205	0.0928843	0	.	10.54	.	.	.	.	.	.	.	.	.	.	.	.	.	.	.	.	.	.	het:304;hom:19;	8	323
IQGAP2	ND	6:73490317:G:A	5:75948604:G:A	None	synonymous_variant	synonymous_SNV	3612	0.133998	0.35825	0	.	1.142	.	.	.	.	.	.	.	.	.	.	.	.	.	.	.	.	.	.	het:810;hom:242;	8	1052
DSCAM	ND	3:6318702:C:G	21:41710010:G:C	None	intron_variant	.	2776	0.186599	0.426873	1	.	.	.	.	.	.	.	.	.	.	.	.	.	.	.	.	.	.	.	.	het:667;hom:259;	8	926
SEMA4A	IRD	1:94789509:G:A	1:156146269:C:T	None	synonymous_variant	synonymous_SNV	870	0	0.00229885	0.999996	.	.	.	.	.	.	.	.	.	.	.	.	.	.	.	.	.	.	.	.	het:2;	1	2
TTPA	IRD	8:63652787:C:T	8:63976755:C:T	None	intron_variant	.	870	0	0.00229885	0.999992	.	.	.	.	.	.	.	.	.	.	.	.	.	.	.	.	.	.	.	chr8:63976767:G>A:TTPA:NM_000370.3:c.661C>T:p.R221W:Disease_causing_mutation:Ataxia,_isolated_vitamin_E_deficiency:9463307,21228398,23599266&	het:2;	1	2
EP300	ND	10:10404360:C:G	22:41513172:G:C	None	intron_variant	.	870	0	0.00229885	1	.	.	.	.	.	.	.	.	.	.	.	.	.	.	.	.	.	.	.	.	het:2;	1	2
WDFY3	ND	5:48894249:C:T	4:85657486:G:A	None	splice_region_variant&intron_variant	.	3628	0	0.00248071	1	.	.	.	.	.	.	.	.	.	.	.	.	.	.	.	.	.	.	.	.	het:9;	1	9
SMARCA4	ND	19:10761497:C:T	19:11105714:C:T	None	intron_variant	.	868	0	0.00115207	0.999995	.	.	.	.	.	.	.	.	.	.	.	.	.	.	.	.	.	.	.	.	het:1;	1	1
KCNJ13	IRD	12:120203008:G:T	2:233635932:G:T	None	synonymous_variant	synonymous_SNV	3684	0.0363735	0.179967	0	0.317	13.25	.	.	.	.	.	.	.	.	.	.	.	.	.	.	.	.	.	.	het:529;hom:67;	8	596
PDE6C	IRD	9:93818374:A:G	10:95418751:A:G	None	synonymous_variant	synonymous_SNV	870	0	0.00229885	0.999996	.	.	.	.	.	.	.	.	.	.	.	.	.	.	.	.	.	.	.	chr10:95418766:G>A:PDE6C:NM_006204.3:c.2144+1G>A::Disease_causing_mutation:Achromatopsia,_autosomal_recessive:21127010&	het:2;	1	2
EP300	ND	10:10392104:A:G	22:41523762:T:C	None	intron_variant	.	870	0	0.00229885	1	.	.	.	.	.	.	.	.	.	.	.	.	.	.	.	.	.	.	.	.	het:2;	1	2
GPR179	IRD	16:49376909:C:T	17:36485286:C:T	None	missense_variant	nonsynonymous_SNV	3688	0.00488069	0.0395879	0	0.037	8.85	.	0.01	2.25	-0.985	0.1016	-0.832	-0.471	0	0	0.000714	1	.	.	0.142	0.116	0.651292	0.776	.	het:128;hom:9;	5	137
DSCAM	ND	3:6552298:T:C	21:41465697:A:G	None	synonymous_variant	synonymous_SNV	870	0	0.00229885	0.999972	.	.	.	.	.	.	.	.	.	.	.	.	.	.	.	.	.	.	.	.	het:2;	1	2
GGNBP2	ND	16:34526761:T:C	17:34943570:A:G	None	synonymous_variant	synonymous_SNV	870	0	0.00229885	1	.	.	.	.	.	.	.	.	.	.	.	.	.	.	.	.	.	.	.	.	het:2;	1	2
GPR179	IRD	16:49377427:C:T	17:36485804:C:T	None	synonymous_variant	synonymous_SNV	868	0	0.00115207	1	.	.	.	.	.	.	.	.	.	.	.	.	.	.	.	.	.	.	.	.	het:1;	1	1
PPT1	IRD	1:184512486:C:T	1:40539863:G:A	None	splice_region_variant&intron_variant	.	868	0	0.00115207	1	.	.	.	.	.	.	.	.	.	.	.	.	.	.	.	.	.	.	.	.	het:1;	1	1
USH2A	IRD	1:73121238:G:A	1:215802206:G:A	None	synonymous_variant	synonymous_SNV	870	0	0.00229885	1	.	.	.	.	.	.	.	.	.	.	.	.	.	.	.	.	.	.	.	.	het:2;	1	2
C3	IRD	19:6612856:T:C	19:6694563:T:C	None	synonymous_variant	synonymous_SNV	868	0	0.00115207	0.999992	.	.	.	.	.	.	.	.	.	.	.	.	.	.	.	.	.	.	.	.	het:1;	1	1
RP1	IRD	8:55233320:T:C	8:55537501:T:C	None	synonymous_variant	synonymous_SNV	870	0	0.00229885	1	.	.	.	.	.	.	.	.	.	.	.	.	.	.	.	.	.	.	.	.	het:2;	1	2
C2	IRD	4:137563524:G:A	6:31901635:C:T	None	intron_variant	.	870	0	0.00229885	1	.	.	.	.	.	.	.	.	.	.	.	.	.	.	.	.	.	.	.	.	het:2;	1	2
ASXL3	ND	18:48748216:T:C	18:31323414:A:G	None	missense_variant	nonsynonymous_SNV	3664	0.164301	0.389465	0	0.035	19.26	0.066	0.116	1.04	-0.9774	0.0899	2.36	0.244	1	1	0.93669	0.852197	0.87	-1.65	0.124	0.184	0.99099	3.48	.	het:825;hom:301;	8	1126
KDM5B	ND	1:60173113:C:T	1:202710572:C:T	None	synonymous_variant	synonymous_SNV	870	0	0.00229885	1	.	.	.	.	.	.	.	.	.	.	.	.	.	.	.	.	.	.	.	.	het:2;	1	2
SEMA4A	IRD	1:94813226:G:A	1:156124435:C:T	None	synonymous_variant	synonymous_SNV	870	0	0.00229885	1	.	.	.	.	.	.	.	.	.	.	.	.	.	.	.	.	.	.	.	.	het:2;	1	2
IMPDH1	IRD	3:154855512:G:C	7:128046987:G:C	None	intron_variant	.	870	0	0.00114943	1	.	.	.	.	.	.	.	.	.	.	.	.	.	.	.	.	.	.	.	.	het:1;	1	1
KIAA1549	IRD	3:165318709:A:G	7:138588477:A:G	None	synonymous_variant	synonymous_SNV	870	0	0.00229885	1	.	.	.	.	.	.	.	.	.	.	.	.	.	.	.	.	.	.	.	.	het:2;	1	2
MYO7A	IRD	14:70246827:A:G	11:76892509:A:G	None	synonymous_variant	synonymous_SNV	870	0	0.00229885	1	.	.	.	.	.	.	.	.	.	.	.	.	.	.	.	.	.	.	.	chr11:76892496:AGAAGGAGCTCCTGG>A:MYO7A:NM_000260.3:c.2766_2779del14:Disease_causing_mutation:Usher_syndrome_1:17093394&	het:2;	1	2
DHX38	IRD	20:59399908:C:T	16:72146640:G:A	None	downstream_gene_variant	.	3672	0.0163399	0.122277	0	.	14.37	.	.	.	.	.	.	.	.	.	.	.	.	.	.	.	.	.	.	het:389;hom:30;	8	419
ALMS1	IRD	13:35312844:G:T	2:73678922:C:A	None	synonymous_variant	synonymous_SNV	3656	0.00382932	0.0462254	0	.	0.247	.	.	.	.	.	.	.	.	.	.	.	.	.	.	.	.	.	.	het:155;hom:7;	7	162
PITPNM3	IRD	16:6235246:T:C	17:6373574:T:C	None	splice_region_variant&intron_variant	.	868	0	0.00115207	1	.	.	.	.	.	.	.	.	.	.	.	.	.	.	.	.	.	.	.	.	het:1;	1	1
TCF3	ND	19:1454602:A:G	19:1650160:A:G	None	intron_variant	.	1772	0	0.00112867	1	.	.	.	.	.	.	.	.	.	.	.	.	.	.	.	.	.	.	.	.	het:2;	1	2
CACNA1F	IRD	X:49196413:T:C	X:49065528:T:C	None	intron_variant	.	868	0	0.00115207	1	.	.	.	.	.	.	.	.	.	.	.	.	.	.	.	.	.	.	.	.	het:1;	1	1
GGNBP2	ND	16:34533308:G:A	17:34937975:C:T	None	splice_region_variant&intron_variant	.	870	0	0.00229885	1	.	.	.	.	.	.	.	.	.	.	.	.	.	.	.	.	.	.	.	.	het:2;	1	2
NBAS	IRD	13:93577800:T:C	2:15470794:A:G	None	synonymous_variant	synonymous_SNV	870	0	0.00229885	1	.	.	.	.	.	.	.	.	.	.	.	.	.	.	.	.	.	.	.	.	het:2;	1	2
GRM6	IRD	6:176387896:C:T	5:178418511:C:T	None	synonymous_variant	synonymous_SNV	870	0	0.00229885	0.999996	.	.	.	.	.	.	.	.	.	.	.	.	.	.	.	.	.	.	.	.	het:2;	1	2
DHX38	IRD	20:59404032:C:T	16:72142527:G:A	None	intron_variant	.	870	0	0.00229885	1	.	.	.	.	.	.	.	.	.	.	.	.	.	.	.	.	.	.	.	.	het:2;	1	2
VCAN	IRD	6:80331978:T:A	5:82835320:T:A	None	missense_variant	nonsynonymous_SNV	3676	0.0527748	0.238575	3.99914e-06	0.176	0.07	0.051	0.027	0.895	-0.7383	0.1957	-0.28	0.123	0	0.011	0.088761	1	-1.77	-0.26	0.058	0.08	0.696321	-6.33	.	het:683;hom:97;	8	780
TMEM67	IRD	8:94135637:G:C	8:94821253:G:C	None	intron_variant	.	868	0	0.00115207	1	.	.	.	.	.	.	.	.	.	.	.	.	.	.	.	.	.	.	.	.	het:1;	1	1
ABHD12	IRD	10:41277065:A:G	20:25320253:T:C	None	intron_variant	.	870	0	0.00229885	1	.	.	.	.	.	.	.	.	.	.	.	.	.	.	.	.	.	.	.	.	het:2;	1	2
PDE6B	IRD	5:669210:G:A	4:661707:G:A	None	synonymous_variant	synonymous_SNV	870	0	0.00229885	1	.	.	.	.	.	.	.	.	.	.	.	.	.	.	.	.	.	.	.	chr4:661711:T>A:PDE6B:NM_000283.3:c.2419T>A:p.W807R:Disease_causing_mutation:Retinitis_pigmentosa:18854872&	het:2;	1	2
FOXP1	ND	2:127279927:C:T	3:71247469:C:T	Uncertain_significance	missense_variant	nonsynonymous_SNV	3674	0.139358	0.368536	3.97731e-06	0.194	8.732	1	0.118	-0.505	-0.5816	0.198	-0.938	-0.329	0.035	0.987	0.297448	0.969967	-2.19	0.5	0.082	0.122	0.986898	-3.98	.	het:842;hom:256;	8	1098
AHI1	IRD	4:39049267:G:T	6:135749915:G:T	None	intron_variant	.	868	0	0.00115207	1	.	.	.	.	.	.	.	.	.	.	.	.	.	.	.	.	.	.	.	.	het:1;	1	1
WDFY3	ND	5:48937880:T:C	4:85612949:A:G	None	intron_variant	.	3592	0.16147	0.394766	1	.	.	.	.	.	.	.	.	.	.	.	.	.	.	.	.	.	.	.	.	het:838;hom:290;	8	1128
CNTNAP2	ND	3:174599272:T:C	7:147926733:T:C	None	splice_region_variant&intron_variant	.	3616	0.0199115	0.135509	0	.	0.467	.	.	.	.	.	.	.	.	.	.	.	.	.	.	.	.	.	.	het:418;hom:36;	8	454
PDE6C	IRD	9:93787766:G:C	10:95385328:G:C	None	splice_region_variant&intron_variant	.	870	0	0.00229885	0.999897	.	.	.	.	.	.	.	.	.	.	.	.	.	.	.	.	.	.	.	.	het:2;	1	2
SHANK2	ND	14:4327861:C:T	11:70333002:G:A	None	synonymous_variant	synonymous_SNV	3684	0	0.00135722	1	.	.	.	.	.	.	.	.	.	.	.	.	.	.	.	.	.	.	.	.	het:5;	2	5
DSCAM	ND	3:6552289:G:T	21:41465706:C:A	None	synonymous_variant	synonymous_SNV	870	0	0.00229885	0.999996	.	.	.	.	.	.	.	.	.	.	.	.	.	.	.	.	.	.	.	.	het:2;	1	2
MAPT	ND	16:57750987:A:G	17:44039781:A:G	None	synonymous_variant	synonymous_SNV	870	0	0.00229885	1	.	.	.	.	.	.	.	.	.	.	.	.	.	.	.	.	.	.	.	.	het:2;	1	2
TCTN3	IRD	9:96104162:C:G	10:97446936:C:G	None	intron_variant	.	870	0	0.00229885	0.999992	.	.	.	.	.	.	.	.	.	.	.	.	.	.	.	.	.	.	.	.	het:2;	1	2
ARL13B	IRD	2:181846831:A:T	3:93715398:T:A	None	intron_variant	.	3218	0.00186451	0.0522063	0	.	11.63	.	.	.	.	.	.	.	.	.	.	.	.	.	.	.	.	.	.	het:162;hom:3;	8	165
MFN2	IRD	1:212461737:G:T	1:12052597:C:A	None	intron_variant	.	870	0	0.00229885	1	.	.	.	.	.	.	.	.	.	.	.	.	.	.	.	.	.	.	.	.	het:2;	1	2
ANK2	ND	5:111654931:A:T	4:114277658:A:T	None	synonymous_variant	synonymous_SNV	868	0	0.00115207	1	.	.	.	.	.	.	.	.	.	.	.	.	.	.	.	.	.	.	.	.	het:1;	1	1
TLR6	IRD	5:37967085:T:C	4:38830695:T:C	None	missense_variant	nonsynonymous_SNV	3684	0.0456026	0.217427	0	0.021	5.837	0.17	0.001	-1.175	-0.9228	0.0034	-0.29	-0.456	0	0.971	0.80105	1	4.33	1.45	0.291	0.393	0.65022	1.9	.	het:633;hom:84;	8	717
EP300	ND	10:10339771:G:A	22:41573331:C:T	None	synonymous_variant	synonymous_SNV	870	0	0.00229885	1	.	.	.	.	.	.	.	.	.	.	.	.	.	.	.	.	.	.	.	.	het:2;	1	2
USH2A	IRD	1:73163135:G:A	1:215844340:G:A	None	synonymous_variant	synonymous_SNV	870	0	0.00229885	0.999996	.	.	.	.	.	.	.	.	.	.	.	.	.	.	.	.	.	.	.	chr1:215844336:G>GT:USH2A:NM_206933.2:c.14110_14111insA:Disease_causing_mutation:Usher_syndrome_2:17085681&	het:2;	1	2
CNGB1	IRD	20:45157963:T:A	16:57950029:T:A	None	splice_region_variant&intron_variant	.	868	0	0.00115207	1	.	.	.	.	.	.	.	.	.	.	.	.	.	.	.	.	.	.	.	.	het:1;	1	1
KMT2E	ND	3:131400797:G:T	7:104747961:G:T	None	synonymous_variant	synonymous_SNV	868	0	0.00115207	0.999944	.	.	.	.	.	.	.	.	.	.	.	.	.	.	.	.	.	.	.	.	het:1;	1	1
CERKL	IRD	12:68649271:T:C	2:182423447:T:C	None	intron_variant	.	870	0	0.00229885	1	.	.	.	.	.	.	.	.	.	.	.	.	.	.	.	.	.	.	.	.	het:2;	1	2
WHRN	IRD	15:28450154:C:T	9:117165611:G:A	None	synonymous_variant	synonymous_SNV	870	0	0.00229885	1	.	.	.	.	.	.	.	.	.	.	.	.	.	.	.	.	.	.	.	chr9:117165614:TC>T:DFNB31:NM_015404.3:c.2423delG:Disease_causing_mutation:Deafness,_autosomal_recessive:15841483&	het:2;	1	2
COL11A1	IRD	1:121279814:G:C	1:103404668:C:G	None	intron_variant	.	870	0	0.00229885	1	.	.	.	.	.	.	.	.	.	.	.	.	.	.	.	.	.	.	.	.	het:2;	1	2
OPA3	IRD	19:45620272:G:A	19:46056961:G:A	None	synonymous_variant	synonymous_SNV	858	0	0.0011655	0.999983	.	.	.	.	.	.	.	.	.	.	.	.	.	.	.	.	.	.	.	chr19:46056972:CCTCCTCCTTGTGGCGCTG>C:OPA3:NM_025136.3:c.322_339del18:Disease_causing_mutation:3-methylglutaconicaciduria,_type_III:12126933&	het:1;	1	1
GPR179	IRD	16:49376959:T:G	17:36485336:T:G	None	synonymous_variant	synonymous_SNV	868	0	0.00115207	0.999996	.	.	.	.	.	.	.	.	.	.	.	.	.	.	.	.	.	.	.	.	het:1;	1	1
NRXN3	ND	7:141144274:A:G	14:79454570:A:G	None	intron_variant	.	870	0	0.00229885	1	.	.	.	.	.	.	.	.	.	.	.	.	.	.	.	.	.	.	.	.	het:2;	1	2
GIGYF1	ND	3:42771197:G:A	7:100285625:G:A	None	synonymous_variant	synonymous_SNV	868	0	0.00115207	0.999992	.	.	.	.	.	.	.	.	.	.	.	.	.	.	.	.	.	.	.	.	het:1;	1	1
FOXP1	ND	2:127120140:T:C	3:71089543:T:C	None	intron_variant	.	3652	0.0273823	0.160734	0	.	8.787	.	.	.	.	.	-0.011	-0.255	0	0.011	.	1	.	.	.	.	0.792351	-0.733	.	het:487;hom:50;	8	537
HDLBP	ND	12:128672457:C:T	2:242187454:C:T	None	synonymous_variant	synonymous_SNV	870	0	0.00229885	0.999996	.	.	.	.	.	.	.	.	.	.	.	.	.	.	.	.	.	.	.	.	het:2;	1	2
DIP2A	ND	3:250845:G:A	21:47953439:C:T	None	splice_region_variant&synonymous_variant	synonymous_SNV	868	0	0.00115207	1	.	.	.	.	.	.	.	.	.	.	.	.	.	.	.	.	.	.	.	.	het:1;	1	1
CACNA1C	ND	11:2775979:C:A	12:2788780:C:A	None	synonymous_variant	synonymous_SNV	3690	0.0184282	0.0712737	0	.	0.868	.	.	.	.	.	.	.	.	.	.	.	.	.	.	.	.	.	.	het:195;hom:34;	8	229
CDH23	IRD	9:65963467:C:T	10:73571524:G:A	None	intron_variant	.	864	0	0.00231481	1	.	.	.	.	.	.	.	.	.	.	.	.	.	.	.	.	.	.	.	.	het:2;	1	2
MFN2	IRD	1:212464741:G:A	1:12049189:C:T	None	intron_variant	.	3680	0.147283	0.366576	1	.	.	.	.	.	.	.	.	.	.	.	.	.	.	.	.	.	.	.	.	het:807;hom:271;	8	1078
PEX5	IRD	11:7409302:T:C	12:7343811:T:C	None	intron_variant	.	870	0	0.00229885	1	.	.	.	.	.	.	.	.	.	.	.	.	.	.	.	.	.	.	.	.	het:2;	1	2
ARID1B	ND	4:63145993:G:A	6:157150450:G:A	Benign/Likely_benign	synonymous_variant	synonymous_SNV	3670	0.0027248	0.0408719	0.000572688	.	4.465	.	.	.	.	.	.	.	.	.	.	.	.	.	.	.	.	.	.	het:140;hom:5;	8	145
GUCY2F	IRD	X:106251516:A:G	X:108718470:A:G	None	synonymous_variant	synonymous_SNV	870	0	0.00229885	1	.	.	.	.	.	.	.	.	.	.	.	.	.	.	.	.	.	.	.	.	het:2;	1	2
LCA5	IRD	4:93574550:T:C	6:80201453:A:G	None	splice_region_variant&intron_variant	.	870	0	0.00229885	0.999996	.	.	.	.	.	.	.	.	.	.	.	.	.	.	.	.	.	.	.	.	het:2;	1	2
GIGYF1	ND	3:42764848:C:T	7:100279298:C:T	None	downstream_gene_variant	.	864	0	0.00231481	1	.	.	.	.	.	.	.	.	.	.	.	.	.	.	.	.	.	.	.	.	het:2;	1	2
CACNA1C	ND	11:2743405:G:A	12:2757603:G:A	None	intron_variant	.	870	0	0.00229885	1	.	.	.	.	.	.	.	.	.	.	.	.	.	.	.	.	.	.	.	.	het:2;	1	2
EP400	ND	11:131872377:A:G	12:132510225:A:G	None	synonymous_variant	synonymous_SNV	870	0	0.00229885	0.999996	.	.	.	.	.	.	.	.	.	.	.	.	.	.	.	.	.	.	.	.	het:2;	1	2
DSCAM	ND	3:6552338:T:C	21:41465657:A:G	None	synonymous_variant	synonymous_SNV	870	0	0.00229885	1	.	.	.	.	.	.	.	.	.	.	.	.	.	.	.	.	.	.	.	.	het:2;	1	2
MVK	IRD	11:109228583:A:G	12:110019233:A:G	None	synonymous_variant	synonymous_SNV	870	0	0.00229885	0.955065	.	.	.	.	.	.	.	.	.	.	.	.	.	.	.	.	.	.	.	chr12:110019222:G>A:MVK:NM_000431.2:c.394G>A:p.V132I:Disease_causing_mutation:Hyperimmunoglobulin_D_and_periodic_fever_syndrome:15536479&chr12:110019222:GT>G:MVK:NM_000431.2:c.395delT:Disease_causing_mutation:Disseminated_superficial_actinic_porokeratosis:23834120&chr12:110019229:G>A:MVK:NM_000431.2:c.401G>A:p.W134*:Disease_causing_mutation:Mevalonic_kinase_deficiency:21708801&chr12:110019232:C>T…	het:2;	1	2
CEP290	IRD	11:87765432:G:A	12:88496600:G:A	None	intron_variant	.	870	0	0.00229885	1	.	.	.	.	.	.	.	.	.	.	.	.	.	.	.	.	.	.	.	.	het:2;	1	2
COL11A1	IRD	1:121290794:T:C	1:103387134:A:G	None	splice_region_variant&intron_variant	.	3150	0.605714	0.774921	1	.	.	.	.	.	.	.	.	.	.	.	.	.	.	.	.	.	.	.	chr1:103387129:T>C:COL11A1:NM_001854.3:c.3655-2A>G::Disease_causing_mutation:Marshall_syndrome:10486316&	het:533;hom:954;	8	1487
VCAN	IRD	6:80331603:T:C	5:82834945:T:C	None	synonymous_variant	synonymous_SNV	870	0	0.00229885	0.997087	.	.	.	.	.	.	.	.	.	.	.	.	.	.	.	.	.	.	.	.	het:2;	1	2
CDH23	IRD	9:65964729:G:A	10:73570279:C:T	None	synonymous_variant	synonymous_SNV	3684	0.00868621	0.101249	1	.	.	.	.	.	.	.	.	.	.	.	.	.	.	.	.	.	.	.	.	het:341;hom:16;	8	357
CACNA1F	IRD	X:49192440:A:G	X:49061592:A:G	None	downstream_gene_variant	.	870	0	0.00229885	1	.	.	.	.	.	.	.	.	.	.	.	.	.	.	.	.	.	.	.	.	het:2;	1	2
RP1L1	IRD	8:9967476:G:T	8:10470477:C:A	None	synonymous_variant	synonymous_SNV	3228	0.0873606	0.290892	0	.	.	.	.	.	.	.	.	.	.	.	.	.	.	.	.	.	.	.	.	het:657;hom:141;	8	798
CEP290	IRD	11:87712727:T:C	12:88444224:T:C	None	intron_variant	.	870	0	0.00229885	1	.	.	.	.	.	.	.	.	.	.	.	.	.	.	.	.	.	.	.	.	het:2;	1	2
SETD5	ND	2:140821542:T:C	3:9516857:T:C	None	intron_variant	.	870	0	0.00229885	1	.	.	.	.	.	.	.	.	.	.	.	.	.	.	.	.	.	.	.	.	het:2;	1	2
EP400	ND	11:131865017:T:C	12:132502747:T:C	None	splice_region_variant&intron_variant	.	868	0	0.00115207	1	.	.	.	.	.	.	.	.	.	.	.	.	.	.	.	.	.	.	.	.	het:1;	1	1
SHANK2	ND	14:3784987:C:G	11:70830101:G:C	None	intron_variant	.	870	0	0.00229885	0.999994	.	.	.	.	.	.	.	.	.	.	.	.	.	.	.	.	.	.	.	.	het:2;	1	2
KMT2C	ND	3:178165672:A:G	7:151879314:A:G	None	synonymous_variant	synonymous_SNV	868	0	0.00115207	0.999613	.	.	.	.	.	.	.	.	.	.	.	.	.	.	.	.	.	.	.	.	het:1;	1	1
CHD2	ND	7:72036441:T:C	15:93515533:T:C	None	synonymous_variant	synonymous_SNV	2358	0	0.000848176	1	.	.	.	.	.	.	.	.	.	.	.	.	.	.	.	.	.	.	.	.	het:2;	1	2
TRPM1	IRD	7:7225142:C:T	15:31318389:G:A	None	synonymous_variant	synonymous_SNV	1348	0	0.00222552	1	.	.	.	.	.	.	.	.	.	.	.	.	.	.	.	.	.	.	.	.	het:3;	1	3
CUL1	ND	3:175149170:A:G	7:148464848:A:G	None	splice_region_variant&intron_variant	.	870	0	0.00229885	1	.	.	.	.	.	.	.	.	.	.	.	.	.	.	.	.	.	.	.	.	het:2;	1	2
LRP1B	IRD	12:27604182:G:A	2:141242965:G:A	None	synonymous_variant	synonymous_SNV	3670	0.0588556	0.223161	7.97537e-06	.	0.161	.	.	.	.	.	.	.	.	.	.	.	.	.	.	.	.	.	.	het:603;hom:108;	8	711
MKKS	IRD	10:56137818:C:T	20:10394067:G:A	None	synonymous_variant	synonymous_SNV	870	0	0.00229885	1	.	.	.	.	.	.	.	.	.	.	.	.	.	.	.	.	.	.	.	chr20:10394053:T>C:MKKS:NM_018848.3:c.110A>G:p.Y37C:Disease_causing_mutation:McKusick-Kaufman_syndrome:10802661,18094050,20177705&chr20:10394067:A>C:MKKS:NM_018848.3:c.96T>G:p.I32M:Disease_causing_mutation:Bardet-Biedl_syndrome:11179009&	het:2;	1	2
HK1	IRD	9:68458571:G:A	10:71103735:C:T	None	synonymous_variant	synonymous_SNV	870	0	0.00229885	1	.	.	.	.	.	.	.	.	.	.	.	.	.	.	.	.	.	.	.	.	het:2;	1	2
APOB	IRD	13:87958756:C:T	2:21245828:G:A	None	synonymous_variant	synonymous_SNV	870	0	0.00229885	0.999992	.	.	.	.	.	.	.	.	.	.	.	.	.	.	.	.	.	.	.	chr2:21245819:C>A:APOB:NM_000384.2:c.2700G>T:p.Q900H:Disease_causing_mutation:Hypercholesterolaemia:24987033&	het:2;	1	2
SLC7A14	IRD	2:75403911:T:C	3:170201255:T:C	None	synonymous_variant	synonymous_SNV	3660	0.020765	0.128689	0	.	7.84	.	.	.	.	.	.	.	.	.	.	.	.	.	.	.	.	.	chr3:170201249:C>A:SLC7A14:NM_020949.2:c.969G>T:p.M323I:Disease_causing_mutation_?:Retinitis_pigmentosa:24670872&	het:395;hom:38;	8	433
MTTP	IRD	5:97957467:T:A	4:100503040:T:A	None	intron_variant	.	870	0	0.00229885	0.999996	.	.	.	.	.	.	.	.	.	.	.	.	.	.	.	.	.	.	.	.	het:2;	1	2
PRPH2	IRD	4:126651604:C:T	6:42672301:G:A	None	synonymous_variant	synonymous_SNV	870	0	0.00229885	0.999984	.	.	.	.	.	.	.	.	.	.	.	.	.	.	.	.	.	.	.	chr6:42672290:C>G:PRPH2:NM_000322.4:c.641G>C:p.C214S:Disease_causing_mutation:Retinitis_pigmentosa:8244346,10800708,12925772&chr6:42672290:C>T:PRPH2:NM_000322.4:c.641G>A:p.C214Y:Disease_causing_mutation:Pattern_dystrophy:11139263,23559859&chr6:42672292:GC>AA:PRPH2:NM_000322.4:c.638_639delGCinsTT:N/A:Disease	het:2;	1	2
CNNM4	IRD	13:1163906:A:G	2:97492731:A:G	None	intron_variant	.	1986	0.0302115	0.167674	1	.	.	.	.	.	.	.	.	.	.	.	.	.	.	.	.	.	.	.	.	het:273;hom:30;	8	303
TRPM1	IRD	7:7224251:T:C	15:31319272:A:G	None	synonymous_variant	synonymous_SNV	870	0	0.00229885	1	.	.	.	.	.	.	.	.	.	.	.	.	.	.	.	.	.	.	.	.	het:2;	1	2
KAT2B	ND	2:27676276:G:A	3:20113839:C:T	None	synonymous_variant	synonymous_SNV	870	0	0.00229885	1	.	.	.	.	.	.	.	.	.	.	.	.	.	.	.	.	.	.	.	.	het:2;	1	2
SETDB1	ND	1:100167329:C:T	1:150933652:G:A	None	synonymous_variant	synonymous_SNV	868	0	0.00115207	1	.	.	.	.	.	.	.	.	.	.	.	.	.	.	.	.	.	.	.	.	het:1;	1	1
PEX19	IRD	1:90655266:C:T	1:160253990:G:A	None	intron_variant	.	2348	0.0459966	0.189097	1	.	.	.	.	.	.	.	.	.	.	.	.	.	.	.	.	.	.	.	.	het:336;hom:54;	8	390
SNRNP200	IRD	13:691818:C:T	2:96944698:C:T	None	synonymous_variant	synonymous_SNV	870	0	0.00229885	1	.	.	.	.	.	.	.	.	.	.	.	.	.	.	.	.	.	.	.	.	het:2;	1	2
TTC8	IRD	7:150978611:T:A	14:89307762:T:A	None	splice_region_variant&intron_variant	.	3678	0.00163132	0.0445895	0	.	6.599	.	.	.	.	.	.	.	.	.	.	.	.	.	.	.	.	.	.	het:158;hom:3;	8	161
HMCN1	IRD	1:43270440:C:T	1:186008043:C:T	None	synonymous_variant	synonymous_SNV	870	0	0.00229885	1	.	.	.	.	.	.	.	.	.	.	.	.	.	.	.	.	.	.	.	.	het:2;	1	2
ABCA4	IRD	1:130157928:T:C	1:94474421:A:G	None	synonymous_variant	synonymous_SNV	870	0	0.00229885	0.999992	.	.	.	.	.	.	.	.	.	.	.	.	.	.	.	.	.	.	.	chr1:94474428:CT>C:ABCA4:NM_000350.2:c.5715-2delA:Disease_causing_mutation:Stargardt_disease:14517951&	het:2;	1	2
CIB2	IRD	7:55346605:G:A	15:78402985:G:A	None	intron_variant	.	3582	0.0245673	0.143774	0	.	4.494	.	.	.	.	.	.	.	.	.	.	.	.	.	.	.	.	.	.	het:427;hom:44;	8	471
ADAM9	IRD	8:39620896:G:A	8:38994235:G:A	None	splice_region_variant&synonymous_variant	synonymous_SNV	870	0	0.00229885	1	.	.	.	.	.	.	.	.	.	.	.	.	.	.	.	.	.	.	.	.	het:2;	1	2
TRPM1	IRD	7:7213328:C:T	15:31330386:G:A	None	intron_variant	.	2350	0.00170213	0.0382979	4.03229e-06	.	0.235	.	.	.	.	.	.	.	.	.	.	.	.	.	.	.	.	.	.	het:86;hom:2;	6	88
C3	IRD	19:6625633:G:A	19:6707950:G:A	None	intron_variant	.	2366	0.00169062	0.0498732	3.99731e-06	.	3.906	.	.	.	.	.	.	.	.	.	.	.	.	.	.	.	.	.	.	het:114;hom:2;	8	116
RP1L1	IRD	8:9964128:T:C	8:10474065:A:G	None	synonymous_variant	synonymous_SNV	870	0	0.00229885	0.999996	.	.	.	.	.	.	.	.	.	.	.	.	.	.	.	.	.	.	.	.	het:2;	1	2
PHF8	ND	X:53672216:T:C	X:53970648:T:C	None	synonymous_variant	synonymous_SNV	870	0	0.00229885	1	.	.	.	.	.	.	.	.	.	.	.	.	.	.	.	.	.	.	.	.	het:2;	1	2
SAG	IRD	12:120765441:T:C	2:234224801:T:C	None	intron_variant	.	3624	0.0529801	0.230684	1	.	.	.	.	.	.	.	.	.	.	.	.	.	.	.	.	.	.	.	.	het:644;hom:96;	8	740
RHO	IRD	2:146947676:G:A	3:129251223:C:T	None	synonymous_variant	synonymous_SNV	870	0	0.00229885	0.999956	.	.	.	.	.	.	.	.	.	.	.	.	.	.	.	.	.	.	.	chr3:129251209:A>T:RHO:NM_000539.3:c.646A>T:p.M216L:Disease_causing_mutation:Retinitis_pigmentosa:22321012&chr3:129251210:T>A:RHO:NM_000539.3:c.647T>A:p.M216K:Disease_causing_mutation:Retinitis_pigmentosa:8081400,21094163&chr3:129251210:T>G:RHO:NM_000539.3:c.647T>G:p.M216R:Disease_causing_mutation:Retinitis_pigmentosa:9010870,21094163&chr3:129251222:T>G:RHO:NM_000539.3:c.659T>G:p.F220C:Disease_ca…	het:2;	1	2
MERTK	IRD	13:15150566:T:C	2:112686866:T:C	None	synonymous_variant	synonymous_SNV	870	0	0.00229885	0.999606	.	.	.	.	.	.	.	.	.	.	.	.	.	.	.	.	.	.	.	.	het:2;	1	2
NRXN2	ND	14:9857095:G:A	11:64453325:C:T	None	synonymous_variant	synonymous_SNV	870	0	0.00229885	1	.	.	.	.	.	.	.	.	.	.	.	.	.	.	.	.	.	.	.	.	het:2;	1	2
APOB	IRD	13:87939517:A:G	2:21265215:T:C	None	intron_variant	.	3686	0.481823	0.684211	0	.	0.124	.	.	.	.	.	.	.	.	.	.	.	.	.	.	.	.	.	.	het:746;hom:888;	8	1634
WDFY3	ND	5:48952021:C:T	4:85598441:G:A	None	synonymous_variant	synonymous_SNV	870	0	0.00229885	1	.	.	.	.	.	.	.	.	.	.	.	.	.	.	.	.	.	.	.	.	het:2;	1	2
MYO7A	IRD	14:70276491:G:A	11:76922193:G:A	None	splice_region_variant&intron_variant	.	870	0	0.00229885	0.999995	.	.	.	.	.	.	.	.	.	.	.	.	.	.	.	.	.	.	.	chr11:76922207:A>G:MYO7A:NM_000260.3:c.6062A>G:p.K2021R:Disease_causing_mutation:Usher_syndrome_1:21436283&	het:2;	1	2
WDFY3	ND	5:48941540:C:A	4:85609284:G:T	None	synonymous_variant	synonymous_SNV	870	0	0.00229885	1	.	.	.	.	.	.	.	.	.	.	.	.	.	.	.	.	.	.	.	.	het:2;	1	2
CDH3	IRD	20:55910771:C:T	16:68716182:C:T	None	intron_variant	.	868	0	0.00115207	1	.	.	.	.	.	.	.	.	.	.	.	.	.	.	.	.	.	.	.	.	het:1;	1	1
ADGRV1	IRD	6:87483814:A:G	5:89923309:A:G	None	synonymous_variant	synonymous_SNV	3668	0.0986914	0.310523	0	.	4.699	.	.	.	.	.	.	.	.	.	.	.	.	.	.	.	.	.	.	het:777;hom:181;	8	958
VCAN	IRD	6:80313859:G:A	5:82817179:G:A	None	synonymous_variant	synonymous_SNV	870	0	0.00229885	1	.	.	.	.	.	.	.	.	.	.	.	.	.	.	.	.	.	.	.	.	het:2;	1	2
TCF3	ND	19:1423029:T:C	19:1622266:T:C	None	intron_variant	.	848	0	0.00117925	1	.	.	.	.	.	.	.	.	.	.	.	.	.	.	.	.	.	.	.	.	het:1;	1	1
USH1C	IRD	14:48111265:C:T	11:17547996:G:A	None	splice_region_variant&intron_variant	.	870	0	0.00229885	1	.	.	.	.	.	.	.	.	.	.	.	.	.	.	.	.	.	.	.	.	het:2;	1	2
TCTN3	IRD	9:96097495:A:G	10:97440286:A:G	None	synonymous_variant	synonymous_SNV	870	0	0.00229885	1	.	.	.	.	.	.	.	.	.	.	.	.	.	.	.	.	.	.	.	.	het:2;	1	2
CACNA1C	ND	11:2761442:G:A	12:2774057:G:A	None	synonymous_variant	synonymous_SNV	868	0	0.00115207	0.999996	.	.	.	.	.	.	.	.	.	.	.	.	.	.	.	.	.	.	.	.	het:1;	1	1
CACNA1H	ND	20:1218507:C:T	16:1270451:C:T	None	synonymous_variant	synonymous_SNV	604	0	0.00165563	1	.	.	.	.	.	.	.	.	.	.	.	.	.	.	.	.	.	.	.	.	het:1;	1	1
SHANK1	ND	19:50625690:G:A	19:51217550:G:A	None	splice_region_variant&intron_variant	.	870	0	0.00229885	0.435687	.	13.83	.	.	.	.	.	.	.	.	.	.	.	.	.	.	.	.	.	.	het:2;	1	2
MED13L	ND	11:115705793:G:A	12:116421188:G:A	None	synonymous_variant	synonymous_SNV	870	0	0.00229885	1	.	.	.	.	.	.	.	.	.	.	.	.	.	.	.	.	.	.	.	.	het:2;	1	2
NRXN2	ND	14:9892827:C:T	11:64418780:G:A	None	synonymous_variant	synonymous_SNV	870	0	0.00229885	1	.	.	.	.	.	.	.	.	.	.	.	.	.	.	.	.	.	.	.	chr11:64418791:CA>C:NRXN2:NM_138732.2:c.2733delT:Disease_causing_mutation:Autism_spectrum_disorder:21424692&	het:2;	1	2
SAG	IRD	12:120772317:C:T	2:234231680:C:T	None	intron_variant	.	868	0	0.00115207	1	.	.	.	.	.	.	.	.	.	.	.	.	.	.	.	.	.	.	.	.	het:1;	1	1
CC2D2A	IRD	5:14493258:C:T	4:15512905:C:T	None	synonymous_variant	synonymous_SNV	870	0	0.00229885	0.999961	.	.	.	.	.	.	.	.	.	.	.	.	.	.	.	.	.	.	.	.	het:2;	1	2
TSC1	ND	15:7458964:C:A	9:135787853:G:T	None	intron_variant	.	870	0	0.00229885	1	.	.	.	.	.	.	.	.	.	.	.	.	.	.	.	.	.	.	.	.	het:2;	1	2
TNRC6B	ND	10:11254518:T:C	22:40672866:A:G	None	intron_variant	.	866	0	0.00115473	1	.	.	.	.	.	.	.	.	.	.	.	.	.	.	.	.	.	.	.	.	het:1;	1	1
CACNA1C	ND	11:2679423:A:C	12:2694739:A:C	None	intron_variant	.	3660	0.515847	0.71776	1	.	.	.	.	.	.	.	.	.	.	.	.	.	.	.	.	.	.	.	.	het:739;hom:944;	8	1683
NR2E3	IRD	7:48538916:A:G	15:72104776:A:G	None	synonymous_variant	synonymous_SNV	870	0	0.00229885	0.999952	.	.	.	.	.	.	.	.	.	.	.	.	.	.	.	.	.	.	.	.	het:2;	1	2
LRP1B	IRD	12:27568835:T:A	2:141208234:T:A	None	splice_region_variant&intron_variant	.	866	0	0.00115473	1	.	.	.	.	.	.	.	.	.	.	.	.	.	.	.	.	.	.	.	.	het:1;	1	1
PDE6A	IRD	6:147400750:T:C	5:149276060:T:C	None	synonymous_variant	synonymous_SNV	870	0	0.00229885	0.999972	.	.	.	.	.	.	.	.	.	.	.	.	.	.	.	.	.	.	.	.	het:2;	1	2
ARL6	IRD	2:178173575:G:A	3:97486911:C:T	None	intron_variant	.	868	0	0.00115207	1	.	.	.	.	.	.	.	.	.	.	.	.	.	.	.	.	.	.	.	.	het:1;	1	1
CEP250	IRD	10:70694322:C:T	20:34067226:C:T	None	synonymous_variant	synonymous_SNV	3232	0.0049505	0.0655941	7.98831e-06	.	0.678	.	.	.	.	.	.	.	.	.	.	.	.	.	.	.	.	.	.	het:196;hom:8;	8	204
KMT2C	ND	3:178159929:A:G	7:151873528:A:G	None	synonymous_variant	synonymous_SNV	870	0	0.00229885	1	.	.	.	.	.	.	.	.	.	.	.	.	.	.	.	.	.	.	.	.	het:2;	1	2
CUL1	ND	3:175167562:G:A	7:148483664:G:A	None	synonymous_variant	synonymous_SNV	3092	0.00129366	0.00226391	1	.	.	.	.	.	.	.	.	.	.	.	.	.	.	.	.	.	.	.	.	het:3;hom:2;	3	5
NBAS	IRD	13:93372231:C:T	2:15676686:G:A	Benign	intron_variant	.	870	0	0.00229885	0.60649	.	1.279	.	.	.	.	.	.	.	.	.	.	.	.	.	.	.	.	.	.	het:2;	1	2
PDE6B	IRD	5:660286:A:G	4:652818:A:G	None	intron_variant	.	866	0	0.00115473	1	.	.	.	.	.	.	.	.	.	.	.	.	.	.	.	.	.	.	.	chr4:652807:G>C:PDE6B:NM_000283.3:c.1467+1G>C::Disease_causing_mutation:Retinitis_pigmentosa:23661369&	het:1;	1	1
DTHD1	IRD	5:35426227:G:A	4:36292076:G:A	None	synonymous_variant	synonymous_SNV	868	0	0.00115207	1	.	.	.	.	.	.	.	.	.	.	.	.	.	.	.	.	.	.	.	.	het:1;	1	1
PLA2G6	IRD	10:13391586:C:T	22:38536009:G:A	None	synonymous_variant	synonymous_SNV	3690	0.0710027	0.268293	0	0.034	12.39	.	.	.	.	.	.	.	.	.	.	.	.	.	.	.	.	.	.	het:728;hom:131;	8	859
PDE6A	IRD	6:147450324:T:C	5:149324150:T:C	None	synonymous_variant	synonymous_SNV	870	0	0.00229885	1	.	.	.	.	.	.	.	.	.	.	.	.	.	.	.	.	.	.	.	.	het:2;	1	2
HTRA1	IRD	9:122976292:T:C	10:124268255:T:C	None	synonymous_variant	synonymous_SNV	870	0	0.00229885	0.999996	.	.	.	.	.	.	.	.	.	.	.	.	.	.	.	.	.	.	.	chr10:124268257:T>C:HTRA1:NM_002775.4:c.1091T>C:p.L364P:Disease_causing_mutation_?:CARASIL:22900900&	het:2;	1	2
DHX38	IRD	20:59408528:G:A	16:72138015:C:T	None	synonymous_variant	synonymous_SNV	870	0	0.00229885	1	.	.	.	.	.	.	.	.	.	.	.	.	.	.	.	.	.	.	.	.	het:2;	1	2
DHX38	IRD	20:59404388:G:A	16:72142170:C:T	None	synonymous_variant	synonymous_SNV	870	0	0.00229885	1	.	.	.	.	.	.	.	.	.	.	.	.	.	.	.	.	.	.	.	.	het:2;	1	2
LRP5	IRD	14:6428462:C:A	11:68115550:G:T	None	synonymous_variant	synonymous_SNV	870	0	0.00229885	1	.	.	.	.	.	.	.	.	.	.	.	.	.	.	.	.	.	.	.	chr11:68115554:G>T:LRP5:NM_002335.2:c.331G>T:p.D111Y:Disease_causing_mutation:Osteopetrosis:12579474,17052975,18521528&chr11:68115558:G>T:LRP5:NM_002335.2:c.335G>T:p.G112V:Disease_causing_mutation:Osteopetrosis:24882046&	het:2;	1	2
[truncated: 17,419 more rows]
