# Supplementary material for: Genetic diversity of 1,845 rhesus macaques improves genetic variation interpretation and identifies disease models
Source: Nat Commun. 2024 Jul 5;15:5658. doi: 10.1038/s41467-024-49922-6 (PMC11226599; doi:10.1038/s41467-024-49922-6)
Supplement: Supplementary file 9 — Supplementary Data 6 [file 41467_2024_49922_MOESM9_ESM.xlsx]

## Sheet: Supplementary Table 6
Supplementary Data 6: The HM score of the 6,195 identified missense variants
rhemac10_gene	associated disease	rhemac_coor	hg19_coor	HM score	percentile_ranking	rhemac_AF	gnomad_AF	cadd	revel	polyphen2	mutationAssessor	MetaSVM_score	MetaLR_score	phyloP100way_vertebrate	phastCons100way_vertebrate	VEST3	DANN	GERP
VCAN	IRD	6:80340459:C:T	5:82843814:C:T	1	0.0161421	0.000437445	0	31	0.96	1	2.345	1.0254	0.9102	6.164	1	0.943	0.998892	5.29
JAG1	IRD	10:55903257:G:A	20:10624501:C:T	1	0.0322841	0.00046729	0	32	0.924	0.987	2.505	1.0869	0.9504	7.905	1	0.863	0.998871	5.83
RS1	IRD	X:18411456:A:G	X:18665444:A:G	1	0.0484262	0.00128096	0	27.4	0.884	0.997	2.545	1.1034	0.9522	8.943	1	0.857	0.998516	5.43
AIPL1	IRD	16:6198959:C:T	17:6337338:C:T	0.998	0.0645682	0.000422654	0	24.9	0.712	0.968	2.88	0.4614	0.738	5.841	1	0.708	0.997113	4.91
ROM1	IRD	14:11588946:G:A	11:62381777:C:T	0.998	0.0807103	0.000422654	0	28.1	0.916	1	2.475	0.8066	0.8176	7.726	1	0.958	0.998794	4.85
CYP4V2	IRD	5:183483330:C:A	4:187126364:C:A	0.998	0.0968523	0.00042517	0	27	0.97	0.999	4.8	1.0894	0.9441	7.392	1	0.985	0.994073	5.5
CACNA1C	ND	11:2701097:A:C	12:2715780:A:C	0.998	0.112994	0.000428082	0	27.5	0.948	0.995	3.13	1.0949	0.966	8.85	1	0.778	0.995241	4.32
TK2	IRD	20:53682488:C:T	16:66551070:C:T	0.998	0.129136	0.000432526	0	30	0.903	0.999	3.635	1.0897	0.9704	5.788	1	0.781	0.997377	5.6
TPP1	IRD	14:59324718:C:T	11:6636683:G:A	0.998	0.145278	0.00084674	0	28.8	0.978	1	3.85	1.0834	0.933	8.813	1	0.946	0.998989	5.08
INPP5E	IRD	15:1817455:G:A	9:139327471:C:T	0.996	0.161421	0.000422654	0	26.8	0.921	0.941	3.765	1.0721	0.939	5.613	1	0.857	0.999338	3.92
CNGB1	IRD	20:45157970:G:T	16:57950036:G:T	0.996	0.177563	0.000430293	0	23.8	0.839	0.999	3.115	1.0018	0.9455	0.296	0.997	0.931	0.996165	-0.028
CLN6	IRD	7:44876200:C:T	15:68504195:C:T	0.996	0.193705	0.00148148	0	28.2	0.944	0.994	2.16	1.0235	0.906	7.517	1	0.909	0.999255	5.14
NR2F1	IRD	6:90448142:G:C	5:92924102:G:C	0.996	0.209847	0.001606	0	29.5	0.977	0.998	4.05	1.0825	0.9683	9.831	1	0.941	0.995357	4.26
BBS2	IRD	20:43706674:C:T	16:56545166:C:T	0.996	0.225989	0.00254022	0	25.7	0.904	1	2.995	0.8746	0.861	7.785	1	0.994	0.999386	5.9
MKS1	IRD	16:38595125:G:C	17:56284481:C:G	0.996	0.242131	0.00461957	0	27.3	0.804	1	2.71	0.4613	0.6463	7.505	1	0.972	0.99563	5.24
CLN3	IRD	20:27000487:G:A	16:28497918:G:A	0.996	0.258273	0.00518519	0	25.4	0.816	0.997	2.61	1.0778	0.9531	4.958	1	0.904	0.998699	5.72
TTPA	IRD	8:63649554:C:T	8:63973909:C:T	0.996	0.274415	0.0100653	0	29.8	0.909	1	3.505	0.9887	0.9926	7.055	1	0.917	0.998615	5.86
PEX5	IRD	11:7409365:C:G	12:7343874:C:G	0.994	0.290557	0.000423012	0	25.8	0.836	0.929	2.61	0.8196	0.8267	6.201	1	0.868	0.998241	5.06
LRP5	IRD	14:6347414:C:A	11:68193469:G:T	0.994	0.306699	0.000424088	0	32	0.89	0.952	1.535	1.0128	0.8976	9.34	1	0.966	0.995405	4.87
OFD1	IRD	X:13396927:G:A	X:13754747:G:A	0.994	0.322841	0.000424809	0	32	0.94	0.993	1.845	1.0778	0.9357	7.513	1	0.927	0.999141	5.55
PEX2	IRD	8:77472965:A:C	8:77895955:A:C	0.994	0.338983	0.00114943	0	27.2	0.953	0.994	3.11	0.6316	0.7341	8.506	1	0.966	0.991109	5.22
EP300	ND	10:10346878:A:T	22:41565608:T:A	0.994	0.355125	0.0017316	0	28	0.938	0.94	2.885	1.002	0.8958	5.937	1	0.951	0.978741	5.55
TK2	IRD	20:53683174:C:T	16:66551761:C:T	0.994	0.371267	0.00208333	0	28.6	0.811	0.957	3.4	1.0996	0.9593	5.808	1	0.233	0.998532	5.78
TMEM67	IRD	8:94136460:G:A	8:94822070:G:A	0.994	0.387409	0.00222222	0	31	0.885	0.94	2.685	1.0234	0.9247	7.748	1	0.835	0.999306	5.62
CERS4	ND	19:8157731:C:A	19:8322862:C:A	0.994	0.403551	0.00254237	0	24.8	0.891	0.998	3.87	0.8975	0.8335	3.788	0.997	0.867	0.997251	4.77
BBS9	IRD	3:81925558:C:G	7:33192331:G:C	0.992	0.419693	0.000422654	0	26.5	0.811	0.998	2.99	0.9341	0.8946	9.506	1	0.874	0.995582	5.14
TLR6	IRD	5:37965198:A:T	4:38828808:A:T	0.992	0.435835	0.000619579	0	27.6	0.946	1	3.705	0.8889	0.8304	9.321	1	0.906	0.995952	4.94
FAM161A	IRD	13:46930111:C:G	2:62067423:G:C	0.992	0.451977	0.00106686	0	25.6	0.919	1	2.99	0.7854	0.8018	9.389	1	0.919	0.998474	5.41
ADSL	ND	10:11165895:T:A	22:40760951:A:T	0.992	0.468119	0.00114943	0	28.6	0.911	0.833	3.185	1.0624	0.926	8.28	1	0.949	0.99446	5.67
ADGRV1	IRD	6:87510480:A:G	5:89949713:A:G	0.992	0.484262	0.00144823	0	28.3	0.908	1	2.25	0.4721	0.6759	9.234	1	0.925	0.998765	5.53
CNGB3	IRD	8:87065737:C:T	8:87660066:C:T	0.992	0.500404	0.00208333	0	26.7	0.852	0.919	2.355	1.073	0.9481	5.875	1	0.969	0.997451	5.93
KMT2C	ND	3:178211511:A:G	7:151919751:A:G	0.992	0.516546	0.00229885	0	29	0.93	0.997	3.835	0.7808	0.8024	8.803	1	0.961	0.99565	5.73
CNNM4	IRD	13:1095034:C:T	2:97427748:C:T	0.99	0.532688	0.00042337	0	29.3	0.815	1	4.17	0.9513	0.8586	4.01	1	0.848	0.999224	4.06
ABCA4	IRD	1:130110478:G:C	1:94520794:C:G	0.99	0.54883	0.000708717	0	25.5	0.827	0.998	2.435	0.8479	0.8165	4.159	1	0.876	0.997817	4.49
LRP5	IRD	14:6370869:C:T	11:68171014:G:A	0.99	0.564972	0.00114943	3.97719e-06	29.9	0.95	0.996	3.345	1.0271	0.9011	9.823	1	0.993	0.999367	4.13
PHF2	ND	15:108617259:G:C	9:96416803:G:C	0.99	0.581114	0.00115207	0	27	0.749	0.999	3.025	0.2761	0.5658	9.893	1	0.947	0.995614	4.22
NEK2	IRD	1:69172319:T:C	1:211846943:T:C	0.99	0.597256	0.00229885	0	24.4	0.832	1	3.56	0.9681	0.8977	7.673	1	0.463	0.9988	4.07
KIF11	IRD	9:92767944:C:G	10:94368865:C:G	0.988	0.613398	0.00042337	4.02424e-06	28.3	0.917	1	3.545	0.9982	0.8997	7.704	1	0.96	0.993705	5.54
RDH12	IRD	7:129869782:G:C	14:68196054:G:C	0.988	0.62954	0.000441306	0	26.9	0.821	1	4.375	0.6936	0.7018	7.792	1	0.966	0.997417	4.85
ABCA4	IRD	1:130141433:A:G	1:94490538:T:C	0.988	0.645682	0.000443262	0	26.9	0.876	0.71	3.005	0.7843	0.8236	7.87	1	0.853	0.999086	5.09
ITGB3	ND	16:58483935:T:C	17:45384960:T:C	0.988	0.661824	0.00211864	0	31	0.942	0.999	3.075	0.9734	0.8753	6.186	1	0.906	0.998743	5.47
CC2D2A	IRD	5:14569290:G:A	4:15591231:G:A	0.988	0.677966	0.00222222	0	31	0.835	1	3.235	0.2982	0.5946	9.864	1	0.957	0.999412	5.42
IDH3B	IRD	10:63838758:T:C	20:2640686:A:G	0.988	0.694108	0.00833333	0	26.4	0.818	0.973	3.475	0.3759	0.595	8.832	1	0.812	0.99864	5.03
CC2D2A	IRD	5:14550916:C:T	4:15572054:C:T	0.986	0.71025	0.00328228	3.28431e-05	32	0.861	0.991	3.085	1.0854	0.9495	5.583	1	0.957	0.999225	5.65
ITM2B	IRD	17:26680501:A:G	13:48832975:A:G	0.984	0.726392	0.000423012	0	24.3	0.751	0.991	3.195	0.3586	0.6448	6.855	1	0.713	0.992211	4.43
KMT2C	ND	3:178251527:G:C	7:151960141:G:C	0.984	0.742534	0.00229885	0	25.9	0.841	0.999	2.46	1.0714	0.8947	9.895	1	0.818	0.995876	4.51
RDH11	IRD	7:129832534:C:T	14:68159286:C:T	0.984	0.758676	0.00543774	4.23266e-06	31	0.947	0.999	3.43	1.0893	0.9421	7.902	1	0.965	0.999581	5.65
LRIT3	IRD	5:108201537:G:T	4:110772879:G:T	0.982	0.774818	0.000426985	0	24.6	0.752	0.999	3.4	0.4673	0.6243	4.529	1	0.899	0.999016	5.33
PEX1	IRD	3:113649626:G:A	7:92123881:C:T	0.982	0.79096	0.000848176	3.97902e-05	32	0.941	1	3.25	1.0396	0.9206	7.902	1	0.934	0.999591	5.64
TMEM67	IRD	8:94123644:A:C	8:94809653:A:C	0.982	0.807103	0.000856164	0	24.6	0.868	0.997	2.85	1.0092	0.9362	2.815	1	0.509	0.998526	3.26
MVK	IRD	11:109233425:G:C	12:110024583:G:C	0.982	0.823245	0.000879507	0	23.2	0.765	0.45	2.87	1.0187	0.9194	6.072	1	0.842	0.99665	4.83
EYS	IRD	4:107842598:G:A	6:65612078:C:T	0.982	0.839387	0.00148148	0	24.8	0.799	0.976	4.5	1.0553	0.9631	2.545	1	0.641	0.996392	3.61
RPGR	IRD	X:38126689:C:T	X:38160619:C:T	0.982	0.855529	0.00254885	0	23.9	0.825	1	3.41	1.0926	0.9674	7.187	1	0.894	0.997861	5.71
DTHD1	IRD	5:35481863:T:A	4:36345150:T:A	0.982	0.871671	0.0125	0	26.8	0.741	0.698	2.48	0.2928	0.6404	5.881	1	0.849	0.988156	4.42
CDH23	IRD	9:65995710:A:G	10:73537605:T:C	0.98	0.887813	0.000422297	0	26.9	0.912	1	3.905	0.7392	0.7036	7.988	1	0.91	0.998612	5.76
ABCC6	IRD	20:15733550:G:A	16:16256982:G:A	0.98	0.903955	0.000422654	0	29.4	0.779	0.992	3.76	0.9971	0.8893	9.921	1	0.446	0.998712	5.39
CNNM4	IRD	13:1162044:A:C	2:97490804:A:C	0.98	0.920097	0.000423012	0	27.6	0.926	0.995	2.76	0.6052	0.7133	8.947	1	0.969	0.989015	5.56
BBS7	IRD	5:119676151:C:G	4:122760830:C:G	0.98	0.936239	0.000425532	0	28.8	0.877	0.988	3.035	0.4413	0.6754	7.499	1	0.98	0.997946	5.51
RPE65	IRD	1:155986034:T:C	1:68904649:A:G	0.98	0.952381	0.000426257	0	25.8	0.902	0.974	2.42	0.9947	0.8885	8.947	1	0.696	0.998515	4.87
CLN3	IRD	20:27001618:A:G	16:28499043:A:G	0.98	0.968523	0.000428082	0	26.7	0.943	1	3.755	1.1	0.9623	7.137	1	0.883	0.997023	5.59
LRP1B	IRD	12:28109508:G:C	2:141747182:G:C	0.98	0.984665	0.000430663	0	29.4	0.857	0.83	2.125	0.9839	0.9091	9.938	1	0.806	0.99889	5.69
EYS	IRD	4:107842588:G:A	6:65612088:C:T	0.98	1.00081	0.000431034	0	28.2	0.791	0.984	4.835	1.0787	0.963	2.521	1	0.676	0.999221	4.51
RANBP17	ND	6:168303531:G:T	5:170338096:G:T	0.98	1.01695	0.000440141	0	29.9	0.758	0.998	3.11	0.2506	0.5707	8.088	1	0.869	0.995526	5.43
KMT2C	ND	3:178219375:G:A	7:151927348:G:A	0.98	1.03309	0.00115207	0	27.1	0.73	0.977	2.445	0.5469	0.7231	9.912	1	0.808	0.997348	4.66
PRPF31	IRD	19:53876911:A:T	19:54627202:A:T	0.98	1.04923	0.00127334	0	28.5	0.776	0.985	3.815	0.3976	0.579	6.466	1	0.904	0.996485	4.96
SNRNP200	IRD	13:695934:A:G	2:96948959:A:G	0.98	1.06538	0.00189908	0	23.4	0.72	0.968	2.79	0.3513	0.6453	8.581	1	0.787	0.98999	3.53
LRP5	IRD	14:6357888:T:C	11:68183919:A:G	0.98	1.08152	0.00211327	1.98867e-05	27.3	0.855	0.983	3.66	0.9917	0.8842	6.824	1	0.945	0.998369	4.68
PEX13	IRD	13:47777062:T:C	2:61258715:A:G	0.98	1.09766	0.0149213	0	23.8	0.74	0.87	2.14	0.2462	0.6193	7.294	1	0.865	0.996563	4.68
CRB1	IRD	1:54828037:C:T	1:197403938:C:T	0.978	1.1138	0.000424448	0	24.6	0.832	0.998	3.17	0.7576	0.7953	7.486	1	0.564	0.998846	5.34
NRXN2	ND	14:9876785:G:A	11:64434731:C:T	0.978	1.12994	0.000844595	0	26.2	0.774	1	1.985	0.3199	0.6189	7.892	1	0.861	0.999236	4.74
CLN6	IRD	7:44861542:G:A	15:68489876:G:A	0.978	1.14609	0.00208333	0	28.2	0.751	0.999	2.83	0.6729	0.7479	9.477	1	0.909	0.999182	4.88
NEK2	IRD	1:69172340:T:C	1:211846964:T:C	0.978	1.16223	0.00229885	1.98813e-05	25.5	0.838	0.999	4.56	0.989	0.8326	7.673	1	0.982	0.998	5.23
CACNA1F	IRD	X:49215989:T:C	X:49084799:T:C	0.978	1.17837	0.00380389	0	24.6	0.754	0.978	2.86	1.0709	0.9332	7.929	1	0.305	0.998671	5.08
TPP1	IRD	14:59321387:C:T	11:6640024:G:A	0.976	1.19451	0.000422654	0	32	0.808	1	3.745	0.6483	0.7446	5.137	1	0.916	0.998526	5.91
POMGNT1	IRD	1:178198930:C:T	1:46658099:G:A	0.976	1.21065	0.00084674	0	24.8	0.815	0.998	2.74	0.6637	0.7691	9.306	1	0.884	0.998033	5.74
USH2A	IRD	1:73570201:C:A	1:216251616:C:A	0.976	1.2268	0.00208333	0	26.3	0.76	0.999	3.12	0.56	0.7083	7.12	1	0.83	0.990609	5.2
POMGNT1	IRD	1:178201578:G:C	1:46655197:C:G	0.974	1.24294	0.00244565	0	25.4	0.855	0.971	1.895	0.5689	0.7444	7.388	1	0.984	0.9992	5.92
HMCN1	IRD	1:43185262:G:C	1:185934982:G:C	0.974	1.25908	0.00625	0	25.4	0.869	0.969	3.435	0.7	0.7628	8.049	1	0.787	0.994877	5.7
IFT172	IRD	13:81487227:G:T	2:27688334:C:A	0.972	1.27522	0.000424088	0	26.2	0.69	0.818	3.135	0.037	0.457	7.491	1	0.968	0.9974	5.37
CLN3	IRD	20:27000307:T:C	16:28497738:T:C	0.972	1.29136	0.000504541	0	19.79	0.785	0.186	3.17	0.8372	0.8969	4.947	1	0.566	0.989505	4.5
TREX1	IRD	2:104520849:T:G	3:48508305:T:G	0.972	1.30751	0.00070922	0	26.9	0.842	0.951	2.67	0.9753	0.8915	3.681	1	0.289	0.993799	4.99
LRP5	IRD	14:6368111:A:G	11:68174003:T:C	0.972	1.32365	0.00115207	0	24.4	0.915	0.582	4.405	0.7586	0.999	7.813	1	0.999	0.993261	4.11
HMCN1	IRD	1:43244505:T:A	1:185986200:T:A	0.97	1.33979	0.000882613	0	28.5	0.78	0.997	3.665	0.5303	0.6459	7.115	1	0.672	0.993934	5.64
CDH23	IRD	9:65988538:C:T	10:73544786:G:A	0.97	1.35593	0.00169062	0	26.9	0.711	1	2.56	0.1798	0.5185	9.878	1	0.867	0.998382	4.41
DSCAM	ND	3:6341498:A:G	21:41684082:T:C	0.97	1.37207	0.00213311	0	25.1	0.707	0.994	3.22	0.4839	0.6154	7.915	1	0.943	0.998294	5.56
TLR6	IRD	5:37965202:C:A	4:38828812:C:A	0.968	1.38822	0.000424088	0	24.6	0.779	1	3.285	0.663	0.7902	3.273	1	0.692	0.998821	4.1
ABCC6	IRD	20:15740384:C:T	16:16263524:C:T	0.968	1.40436	0.000427716	2.45423e-05	26.8	0.863	0.968	3.55	0.9443	0.8921	4.738	0.941	0.557	0.999321	5.11
AHI1	IRD	4:39049157:C:T	6:135749805:C:T	0.968	1.4205	0.000862813	0	27.7	0.796	0.998	3.745	0.0788	0.5174	7.376	1	0.459	0.996553	5.69
MYO7A	IRD	14:70247460:C:T	11:76893177:C:T	0.968	1.43664	0.00114943	0	26.5	0.811	0.569	2.96	0.7073	0.7896	7.561	1	0.772	0.996506	5.3
TPP1	IRD	14:59323039:G:A	11:6638378:C:T	0.968	1.45278	0.00189908	0	26.3	0.765	1	3.29	0.3626	0.6257	6.208	1	0.91	0.998034	4.43
CACNA1H	ND	20:1204165:G:A	16:1256171:G:A	0.968	1.46893	0.00425532	0	25.8	0.812	1	3.465	1.0899	0.9688	9.496	1	0.71	0.999004	3.96
PEX12	IRD	16:31920774:A:G	17:33903082:A:G	0.968	1.48507	0.00460954	0	24.9	0.756	0.766	1.665	0.1399	0.6141	3.681	1	0.896	0.998014	3.94
PCDH15	IRD	9:84002137:A:T	10:55780061:T:A	0.966	1.50121	0.000423012	0	28.4	0.717	1	4.29	0.5485	0.6129	7.255	1	0.974	0.994599	6.06
PLA2G5	IRD	1:204643559:C:T	1:20417118:G:A	0.966	1.51735	0.000425894	0	27.4	0.79	0.999	4.34	1.0502	0.9093	5.683	1	0.953	0.998027	5.77
CDHR1	IRD	9:53843575:T:C	10:85968012:A:G	0.966	1.53349	0.000845309	0	25	0.648	0.994	2.515	-0.0839	0.4383	8.947	1	0.903	0.998161	5.57
RANBP17	ND	6:168630318:A:C	5:170669714:A:C	0.966	1.54964	0.000929368	0	27.4	0.735	0.955	2.445	0.1578	0.5027	9.325	1	0.992	0.992661	5.39
MPV17	IRD	13:81642063:A:C	2:27532834:T:G	0.966	1.56578	0.0103704	0	24.7	0.745	0.994	2.695	0.5022	0.7511	2.043	1	0.423	0.99712	4.17
TTC8	IRD	7:150978694:C:G	14:89307845:C:G	0.966	1.58192	0.0148607	0	24.4	0.718	0.997	1.185	0.2946	0.6599	5.807	1	0.952	0.996828	5.3
TLR3	IRD	5:183370703:G:A	4:187004423:G:A	0.964	1.59806	0.000423012	0	24.6	0.513	0.999	1.69	-0.555	0.2559	6.807	1	0.937	0.998225	5.67
CDH3	IRD	20:55908482:C:T	16:68713872:C:T	0.964	1.61421	0.000423012	0	27	0.631	1	3.61	0.0337	0.4592	1.594	1	0.932	0.999262	3.19
SLC6A4	ND	16:25882803:C:G	17:28548696:C:G	0.962	1.63035	0.000422297	0	25.5	0.866	0.98	2.6	0.6129	0.7556	7.831	1	0.762	0.998534	5.74
CRB1	IRD	1:54815119:C:A	1:197390996:C:A	0.962	1.64649	0.000853971	0	22.9	0.674	0.993	3.135	0.9266	0.8998	7.481	1	0.229	0.996542	3.75
C8H8orf37	IRD	8:95568003:G:A	8:96264495:G:A	0.962	1.66263	0.00208333	7.97493e-06	28.9	0.858	0.999	2.825	0.7949	0.8085	5.233	1	0.947	0.999025	4.98
FZD4	IRD	14:80158256:T:G	11:86663013:T:G	0.96	1.67877	0.000424088	0	26.6	0.781	0.981	2.915	0.973	0.8578	3.344	1	0.74	0.989447	5.72
RPE65	IRD	1:155980120:C:T	1:68910541:G:A	0.96	1.69492	0.0004329	5.57298e-05	29.8	0.852	0.942	2.62	0.9425	0.8835	3.077	1	0.969	0.99912	4.05
BBS2	IRD	20:43693292:T:A	16:56530933:T:A	0.96	1.71106	0.000845309	0	25.5	0.767	0.994	2.91	0.8139	0.8505	3.328	1	0.766	0.993357	4.02
LRP1B	IRD	12:28008898:T:C	2:141643860:T:C	0.96	1.7272	0.00114943	0	25.4	0.819	0.999	2.49	0.8916	0.8653	2.188	1	0.611	0.995825	3.4
ANK2	ND	5:111632673:A:G	4:114257176:A:G	0.96	1.74334	0.00114943	0	28.8	0.875	0.997	2.365	0.2759	0.5971	9.325	1	0.91	0.999328	4.97
PRPF8	IRD	16:1512762:G:C	17:1554819:G:C	0.96	1.75948	0.0016269	0	27.2	0.451	0.999	3.67	0.0124	0.4019	9.64	1	0.679	0.996353	5.6
PDE6B	IRD	5:638070:C:G	4:628572:C:G	0.96	1.77563	0.00211506	0	23.9	0.648	0.982	3.54	0.2971	0.5483	5.78	1	0.748	0.996997	4.5
PHF2	ND	15:108615948:T:C	9:96415490:T:C	0.96	1.79177	0.00229885	0	24	0.767	0.993	1.89	0.1224	0.5161	7.931	1	0.935	0.997268	4.71
CNGB1	IRD	20:45154841:A:T	16:57946867:A:T	0.96	1.80791	0.00253593	0	29.4	0.771	0.988	2.93	-0.2238	0.3482	9.079	1	0.91	0.995916	5.6
NECTIN1	IRD	14:112744049:C:T	11:119548391:C:T	0.96	1.82405	0.00295858	0	27.3	0.759	1	3.26	0.4209	0.6675	7.562	1	0.666	0.998596	5.21
PHYH	IRD	9:14429195:T:G	10:13325763:T:G	0.96	1.84019	0.00325733	0	24.5	0.824	0.629	2.58	0.6598	0.7971	7.979	1	0.846	0.997889	5.75
TRPM1	IRD	7:7200864:A:G	15:31341696:T:C	0.958	1.85634	0.00042517	0	24.4	0.493	0.997	3.125	-0.6045	0.2287	8.017	1	0.643	0.998408	5.13
ABCA4	IRD	1:130135384:C:T	1:94496619:G:A	0.958	1.87248	0.000432526	0	26.1	0.768	0.989	1.985	0.7259	0.8446	10.003	1	0.856	0.999339	5
EYS	IRD	4:107842580:G:C	6:65612096:C:G	0.958	1.88862	0.0004329	0	23.6	0.746	0.932	2.985	0.9487	0.9033	0.206	0.001	0.557	0.99676	2.41
PCDH15	IRD	9:83880154:T:C	10:55892691:A:G	0.958	1.90476	0.000618812	0	25.6	0.691	0.999	3.425	0.2387	0.5653	9.208	1	0.893	0.998545	4.25
EYS	IRD	4:108998497:G:A	6:64472500:C:T	0.958	1.9209	0.000956023	0	22.7	0.786	0.683	3.175	1.1043	0.9701	3.838	1	0.777	0.992288	2.9
SLCO1B3	ND	11:22561284:T:C	12:21327630:T:C	0.958	1.93705	0.00114943	0	25.9	0.575	0.986	3.35	-0.1983	0.3422	7.6	1	0.766	0.998409	3.66
IFT140	IRD	20:1553005:A:T	16:1576690:A:T	0.958	1.95319	0.00121065	0	25.4	0.672	0.99	3.545	-0.1232	0.3669	9.138	1	0.981	0.995371	5.23
GNPTG	IRD	20:1369912:C:T	16:1412291:C:T	0.958	1.96933	0.00126904	4.00365e-06	24.1	0.912	1	3.47	0.842	0.8111	5.657	1	0.956	0.99886	5.29
LRP5	IRD	14:6389368:G:C	11:68154125:C:G	0.956	1.98547	0.000423012	0	22.7	0.831	0.893	2.07	0.927	0.9162	2.536	1	0.492	0.995359	3.02
PEX6	IRD	4:126377506:G:A	6:42933084:C:T	0.956	2.00161	0.000423012	1.59146e-05	32	0.933	1	2.215	1.0177	0.9195	7.695	1	0.967	0.999336	5.84
CUL1	ND	3:175169298:T:C	7:148485730:T:C	0.956	2.01776	0.00042337	0	28.6	0.923	0.738	3.405	0.6211	0.692	7.618	1	0.822	0.99797	5.39
SMURF1	ND	3:41133626:A:G	7:98633185:A:G	0.956	2.0339	0.00114943	0	23.8	0.654	0.751	2.51	-0.4031	0.3829	9.288	1	0.924	0.996314	5.37
MYO7A	IRD	14:70255806:G:T	11:76901132:G:T	0.956	2.05004	0.00264395	0	29.1	0.869	0.982	4.225	0.8517	0.777	9.547	1	0.911	0.9644	5.38
LRAT	IRD	5:152384842:T:G	4:155670278:T:G	0.954	2.06618	0.000424088	0	28.1	0.73	0.996	3.035	-0.2185	0.3881	7.563	1	0.955	0.986785	5.81
TTC8	IRD	7:151012884:A:C	14:89341425:A:C	0.954	2.08232	0.00042735	0	25.3	0.714	0.953	2.31	-0.4594	0.3338	7.98	1	0.964	0.976085	5.45
USH2A	IRD	1:73166503:G:A	1:215847758:G:A	0.954	2.09847	0.000854701	0	23.5	0.667	0.999	3.145	0.5388	0.7519	2.148	0.998	0.446	0.997438	3.29
CC2D2A	IRD	5:14554699:A:G	4:15575893:A:G	0.954	2.11461	0.00114943	0	24.1	0.693	0.869	2.89	0.71	0.8562	5.887	1	0.608	0.997736	5.07
NYX	IRD	X:41348130:C:G	X:41333697:C:G	0.954	2.13075	0.00136017	0	23.9	0.708	0.847	0.29	0.3278	0.6521	5.973	1	0.871	0.997574	5.34
ADGRV1	IRD	6:87483638:G:C	5:89923133:G:C	0.954	2.14689	0.00601375	0	27.7	0.703	1	3.645	-0.1723	0.3907	9.653	1	0.896	0.995495	5.79
TSC2	ND	20:2105669:G:A	16:2126114:G:A	0.952	2.16303	0.00042337	0	25.1	0.728	0.855	1.87	0.1738	0.6721	9.92	1	0.898	0.996707	5.09
CC2D2A	IRD	5:14567587:T:C	4:15589482:T:C	0.952	2.17918	0.000434028	0	24.6	0.534	0.998	2.985	0.0589	0.5386	7.988	1	0.811	0.998466	5.73
NBAS	IRD	13:93355453:C:T	2:15693580:G:A	0.952	2.19532	0.000505051	0	28.6	0.465	0.996	2.62	-0.7171	0.277	6.687	1	0.792	0.995455	4.57
MYO7A	IRD	14:70276572:G:C	11:76922274:G:C	0.952	2.21146	0.000848176	0	24.8	0.72	0.598	2.995	-0.0069	0.5372	0.404	0.998	0.92	0.99436	2.76
SLC6A5	IRD	14:44926883:G:A	11:20673953:C:T	0.952	2.2276	0.00126904	0	25.2	0.743	0.384	3.29	0.2155	0.6292	7.513	1	0.949	0.998612	5.88
ADGRV1	IRD	6:87544477:T:C	5:89981615:T:C	0.952	2.24374	0.00285103	0	27.1	0.531	0.999	2.695	-0.64	0.2299	7.822	1	0.671	0.998884	5.8
CNGA3	IRD	13:2172743:C:T	2:99013060:C:T	0.952	2.25989	0.00460954	3.59511e-05	26	0.921	0.957	3.76	1.0964	0.9549	7.565	1	0.878	0.999117	4.92
ADAM9	IRD	8:39505924:T:C	8:38883360:T:C	0.95	2.27603	0.000425532	0	28.1	0.652	0.999	2.84	-0.7884	0.1373	7.654	1	0.955	0.999021	5.45
ANK2	ND	5:111575722:C:A	4:114199704:C:A	0.95	2.29217	0.000439367	0	27.9	0.439	0.992	2.435	-0.3252	0.3742	3.372	0.995	0.779	0.997142	5.03
IQGAP2	ND	6:73511474:A:G	5:75970332:A:G	0.95	2.30831	0.000848896	0	23.7	0.853	0.386	1.83	0.1075	0.5132	7.517	1	0.937	0.996562	5.67
COL2A1	IRD	11:47546364:C:T	12:48383585:C:T	0.95	2.32446	0.00126904	0	24.9	0.713	0.985	1.74	0.8765	0.8711	7.343	1	0.592	0.996966	3.35
GPR179	IRD	16:49382687:C:A	17:36491119:C:A	0.95	2.3406	0.00127334	0	25.2	0.794	1	2.65	0.8024	0.8041	4.779	1	0.824	0.998492	4.6
NEK2	IRD	1:69173150:G:T	1:211847762:G:T	0.95	2.35674	0.00229885	0	25.2	0.71	0.4	2.54	0.4089	0.6227	7.733	1	0.555	0.98948	4.41
NPHP3	IRD	2:34950259:T:G	3:132403482:T:G	0.95	2.37288	0.00309598	0	22.6	0.74	0.999	3.335	0.837	0.9062	-0.3	0.326	0.756	0.998331	-0.787
USH1G	IRD	16:71242842:G:A	17:72916632:G:A	0.948	2.38902	0.000422654	3.98035e-06	25.9	0.882	0.98	3.28	0.7273	0.6987	9.936	1	0.96	0.998767	3.8
COL11A1	IRD	1:121324361:G:T	1:103352479:C:A	0.948	2.40517	0.000858369	0	28.1	0.784	0.726	2.485	0.6787	0.7814	6.18	1	0.869	0.997828	5.53
LRP5	IRD	14:6389590:C:T	11:68153903:G:A	0.948	2.42131	0.00114943	0	27	0.853	0.988	3.265	1.0236	0.8918	9.576	1	0.298	0.999024	3.81
TTC8	IRD	7:151012866:C:T	14:89341407:C:T	0.948	2.43745	0.00208333	0	24.6	0.72	0.79	4.22	0.8617	0.7614	6.761	1	0.759	0.998191	5.45
IFT140	IRD	20:1583748:C:T	16:1607979:C:T	0.948	2.45359	0.0027115	0	25.5	0.629	1	3.63	0.26	0.5416	7.626	1	0.91	0.999306	5.33
PAX2	IRD	9:101276828:C:A	10:102566322:C:A	0.946	2.46973	0.000422654	3.97842e-06	26.6	0.955	0.969	2.885	1.0663	0.9796	7.568	1	0.924	0.996787	5.06
HMCN1	IRD	1:43314727:G:A	1:186050468:G:A	0.946	2.48588	0.0004363	0	26.6	0.458	1	2.525	-0.5295	0.3067	5.47	1	0.617	0.997634	5.86
TPP1	IRD	14:59323494:A:G	11:6637901:T:C	0.946	2.50202	0.000846024	0	27.3	0.879	0.891	2.805	1.0918	0.9685	7.551	1	0.397	0.996874	4.59
MYO7A	IRD	14:70247789:A:G	11:76893505:A:G	0.946	2.51816	0.00114943	0	17.09	0.784	0.256	3.205	0.797	0.8334	8.932	1	0.806	0.964627	4.33
RGS9BP	IRD	19:32140424:G:C	19:33167524:G:C	0.946	2.5343	0.00177936	0	24.5	0.522	1	2.695	-0.2144	0.3538	8.902	1	0.785	0.997077	4.13
CNGB1	IRD	20:45161006:G:A	16:57953027:G:A	0.946	2.55044	0.00208333	0	23.5	0.804	0.868	2.045	0.9881	0.9105	8.437	1	0.722	0.999072	4.73
COL11A1	IRD	1:121333567:G:A	1:103343604:C:T	0.946	2.56659	0.0205367	0	26.4	0.682	0.67	3.11	0.0075	0.4979	7.858	1	0.834	0.998781	5.36
RPGR	IRD	X:38126667:T:A	X:38160597:T:A	0.946	2.58273	0.0741848	0	27.7	0.574	1	3.07	-0.0421	0.4448	7.308	1	0.821	0.9943	5.71
ABCA4	IRD	1:130161309:G:A	1:94471031:C:T	0.944	2.59887	0.000439754	1.98934e-05	32	0.894	0.605	1.62	1.0377	0.9308	5.924	1	0.944	0.999566	5.93
PHF2	ND	15:108619241:G:A	9:96418829:G:A	0.944	2.61501	0.00115207	0	30	0.603	0.999	2.75	-0.1778	0.3701	9.893	1	0.896	0.999364	4.47
CACNA1F	IRD	X:49192473:T:C	X:49061625:T:C	0.944	2.63115	0.00168919	0	25.6	0.809	0.99	1.965	1.0925	0.9527	7.653	1	0.471	0.997933	5.05
ABCA4	IRD	1:130085211:C:G	1:94544975:G:C	0.944	2.6473	0.00185989	0	24	0.869	0.995	2.555	0.7355	0.8108	9.532	1	0.826	0.997824	5.36
FAM161A	IRD	13:46928139:A:G	2:62069395:T:C	0.942	2.66344	0.00042337	0	25.5	0.595	0.998	2.885	-0.046	0.462	7.078	1	0.885	0.998106	5.8
SLC7A14	IRD	2:75421512:C:A	3:170218988:C:A	0.942	2.67958	0.00042517	0	26.3	0.788	0.86	2.085	0.5811	0.7432	7.814	1	0.684	0.998173	5.26
AHI1	IRD	4:39052408:A:G	6:135752441:A:G	0.942	2.69572	0.000426985	0	27.4	0.427	0.997	2.675	-0.4605	0.3207	5.72	1	0.615	0.998467	5.1
RP1	IRD	8:55237471:T:C	8:55541661:T:C	0.942	2.71186	0.000618812	0	28.7	0.488	0.999	2.425	-0.1848	0.4003	5.937	1	0.954	0.999001	5.93
BEST1	IRD	14:12169668:C:T	11:61724439:G:A	0.942	2.72801	0.000846024	3.97877e-06	26.1	0.85	0.283	2.6	1.0861	0.9408	6.131	1	0.106	0.999403	5.27
TLR4	IRD	15:25097541:G:A	9:120474744:C:T	0.942	2.74415	0.00114943	0	25.3	0.357	0.998	2.515	-0.5747	0.2428	4.396	0.998	0.786	0.998413	5.35
VPS13B	ND	8:100095166:T:A	8:100836063:T:A	0.942	2.76029	0.00156348	0	27.6	0.781	0.985	1.04	0.28	0.5963	7.534	1	0.873	0.987061	5.29
BBS7	IRD	5:119683947:T:A	4:122766675:T:A	0.942	2.77643	0.00208333	0	29.3	0.812	0.742	3.13	0.3277	0.6004	7.122	1	0.979	0.993503	5.69
USH2A	IRD	1:73695059:C:T	1:216373112:C:T	0.942	2.79257	0.00653239	0	27	0.461	1	3.43	-0.3856	0.4056	6.228	1	0.377	0.99804	5.87
PEX12	IRD	16:31922621:G:C	17:33904934:G:C	0.94	2.80872	0.000423012	0	31	0.82	1	2.525	0.7287	0.7967	8.765	1	0.732	0.997796	5.78
IFT172	IRD	13:81495149:G:A	2:27679454:C:T	0.94	2.82486	0.00042337	0	31	0.498	0.992	3.2	-0.5503	0.2396	7.447	1	0.941	0.999477	5.99
IMPDH1	IRD	3:154843499:A:G	7:128035266:A:G	0.94	2.841	0.000428449	0	24.4	0.666	0.895	2.155	-0.2426	0.3706	8.9	1	0.739	0.998279	5.15
CC2D2A	IRD	5:14575825:T:C	4:15597753:T:C	0.94	2.85714	0.000877193	0	29.4	0.768	0.936	2.74	-0.2635	0.4196	7.472	1	0.902	0.998942	5.69
MYO7A	IRD	14:70247433:C:T	11:76893150:C:T	0.94	2.87328	0.00189805	0	27.5	0.733	0.958	2.675	0.8088	0.8142	1.513	0.991	0.86	0.999256	3.14
CNGA1	IRD	5:47342128:C:T	4:47938691:C:T	0.94	2.88943	0.00295858	0	23.7	0.699	0.271	3.47	0.973	0.891	4.739	1	0.608	0.996211	4.77
MFSD8	IRD	5:125695400:C:T	4:128851941:C:T	0.94	2.90557	0.0111413	0	23.8	0.653	0.421	2.91	0.3087	0.6232	4.03	1	0.376	0.998203	4.98
LRIT3	IRD	5:108201388:C:T	4:110772730:C:T	0.938	2.92171	0.000423729	0	26.2	0.549	0.999	2.94	-0.4287	0.3182	7.568	1	0.916	0.999278	5.33
MAPKAPK3	IRD	2:106775772:T:A	3:50683674:T:A	0.938	2.93785	0.00114943	0	31	0.736	0.995	2.33	-0.1832	0.3558	8.017	1	0.444	0.996524	5.31
TMEM67	IRD	8:94117983:G:A	8:94803512:G:A	0.938	2.954	0.0018315	0	24.4	0.778	0.783	2.725	0.9647	0.9074	6.437	1	0.489	0.998679	5.43
SDCCAG8	IRD	1:5829087:A:G	1:243471464:T:C	0.938	2.97014	0.0100872	0	25.5	0.442	0.997	2.695	-0.5932	0.2828	5.961	1	0.955	0.988414	5.6
CFH	IRD	1:54168128:G:A	1:196715099:G:A	0.938	2.98628	0.302083	0	25	0.425	0.923	3.38	-0.1128	0.4175	5.797	1	0.734	0.998442	4.06
APOB	IRD	13:87976008:C:T	2:21228107:G:A	0.936	3.00242	0.000424448	0	27.2	0.735	1	2.97	0.1707	0.5699	9.079	1	0.8	0.998986	5.73
LRP1B	IRD	12:28048783:C:G	2:141680666:C:G	0.936	3.01856	0.00114943	0	27.2	0.81	0.992	2.055	0.9279	0.8564	7.521	1	0.361	0.995956	5.19
DIP2A	ND	3:226886:C:T	21:47976934:G:A	0.936	3.03471	0.00296296	0	31	0.552	1	2.695	-0.6244	0.2614	9.817	1	0.958	0.997977	6.06
C8H8orf37	IRD	8:95574935:C:T	8:96272110:C:T	0.936	3.05085	0.00297619	0	26.3	0.673	1	2.825	0.7008	0.7756	5.084	1	0.981	0.997372	5.5
GNAT1	IRD	2:106316375:T:C	3:50230756:T:C	0.936	3.06699	0.00633981	0	23.3	0.853	0.143	2.405	0.2964	0.6855	4.762	1	0.866	0.995376	5.33
RAX2	IRD	19:3662741:G:T	19:3770651:G:T	0.936	3.08313	0.00762195	0	23.5	0.752	0.899	2.33	-0.3862	0.3453	8.95	1	0.425	0.982255	3.87
PHF2	ND	15:108639078:G:A	9:96439941:G:A	0.936	3.09927	0.498759	0	28.9	0.418	0.999	2.49	-0.8492	0.1679	7.227	1	0.932	0.995536	5.25
ABCA4	IRD	1:130104783:T:C	1:94526169:A:G	0.934	3.11542	0.000423012	0	22.2	0.585	0.71	3.2	0.2095	0.5968	6.298	1	0.487	0.998515	3.6
ADGRV1	IRD	6:87563253:T:G	5:90002137:T:G	0.934	3.13156	0.000428449	0	26.6	0.427	0.99	3.115	-0.2875	0.3819	7.27	1	0.623	0.988468	5.16
EYS	IRD	4:107842657:G:C	6:65612019:C:G	0.934	3.1477	0.0669594	0	24.8	0.739	0.875	2.995	0.6127	0.7802	0.704	0.295	0.466	0.991816	2.69
HMCN1	IRD	1:43350180:A:C	1:186086701:A:C	0.934	3.16384	0.13376	0	27.5	0.771	0.997	2.925	0.6288	0.7358	9.325	1	0.712	0.995771	5.65
IFT172	IRD	13:81481906:A:G	2:27693865:T:C	0.932	3.17998	0.000424088	0	27	0.576	0.999	3.215	-0.9828	0.0833	7.281	1	0.941	0.99872	5.36
DHCR7	ND	14:3510636:G:A	11:71155911:C:T	0.932	3.19613	0.000929368	3.97621e-06	26.2	0.673	1	2.515	1.075	0.9594	3.748	1	0.565	0.998973	4.06
LRP1B	IRD	12:27620194:C:T	2:141259297:C:T	0.932	3.21227	0.00114943	0	31	0.657	0.999	1.24	0.4622	0.793	6.135	1	0.905	0.999318	5.41
USH1G	IRD	16:71242969:G:T	17:72916759:G:T	0.932	3.22841	0.00123839	0	24.4	0.523	0.999	1.77	-0.4427	0.3306	9.936	1	0.724	0.997171	3.8
BBS1	IRD	14:8036607:G:A	11:66282012:C:T	0.932	3.24455	0.00169205	0	23.2	0.673	0.359	2.3	0.8309	0.8569	3.448	1	0.394	0.998886	3.05
CERS4	ND	19:8156451:C:T	19:8321589:C:T	0.93	3.26069	0.00042337	4.00182e-06	28.9	0.829	1	4.305	0.8755	0.8467	0.192	0.978	0.892	0.999088	3.65
PEX5	IRD	11:7409678:A:T	12:7344180:A:T	0.93	3.27684	0.000423729	0	23.6	0.674	0.339	1.61	0.0252	0.4986	3.706	1	0.69	0.983988	4.04
PEX1	IRD	3:113637255:C:T	7:92135636:G:A	0.93	3.29298	0.000424809	0	28.4	0.792	0.984	2.155	1.0282	0.9096	7.475	1	0.672	0.999136	5.2
DHX38	IRD	20:59408146:G:A	16:72138397:C:T	0.93	3.30912	0.000427716	0	33	0.568	1	4.285	0.2892	0.4008	5.897	1	0.939	0.999491	4.87
USH2A	IRD	1:73219415:T:C	1:215901463:T:C	0.93	3.32526	0.000428082	0	25.7	0.496	0.998	3.08	0.1213	0.4704	4.559	1	0.119	0.99884	5.25
CERKL	IRD	12:68639919:G:A	2:182412369:G:A	0.93	3.3414	0.00124224	0	31	0.509	0.953	3.43	-0.9041	0.1386	9.017	1	0.834	0.998583	5.34
DHX38	IRD	20:59404353:T:C	16:72142205:A:G	0.93	3.35755	0.00126904	0	28.7	0.441	0.997	4.69	-0.8088	0.0796	7.179	1	0.823	0.998279	5.64
EMC1	IRD	1:205498267:G:A	1:19549300:C:T	0.93	3.37369	0.00148148	0	31	0.517	0.999	2.88	-0.6378	0.242	7.378	1	0.858	0.99956	5.84
BEST1	IRD	14:12169674:C:T	11:61724433:G:A	0.93	3.38983	0.00208333	1.59136e-05	26.5	0.87	0.487	2.865	1.0819	0.961	7.845	1	0.339	0.999444	4.15
ADGRV1	IRD	6:87483919:G:C	5:89923414:G:C	0.93	3.40597	0.00255973	0	23.8	0.472	0.996	2.445	-0.3838	0.3382	2.708	1	0.708	0.998384	4.07
PEX5	IRD	11:7409365:C:T	12:7343874:C:T	0.93	3.42211	0.0474769	0	27	0.788	0.822	2.61	0.9022	0.8578	6.201	1	0.732	0.998428	5.06
KCNV2	IRD	15:81159670:G:T	9:2718724:C:A	0.928	3.43826	0.00423012	0	22.2	0.716	0.093	1.61	0.7521	0.875	1.5	1	0.72	0.993204	4.3
OAT	IRD	9:124851519:A:G	10:126092392:A:G	0.928	3.4544	0.00488865	0	22.2	0.763	0.208	1.315	0.9179	0.9065	8.896	1	0.655	0.965784	4.82
PCDH15	IRD	9:84112151:T:C	10:55663007:A:G	0.928	3.47054	0.0178883	0	25.2	0.508	0.972	3.03	-0.053	0.4033	8.347	1	0.642	0.998795	5.01
OPA1	IRD	2:4303667:A:G	3:193377283:T:C	0.926	3.48668	0.00240385	0	24.5	0.838	0.306	2.42	0.6094	0.7357	7.959	1	0.805	0.994444	5.69
LRP5	IRD	14:6357939:G:A	11:68183868:C:T	0.926	3.50282	0.0105748	0	28.2	0.691	0.996	2.36	0.696	0.8177	7.431	1	0.788	0.99916	4.36
PLK4	IRD	5:125653338:A:G	4:128814554:A:G	0.926	3.51897	0.019346	0	24.5	0.462	0.994	3.005	0.0347	0.49	8.132	1	0.784	0.991897	5.08
HMCN1	IRD	1:43161201:C:G	1:185897749:C:G	0.926	3.53511	0.0809392	0	23.8	0.369	0.989	3.16	-0.0853	0.4165	7.347	1	0.624	0.995914	5.46
LRP1B	IRD	12:27721825:G:A	2:141356288:G:A	0.924	3.55125	0.000424088	0	24.9	0.835	0.76	3.61	1.0454	0.937	9.941	1	0.695	0.99912	5.64
CAPN5	IRD	14:70189208:G:A	11:76833651:G:A	0.924	3.56739	0.000846024	0	31	0.632	0.999	2.92	0.0518	0.5287	9.573	1	0.858	0.99913	4.79
KMT2C	ND	3:178219378:T:G	7:151927351:T:G	0.924	3.58354	0.00115207	0	25.2	0.726	0.968	2.365	-0.5443	0.3057	7.948	1	0.451	0.993249	4.66
USH2A	IRD	1:73685571:A:G	1:216363637:A:G	0.924	3.59968	0.0108292	0	23.3	0.508	0.928	3.07	-0.3882	0.3479	7.905	1	0.428	0.998047	5.51
CACNA1F	IRD	X:49200043:G:A	X:49069162:G:A	0.922	3.61582	0.000845309	2.79104e-05	29.5	0.926	0.998	4.75	1.0384	0.982	2.164	1	0.852	0.999455	4.89
CDH3	IRD	20:55930238:A:T	16:68732101:A:T	0.922	3.63196	0.000846024	0	29.7	0.811	0.992	2.75	0.5302	0.6771	5.196	1	0.758	0.995259	5.51
CNTNAP2	ND	3:173167701:C:T	7:146471392:C:T	0.922	3.6481	0.00114943	3.97956e-06	21.1	0.705	0.379	2.83	0.7467	0.85	1.742	0.927	0.919	0.998614	3.92
TLR6	IRD	5:37966173:T:A	4:38829783:T:A	0.922	3.66425	0.00297114	0	25	0.671	0.996	4.145	0.5579	0.6068	5.798	1	0.859	0.992741	5.14
PDE6C	IRD	9:93802672:G:A	10:95400271:G:A	0.922	3.68039	0.0122283	3.97728e-06	26.2	0.847	0.999	2.405	0.2237	0.5779	7.778	1	0.861	0.999578	3.41
TSC2	ND	20:2102802:C:G	16:2122912:C:G	0.92	3.69653	0.000845309	0	22.7	0.678	0.992	1.075	0.1977	0.6666	2.435	1	0.896	0.990452	5.61
CACNA1F	IRD	X:49200096:C:T	X:49069215:C:T	0.92	3.71267	0.00126796	5.57069e-06	29.9	0.968	0.998	4.67	0.9854	0.9857	7.849	1	0.757	0.99951	4.75
ADGRV1	IRD	6:87553670:C:T	5:89992898:C:T	0.92	3.72881	0.00170213	0	25.9	0.721	0.985	1.875	-0.3368	0.3686	6.139	1	0.464	0.999241	5.06
SPATA7	IRD	7:150567861:G:A	14:88899541:G:A	0.92	3.74496	0.00300055	0	27.2	0.329	1	2.93	-0.248	0.4068	7.36	1	0.932	0.998253	5.08
HARS	IRD	6:138056936:C:A	5:140054662:C:A	0.92	3.7611	0.0133008	0	22.8	0.636	0.035	1.895	-0.018	0.5387	2.044	1	0.837	0.991604	3.62
HMCN1	IRD	1:43404165:C:T	1:186143732:C:T	0.918	3.77724	0.000445633	0	28.6	0.718	0.996	1.62	0.7798	0.8024	7.858	1	0.428	0.998603	5.45
ITGB3	ND	16:58476861:T:C	17:45377924:T:C	0.918	3.79338	0.000846024	3.9794e-06	24.7	0.745	1	2.89	0.7804	0.8372	7.176	1	0.8	0.997808	5.27
LRP1B	IRD	12:27652438:C:T	2:141291634:C:T	0.918	3.80952	0.00163934	0	27.5	0.833	0.842	2.64	0.9665	0.9074	5.811	1	0.69	0.997273	5.42
PHF2	ND	15:108636392:A:T	9:96437281:A:T	0.918	3.82567	0.00169348	0	23.9	0.428	0.998	2.695	-0.3575	0.3351	8.528	1	0.864	0.992706	5
TULP1	IRD	4:133988252:A:C	6:35466201:T:G	0.918	3.84181	0.00402477	0	32	0.719	0.815	3.02	0.709	0.7443	6.262	1	0.356	0.995164	5.1
IFT140	IRD	20:1620862:C:G	16:1642549:C:G	0.918	3.85795	0.0178959	0	24	0.421	0.926	2.745	0.0725	0.3972	2.806	0.997	0.788	0.997353	4.63
HMCN1	IRD	1:43221935:C:T	1:185970523:C:T	0.916	3.87409	0.00167504	0	29.3	0.658	0.999	3.63	0.6363	0.7303	6.875	1	0.567	0.999053	5.72
PEX1	IRD	3:113654836:T:A	7:92118661:A:T	0.916	3.89023	0.00254453	0	25.5	0.791	0.999	2.65	1.0636	0.923	8.321	1	0.822	0.98214	5.32
KIAA1549	IRD	3:165284222:G:A	7:138554356:G:A	0.916	3.90638	0.00296108	0	31	0.458	0.999	2.67	-0.3873	0.318	7.579	1	0.694	0.999424	5.31
VIL1	ND	12:105857322:T:C	2:219302030:T:C	0.916	3.92252	0.00706138	0	29.5	0.62	1	3.515	-0.7168	0.1701	8.011	1	0.934	0.996302	4.87
ETFB	ND	19:51147166:G:T	19:51856454:G:T	0.916	3.93866	0.00972927	0	24	0.722	0.865	2.215	0.5646	0.7247	6.675	1	0.719	0.994306	5.18
NBAS	IRD	13:93736317:G:A	2:15307399:C:T	0.916	3.9548	0.0097706	0	24.2	0.423	0.992	2.67	-0.407	0.3738	2.715	0.97	0.674	0.998486	5.46
APOB	IRD	13:87958698:C:T	2:21245886:G:A	0.914	3.97094	0.000846024	0	27.7	0.497	0.994	3.04	-0.7728	0.1921	7.41	1	0.849	0.998698	5.51
ADGRV1	IRD	6:87499167:T:C	5:89938509:T:C	0.914	3.98709	0.000954806	0	25.4	0.433	0.701	2.35	-0.4649	0.2645	7.706	1	0.81	0.998482	5.09
WDFY3	ND	5:48803785:C:A	4:85750235:G:T	0.914	4.00323	0.00258844	0	25.1	0.613	0.999	2.265	-0.7773	0.1791	9.836	1	0.958	0.995455	5.66
MKKS	IRD	10:56137928:T:A	20:10393957:A:T	0.914	4.01937	0.00338409	0	25.7	0.801	0.919	2.855	0.4028	0.6532	3.947	1	0.883	0.986692	6.07
ABCC6	IRD	20:15769474:G:A	16:16291961:G:A	0.912	4.03551	0.000422297	2.41877e-05	23.4	0.726	0.967	3.5	0.7729	0.8503	2.122	1	0.506	0.998159	2.32
SDCCAG8	IRD	1:5862361:G:C	1:243437915:C:G	0.912	4.05165	0.00114943	0	25.9	0.373	0.999	2.595	-0.3155	0.3485	5.341	1	0.634	0.991995	4.79
CDHR1	IRD	9:53853597:C:T	10:85958818:G:A	0.912	4.0678	0.00296296	0	27.1	0.73	1	3.81	0.4475	0.6207	9.456	1	0.285	0.999229	5.09
PANK2	IRD	10:62562144:T:C	20:3897671:A:G	0.91	4.08394	0.000424448	0	22.7	0.874	0.331	1.78	1.075	0.9656	6.187	1	0.411	0.99425	5.21
HMCN1	IRD	1:43308317:A:C	1:186044009:A:C	0.91	4.10008	0.000426985	0	29.5	0.532	0.998	0.495	-0.6511	0.3135	9.321	1	0.806	0.996693	5.61
CTNNA1	IRD	6:136292557:T:C	5:138223249:T:C	0.91	4.11622	0.00042735	0	26.4	0.442	0.958	1.83	-0.7357	0.2467	8.017	1	0.847	0.998335	5.27
MYO7A	IRD	14:70255796:C:T	11:76901122:C:T	0.91	4.13236	0.000962464	3.10549e-05	27	0.849	0.999	2.98	0.4325	0.6494	1.491	1	0.898	0.999221	3.2
IFT140	IRD	20:1544462:C:T	16:1568273:C:T	0.91	4.14851	0.00217037	7.95855e-06	25.7	0.667	1	3.605	0.165	0.4969	7.782	1	0.972	0.999199	4.68
TMEM138	IRD	14:12806708:A:C	11:61133676:T:G	0.91	4.16465	0.00518519	0	23.6	0.813	0.741	2.705	0.702	0.855	-0.048	0.567	0.929	0.99284	-3.98
EXOSC2	IRD	15:9802009:G:A	9:133569263:C:T	0.908	4.18079	0.000423012	0	32	0.685	0.998	3.97	0.5956	0.6983	6.791	1	0.981	0.999321	6.17
PDE6A	IRD	6:147403072:C:A	5:149277980:C:A	0.908	4.19693	0.00127011	0	23.1	0.519	0.897	2.725	-0.2958	0.427	0.708	0.998	0.718	0.990237	-0.588
GRIP1	ND	11:66026021:C:G	12:66859181:C:G	0.908	4.21308	0.00208333	0	24.5	0.532	0.949	2.49	-0.7204	0.2524	7.767	1	0.791	0.99867	5.64
RDH11	IRD	7:129830381:G:A	14:68157055:G:A	0.908	4.22922	0.00211685	0	26.1	0.657	0.897	2.065	0.676	0.8134	8.088	1	0.349	0.997505	4.92
TSC2	ND	20:2100498:A:G	16:2120562:A:G	0.908	4.24536	0.137819	0	23.1	0.673	0.95	2.085	0.3411	0.7332	2.297	1	0.553	0.994651	3.28
RPGRIP1	IRD	7:83222350:G:A	14:21794020:G:A	0.906	4.2615	0.000422654	1.61331e-05	26.4	0.875	0.848	2.855	0.6841	0.7877	5.604	1	0.672	0.999025	4.71
JAG1	IRD	10:55874233:A:C	20:10653600:T:G	0.906	4.27764	0.000423012	0	27.6	0.781	0.994	2.16	1.0975	0.943	4.912	1	0.475	0.995783	5.45
ADSL	ND	10:11165800:G:A	22:40761046:C:T	0.906	4.29379	0.00296862	0	27.7	0.676	0.323	2.465	0.9203	0.8787	2.622	0.984	0.688	0.99712	4.33
CC2D2A	IRD	5:14508906:T:G	4:15529181:T:G	0.906	4.30993	0.00344828	0	28.9	0.659	0.999	2.72	-0.8717	0.1555	7.382	1	0.979	0.992298	5.78
ABCA4	IRD	1:130165886:G:A	1:94466455:C:T	0.906	4.32607	0.00582363	0.000174966	32	0.964	0.989	2.37	1.1045	0.9754	7.849	1	0.922	0.999583	5.84
CLN6	IRD	7:44861608:G:A	15:68489942:G:A	0.904	4.34221	0.000847458	0	26.7	0.564	0.272	3.165	0.3061	0.5692	6.456	1	0.895	0.996937	4.88
USH2A	IRD	1:73140753:G:C	1:215821999:G:C	0.904	4.35835	0.00217746	0	23.5	0.445	0.89	3.1	-0.186	0.3949	8.784	1	0.781	0.99556	5.63
BBS5	IRD	12:56583518:T:G	2:170338794:T:G	0.904	4.3745	0.0263587	0	24	0.586	0.991	2.63	-0.0252	0.5117	0.417	0.998	0.909	0.996283	4.25
CDH23	IRD	9:66093012:G:T	10:73439160:C:A	0.902	4.39064	0.00169492	0	23.8	0.496	0.888	1.45	-0.6217	0.2756	7.724	1	0.816	0.982673	4.02
CDHR1	IRD	9:53843476:A:G	10:85968111:T:C	0.9	4.40678	0.000422297	0	26.5	0.442	0.655	2.305	-0.5843	0.2987	7.674	1	0.837	0.998533	5.71
CNTNAP2	ND	3:174587576:C:G	7:147914559:C:G	0.9	4.42292	0.000432152	0	25.1	0.698	0.991	3.46	0.8407	0.8334	3.23	0.994	0.753	0.998661	5.25
CERS4	ND	19:8156763:G:A	19:8321909:G:A	0.9	4.43906	0.000618812	3.99517e-05	24.4	0.851	0.828	3.065	0.5282	0.7032	8.814	1	0.892	0.999394	4.92
SLC38A8	IRD	20:71027943:G:C	16:84050190:G:C	0.9	4.45521	0.00114943	0	23	0.559	1	3.06	-1.1225	0.0502	7.625	1	0.846	0.992608	4.47
ERCC6	IRD	9:47892357:G:A	10:50708711:C:T	0.9	4.47135	0.00243902	0	31	0.748	0.957	0.7	0.7644	0.8293	7.905	1	0.913	0.99808	6.17
CWC27	IRD	6:63306317:A:G	5:64070587:A:G	0.898	4.48749	0.000448029	0	25.1	0.487	0.994	1.69	-0.8575	0.1432	2.105	1	0.926	0.998351	3.92
EYS	IRD	4:109046436:T:C	6:64431127:A:G	0.898	4.50363	0.000855432	0	24.5	0.621	0.976	3.355	0.3943	0.6706	5.107	1	0.551	0.995892	3.66
DTHD1	IRD	5:35481918:C:T	4:36345205:C:T	0.898	4.51977	0.00208333	0	23.3	0.557	0.964	2.725	0.4381	0.6974	1.854	0.928	0.527	0.994171	3.42
TMEM67	IRD	8:94135769:A:G	8:94821381:A:G	0.896	4.53592	0.000857633	0	22.8	0.698	0.408	2.155	1.0234	0.9213	8.889	1	0.449	0.997809	5.71
HMCN1	IRD	1:43388961:G:C	1:186121926:G:C	0.896	4.55206	0.000946372	0	28.8	0.456	0.999	2.455	-0.8836	0.1812	7.801	1	0.766	0.985488	5.9
KMT2C	ND	3:178219381:T:A	7:151927354:T:A	0.896	4.5682	0.00115207	0	24.9	0.65	0.46	1.995	0.3257	0.6335	4.965	1	0.795	0.962118	4.66
GIGYF1	ND	3:42767664:T:C	7:100282126:T:C	0.896	4.58434	0.0103205	0	23.1	0.651	0.983	1.875	0.2719	0.6675	5.144	1	0.757	0.994399	3.73
HMCN1	IRD	1:43224370:T:G	1:185972956:T:G	0.894	4.60048	0.00114943	0	21.2	0.521	0.993	3.28	-0.1386	0.5025	0.898	1	0.687	0.995216	-0.412
MYO7A	IRD	14:70228122:G:A	11:76872118:G:A	0.894	4.61663	0.00189805	2.80915e-05	29.7	0.92	0.992	2.345	1.0099	0.9063	10.003	1	0.957	0.999076	5.48
APOB	IRD	13:87976047:C:G	2:21228068:G:C	0.894	4.63277	0.36191	0	25.6	0.396	0.999	2.95	-0.6748	0.2272	7.24	1	0.626	0.988686	5.73
PRPH2	IRD	4:126634422:G:C	6:42689648:C:G	0.892	4.64891	0.00114943	0	26.6	0.599	0.745	1.61	-0.1108	0.4449	2.333	1	0.79	0.997887	5.3
LRP5	IRD	14:6367954:C:A	11:68174160:G:T	0.892	4.66505	0.00211506	0	24.7	0.765	0.559	2.51	0.4602	0.712	9.727	1	0.688	0.956182	4.11
RPGR	IRD	X:38129953:G:A	X:38163899:G:A	0.892	4.68119	0.0579434	0	27.4	0.758	0.998	1.34	0.283	0.6806	9.445	1	0.667	0.999125	5.27
LRP1B	IRD	12:27824125:G:C	2:141457928:G:C	0.892	4.69734	0.0688248	0	22.5	0.698	0.019	2.885	0.3756	0.7389	4.767	1	0.733	0.995314	3.56
RPGR	IRD	X:38126661:C:T	X:38160591:C:T	0.89	4.71348	0.00186104	0	29.4	0.693	1	3.105	0.68	0.7855	7.207	1	0.506	0.999459	5.71
CDH23	IRD	9:65962392:A:G	10:73572607:T:C	0.89	4.72962	0.0021692	0	27.5	0.675	0.996	1.04	0.3243	0.6241	7.964	1	0.886	0.998064	5.84
APOB	IRD	13:87952079:C:T	2:21252605:G:A	0.89	4.74576	0.00298426	0	24	0.433	0.61	2.9	-0.0717	0.3983	4.822	1	0.222	0.997836	4.29
TSC2	ND	20:2111441:G:A	16:2131704:G:A	0.888	4.7619	0.00114943	0	26.6	0.673	0.925	2.045	0.6681	0.8087	7.669	1	0.778	0.999548	4.7
PRPF8	IRD	16:1543743:G:C	17:1583050:G:C	0.886	4.77805	0.000619195	0	27.2	0.793	0.759	3.445	0.4289	0.6675	9.968	1	0.782	0.998392	5.73
ABCC6	IRD	20:15752528:C:T	16:16276328:C:T	0.886	4.79419	0.00162778	3.97655e-06	23.9	0.802	1	1.665	0.8467	0.8165	7.899	1	0.824	0.998355	4.62
APOB	IRD	13:87974328:C:A	2:21229787:G:T	0.886	4.81033	0.00222222	0	26	0.368	0.989	3.255	-0.273	0.3095	7.646	1	0.63	0.99097	5.48
UNC119	IRD	16:24170607:C:T	17:26874802:C:T	0.884	4.82647	0.000422297	1.19295e-05	31	0.801	0.383	2.77	0.3442	0.5954	7.905	1	0.916	0.999312	5.81
PRPF3	IRD	1:100801656:C:T	1:150325325:G:A	0.884	4.84262	0.000424809	0	32	0.745	0.846	2.405	0.0573	0.5511	9.662	1	0.796	0.999056	5.7
ADGRV1	IRD	6:87645892:G:A	5:90079713:G:A	0.884	4.85876	0.00114943	0	31	0.595	0.999	3.02	-0.4918	0.2905	9.485	1	0.774	0.999001	5.97
C3	IRD	19:6626809:C:T	19:6709850:C:T	0.884	4.8749	0.00338983	0	24.2	0.298	0.988	2.93	0.0939	0.4728	2.616	1	0.341	0.997902	5.15
TCTN3	IRD	9:96088253:G:A	10:97424026:G:A	0.882	4.89104	0.000424088	0	23	0.588	0.889	2.925	-0.1172	0.6011	2.362	1	0.629	0.998721	2.95
CRB1	IRD	1:54814699:G:A	1:197390576:G:A	0.882	4.90718	0.00042517	0	16	0.668	1	2.305	0.3994	0.7019	4.756	1	0.604	0.99289	2.86
WDFY3	ND	5:48847376:T:G	4:85708656:A:C	0.882	4.92333	0.00130662	0	24	0.753	0.126	2.375	0.1031	0.5503	8.935	1	0.953	0.988472	5.94
CACNA2D4	IRD	11:1872647:C:T	12:1904502:C:T	0.88	4.93947	0.000423012	8.08499e-06	27.2	0.773	0.999	3.38	0.6421	0.7328	6.58	1	0.731	0.999519	4.46
NBAS	IRD	13:93633467:C:T	2:15417158:G:A	0.88	4.95561	0.000433276	0	27.1	0.502	0.999	2.745	-1.0268	0.1159	9.242	1	0.812	0.998984	5.49
VPS13B	ND	8:100080810:G:C	8:100821711:G:C	0.88	4.97175	0.00208333	0	29.3	0.571	0.989	1.39	-0.2306	0.4658	9.546	1	0.914	0.997343	5.63
COL9A1	IRD	4:102601984:C:T	6:70942414:G:A	0.88	4.98789	0.00606061	0	25.7	0.65	1	3.345	1.0461	0.9558	6.592	1	0.673	0.996543	5.84
TSC2	ND	20:2110090:G:C	16:2130303:G:C	0.88	5.00404	0.164829	0	22.5	0.569	0.32	2.045	0.7644	0.7839	3.46	1	0.628	0.996529	4.67
BBS10	IRD	11:75903409:G:T	12:76740983:G:T	0.878	5.02018	0.00042735	0	23.3	0.604	0.767	2.78	-0.0014	0.5048	1.998	1	0.615	0.987516	3.03
EMC1	IRD	1:205481098:C:A	1:19566874:G:T	0.878	5.03632	0.000846024	0	24.4	0.291	0.996	2.19	-0.57	0.2718	1.942	1	0.696	0.996424	3.86
MVK	IRD	11:109228678:C:T	12:110019328:C:T	0.878	5.05246	0.00169205	7.95608e-06	22.5	0.726	0.781	2.31	0.8355	0.899	3.431	0.996	0.715	0.997175	4.19
EYS	IRD	4:109041135:T:A	6:64436450:A:T	0.878	5.0686	0.00248619	0	26.8	0.69	0.999	2.305	-0.1653	0.42	7.667	1	0.673	0.993067	3.55
CNGB1	IRD	20:45129244:T:G	16:57921938:T:G	0.876	5.08475	0.000422654	0	23.7	0.702	0.516	1.355	0.6108	0.8335	2.096	1	0.715	0.997697	5.65
IQGAP2	ND	6:73506343:A:C	5:75964665:A:C	0.876	5.10089	0.000426621	0	25.3	0.658	0.433	2.42	0.5651	0.7603	5.314	1	0.599	0.993901	4.13
CC2D2A	IRD	5:14549778:G:A	4:15570926:G:A	0.876	5.11703	0.000970246	0	27.5	0.569	0.951	2.74	0.71	0.8605	5.589	1	0.397	0.998734	4.8
DTHD1	IRD	5:35446240:T:G	4:36309972:T:G	0.876	5.13317	0.00300946	0	16.65	0.538	0.165	2.52	-0.5505	0.3218	1.765	0.998	0.893	0.983334	0.723
TMEM67	IRD	8:94123423:G:A	8:94809429:G:A	0.876	5.14931	0.00416667	0.000195107	32	0.904	0.994	2.8	1.0821	0.9513	9.187	1	0.916	0.999587	5.63
VCAN	IRD	6:80314363:A:C	5:82817683:A:C	0.874	5.16546	0.000424809	0	23.2	0.508	0.996	2.7	0.1039	0.7658	1.625	1	0.179	0.998705	4.32
NBAS	IRD	13:93736335:T:A	2:15307381:A:T	0.874	5.1816	0.000424809	0	23.8	0.415	0.977	2.74	-0.4404	0.342	8.692	1	0.923	0.981543	5.46
IFT140	IRD	20:1583728:G:C	16:1607959:G:C	0.874	5.19774	0.000618812	0	24.9	0.323	0.998	3.19	-0.6599	0.2466	2.259	1	0.48	0.998604	4.36
CRX	IRD	19:47855605:A:C	19:48342661:A:C	0.874	5.21388	0.00126796	0	20.6	0.503	0.175	2.965	0.0108	0.6698	5.412	1	0.53	0.987809	2.82
BBS12	IRD	5:120575909:G:T	4:123664324:G:T	0.874	5.23002	0.347767	0	22.4	0.549	0.939	2.785	0.1051	0.5888	4.989	1	0.667	0.984398	4.74
ADGRA3	IRD	5:21423057:T:A	4:22444309:T:A	0.872	5.24617	0.000422654	0	28.8	0.656	0.935	2.44	-0.1092	0.4488	7.626	1	0.881	0.989253	5.88
EP400	ND	11:131884352:A:T	12:132522541:A:T	0.872	5.26231	0.00169205	0	24.8	0.835	0.923	2.35	0.754	0.8016	6.921	1	0.552	0.75802	5.43
POGZ	ND	1:99663238:G:T	1:151413500:C:A	0.87	5.27845	0.00042337	0	24.7	0.54	0.949	0.55	-0.1073	0.3771	2.323	1	0.783	0.996291	5.06
USH2A	IRD	1:73695060:A:G	1:216373113:A:G	0.87	5.29459	0.000424088	0	26.3	0.644	1	3.43	-0.2127	0.3917	7.328	1	0.381	0.99788	5.87
WDR19	IRD	5:38365283:T:C	4:39254867:T:C	0.87	5.31073	0.000433276	0	22.9	0.648	0.366	2.765	0.1484	0.5682	7.985	1	0.573	0.993282	5.49
ADGRV1	IRD	6:87550597:C:T	5:89989862:C:T	0.87	5.32688	0.00299658	0	23.1	0.491	0.987	2.645	-0.5423	0.2541	7.376	1	0.717	0.996739	5.05
CNTNAP2	ND	3:173410886:G:A	7:146741062:G:A	0.87	5.34302	0.00625	0	23.2	0.733	0.863	1.435	1.0898	0.9536	6.78	1	0.477	0.998515	5.47
COL11A1	IRD	1:121331766:C:T	1:103345412:G:A	0.87	5.35916	0.00907519	7.97359e-06	26.3	0.843	0.998	3.77	0.5026	0.6728	6.914	1	0.846	0.998827	3.63
APOB	IRD	13:87953858:A:G	2:21250782:T:C	0.87	5.3753	0.00948509	0	27.9	0.444	0.994	3.035	-1.0388	0.1094	7.336	1	0.441	0.998325	5.74
DTHD1	IRD	5:35430567:C:T	4:36296423:C:T	0.87	5.39144	0.0122416	0	23.9	0.306	0.995	2.69	-0.6677	0.2382	4.427	1	0.797	0.999119	5.4
HDLBP	ND	12:128661425:C:T	2:242176173:C:T	0.868	5.40759	0.000423729	0	23.2	0.631	0.88	2.3	-0.4195	0.3474	7.412	1	0.384	0.99667	4.72
CSPP1	IRD	8:67801907:G:C	8:68066288:G:C	0.868	5.42373	0.000431034	0	27	0.296	0.999	2.005	-0.7591	0.2322	6.801	1	0.762	0.998286	5.77
NBAS	IRD	13:93602346:C:T	2:15448434:G:A	0.868	5.43987	0.000437828	0	23.5	0.39	0.995	2.67	-0.3765	0.3619	5.483	1	0.747	0.998772	5.29
RP1	IRD	8:55229613:C:T	8:55533755:C:T	0.868	5.45601	0.000846024	0	23.1	0.658	0.999	2.57	0.9491	0.8889	4.026	1	0.77	0.998907	5.34
MKS1	IRD	16:38595722:C:T	17:56283893:G:A	0.868	5.47215	0.0017138	1.61211e-05	32	0.842	0.998	3.255	0.3323	0.6165	7.049	1	0.891	0.999444	5.22
MKKS	IRD	10:56138383:G:C	20:10393502:C:G	0.868	5.4883	0.00761283	0	25.1	0.59	0.869	2.925	0.5914	0.7288	5.541	1	0.185	0.994832	4.68
TSC2	ND	20:2102779:C:A	16:2122889:C:A	0.866	5.50444	0.000423012	0	25	0.613	1	2.885	0.6473	0.7802	5.841	1	0.755	0.997788	5.61
AHI1	IRD	4:39069608:C:T	6:135769570:C:T	0.866	5.52058	0.000430663	0	31	0.576	0.999	2.835	0.0874	0.5415	7.568	1	0.883	0.99941	5.89
CRB1	IRD	1:54820786:T:A	1:197396673:T:A	0.866	5.53672	0.000708717	0	24.2	0.598	0.994	3.525	0.4115	0.7005	7.469	1	0.38	0.994959	5.75
USH2A	IRD	1:73498965:A:T	1:216173823:A:T	0.866	5.55287	0.000866551	0	25.3	0.369	0.98	2.755	-0.5156	0.331	5.708	1	0.656	0.993713	5.53
USH2A	IRD	1:73140638:A:T	1:215821884:A:T	0.866	5.56901	0.00500313	0	22.8	0.371	0.999	3.735	-0.1295	0.3961	0.291	0.984	0.187	0.995605	-1.95
SAG	IRD	12:120765416:C:T	2:234224776:C:T	0.864	5.58515	0.000426257	0	27.2	0.42	1	2.39	-0.8727	0.1605	7.408	1	0.528	0.998702	5.07
SCN2A	ND	12:52528493:G:A	2:166226693:G:A	0.864	5.60129	0.000438596	3.98042e-06	25.7	0.777	0.86	1.295	1.0719	0.9471	10.003	1	0.883	0.999109	5.82
MFN2	IRD	1:212447592:G:A	1:12066641:C:T	0.864	5.61743	0.000845309	0	22.7	0.641	0.02	0.49	0.179	0.704	5.684	1	0.844	0.955177	4.79
EP400	ND	11:131858162:C:T	12:132496111:C:T	0.864	5.63358	0.00229885	3.18246e-05	32	0.904	0.999	2.93	1.0727	0.924	5.882	1	0.382	0.988449	5.18
VPS13B	ND	8:99559810:C:T	8:100287335:C:T	0.864	5.64972	0.0103704	0	26.8	0.394	0.998	2.125	-0.1935	0.4539	5.488	1	0.645	0.99894	5.58
TSC2	ND	20:2085412:G:T	16:2105462:G:T	0.864	5.66586	0.0105664	0	23.2	0.641	0.954	1.905	0.1737	0.6192	9.344	1	0.859	0.996235	4.94
PEX6	IRD	4:126364157:T:G	6:42946059:A:C	0.862	5.682	0.000423012	0	28.1	0.557	0.945	1.955	-0.1123	0.4354	4.549	1	0.755	0.960918	4.57
SEMA4A	IRD	1:94804608:G:A	1:156132761:C:T	0.862	5.69814	0.000423729	1.19286e-05	32	0.551	0.999	3.615	-0.0253	0.4224	7.126	1	0.934	0.999192	5.06
KCNJ13	IRD	12:120200288:G:A	2:233633169:G:A	0.862	5.71429	0.000425894	0	29.8	0.799	0.862	2.63	0.8466	0.8562	9.964	1	0.476	0.999045	5.92
CACNA1H	ND	20:1208414:G:A	16:1260375:G:A	0.862	5.73043	0.00352495	5.0338e-05	25.6	0.952	0.998	3.715	1.0297	0.983	9.686	1	0.29	0.999171	3.75
VPS13B	ND	8:100049950:G:A	8:100791066:G:A	0.86	5.74657	0.000424448	0	27.4	0.796	0.061	2.33	-0.1071	0.4419	9.288	1	0.914	0.997372	5.55
IFT140	IRD	20:1612617:G:A	16:1634367:G:A	0.858	5.76271	0.000845309	0	27.1	0.529	1	2.925	0.0903	0.5374	9.528	1	0.694	0.978742	5.81
ADGRV1	IRD	6:87653005:C:T	5:90086816:C:T	0.858	5.77885	0.000936914	0	24.2	0.281	0.984	2.91	-0.7499	0.2114	5.66	1	0.836	0.998277	5.7
TTC8	IRD	7:150990208:T:C	14:89319366:T:C	0.858	5.795	0.00212224	0	27.8	0.57	0.999	3.1	0.5552	0.7064	7.471	1	0.956	0.996208	5.32
NBAS	IRD	13:93602309:G:T	2:15448471:C:A	0.858	5.81114	0.00832871	0	27.6	0.444	0.998	2.67	-0.3826	0.4164	7.568	1	0.964	0.993921	6.16
MTTP	IRD	5:97981906:C:T	4:100528019:C:T	0.858	5.82728	0.0144888	0	25.3	0.408	0.99	2.985	-0.0999	0.5442	5.866	1	0.539	0.999005	5.51
MYO7A	IRD	14:70209542:A:G	11:76853861:A:G	0.856	5.84342	0.000423012	0	28	0.634	0.277	2.81	-0.3727	0.3546	8.947	1	0.771	0.998897	4.54
VPS13B	ND	8:99753922:G:A	8:100493969:G:A	0.856	5.85956	0.000428816	0	26.5	0.343	0.996	1.975	-0.4833	0.2919	9.202	1	0.782	0.997876	5.08
IMPG2	IRD	2:174899368:G:A	3:100951827:C:T	0.856	5.87571	0.000429923	0	31	0.396	0.999	2.485	-0.7771	0.2162	7.52	1	0.691	0.999201	6.02
ADGRV1	IRD	6:87494071:A:G	5:89933684:A:G	0.856	5.89185	0.00229885	0	26	0.321	0.996	2.71	-0.7749	0.1871	9.098	1	0.654	0.998692	5.46
ADGRV1	IRD	6:87553712:C:T	5:89992940:C:T	0.854	5.90799	0.000424448	0	28.5	0.319	0.999	2.4	-0.8632	0.1824	6.169	1	0.896	0.998527	5.93
CEP164	IRD	14:110408249:G:A	11:117214951:G:A	0.852	5.92413	0.000423012	1.60698e-05	26.9	0.833	0.968	3.045	0.4494	0.6582	5.549	1	0.151	0.99956	4.62
HMCN1	IRD	1:43321544:C:T	1:186057370:C:T	0.852	5.94027	0.000857633	0	27.6	0.413	0.999	1.395	-0.4725	0.3536	6.067	1	0.517	0.998898	5.63
LRP5	IRD	14:6367994:C:T	11:68174120:G:A	0.852	5.95642	0.00229885	0	24.9	0.664	0.331	1.95	0.6956	0.8054	9.738	1	0.5	0.999125	4.11
ADGRA3	IRD	5:21381249:A:G	4:22404331:A:G	0.852	5.97256	0.070765	0	22.9	0.69	0.975	1.765	1.0192	0.9319	3.85	0.097	0.609	0.997983	3.66
TSC1	ND	15:7459059:A:G	9:135787758:T:C	0.85	5.9887	0.000422297	0	26.8	0.627	0.975	2.33	0.691	0.7874	4.938	1	0.391	0.997892	5.77
KMT2C	ND	3:178177937:T:C	7:151891540:T:C	0.85	6.00484	0.000426257	0	28.6	0.322	0.994	2.54	-0.3163	0.3771	7.674	1	0.653	0.99751	5.7
GNPTG	IRD	20:1369503:G:A	16:1411883:G:A	0.85	6.02098	0.00127119	0	28.6	0.572	0.862	1.485	-0.3749	0.4229	9.396	1	0.523	0.998547	5.28
SAG	IRD	12:120769972:G:A	2:234229345:G:A	0.85	6.03713	0.00127443	0	27.7	0.389	0.999	2.68	-0.5461	0.2313	7.544	1	0.636	0.999546	4.46
CDH23	IRD	9:66047713:C:T	10:73485230:G:A	0.85	6.05327	0.0042337	0	23.8	0.606	1	3.045	0.4458	0.6057	9.482	1	0.707	0.999154	5.16
MET	ND	3:142951084:T:C	7:116371846:T:C	0.85	6.06941	0.00518519	0	25.2	0.468	0.998	2.71	-1.0532	0.0852	5.831	1	0.924	0.998429	5.58
DTHD1	IRD	5:35430706:G:A	4:36296562:G:A	0.85	6.08555	0.00666667	0	24.6	0.257	0.991	2.71	-0.7618	0.2058	3.861	1	0.842	0.994581	5.4
CDH3	IRD	20:55927838:A:G	16:68729684:A:G	0.848	6.10169	0.000422654	3.18357e-05	27.6	0.891	0.992	3.205	0.5826	0.706	5.618	1	0.437	0.997756	5.37
SETD5	ND	2:140793830:G:T	3:9489440:G:T	0.848	6.11784	0.000423012	0	31	0.633	0.999	1.7	0.8991	0.8746	9.399	1	0.821	0.998502	5.69
PDE6A	IRD	6:147403073:T:G	5:149277981:T:G	0.848	6.13398	0.00127011	0	22.6	0.56	0.104	2.375	-0.3911	0.346	7.674	1	0.927	0.991696	5.74
EYS	IRD	4:107842579:G:C	6:65612097:C:G	0.848	6.15012	0.00416667	0	24.6	0.635	0.989	3.05	0.8922	0.9009	0.984	0.027	0.626	0.999072	2.66
RPGRIP1L	IRD	20:40815608:T:C	16:53726113:T:C	0.848	6.16626	0.00515464	0	22.6	0.521	0.1	2.485	-0.2273	0.4267	3.363	1	0.789	0.996813	2.02
JAG1	IRD	10:55907473:T:G	20:10620294:A:C	0.848	6.18241	0.00566572	0	24.8	0.499	0.619	2.415	-0.1375	0.4446	6.892	1	0.78	0.987341	5.52
USH2A	IRD	1:73575442:T:C	1:216256919:T:C	0.846	6.19855	0.000437828	0	28.1	0.51	0.617	2.725	-0.078	0.5153	6.807	1	0.414	0.9987	4.39
TSC2	ND	20:2118038:C:T	16:2138318:C:T	0.844	6.21469	0.000424809	3.2076e-05	26.9	0.843	0.996	3.26	0.965	0.8887	1.278	0.614	0.857	0.999055	4.21
RPGRIP1L	IRD	20:40819650:T:C	16:53730136:T:C	0.844	6.23083	0.00114943	0	23.4	0.485	0.585	1.995	-0.4896	0.4035	2.092	1	0.717	0.998199	2.76
TPP1	IRD	14:59324143:C:T	11:6637258:G:A	0.844	6.24697	0.00298126	5.16981e-05	26.1	0.769	0.992	2.9	0.8754	0.8661	4.957	1	0.935	0.999371	5.56
ABCA4	IRD	1:130086888:G:T	1:94543299:C:A	0.844	6.26312	0.0816161	0	22.7	0.535	0.987	2.38	0.2663	0.6235	1.062	0.945	0.312	0.987897	3.24
LRP5	IRD	14:6419222:G:A	11:68125152:C:T	0.842	6.27926	0.000423012	7.97442e-06	26.6	0.799	0.985	3.52	0.9967	0.9022	1.821	0.866	0.599	0.999167	3.56
CACNA2D4	IRD	11:1879007:C:G	12:1910803:C:G	0.842	6.2954	0.000595238	0	21.8	0.486	0.433	2.975	-0.4165	0.3326	2.482	1	0.824	0.939559	4.68
KDM5B	ND	1:60177833:T:C	1:202714991:T:C	0.842	6.31154	0.00114943	0	28.2	0.278	0.998	2.405	-0.4025	0.3136	8.017	1	0.422	0.998921	5.9
NBAS	IRD	13:93439288:G:A	2:15613450:C:T	0.842	6.32768	0.00114943	0	32	0.481	0.994	2.615	-1.0538	0.1123	7.891	1	0.917	0.998912	5.81
GRIP1	ND	11:66023668:G:A	12:66856842:G:A	0.842	6.34383	0.00127443	0	24.3	0.317	0.988	4.405	-0.0183	0.4789	5.85	1	0.887	0.998887	3.33
PEX1	IRD	3:113651110:G:A	7:92122386:C:T	0.842	6.35997	0.00169779	0	24.1	0.558	0.684	2.73	0.8432	0.8448	7.692	1	0.173	0.997537	5.04
NEK2	IRD	1:69172276:A:C	1:211846900:A:C	0.842	6.37611	0.00229885	0	23.6	0.604	1	1.845	-0.3173	0.4397	1.959	1	0.966	0.997851	-2.58
IFT140	IRD	20:1550141:G:C	16:1573921:G:C	0.842	6.39225	0.00340136	0	23.1	0.299	0.994	2.67	-0.7257	0.2282	4.218	1	0.77	0.997125	2.24
ABCA4	IRD	1:130104746:A:G	1:94526206:T:C	0.84	6.40839	0.000619195	0	26.2	0.731	0.992	2.27	0.7572	0.7883	6.228	1	0.734	0.999069	5.63
HMCN1	IRD	1:43272567:A:G	1:186010178:A:G	0.84	6.42454	0.000821018	0	26.2	0.514	0.989	1.32	-0.4089	0.3757	8.572	1	0.542	0.998504	5.52
CDHR1	IRD	9:53851238:C:T	10:85960369:G:A	0.84	6.44068	0.00119904	0	31	0.473	0.923	2.35	-0.3865	0.2678	7.724	1	0.812	0.999355	5.44
CDH23	IRD	9:65978396:G:A	10:73556972:C:T	0.84	6.45682	0.00148148	0	32	0.339	0.988	2.33	-0.246	0.4022	7.786	1	0.755	0.998835	5.87
CNGB3	IRD	8:87051378:T:C	8:87645042:T:C	0.84	6.47296	0.00222222	0	23.6	0.625	0.729	3.115	0.8779	0.9086	5.142	1	0.22	0.998851	2.69
TUBGCP4	IRD	7:19865629:A:G	15:43668372:A:G	0.838	6.4891	0.000423012	0	27.9	0.697	0.927	2.015	-1.1419	0.0781	8.354	1	0.857	0.998024	5.64
ANK2	ND	5:111585647:G:C	4:114209572:G:C	0.838	6.50525	0.000436681	0	24.5	0.544	0.99	0.17	-0.667	0.2811	10.003	1	0.896	0.9772	5.15
CLN3	IRD	20:26990971:G:A	16:28488863:G:A	0.838	6.52139	0.00126904	3.98235e-06	26.1	0.898	1	2.475	1.0658	0.9289	8.241	1	0.394	0.997793	5.16
USH1C	IRD	14:48110510:T:C	11:17548841:A:G	0.838	6.53753	0.00211685	0	25.8	0.642	0.999	1.125	-0.9432	0.1171	8.947	1	0.865	0.998478	5.13
HARS	IRD	6:138058485:C:T	5:140056312:C:T	0.836	6.55367	0.000845309	0	23.1	0.299	0.597	3	-0.2471	0.3335	3.924	0.999	0.79	0.995743	5.64
VPS13B	ND	8:100089075:G:A	8:100829933:G:A	0.836	6.56981	0.00128096	0	32	0.445	0.895	2.075	-0.6987	0.3001	8.988	1	0.916	0.998161	5.73
PEX6	IRD	4:126376319:G:T	6:42934271:C:A	0.836	6.58596	0.00296296	0	23.9	0.667	0.376	2.23	0.9512	0.8703	7.376	1	0.627	0.997192	5.49
ADGRV1	IRD	6:87508272:T:A	5:89947493:T:A	0.836	6.6021	0.00416667	0	27.2	0.289	0.992	3.145	-0.678	0.2057	7.819	1	0.606	0.996328	5.49
ADGRV1	IRD	6:87671569:T:G	5:90106265:T:G	0.836	6.61824	0.00600765	0	25.7	0.442	0.828	3.9	0.2474	0.4309	5.358	0.811	0.719	0.99716	5.58
NBAS	IRD	13:93450459:A:T	2:15601331:T:A	0.834	6.63438	0.000890472	0	32	0.472	0.891	2.6	-0.7689	0.1185	7.644	1	0.888	0.987382	5.48
GUCY2F	IRD	X:106241070:C:G	X:108708626:C:G	0.834	6.65052	0.000942803	0	22.7	0.546	0.928	2.38	-0.2563	0.4855	0.827	0.988	0.619	0.996181	1.33
HMCN1	IRD	1:43321526:A:G	1:186057352:A:G	0.832	6.66667	0.0010699	0	29.6	0.457	0.998	0.74	-0.4051	0.3958	9.191	1	0.594	0.998791	5.63
USH2A	IRD	1:73539723:T:G	1:216221888:T:G	0.83	6.68281	0.000886525	0	27.8	0.369	0.997	3.065	-0.0845	0.4584	6.389	1	0.721	0.99646	6.16
OPA1	IRD	2:4364931:C:A	3:193311188:G:T	0.83	6.69895	0.0194175	0	23	0.622	0.2	0.805	-0.2508	0.4611	0.663	0.932	0.757	0.994702	3.76
EYS	IRD	4:107859206:G:A	6:65596704:C:T	0.83	6.71509	0.130061	0	22.1	0.618	0.891	4.805	0.9453	0.9649	3.991	1	0.711	0.996471	1.98
ADGRV1	IRD	6:87499481:T:A	5:89938824:T:A	0.828	6.73123	0.000430663	0	27.2	0.454	0.979	2.52	-0.8647	0.1472	7.393	1	0.724	0.993875	5
MKS1	IRD	16:38593693:T:A	17:56285915:A:T	0.828	6.74738	0.000508647	0	26.2	0.51	0.988	2.54	0.0115	0.5072	8.526	1	0.3	0.995354	5.58
TNRC6B	ND	10:11246030:G:T	22:40681715:C:A	0.828	6.76352	0.000848176	0	26.1	0.142	0.996	2.5	-0.4352	0.3649	4.769	1	0.725	0.997968	5.54
TLR3	IRD	5:183370403:C:T	4:187004123:C:T	0.828	6.77966	0.00154991	0	22.8	0.408	0.952	2.695	-0.3029	0.3819	1.529	0.789	0.572	0.997141	4.03
IFT140	IRD	20:1616610:T:G	16:1637971:T:G	0.826	6.7958	0.000423012	0	20.4	0.491	0.265	2.555	-0.3397	0.3456	2.826	1	0.822	0.985945	5.32
CSPP1	IRD	8:67767329:T:A	8:68030559:T:A	0.826	6.81195	0.000424088	0	25.7	0.234	0.998	2.32	-0.8124	0.1824	3.78	1	0.477	0.991044	4.24
HMCN1	IRD	1:43339954:C:T	1:186076026:C:T	0.826	6.82809	0.000459559	0	32	0.317	0.997	1.24	-0.3239	0.377	5.508	1	0.479	0.998846	5.38
MKKS	IRD	10:56138362:G:C	20:10393523:C:G	0.826	6.84423	0.000711238	0	23	0.289	0.695	2.62	-0.3772	0.4107	2.257	0.976	0.262	0.996135	4.68
ADGRV1	IRD	6:87650165:G:A	5:90083996:G:A	0.826	6.86037	0.00128535	0	23.9	0.318	0.995	2.585	-0.9942	0.1541	4.496	1	0.878	0.996552	5.1
MYO7A	IRD	14:70245777:G:T	11:76891430:G:T	0.826	6.87651	0.0021097	0	26.3	0.638	0.057	2.17	-0.1856	0.4672	9.468	1	0.84	0.997349	5.31
TTPA	IRD	8:63661607:C:T	8:63985530:C:T	0.824	6.89266	0.000844595	0	29.1	0.688	1	2.665	0.7318	0.835	7.227	1	0.328	0.999299	5.8
NBAS	IRD	13:93529371:T:A	2:15514759:A:T	0.822	6.9088	0.000442087	0	28.7	0.103	0.999	2.695	-0.2673	0.3962	4.392	1	0.777	0.993117	5.73
USH2A	IRD	1:73694931:G:C	1:216372984:G:C	0.822	6.92494	0.000851064	0	23.9	0.538	1	3.45	0.5662	0.7124	6.107	1	0.259	0.992522	5.87
VPS13B	ND	8:99794248:G:A	8:100533169:G:A	0.822	6.94108	0.00114943	0	26.7	0.403	1	2.24	-0.347	0.4163	8.714	1	0.819	0.994727	5.65
ABCC6	IRD	20:15721460:C:T	16:16244481:C:T	0.822	6.95722	0.00126743	0	24.8	0.623	0.999	2.43	0.1814	0.5314	7.776	1	0.374	0.998599	4.38
TRIM32	IRD	15:26125856:C:T	9:119460445:G:A	0.82	6.97337	0.000423012	0	24.7	0.332	0.992	1.75	-0.4527	0.3633	9.543	1	0.836	0.998482	5.36
TREX1	IRD	2:104521119:G:T	3:48508575:G:T	0.82	6.98951	0.000423012	0	25.7	0.636	0.597	2.685	0.6096	0.8096	1.747	0.982	0.326	0.960264	4.12
CFB	IRD	4:137548198:C:T	6:31915587:G:A	0.82	7.00565	0.00127334	0	24.9	0.549	0.943	1.935	-0.4288	0.4046	3.689	1	0.845	0.999239	5.21
MKKS	IRD	10:56143594:C:G	20:10388292:G:C	0.818	7.02179	0.000424088	0	25.7	0.546	0.956	2.965	0.2604	0.614	5.074	1	0.651	0.997276	6.04
BBS9	IRD	3:81724143:G:A	7:33384230:C:T	0.818	7.03793	0.000451264	0	25.2	0.376	0.502	2.34	-0.2932	0.3442	4.464	1	0.733	0.9984	5.02
WFS1	IRD	5:6679805:C:T	4:6288864:G:A	0.818	7.05408	0.000472144	0	22.9	0.525	0.305	2.585	0.6185	0.7095	4.793	1	0.404	0.99892	3.84
TSC2	ND	20:2102220:C:G	16:2122324:C:G	0.816	7.07022	0.000845309	0	19.48	0.568	0.678	1.445	0.2123	0.6809	3.845	0.897	0.701	0.993294	4.21
PHYH	IRD	9:14434411:G:A	10:13330382:G:A	0.816	7.08636	0.000846024	0	22.4	0.532	0.703	2.74	0.4065	0.7365	3.327	1	0.085	0.993973	1.36
TMEM237	IRD	12:88935303:A:T	2:202492130:A:T	0.816	7.1025	0.00114943	0	23.7	0.302	0.987	2.42	-0.7073	0.2614	1.372	0.996	0.528	0.99752	1.79
PEX6	IRD	4:126377770:C:T	6:42932817:G:A	0.816	7.11864	0.00208333	1.98825e-05	32	0.824	0.893	3.92	1.0326	0.9146	1.984	1	0.827	0.999349	5.75
RP1	IRD	8:55229835:C:A	8:55533977:C:A	0.816	7.13479	0.00211685	0	15.9	0.49	0.371	2.685	-0.0711	0.5887	-0.09	0	0.727	0.99223	5.14
BEST1	IRD	14:12165844:T:G	11:61727511:A:C	0.816	7.15093	0.00278638	0	22.9	0.615	0.16	1.7	0.7092	0.8101	6.154	1	0.461	0.981807	5.02
HOXA1	ND	3:88010460:C:T	7:27134276:G:A	0.814	7.16707	0.000423012	0	28.3	0.769	0.998	0.88	1.0408	0.913	8.113	1	0.726	0.999229	5.31
BBS12	IRD	5:120575975:C:A	4:123664390:C:A	0.814	7.18321	0.000423729	0	24	0.466	0.972	2.625	-0.3171	0.5486	0.818	0.077	0.779	0.996852	4.74
TMEM67	IRD	8:94112642:A:C	8:94798517:A:C	0.814	7.19935	0.000429923	0	25.8	0.642	0.965	2.455	0.6169	0.8556	8.01	1	0.555	0.994826	4.53
PDE6A	IRD	6:147412347:A:G	5:149286895:A:G	0.814	7.2155	0.000477099	0	23.2	0.478	0.987	1.825	-0.4494	0.3659	9.098	1	0.834	0.997432	5.55
ADGRA3	IRD	5:21392032:T:A	4:22414849:T:A	0.814	7.23164	0.000619579	0	22.3	0.569	0.665	1.565	-0.0176	0.5514	7.401	1	0.869	0.929987	5.6
AHI1	IRD	4:39076853:C:T	6:135776961:C:T	0.814	7.24778	0.00128535	0	29.5	0.322	0.998	2.09	-0.5715	0.2714	7.563	1	0.869	0.999164	5.7
ABCC6	IRD	20:15769420:T:G	16:16291907:T:G	0.814	7.26392	0.00677507	0	21.9	0.579	0.203	2.48	0.1906	0.6637	3.422	1	0.284	0.981192	3.01
CDH3	IRD	20:55916899:G:A	16:68721471:G:A	0.812	7.28006	0.000422297	1.19289e-05	28.3	0.654	0.985	3.36	0.3556	0.5754	9.11	1	0.303	0.999213	5.29
RHO	IRD	2:146947466:G:A	3:129251433:C:T	0.812	7.29621	0.000845309	1.19329e-05	29.8	0.56	0.999	4.275	0.0513	0.3966	6.006	1	0.923	0.999429	5.51
KMT2C	ND	3:178164971:T:C	7:151878613:T:C	0.812	7.31235	0.00114943	0	18.4	0.558	0.084	2.615	-0.0402	0.5811	1.576	0.998	0.703	0.988446	4.21
TMEM67	IRD	8:94121737:A:G	8:94807680:A:G	0.812	7.32849	0.00136612	1.19327e-05	24.3	0.802	0.832	2.81	1.0525	0.9237	6.927	1	0.191	0.998633	5.56
ERCC6	IRD	9:47887023:T:C	10:50714038:A:G	0.812	7.34463	0.0127856	0	26.6	0.566	0.988	2.635	0.077	0.5995	6.54	1	0.695	0.99902	5.89
PDZD7	IRD	9:101497697:G:A	10:102781643:G:A	0.812	7.36077	0.0457638	0	28.3	0.414	0.952	2.34	-0.9959	0.1324	9.216	1	0.959	0.99914	5.36
NRXN2	ND	14:9892688:G:A	11:64418919:C:T	0.81	7.37692	0.000845309	0	24.4	0.679	0.86	1.04	0.0343	0.4864	6.112	1	0.684	0.999143	4.12
CDH23	IRD	9:65969635:C:T	10:73565728:G:A	0.81	7.39306	0.000846024	0	26.3	0.57	1	2.25	-0.0581	0.4557	9.875	1	0.12	0.999018	5.27
VCAN	IRD	6:80304747:C:A	5:82808002:C:A	0.81	7.4092	0.000856898	0	24	0.334	1	2.71	-0.8649	0.1593	3.326	0.996	0.667	0.99609	5.49
TYR	IRD	14:82311436:C:G	11:88911889:C:G	0.81	7.42534	0.0193152	0	19.08	0.565	0.533	1.63	0.9577	0.935	-0.062	0.757	0.446	0.985151	2.17
EYS	IRD	4:107697367:C:G	6:65767578:G:C	0.81	7.44149	0.0207424	0	21.9	0.614	0.977	3.38	0.6931	0.8604	2.428	1	0.612	0.995785	1.66
BEST1	IRD	14:12165961:G:C	11:61727394:C:G	0.808	7.45763	0.000844595	0	21.6	0.57	0.124	2.08	0.5882	0.7867	3.384	1	0.206	0.986216	5.02
KMT2C	ND	3:178209480:C:A	7:151917724:C:A	0.808	7.47377	0.00115207	0	25.8	0.553	0.758	2.455	0.6658	0.7454	5.589	1	0.613	0.993207	4.44
NPHP4	IRD	1:218630874:C:T	1:5967278:G:A	0.808	7.48991	0.00570342	0	25.4	0.513	0.997	2.76	0.6468	0.8049	7.008	1	0.556	0.996182	5.5
LRP1B	IRD	12:28101848:G:C	2:141739795:G:C	0.806	7.50605	0.0004329	0	23	0.766	0.997	1.085	0.9749	0.9162	8.024	1	0.279	0.996709	5.43
LRP1B	IRD	12:27991776:C:T	2:141625255:C:T	0.806	7.5222	0.00126904	3.98251e-06	28.9	0.803	0.83	2.785	0.8723	0.878	7.852	1	0.353	0.998982	5.42
ARL13B	IRD	2:181807632:C:A	3:93754250:G:T	0.806	7.53834	0.0042337	0	23.2	0.422	0.794	2.35	-0.4952	0.3682	-0.119	0.885	0.606	0.998554	0.299
PDCD2	IRD	4:73386:C:T	6:170892250:G:A	0.804	7.55448	0.000423729	0	23.4	0.468	0.396	2.25	-0.5602	0.2724	3.517	1	0.564	0.997559	4.65
KMT2E	ND	3:131400922:G:A	7:104748086:G:A	0.804	7.57062	0.000426621	0	22.8	0.503	0.327	1.59	0.2055	0.6241	1.753	0.987	0.825	0.997562	4.17
GRIP1	ND	11:65915127:G:A	12:66747253:G:A	0.804	7.58676	0.000870322	1.60503e-05	32	0.49	1	3.435	-0.0829	0.4244	3.09	1	0.962	0.999108	5.34
RPE65	IRD	1:155976414:C:T	1:68914318:G:A	0.804	7.60291	0.000907441	0	24.6	0.607	0.63	3.085	0.7802	0.8575	7.723	1	0.514	0.997987	5.33
ADGRV1	IRD	6:87532877:C:G	5:89969976:C:G	0.804	7.61905	0.00416667	0	25.2	0.343	0.999	2.555	-0.7828	0.191	7.552	1	0.569	0.996092	5.07
TTPA	IRD	8:63654563:G:T	8:63978518:G:T	0.804	7.63519	0.0499186	0	26.6	0.634	0.739	2.685	0.3179	0.5978	7.009	1	0.441	0.995227	5.54
TSC2	ND	20:2094108:G:A	16:2114375:G:A	0.802	7.65133	0.000423012	0	28.1	0.507	0.956	1.845	-0.1274	0.4556	9.916	1	0.927	0.999302	5.57
ACBD5	IRD	9:28103190:T:G	10:27512313:T:G	0.802	7.66747	0.00084674	0	25.2	0.23	0.998	2.485	-0.6838	0.2259	1.778	1	0.669	0.998528	4.61
GRM6	IRD	6:176379251:C:T	5:178410027:C:T	0.802	7.68362	0.00243902	0	18.82	0.563	0.168	2.515	-0.0558	0.5595	6.062	1	0.594	0.997253	5.18
USH2A	IRD	1:73280581:C:T	1:215963507:C:T	0.8	7.69976	0.0311991	0	28.8	0.374	0.78	2.83	-0.5509	0.2536	7.376	1	0.758	0.997424	5.76
SLC24A1	IRD	7:42178683:T:G	15:65918090:T:G	0.798	7.7159	0.000423012	0	23.2	0.377	0.997	1.91	-0.5869	0.3079	1.741	0.911	0.65	0.996465	-0.574
VCAN	IRD	6:80282656:G:C	5:82785947:G:C	0.798	7.73204	0.000423012	0	23.6	0.313	0.999	1.295	-0.6476	0.3001	7.677	1	0.847	0.997627	5.09
C3	IRD	19:6626728:C:T	19:6709769:C:T	0.798	7.74818	0.000423012	3.97662e-06	24.2	0.361	0.984	3.56	0.1097	0.4645	2.174	0.956	0.628	0.999021	2.69
CTNNA1	IRD	6:136215726:C:T	5:138145823:C:T	0.798	7.76433	0.000423729	3.97624e-06	26.3	0.478	0.966	2.475	-0.5873	0.2837	7.905	1	0.419	0.998543	5.47
ANK2	ND	5:111627169:C:T	4:114251484:C:T	0.798	7.78047	0.000430293	0	27.1	0.096	0.992	2.505	-0.7171	0.2934	6.168	1	0.836	0.999204	5.93
EYS	IRD	4:108178935:C:T	6:65301324:G:A	0.798	7.79661	0.000437828	0	25	0.443	0.923	0.55	-0.1641	0.3796	1.452	1	0.365	0.997663	4.02
TEAD1	IRD	14:52739915:C:T	11:12902577:G:A	0.798	7.81275	0.00639464	0	28.7	0.422	0.96	3.005	-0.5102	0.2555	10.003	1	0.46	0.99748	5.53
USH1C	IRD	14:48110563:G:A	11:17548788:C:T	0.798	7.82889	0.0157523	0	28.3	0.333	0.999	2.225	-0.7089	0.2094	7.568	1	0.872	0.998896	5.12
USH2A	IRD	1:73172449:A:C	1:215853657:A:C	0.796	7.84504	0.000433276	3.98467e-05	23.3	0.72	0.761	3.725	0.3333	0.6569	7.75	1	0.464	0.992517	5.25
CTNND2	ND	6:11544269:C:T	5:11565125:C:T	0.796	7.86118	0.000571429	0	26.1	0.649	0.313	2.38	0.4851	0.6616	7.868	1	0.576	0.999592	5.77
IFT140	IRD	20:1550068:G:A	16:1573848:G:A	0.796	7.87732	0.00338409	8.01205e-06	27.7	0.587	0.993	3.485	-0.0345	0.4413	8.053	1	0.937	0.999181	5.71
EYS	IRD	4:108982879:T:C	6:64488058:A:G	0.794	7.89346	0.000434028	0	23	0.273	0.663	2.835	-0.5127	0.2759	4.579	0.962	0.693	0.996805	4.01
ARL13B	IRD	2:181806301:T:G	3:93755563:A:C	0.792	7.9096	0.00380228	0	23.9	0.189	0.997	2.42	-0.3218	0.4101	0.93	0.992	0.475	0.997994	0.819
COL9A1	IRD	4:102539510:A:T	6:71004126:T:A	0.79	7.92575	0.00126904	0	26.3	0.465	0.998	3.04	-1.1637	0.0294	7.464	1	0.712	0.992706	5.58
COL9A1	IRD	4:102592595:C:T	6:70951713:G:A	0.79	7.94189	0.00277316	0	27.9	0.732	0.91	2.24	0.9984	0.916	6.137	1	0.624	0.99727	5.65
ABCA4	IRD	1:130122469:C:G	1:94509004:G:C	0.79	7.95803	0.0357341	0	23.2	0.602	0.059	0.535	-0.5158	0.3173	2.49	1	0.807	0.996155	3.74
TBR1	ND	12:48453201:T:G	2:162272970:T:G	0.788	7.97417	0.000422297	0	23.9	0.59	0.04	1.935	0.0814	0.5527	7.271	1	0.676	0.976722	4.94
DMD	IRD	X:32412001:T:C	X:32490349:T:C	0.788	7.99031	0.00114943	0	23.7	0.268	0.99	2.395	-0.7135	0.2142	5.664	1	0.709	0.998271	5.2
TSC2	ND	20:2116103:G:A	16:2136368:G:A	0.788	8.00646	0.00212044	0	32	0.638	0.998	1.845	0.6096	0.8364	8.059	1	0.416	0.999244	4.36
NPHP3	IRD	2:34950258:C:A	3:132403481:C:A	0.788	8.0226	0.0027881	0	25.8	0.706	0.954	1.76	0.97	0.8984	4.085	1	0.656	0.990132	5.8
APOB	IRD	13:87966635:A:C	2:21237446:T:G	0.788	8.03874	0.00409836	0	23.3	0.286	0.853	2.765	-0.9552	0.0105	3.872	1	0.859	0.976672	4.47
DHX38	IRD	20:59412183:C:T	16:72134345:G:A	0.786	8.05488	0.000422654	0	23.7	0.571	0.008	2.42	-0.0921	0.551	9.502	1	0.697	0.997778	5.24
MTTP	IRD	5:97997238:A:C	4:100543848:A:C	0.786	8.07103	0.000848176	0	22.9	0.328	0.651	2.625	-0.5519	0.2987	4.674	1	0.727	0.997617	3.82
PEX2	IRD	8:77472960:C:A	8:77895950:C:A	0.786	8.08717	0.00135722	0	23.6	0.544	0.788	2.36	0.267	0.6552	0.375	0.982	0.254	0.998725	4.31
EYS	IRD	4:107936553:G:A	6:65532644:C:T	0.786	8.10331	0.037596	0	23.6	0.57	0.943	1.54	0.6928	0.8323	2.727	0.985	0.277	0.99695	4.82
IFT140	IRD	20:1608398:C:A	16:1630770:C:A	0.784	8.11945	0.000619963	0	32	0.347	0.948	2.905	-0.3199	0.416	6.79	1	0.764	0.998606	5.42
TCF3	ND	19:1426884:C:T	19:1625595:C:T	0.784	8.13559	0.000648508	0	24.3	0.216	0.994	2.74	0.0437	0.4671	3.978	1	0.401	0.995789	4.52
MYO9B	ND	19:16688535:G:T	19:17303796:G:T	0.784	8.15174	0.000951173	0	23.9	0.373	0.657	2.98	-0.0281	0.3984	4.845	0.998	0.628	0.997611	3.83
NRXN2	ND	14:9895257:G:A	11:64416345:C:T	0.784	8.16788	0.00208333	0	25.2	0.504	0.211	1.935	0.0082	0.4745	4.962	1	0.334	0.99689	4.31
NPHP4	IRD	1:218630898:C:A	1:5967254:G:T	0.784	8.18402	0.00245098	0	23.9	0.581	0.884	2.655	0.6271	0.7454	5.979	1	0.427	0.987392	5.5
HMCN1	IRD	1:43222210:G:C	1:185970798:G:C	0.784	8.20016	0.00444444	0	29	0.628	0.882	2.74	0.3013	0.6678	9.209	1	0.488	0.994993	5.72
DIP2A	ND	3:216260:C:T	21:47987468:G:A	0.782	8.2163	0.00042337	3.19405e-05	32	0.73	0.999	3.535	-0.5761	0.2064	9.858	1	0.942	0.999578	5.56
VCAN	IRD	6:80333396:C:T	5:82836738:C:T	0.782	8.23245	0.00042735	0	22.7	0.168	0.999	2.645	-0.514	0.2808	2.622	1	0.527	0.996934	5.04
HMCN1	IRD	1:43198171:C:T	1:185946943:C:T	0.782	8.24859	0.000431779	0	28.1	0.35	0.999	1.515	-0.8302	0.2643	5.353	1	0.729	0.99886	5.89
WDFY3	ND	5:48924531:C:T	4:85626639:G:A	0.782	8.26473	0.000874891	1.59208e-05	29.8	0.728	0.94	3.72	0.6214	0.7422	9.889	1	0.378	0.999138	5.64
CDH23	IRD	9:66070798:G:A	10:73461905:C:T	0.782	8.28087	0.00759219	2.80958e-05	29.1	0.55	0.995	3.165	0.2787	0.5614	1.577	1	0.917	0.999282	5.56
CEP250	IRD	10:70721809:A:G	20:34091371:A:G	0.78	8.29701	0.000422297	0	27	0.204	0.999	2.695	-0.4036	0.312	3.265	0.999	0.611	0.998846	4.66
PEX5	IRD	11:7418417:G:A	12:7356083:G:A	0.78	8.31316	0.000422654	0	23.2	0.566	0.995	1.285	0.2761	0.6998	9.619	1	0.797	0.998376	4.74
RD3	IRD	1:68967524:G:C	1:211654536:G:C	0.78	8.3293	0.00338409	0	24.2	0.262	0.974	2.455	-0.9419	0.1265	4.148	1	0.897	0.997674	4.94
PROM1	IRD	5:14985331:A:T	4:15987426:A:T	0.78	8.34544	0.00396825	0	23.3	0.578	0.975	2.095	-0.4487	0.2982	8.321	1	0.888	0.939397	5.31
PEX10	IRD	1:222000905:A:T	1:2338309:T:A	0.78	8.36158	0.0206298	0	24.1	0.607	0.412	2.28	-0.0731	0.5267	3.707	1	0.484	0.985965	4.89
PEX2	IRD	8:77473156:G:T	8:77896146:G:T	0.78	8.37772	0.0306898	0	22.4	0.484	0.58	2.545	-0.2801	0.5487	3.903	0.994	0.153	0.985212	3.21
PCARE	IRD	13:79870985:G:A	2:29296533:C:T	0.778	8.39387	0.000424088	0	29.7	0.404	0.984	2.22	-0.7747	0.1984	5.956	1	0.828	0.999373	5.52
DMD	IRD	X:31063395:G:T	X:31187665:G:T	0.778	8.41001	0.00114943	0	25.1	0.533	0.947	2.485	0.6398	0.7884	10.003	1	0.324	0.992857	3.46
COL11A1	IRD	1:121300200:C:T	1:103377729:G:A	0.778	8.42615	0.00127877	0	25.7	0.683	0.979	1.595	1.0505	0.9274	9.291	1	0.444	0.997384	5.42
SETDB1	ND	1:100177972:T:C	1:150923278:A:G	0.778	8.44229	0.00625	0	28	0.739	0.946	0	1.1228	0.9486	7.49	1	0.567	0.998998	5.66
VPS13B	ND	8:99849441:G:A	8:100587909:G:A	0.778	8.45843	0.01441	0	25.3	0.282	0.987	2.015	-0.7276	0.3067	8.833	1	0.544	0.991212	5.74
GPR179	IRD	16:49377351:C:T	17:36485728:C:T	0.778	8.47458	0.0303688	0	23	0.266	0.986	2.585	-0.7095	0.2917	2.746	0.978	0.476	0.998712	4.41
PLA2G5	IRD	1:204648046:C:T	1:20412587:G:A	0.778	8.49072	0.364313	0	26	0.204	0.997	3.73	-0.4201	0.2452	2.451	0.74	0.52	0.998928	5.25
ATOH7	IRD	9:69689596:A:T	10:69991094:T:A	0.776	8.50686	0.000423012	0	29.1	0.658	0.878	1.04	0.6964	0.8922	4.359	1	0.663	0.990899	3.61
ADGRV1	IRD	6:87568039:G:C	5:90007089:G:C	0.776	8.523	0.000431779	0	24.5	0.116	0.977	2.43	-0.4824	0.3314	4.399	1	0.788	0.997341	5.2
CNTNAP2	ND	3:173167695:T:C	7:146471386:T:C	0.776	8.53914	0.128883	0	20.9	0.532	0.567	1.255	0.2792	0.6532	3.292	1	0.364	0.985833	4.59
CTNND2	ND	6:11132040:G:A	5:11159710:G:A	0.774	8.55529	0.00042517	4.41494e-05	32	0.888	0.993	1.995	0.3465	0.6514	5.39	1	0.913	0.999476	5.27
DMD	IRD	X:31103250:C:T	X:31222190:C:T	0.774	8.57143	0.00043592	1.63821e-05	28.1	0.784	0.554	2.75	0.3589	0.5953	7.905	1	0.825	0.999148	4.47
AIPL1	IRD	16:6191545:C:T	17:6329977:C:T	0.772	8.58757	0.000423012	0	28.3	0.454	0.334	2.71	-0.2099	0.4842	4.61	1	0.599	0.9983	4.11
USH1G	IRD	16:71241970:G:A	17:72915760:G:A	0.772	8.60371	0.000928793	0	26.8	0.608	0.979	1.065	0.0075	0.4803	8.107	1	0.736	0.999067	4.53
CNGA3	IRD	13:2173253:G:A	2:99013570:G:A	0.772	8.61985	0.00222222	2.39082e-05	26.6	0.721	0.775	3.595	1.0938	0.9535	2.959	0.997	0.529	0.999255	5.42
EYS	IRD	4:107401414:G:T	6:66063411:C:A	0.77	8.636	0.00171233	0	20.2	0.283	0.634	1.545	-0.7479	0.2631	0.081	0.001	0.214	0.985085	2.01
HMCN1	IRD	1:43284855:C:T	1:186022126:C:T	0.77	8.65214	0.0017301	0	24.6	0.351	0.998	1.605	-0.3635	0.39	3.409	0.997	0.196	0.998873	4.32
NBAS	IRD	13:93736318:C:A	2:15307398:G:T	0.77	8.66828	0.00977891	0	24.2	0.087	0.995	2.67	-0.407	0.3738	3.52	0.984	0.945	0.998136	5.46
RPGRIP1L	IRD	20:40815701:G:A	16:53726206:G:A	0.77	8.68442	0.0152934	0	29	0.425	0.992	2.42	0.1431	0.5662	4.322	1	0.619	0.99893	5.83
RGS9	IRD	16:61561127:A:G	17:63159189:A:G	0.768	8.70056	0.000423729	0	25.4	0.403	0.817	2.74	-0.5557	0.2556	7	1	0.799	0.962718	5.21
NPHP4	IRD	1:218659426:G:A	1:5940204:C:T	0.768	8.71671	0.000424448	0	26.6	0.421	0.996	2.83	0.7601	0.8003	4.407	1	0.495	0.998895	5.21
PCDH15	IRD	9:83935799:G:A	10:55839104:C:T	0.768	8.73285	0.00042735	0	28.3	0.389	0.999	2.615	0.3241	0.5934	5.752	1	0.829	0.998241	5.74
WDPCP	IRD	13:45381788:C:G	2:63631651:G:C	0.768	8.74899	0.000431406	0	23.9	0.225	0.172	2.255	-0.7416	0.2044	1.128	1	0.794	0.996842	2.54
GUCY2D	IRD	16:7808845:C:G	17:7919807:C:G	0.768	8.76513	0.000449236	0	24.4	0.529	0.424	2.33	0.0415	0.5101	-0.181	0	0.504	0.99826	1.86
CACNA1H	ND	20:1192649:G:A	16:1245462:G:A	0.768	8.78128	0.00081389	0	25	0.696	0.998	0.475	1.0415	0.9077	9.761	1	0.493	0.998805	3.69
CDH23	IRD	9:66043022:C:T	10:73490232:G:A	0.768	8.79742	0.000846024	0	23	0.277	0.952	3.215	-0.0739	0.4526	3.282	1	0.657	0.998236	3.38
SLCO1B3	ND	11:22404636:C:T	12:21175843:C:T	0.768	8.81356	0.000848176	3.18512e-05	24.6	0.696	0.977	3.1	0.4478	0.6551	5.389	1	0.821	0.998404	2.54
TMEM67	IRD	8:94141553:A:G	8:94827550:A:G	0.768	8.8297	0.00127768	0	24	0.57	0.266	2.615	0.7037	0.8286	5.583	1	0.488	0.98281	5.76
TUB	IRD	14:57581547:C:G	11:8122391:G:C	0.768	8.84584	0.00338696	0	24.2	0.525	0.012	1.355	0.2409	0.7331	3.331	1	0.832	0.989575	4.27
CLRN1	IRD	2:53144230:C:G	3:150690345:C:G	0.768	8.86199	0.0431793	0	28.1	0.5	0.964	2.095	-0.1162	0.4832	7.402	1	0.748	0.999375	5.35
ABCA4	IRD	1:130110569:G:A	1:94520703:C:T	0.766	8.87813	0.00042337	0	22.2	0.507	0.155	1.985	-0.5659	0.2982	3.195	0.991	0.487	0.997573	4.5
MTTP	IRD	5:97981796:T:C	4:100527909:T:C	0.766	8.89427	0.00114943	0	26.6	0.286	0.862	2.6	-0.6816	0.2457	7.848	1	0.798	0.998735	5.51
ABCC6	IRD	20:15743403:C:T	16:16267161:C:T	0.766	8.91041	0.00135501	0	22.9	0.499	0.632	2.195	0.6308	0.7486	3.752	0.161	0.027	0.997085	4.54
NRL	IRD	7:86166673:G:C	14:24552048:G:C	0.766	8.92655	0.00278638	0	22.4	0.59	0.162	2.05	0.9833	0.9194	5.53	1	0.453	0.974251	4.29
ABCA4	IRD	1:130145093:A:G	1:94486862:T:C	0.766	8.9427	0.00386598	0	24.1	0.556	0.345	2.205	0.0741	0.5516	4.107	1	0.513	0.996831	5.23
LCA5	IRD	4:93553239:G:A	6:80222996:C:T	0.766	8.95884	0.00542888	7.96381e-06	29.5	0.64	0.998	2.805	0.4608	0.7118	4.66	1	0.939	0.999622	6.07
KDM6B	ND	16:7644666:G:A	17:7755522:G:A	0.764	8.97498	0.000423012	0	24.4	0.18	0.687	1.525	-0.1944	0.3416	0.888	0.005	0.391	0.997063	4.56
ADGRV1	IRD	6:87514838:T:C	5:89954088:T:C	0.764	8.99112	0.000884173	0	25	0.423	1	1.905	-1.0058	0.1379	7.76	1	0.817	0.998436	5.75
CDH3	IRD	20:55927967:A:G	16:68729813:A:G	0.764	9.00726	0.00126689	0	24.9	0.563	0.968	1.895	-0.0231	0.4766	2.447	1	0.104	0.998351	5.13
CFB	IRD	4:137549557:A:G	6:31914230:T:C	0.764	9.02341	0.00247831	0	25.6	0.397	0.825	2.865	-0.2019	0.4421	1.896	1	0.48	0.998732	3.93
CDH23	IRD	9:66065945:T:C	10:73466780:A:G	0.764	9.03955	0.00380711	0	25.2	0.493	0.817	2.305	-0.1013	0.4301	9.29	1	0.361	0.998747	5.28
CYP4V2	IRD	5:183478254:C:T	4:187120196:C:T	0.764	9.05569	0.00542888	0	22.9	0.353	0.173	1.66	-0.8633	0.2067	3.73	0.998	0.874	0.997559	4.81
NYX	IRD	X:41347302:C:T	X:41332869:C:T	0.764	9.07183	0.036802	0	23.9	0.491	0.971	1.61	0.8021	0.8654	2.013	0.761	0.325	0.997873	1.97
GPR179	IRD	16:49390752:T:C	17:36499035:T:C	0.762	9.08797	0.000423012	0	24.8	0.145	0.976	2.95	-0.2548	0.3375	3.422	1	0.253	0.998918	4.95
RANBP17	ND	6:168310823:C:T	5:170345765:C:T	0.762	9.10412	0.000430293	8.16687e-06	29.1	0.536	0.995	3.455	0.0269	0.399	3.911	1	0.742	0.9992	4.87
RPGRIP1L	IRD	20:40745206:G:A	16:53652987:G:A	0.762	9.12026	0.00130662	0	24.6	0.548	0.981	2.795	0.7722	0.827	7.572	1	0.686	0.998242	5.83
ANK2	ND	5:111532170:T:C	4:114158318:T:C	0.762	9.1364	0.0047619	0	24.5	0.37	0.992	0.83	-0.2814	0.3921	8.017	1	0.398	0.998297	4.38
EP400	ND	11:131878647:C:A	12:132516524:C:A	0.76	9.15254	0.00042337	0	25.6	0.647	0.716	1.5	0.5928	0.7122	4.883	1	0.097	0.955947	5
CEP290	IRD	11:87793437:A:C	12:88523596:A:C	0.76	9.16868	0.000932836	0	22.6	0.193	0.998	2.515	-0.5892	0.3084	1.003	0.931	0.306	0.996644	0.253
CYP4V2	IRD	5:183483394:A:T	4:187126428:A:T	0.76	9.18483	0.00155376	0	22.4	0.395	0.364	3.175	-0.1318	0.5924	0.112	0.917	0.137	0.998042	0.25
CACNA1H	ND	20:1208458:G:A	16:1260419:G:A	0.76	9.20097	0.00189908	8.18786e-06	26.8	0.727	0.981	3.18	1.1251	0.9425	5.686	1	0.227	0.998802	3.77
FZD4	IRD	14:80158368:C:T	11:86663125:C:T	0.76	9.21711	0.0105691	0	26.1	0.578	0.989	2.285	0.5711	0.7315	4.114	0.999	0.324	0.998987	4.64
ADAM9	IRD	8:39653984:C:T	8:39027449:C:T	0.758	9.23325	0.000444444	0	22.4	0.257	0.573	2.515	-0.5143	0.3531	2.612	0.117	0.28	0.994147	4.93
CSPP1	IRD	8:67806504:G:A	8:68070823:G:A	0.758	9.24939	0.000447227	0	27.6	0.2	0.996	1.955	-0.468	0.298	6.039	1	0.629	0.999125	5.04
CDH23	IRD	9:65959938:G:C	10:73574828:C:G	0.758	9.26554	0.000619579	0	18.46	0.574	0.475	1.04	-0.0795	0.5426	-1.461	0.001	0.429	0.975891	-2.94
PCDH15	IRD	9:83863761:G:T	10:55912935:C:A	0.758	9.28168	0.00155183	0	23.7	0.345	1	1.135	-0.7994	0.2156	3.55	1	0.891	0.996016	4.93
BBS7	IRD	5:119685870:T:G	4:122768586:T:G	0.758	9.29782	0.0015528	0	23.3	0.544	0.167	2.48	0.6684	0.7921	6.841	1	0.505	0.991342	5.77
COL9A1	IRD	4:102618141:G:T	6:70926628:C:A	0.758	9.31396	0.00275786	0	25	0.547	0.813	1.61	0.6326	0.8076	0.921	0.913	0.613	0.992102	5
ANK2	ND	5:111544828:G:T	4:114170995:G:T	0.758	9.3301	0.00837054	0	27.4	0.538	1	2.585	0.3205	0.6359	10.003	1	0.859	0.997948	5.81
RPGRIP1L	IRD	20:40745215:G:A	16:53652996:G:A	0.756	9.34625	0.000434783	3.97643e-06	24	0.555	0.992	2.805	0.5042	0.7227	5.835	1	0.924	0.997958	5.83
MPV17	IRD	13:81640143:A:G	2:27534788:T:C	0.756	9.36239	0.00299401	8.00173e-06	26.3	0.783	0.791	2.57	0.3299	0.6829	3.091	1	0.498	0.995869	4.68
PCDH15	IRD	9:83654857:C:G	10:56138654:G:C	0.756	9.37853	0.0675163	0	24.3	0.406	0.999	1.04	-0.2189	0.4148	8.111	1	0.403	0.992119	4.26
RGS9	IRD	16:61626495:C:G	17:63221514:C:G	0.754	9.39467	0.00042337	0	25.8	0.209	0.997	1.995	-0.6743	0.218	4.395	0.974	0.814	0.99842	4.76
PEX12	IRD	16:31922250:A:G	17:33904561:A:G	0.754	9.41082	0.000423729	8.03652e-06	24.9	0.789	0.716	1.915	0.0133	0.5765	8.457	1	0.958	0.998118	5.63
KCNJ13	IRD	12:120200121:G:A	2:233633002:G:A	0.754	9.42696	0.000851789	0	21.8	0.519	0.132	2.09	0.5017	0.772	1.545	1	0.174	0.959271	2.72
C2	IRD	4:137567640:G:A	6:31896533:C:T	0.754	9.4431	0.00106308	0	25	0.309	0.912	1.705	-0.5118	0.3142	1.009	0.593	0.275	0.998112	4.62
BBS4	IRD	7:49552414:A:T	15:73027499:A:T	0.754	9.45924	0.00296296	0	23.2	0.577	0.47	2.24	0.0545	0.625	9.079	1	0.627	0.983288	4.11
BBS12	IRD	5:120575587:T:C	4:123664002:T:C	0.754	9.47538	0.0870038	0	23.4	0.57	0.959	1.905	-0.4024	0.4069	0.567	0.893	0.726	0.914996	4.61
KIAA1549	IRD	3:165251035:G:T	7:138522824:G:T	0.752	9.49153	0.000423012	0	25.3	0.257	0.609	2.42	-0.9714	0.1323	8.644	1	0.714	0.997495	5.4
WDFY3	ND	5:48927323:A:G	4:85623520:T:C	0.752	9.50767	0.00208333	0	26.9	0.609	1	2.685	0.0945	0.4961	8.014	1	0.327	0.999	5.86
USH2A	IRD	1:73172455:A:G	1:215853663:A:G	0.752	9.52381	0.00247797	0	23.2	0.414	0.572	3.485	-0.1862	0.313	7.75	0.825	0.368	0.962813	5.26
MYT1L	ND	13:106946242:C:T	2:1843059:G:A	0.75	9.53995	0.000423012	8.03587e-06	29.7	0.566	0.999	3.145	-0.0231	0.4708	9.92	1	0.804	0.999432	5.76
IFT172	IRD	13:81481874:G:C	2:27693897:C:G	0.75	9.55609	0.000423729	0	23.1	0.395	0.996	3.145	-1.1254	0.0639	0.149	0.966	0.951	0.996667	0.985
CC2D2A	IRD	5:14497890:A:G	4:15517506:A:G	0.75	9.57224	0.000442087	0	28.1	0.318	0.999	2.905	-0.868	0.1687	8.053	1	0.346	0.999042	6.17
GIGYF1	ND	3:42767082:C:T	7:100281537:C:T	0.75	9.58838	0.000631313	0	24.2	0.469	0.934	0.805	-0.2367	0.5066	2.505	0.998	0.725	0.998938	4.16
TRPM1	IRD	7:7210366:G:A	15:31332419:C:T	0.75	9.60452	0.000845309	0	26.3	0.5	0.614	3.38	0.2452	0.5253	5.993	1	0.482	0.999053	5.08
TSC2	ND	20:2091606:C:G	16:2111883:C:G	0.748	9.62066	0.000422654	0	22.7	0.399	0.977	1.89	-0.3731	0.3973	0.767	1	0.82	0.990326	4.33
CLN3	IRD	20:26998162:G:A	16:28495416:G:A	0.748	9.6368	0.00296359	0	28	0.542	0.954	3.125	1.0455	0.94	4.169	0.966	0.524	0.998649	4.76
VCAN	IRD	6:80329742:C:T	5:82833084:C:T	0.748	9.65295	0.00416667	0	28.6	0.616	1	2.36	1.0984	0.9558	5.187	1	0.758	0.999066	5.88
SLCO1B3	ND	11:22430915:A:G	12:21201694:A:G	0.748	9.66909	0.0747283	0	21.8	0.499	0.287	2.375	-0.4438	0.5246	0.715	0	0.428	0.996643	2.24
MYO7A	IRD	14:70255145:G:A	11:76900480:G:A	0.746	9.68523	0.00042337	1.20406e-05	29.1	0.84	0.939	3.04	0.8462	0.8402	6.525	1	0.827	0.999183	5.43
NEK2	IRD	1:69173159:C:T	1:211847771:C:T	0.746	9.70137	0.00229885	0	25.4	0.435	0.079	-0.245	-0.9269	0.0651	7.624	1	0.79	0.998895	4.41
NRXN2	ND	14:9895814:A:T	11:64415788:T:A	0.746	9.71751	0.044764	0	24.3	0.234	0.897	2.125	-0.5865	0.3105	0.532	0.997	0.426	0.998215	0.717
CDH23	IRD	9:66034728:G:C	10:73498354:C:G	0.744	9.73366	0.000423012	0	22.4	0.438	0.268	1.885	-0.734	0.2366	3.445	0.975	0.594	0.992571	4.46
CNGA3	IRD	13:2173252:C:T	2:99013569:C:T	0.744	9.7498	0.000423012	1.99257e-05	23.2	0.689	0.836	3.595	0.9207	0.9334	0.541	0.077	0.754	0.997994	0.00833
HMCN1	IRD	1:42966749:G:A	1:185704053:G:A	0.744	9.76594	0.000424448	0	29.2	0.343	1	2.35	-1.0834	0.1091	9.829	1	0.546	0.999105	5.7
PEX1	IRD	3:113649579:G:C	7:92123928:C:G	0.744	9.78208	0.000425532	0	23.7	0.613	0.978	0.925	0.4992	0.8015	0.503	0.995	0.267	0.996552	-0.722
RANBP17	ND	6:168628578:G:A	5:170667953:G:A	0.744	9.79822	0.000847458	0	23.2	0.476	0.273	2.135	-0.6924	0.239	10.003	1	0.915	0.991749	5.21
ASXL3	ND	18:48748730:G:C	18:31322897:C:G	0.744	9.81437	0.00114943	0	25.3	0.409	0.996	1.04	-0.0055	0.5401	7.339	1	0.817	0.995255	5.78
NRXN2	ND	14:9875470:C:A	11:64436045:G:T	0.744	9.83051	0.00211327	0	25.3	0.559	0.663	2.255	-0.0338	0.4927	9.933	1	0.272	0.987245	4.91
AIPL1	IRD	16:6190685:C:T	17:6329112:C:T	0.744	9.84665	0.00216853	0	22.8	0.603	0.866	1.485	0.2883	0.7268	1.721	1	0.441	0.99865	4.16
FLVCR1	IRD	1:70337914:A:C	1:213032191:A:C	0.744	9.86279	0.00253807	0	24.9	0.416	0.929	2.395	-0.2384	0.3696	5.591	1	0.216	0.995222	5.65
ANK2	ND	5:111653009:A:G	4:114275736:A:G	0.744	9.87893	0.00816993	0	24.7	0.651	0.97	1.24	0.0813	0.5728	9.325	1	0.739	0.994339	5.87
CDH3	IRD	20:55930319:C:T	16:68732182:C:T	0.744	9.89508	0.0472056	0	23.3	0.408	0.57	2.135	-0.325	0.3435	1.585	0.861	0.218	0.9988	3.44
BBS7	IRD	5:119663613:T:C	4:122754438:T:C	0.742	9.91122	0.00127334	0	22	0.53	0.046	2.17	0.4845	0.8142	7.861	1	0.603	0.991558	4.7
ABCC6	IRD	20:15757323:C:A	16:16281031:C:A	0.742	9.92736	0.00570342	0	18.34	0.494	0.216	2.2	-0.4806	0.4607	0.53	0.388	0.452	0.972649	-0.0963
PRPF4	IRD	15:29560987:T:G	9:116041341:A:C	0.74	9.9435	0.000422297	0	25.9	0.415	0.863	2.555	-0.1794	0.4045	8.326	1	0.519	0.994975	4.89
MYO7A	IRD	14:70246747:C:T	11:76892429:C:T	0.74	9.95964	0.00042337	4.76088e-05	28.6	0.85	0.874	2.47	0.8132	0.8224	7.307	1	0.898	0.999418	5.32
COL11A1	IRD	1:121297620:C:A	1:103380307:G:T	0.74	9.97579	0.000432152	0	23	0.532	0.115	2.135	0.879	0.8476	2.562	1	0.411	0.988324	4.9
OFD1	IRD	X:13411512:A:G	X:13769457:A:G	0.74	9.99193	0.00148148	0	24	0.555	0.15	2.8	0.8121	0.9279	2.585	1	0.422	0.997192	1.75
USH2A	IRD	1:73750848:T:C	1:216424311:T:C	0.74	10.0081	0.00208333	0	24.7	0.245	0.545	2.035	-0.3433	0.3476	4.536	1	0.235	0.993802	5.26
GNPTG	IRD	20:1370257:G:A	16:1412648:G:A	0.738	10.0242	0.000423729	0	24.6	0.559	0.974	2.445	0.8483	0.8381	8.316	1	0.775	0.998317	5.27
GPR179	IRD	16:49375650:C:T	17:36483991:C:T	0.736	10.0404	0.000619579	0	25.6	0.182	0.977	3.1	-0.3206	0.3005	1.97	1	0.579	0.999296	3.98
SHANK2	ND	14:4151348:C:T	11:70506051:G:A	0.736	10.0565	0.000846024	3.97722e-06	26.7	0.456	0.999	1.06	-0.8993	0.1459	9.48	1	0.795	0.998933	5
CRX	IRD	19:47855960:G:T	19:48343016:G:T	0.736	10.0726	0.00212465	0	23	0.568	0.936	1.845	0.0774	0.6012	1.864	0.408	0.568	0.997083	4.21
HMCN1	IRD	1:43339999:A:G	1:186076071:A:G	0.736	10.0888	0.00416667	0	33	0.325	0.993	0.415	-0.5175	0.3355	6.749	1	0.359	0.98764	5.59
CEP164	IRD	14:110438204:C:A	11:117244534:C:A	0.734	10.1049	0.000438212	0	25.9	0.123	0.656	1.83	-0.4381	0.3258	1.403	0.214	0.378	0.993651	5.18
TTC8	IRD	7:150976651:A:C	14:89305811:A:C	0.734	10.1211	0.00114943	0	26.6	0.384	0.991	2.52	-0.3738	0.3758	8.828	1	0.294	0.993168	6.02
TREX1	IRD	2:104520783:G:A	3:48508239:G:A	0.734	10.1372	0.00141945	3.5828e-05	26.2	0.699	0.998	2.91	1.0552	0.9198	3.768	0.998	0.376	0.999368	4.79
ATOH7	IRD	9:69689440:G:A	10:69991250:C:T	0.734	10.1533	0.00488865	0	25.3	0.626	0.945	2.23	1.0805	0.9499	3.21	0.96	0.399	0.998817	5.01
TMEM237	IRD	12:88935990:T:C	2:202492822:T:C	0.734	10.1695	0.00598632	0	31	0.228	0.71	2.25	-0.4725	0.2917	5.671	1	0.25	0.997771	5.38
RAX2	IRD	19:3663978:C:T	19:3771584:C:T	0.732	10.1856	0.000426257	0	25.5	0.336	1	2.11	-0.2402	0.3801	6.978	1	0.207	0.999049	3.52
COL2A1	IRD	11:47540251:T:A	12:48377505:T:A	0.732	10.2018	0.000543478	0	20.7	0.549	0.265	0.025	-0.143	0.6312	-0.219	0.186	0.525	0.995225	1.45
CDH23	IRD	9:65962752:C:A	10:73572247:G:T	0.732	10.2179	0.00169205	0	23.8	0.578	0.99	1.04	0.0216	0.6193	9.736	1	0.83	0.995437	5.54
DMD	IRD	X:32384465:G:A	X:32466710:G:A	0.73	10.2341	0.000884956	0	25.5	0.423	0.747	2.085	-0.675	0.2344	6.01	1	0.515	0.998783	3.94
BBS10	IRD	11:75903915:A:C	12:76741489:A:C	0.73	10.2502	0.00684182	0	21.4	0.441	0.308	1.735	-0.7355	0.2962	0.626	0.999	0.527	0.973797	1.53
SLCO1B3	ND	11:22590847:A:T	12:21358860:A:T	0.728	10.2663	0.000423729	0	23.3	0.17	0.835	2.325	-0.6802	0.3308	0.141	0	0.377	0.989643	2.9
ADGRV1	IRD	6:87550750:C:T	5:89990015:C:T	0.728	10.2825	0.00258398	0	26.3	0.185	0.974	2.72	-0.8364	0.2111	4.884	1	0.874	0.998987	5.92
ADAM9	IRD	8:39536354:A:G	8:38912067:A:G	0.726	10.2986	0.000423012	0	26.4	0.328	0.99	2.785	-1.1333	0.084	6.875	1	0.779	0.998333	5.8
CEP164	IRD	14:110425791:C:T	11:117232627:C:T	0.726	10.3148	0.000423729	0	23.5	0.154	0.659	2.595	-0.2861	0.3673	2.686	0.036	0.241	0.9981	5.21
KDM6B	ND	16:7644152:G:A	17:7755003:G:A	0.726	10.3309	0.00042517	0	28.6	0.522	0.411	2.67	0.1708	0.5747	7.618	1	0.52	0.966954	5.12
CC2D2A	IRD	5:14561160:G:A	4:15581702:G:A	0.726	10.3471	0.00042735	6.02197e-05	23.8	0.76	0.999	3.435	0.951	0.8925	9.637	1	0.887	0.998987	4.18
EP400	ND	11:131829652:T:A	12:132466709:T:A	0.726	10.3632	0.00244432	0	22.3	0.588	0.103	2.16	0.9478	0.8574	3.865	1	0.225	0.931256	4.46
CEP290	IRD	11:87752231:G:T	12:88483207:G:T	0.726	10.3793	0.0666667	0	26.9	0.371	0.998	2.57	-0.402	0.4483	9.678	1	0.471	0.996282	5.6
COL9A1	IRD	4:102577677:C:T	6:70966499:G:A	0.724	10.3955	0.000934579	0	23.8	0.642	0.194	1.98	0.7916	0.85	7.586	1	0.44	0.980033	5.82
EYS	IRD	4:107258979:T:C	6:66204574:A:G	0.724	10.4116	0.00114943	0	22.7	0.596	0.868	4.23	0.5288	0.9999	3.613	0.99	0.71	0.993181	1.51
CEP290	IRD	11:87756721:T:C	12:88487687:T:C	0.724	10.4278	0.00114943	0	32	0.269	0.811	2.095	-0.4827	0.3434	7.67	1	0.752	0.999051	5.66
CEP250	IRD	10:70721284:A:C	20:34090846:A:C	0.724	10.4439	0.00514905	0	25.9	0.084	0.967	2.24	-0.3783	0.2854	2.861	0.761	0.328	0.997051	4.36
NRXN2	ND	14:9883175:C:G	11:64428489:G:C	0.722	10.46	0.000423012	0	23.2	0.479	0.867	1.97	-0.0096	0.5346	1.238	0.768	0.577	0.996549	3.88
PEX12	IRD	16:31920532:T:A	17:33902840:T:A	0.722	10.4762	0.000846024	0	22	0.435	0.366	1.93	-0.5236	0.3799	0.804	1	0.508	0.996722	3.45
COL11A1	IRD	1:121222505:A:T	1:103462663:T:A	0.72	10.4923	0.000437828	0	25.9	0.494	0.809	-0.055	0.4128	0.6441	2.125	1	0.402	0.998051	4.83
GPR179	IRD	16:49382224:C:T	17:36490647:C:T	0.72	10.5085	0.000618812	1.20645e-05	25.8	0.903	0.999	2.72	0.8764	0.8326	7.395	1	0.828	0.999509	4.05
DTHD1	IRD	5:35482038:G:T	4:36345325:G:T	0.72	10.5246	0.0013089	0	23	0.45	0.711	2.635	-0.2818	0.5634	2.503	0.988	0.416	0.993288	3.44
NYX	IRD	X:41347390:C:T	X:41332957:C:T	0.718	10.5408	0.000534188	0	24.7	0.313	0.997	0.83	-0.681	0.2258	3.936	0.998	0.601	0.998394	4.84
ANKRD11	ND	20:76307983:G:A	16:89346547:G:A	0.718	10.5569	0.00115207	0	26	0.267	0.984	2.34	0.0022	0.4874	7.768	1	0.331	0.999058	5.44
RPGRIP1	IRD	7:83241245:G:A	14:21811264:G:A	0.718	10.573	0.00124146	0	26.9	0.165	0.874	2.205	-0.2763	0.324	5.547	1	0.726	0.999101	5.06
CLN6	IRD	7:44876196:C:T	15:68504191:C:T	0.718	10.5892	0.037208	1.59747e-05	29.8	0.953	0.996	2.16	1.0263	0.9071	7.517	1	0.845	0.999486	5.14
PDE6A	IRD	6:147400728:A:G	5:149276038:A:G	0.716	10.6053	0.000429923	0	19.18	0.288	0.492	1.59	-0.6327	0.3429	3.14	0.957	0.172	0.992311	4.15
MYO7A	IRD	14:70276546:C:A	11:76922248:C:A	0.716	10.6215	0.00229885	0	24.7	0.348	0.424	1.59	0.0405	0.4684	0.384	0.168	0.289	0.994435	4.63
HMCN1	IRD	1:43316335:C:T	1:186052081:C:T	0.716	10.6376	0.0565193	0	23.3	0.51	0.024	2.875	-0.0486	0.5121	2.484	1	0.442	0.993952	3.55
VCAN	IRD	6:80282883:G:A	5:82786174:G:A	0.714	10.6538	0.000422297	0	19.95	0.247	0.976	2.045	-0.7297	0.3243	1.669	0.137	0.47	0.997415	4
IFT140	IRD	20:1550137:A:C	16:1573917:A:C	0.714	10.6699	0.000848896	0	27	0.312	0.934	3.08	-0.5105	0.3202	7.385	1	0.566	0.997156	4.6
SEMA4A	IRD	1:94790818:T:C	1:156144941:A:G	0.714	10.686	0.00126796	7.95298e-06	26.4	0.524	0.996	4.12	-0.2173	0.3147	6.973	1	0.734	0.998036	4.27
CLUAP1	IRD	20:3545346:G:C	16:3558297:G:C	0.714	10.7022	0.00297114	0	23.9	0.325	0.957	2.765	-0.6807	0.2756	1.214	1	0.473	0.998184	1.24
APOB	IRD	13:87954835:G:A	2:21249797:C:T	0.714	10.7183	0.0095057	0	27.5	0.232	0.983	3.07	-0.9837	0.1284	5.645	1	0.342	0.998981	5.7
APOB	IRD	13:87972759:C:A	2:21231356:G:T	0.712	10.7345	0.000424448	0	25.9	0.371	0.933	2.785	-1.0937	0.0147	8.15	1	0.887	0.997462	4.47
BBS7	IRD	5:119707242:G:A	4:122789143:G:A	0.712	10.7506	0.000428816	0	24.9	0.555	0.916	2.82	0.8316	0.8622	7.155	1	0.742	0.99889	5.56
CERS4	ND	19:8155327:G:A	19:8320564:G:A	0.712	10.7667	0.00114416	3.6322e-05	24.6	0.75	0.882	2.93	1.0508	0.9628	4.757	1	0.197	0.999251	2.25
SCN2A	ND	12:52446407:C:T	2:166152404:C:T	0.712	10.7829	0.00131234	0	23.1	0.5	0.019	2.35	0.63	0.8626	6.055	1	0.717	0.9977	5.55
CDH23	IRD	9:65989260:G:C	10:73544057:C:G	0.712	10.799	0.00154799	0	25.2	0.313	0.936	2.22	-0.1249	0.4211	0.626	0.999	0.771	0.994437	5.44
MFSD8	IRD	5:125708438:G:A	4:128864958:G:A	0.712	10.8152	0.00279503	0	22.1	0.319	0.805	2.065	-0.4841	0.3014	2.988	1	0.742	0.996969	5.16
C2	IRD	4:137567584:C:T	6:31896589:G:A	0.712	10.8313	0.00666667	0	18.8	0.369	0.646	2.76	-0.5564	0.2576	-0.359	0.009	0.124	0.996792	-2.09
TRIM32	IRD	15:26125061:T:A	9:119461240:A:T	0.71	10.8475	0.00042337	0	24	0.503	0.386	0.895	-0.0354	0.5298	8.911	1	0.796	0.96308	5.47
CLN3	IRD	20:27002538:T:C	16:28499953:T:C	0.71	10.8636	0.000848896	0	23.2	0.555	0.879	2.36	0.943	0.8892	3.231	1	0.085	0.995414	5.66
VPS13B	ND	8:99408622:A:T	8:100155244:A:T	0.71	10.8797	0.00574713	0	26.4	0.48	0.714	1.59	0.0461	0.4792	8.457	1	0.725	0.992831	5.43
KDM6A	ND	X:44973848:C:T	X:44929059:C:T	0.71	10.8959	0.098136	0	23.8	0.343	0.559	1.545	-0.7688	0.1893	6.181	1	0.811	0.993089	4.82
SDCCAG8	IRD	1:5791525:C:G	1:243507580:G:C	0.71	10.912	0.174521	0	27.3	0.228	0.982	2.655	-0.8588	0.2434	5.203	1	0.573	0.997318	6.07
HMCN1	IRD	1:43320877:T:A	1:186056713:T:A	0.708	10.9282	0.000821018	0	25.7	0.627	0.664	2.565	-0.0454	0.4508	7.644	1	0.464	0.957259	5.29
NPHP4	IRD	1:218659342:G:A	1:5940288:C:T	0.708	10.9443	0.000854701	0	22.7	0.335	0.98	2.71	0.0211	0.7384	1.461	1	0.225	0.997649	3.35
BBS12	IRD	5:120574643:C:T	4:123663058:C:T	0.708	10.9605	0.000863558	0	23.2	0.192	0.851	2.38	-0.1212	0.383	1.055	1	0.32	0.998172	2.6
PCDH15	IRD	9:84002149:T:C	10:55780049:A:G	0.708	10.9766	0.00208333	0	25.4	0.332	0.999	-0.85	-0.744	0.1554	8.457	1	0.777	0.998583	6.06
MKS1	IRD	16:38586354:C:T	17:56293561:G:A	0.706	10.9927	0.000423012	0	23.9	0.3	0.703	2.485	-0.3434	0.3861	7.38	1	0.833	0.99824	5.82
ASXL3	ND	18:48752290:G:A	18:31319563:C:T	0.706	11.0089	0.000426257	0	27.2	0.3	0.997	2.095	-0.9435	0.1957	5.187	1	0.648	0.998403	6.03
MED13L	ND	11:115705927:G:A	12:116421322:G:A	0.706	11.025	0.000432152	0	27.8	0.445	0.997	2.375	0.1291	0.6311	5.819	1	0.817	0.995895	6.17
VCAN	IRD	6:80314517:A:T	5:82817837:A:T	0.706	11.0412	0.000854701	0	22.6	0.332	0.895	2.555	-0.1652	0.6774	0.858	0.859	0.4	0.998469	0.396
CACNA1C	ND	11:2785240:C:G	12:2797704:C:G	0.706	11.0573	0.00126796	0	21.9	0.25	0.98	2.28	-0.5198	0.4088	2.279	0.656	0.295	0.995461	4.97
PEX2	IRD	8:77473189:G:A	8:77896179:G:A	0.704	11.0734	0.000423729	0	24.6	0.541	0.265	1.9	-0.1274	0.4619	7.674	1	0.459	0.998085	5.74
VCAN	IRD	6:80329928:C:G	5:82833270:C:G	0.704	11.0896	0.00042735	0	26.1	0.549	0.991	2.11	1.0294	0.9278	3.63	0.94	0.859	0.998222	6.17
ASXL3	ND	18:48746353:C:A	18:31325274:G:T	0.704	11.1057	0.000434028	0	27.3	0.208	0.994	2.42	-0.9899	0.1173	3.101	1	0.879	0.983035	5.7
PHYH	IRD	9:14429184:C:T	10:13325752:C:T	0.704	11.1219	0.00148148	0	24.6	0.565	0.995	2.51	0.8483	0.8636	4.825	1	0.696	0.998877	5.63
IFT140	IRD	20:1546511:A:G	16:1570340:A:G	0.704	11.138	0.00169205	7.97086e-06	24.9	0.63	0.998	3.53	-0.1751	0.4	9.243	1	0.89	0.989681	5.87
EP400	ND	11:131838131:A:G	12:132474534:A:G	0.704	11.1542	0.00379816	3.98321e-06	24.1	0.663	0.943	2.875	0.7616	0.8308	4.944	1	0.231	0.894854	5.04
ABCA4	IRD	1:130134621:G:T	1:94497384:C:A	0.704	11.1703	0.00741351	0	18.62	0.598	0.303	1.07	-0.1951	0.4955	0.057	0.004	0.623	0.989756	2.41
MYO9B	ND	19:16690720:C:T	19:17305988:C:T	0.704	11.1864	0.00761421	0	24.6	0.453	0.998	2.67	0.2967	0.7083	4.463	0.999	0.685	0.996951	5.52
NPHP1	IRD	13:13730469:T:C	2:110937253:T:C	0.704	11.2026	0.00884017	0	25.2	0.16	0.138	2.56	-0.0754	0.3806	4.853	1	0.294	0.996193	5.5
RPGRIP1	IRD	7:83230819:G:A	14:21802778:G:A	0.702	11.2187	0.000424809	0	24.4	0.309	0.488	2.48	0.1433	0.5708	3.245	0.969	0.303	0.99726	5.01
NPHP4	IRD	1:218674348:C:A	1:5925236:G:T	0.702	11.2349	0.00114943	0	28.3	0.282	0.972	2.645	0.1255	0.5683	7.138	1	0.245	0.996029	5.42
ADGRV1	IRD	6:87702289:A:C	5:90144607:A:C	0.702	11.251	0.00216638	0	25.7	0.174	0.731	2.535	-0.8583	0.17	4.662	1	0.757	0.996241	5.86
CSPP1	IRD	8:67725274:T:A	8:67988766:T:A	0.702	11.2672	0.00297114	0	25.7	0.286	0.895	2.075	-0.2895	0.3806	5.175	1	0.94	0.985459	5.53
TULP1	IRD	4:133977408:G:A	6:35477453:C:T	0.702	11.2833	0.00592593	0	23.8	0.254	0.789	2.215	-0.5919	0.4295	2.144	1	0.379	0.997886	4.4
HOXA1	ND	3:88010554:C:G	7:27134182:G:C	0.7	11.2994	0.000618812	0	19.1	0.315	0.598	1.39	-0.063	0.5764	0.305	0.978	0.228	0.985826	0.283
RPGRIP1L	IRD	20:40728190:T:C	16:53635995:T:C	0.7	11.3156	0.000887311	0	26.2	0.426	0.339	2.34	-0.0424	0.4588	3.794	1	0.614	0.998066	5.86
ERBIN	IRD	6:64635484:T:C	5:65346691:T:C	0.7	11.3317	0.00216263	0	25.3	0.397	0.999	2.28	-1.1011	0.0446	7.642	1	0.829	0.998307	5.66
VCAN	IRD	6:80313840:T:G	5:82817160:T:G	0.7	11.3479	0.0658324	0	19.63	0.376	0.667	1.845	-0.2949	0.6726	1.002	0.001	0.454	0.993699	2.1
VCAN	IRD	6:80314419:G:T	5:82817739:G:T	0.698	11.364	0.000422297	0	23.6	0.486	0.885	2.585	0.6827	0.778	3.181	1	0.439	0.995351	5.65
C12orf65	IRD	11:123136508:T:C	12:123741409:T:C	0.698	11.3801	0.000422297	0	27.8	0.375	0.937	2.69	-0.847	0.1343	7.993	1	0.707	0.998589	5.86
MFN2	IRD	1:212453132:C:G	1:12061522:G:C	0.698	11.3963	0.000422654	0	22	0.551	0.006	0.09	0.4414	0.8035	5.341	1	0.658	0.89686	5.23
PEX19	IRD	1:90656505:C:T	1:160252754:G:A	0.698	11.4124	0.000845309	0	26	0.51	0.621	1.54	-0.9523	0.1354	8.707	1	0.298	0.999235	5.5
TMEM237	IRD	12:88937247:C:T	2:202494086:C:T	0.698	11.4286	0.000846024	0	24.8	0.158	0.626	2.045	-0.5701	0.2577	3.2	1	0.436	0.998611	3.98
ATF6	IRD	1:89196536:G:T	1:161761971:C:A	0.698	11.4447	0.00126904	0	26.7	0.197	0.999	2.32	-1.0049	0.1165	5.226	1	0.701	0.996817	5.66
EYS	IRD	4:108342485:G:A	6:65149222:C:T	0.696	11.4609	0.000444444	0	24.2	0.498	0.843	0.55	-0.5348	0.2425	3.453	0.998	0.434	0.99896	3.56
TBR1	ND	12:48460761:T:C	2:162280523:T:C	0.696	11.477	0.000857633	0	25.1	0.561	0.201	2.08	0.2694	0.607	4.754	1	0.645	0.993694	4.24
LRP5	IRD	14:6339581:G:T	11:68201157:C:A	0.696	11.4931	0.00115207	0	24.7	0.585	0.852	0.995	0.8686	0.8504	5.913	0.988	0.346	0.996881	4.39
HMCN1	IRD	1:43361128:C:A	1:186099669:C:A	0.696	11.5093	0.00181159	3.98626e-06	27.6	0.367	0.997	3.01	0.032	0.5273	5.941	1	0.419	0.994031	5.58
BBS10	IRD	11:75903146:A:G	12:76740720:A:G	0.696	11.5254	0.00436681	0	18.72	0.504	0.063	2.75	-0.5592	0.4168	3.009	0.991	0.572	0.988741	-0.299
FSCN2	IRD	16:77870609:C:A	17:79495756:C:A	0.696	11.5416	0.00466102	4.7912e-06	26.1	0.361	0.984	3.015	-0.8262	0.1679	2.709	1	0.956	0.997923	4.03
NMNAT1	IRD	1:214492949:A:G	1:10035655:T:C	0.696	11.5577	0.0635179	4.03506e-06	22.6	0.852	0.985	2.215	1.031	0.9368	6.28	1	0.841	0.990519	4.75
CACNA1C	ND	11:2787836:G:A	12:2800222:G:A	0.694	11.5738	0.000423012	0	25.8	0.174	0.45	2.61	-0.5732	0.3421	4.982	1	0.496	0.998577	4.49
RDH11	IRD	7:129832433:T:C	14:68159185:T:C	0.694	11.59	0.00222222	0	22.7	0.501	0.998	-0.69	-0.3124	0.4708	6.265	1	0.223	0.994687	4.48
MKS1	IRD	16:38590490:A:G	17:56289743:T:C	0.694	11.6061	0.0035558	0	26.1	0.36	0.677	2.485	-0.3947	0.3622	7.81	1	0.903	0.99911	6.14
PDE6B	IRD	5:656804:G:A	4:649790:G:A	0.694	11.6223	0.0395833	1.99661e-05	27.9	0.78	0.604	2.68	0.0575	0.4692	9.571	1	0.75	0.998599	4.94
GRM6	IRD	6:176382678:G:C	5:178413327:G:C	0.692	11.6384	0.000422654	0	23.2	0.528	0.296	0.735	-0.4952	0.4134	7.877	1	0.475	0.993532	4.13
MYO9B	ND	19:16690425:G:T	19:17305691:G:T	0.692	11.6546	0.000423012	0	24.9	0.446	0.997	2.67	0.4117	0.6942	8.833	1	0.544	0.997986	5.36
CEP290	IRD	11:87782006:T:G	12:88512465:T:G	0.692	11.6707	0.000856898	0	23.6	0.139	0.604	2.22	-0.4487	0.3343	1.564	1	0.351	0.998789	4.36
SLC24A1	IRD	7:42178193:T:G	15:65917600:T:G	0.692	11.6868	0.00114943	0	24	0.49	0.967	1.83	-0.1599	0.6831	0.404	0.954	0.505	0.992442	1.67
PEX12	IRD	16:31921896:T:C	17:33904207:T:C	0.692	11.703	0.00296108	0	23.6	0.546	0.553	1.795	-0.1245	0.5065	5.566	1	0.639	0.99671	5.63
IQGAP2	ND	6:73510461:C:T	5:75969318:C:T	0.692	11.7191	0.00954198	0	23	0.364	0.676	2.74	-0.0713	0.6337	0.985	0	0.22	0.993574	4.05
KMT2E	ND	3:131370347:G:A	7:104717558:G:A	0.692	11.7353	0.0258012	0	23.6	0.658	0.952	1.5	0.7823	0.8643	5.201	1	0.736	0.962764	5.2
EYS	IRD	4:108178926:C:G	6:65301333:G:C	0.69	11.7514	0.000438596	0	24.5	0.385	0.98	0.55	0.0494	0.4185	2.547	0.983	0.425	0.992136	4.98
CDH23	IRD	9:66335207:C:T	10:73199646:G:A	0.69	11.7676	0.00127226	0	24.5	0.272	0.997	0	-0.7348	0.1708	4.112	1	0.717	0.996927	4.59
TSC2	ND	20:2109958:C:T	16:2130171:C:T	0.69	11.7837	0.0013089	0	27.3	0.605	0.876	2.255	0.6422	0.784	3.942	0.997	0.738	0.995198	4.74
TRPM1	IRD	7:7182005:G:C	15:31362309:C:G	0.69	11.7998	0.00135501	0	15.1	0.309	0.979	2.555	-0.3336	0.3248	-0.305	0.477	0.224	0.993561	-5.95
ABCA4	IRD	1:130086789:C:T	1:94543398:G:A	0.69	11.816	0.00135796	0	15.54	0.393	0.412	2.75	-0.4745	0.4073	0.726	0.43	0.138	0.9901	0.651
NPHP4	IRD	1:218554651:C:G	1:6038342:G:C	0.688	11.8321	0.000423012	0	17.56	0.336	0.986	2.175	-0.0222	0.7058	-0.916	0	0.225	0.989638	-1.67
KMT2C	ND	3:178171250:G:A	7:151884884:G:A	0.688	11.8483	0.000425532	0	25.3	0.254	0.518	2.255	-0.5048	0.3077	5.035	1	0.516	0.997563	5.65
MTTP	IRD	5:97981924:G:A	4:100528037:G:A	0.688	11.8644	0.000429553	0	21	0.171	0.265	1.91	-0.5155	0.3256	4.661	1	0.342	0.994963	4.67
GUCY2D	IRD	16:7799138:G:C	17:7910775:G:C	0.688	11.8805	0.000929368	2.78441e-05	29.8	0.612	0.997	3.21	0.3033	0.7229	7.626	1	0.732	0.999451	5.52
LRP1B	IRD	12:27562583:G:A	2:141202192:G:A	0.688	11.8967	0.00131926	0	29.6	0.587	0.999	0.59	0.5619	0.8491	10.003	1	0.773	0.998765	5.85
ANK2	ND	5:111630013:A:C	4:114254326:A:C	0.688	11.9128	0.00162778	0	23.7	0.52	0.099	1.52	-0.7397	0.2395	9.325	1	0.515	0.975901	5.12
KMT2C	ND	3:178219136:C:T	7:151927107:C:T	0.688	11.929	0.00229885	0	25.7	0.295	0.688	2.1	-0.8466	0.2007	7.899	1	0.779	0.993981	4.67
GPR179	IRD	16:49374396:C:A	17:36482737:C:A	0.688	11.9451	0.010846	0	24.2	0.114	0.656	1.975	-0.2681	0.2642	1.097	0.726	0.357	0.997454	4.03
CDH3	IRD	20:55914168:T:G	16:68718583:T:G	0.686	11.9613	0.00042337	0	22.5	0.287	0.633	2.245	-0.9831	0.1761	6.054	0.94	0.695	0.986994	4.17
CRX	IRD	19:47856058:G:A	19:48343114:G:A	0.686	11.9774	0.000844595	2.79459e-05	22.9	0.702	0.615	0.935	-0.2113	0.5383	2.856	0.999	0.229	0.996565	1.85
NBAS	IRD	13:93580214:G:A	2:15468369:C:T	0.686	11.9935	0.000859107	0	22.4	0.264	0.991	2.67	-0.701	0.2616	3.201	1	0.234	0.97988	3.35
CSPP1	IRD	8:67801948:G:C	8:68066329:G:C	0.686	12.0097	0.00219178	0	22.7	0.163	0.997	2.045	-0.8259	0.1577	0.273	0.996	0.698	0.99724	2.01
USH1G	IRD	16:71242752:T:C	17:72916542:T:C	0.686	12.0258	0.00895279	0	21.4	0.336	0.904	2.33	-0.2184	0.47	6.232	1	0.313	0.994775	2.71
DMD	IRD	X:32486692:T:G	X:32563379:T:G	0.686	12.042	0.0393939	0	23.9	0.431	0.897	2.085	0.0286	0.549	7.004	1	0.857	0.995332	5.64
CNGB1	IRD	20:45161062:T:C	16:57953083:T:C	0.684	12.0581	0.000422654	0	26.4	0.432	0.912	2.475	0.1739	0.5608	4.894	1	0.694	0.998437	4.52
GPR179	IRD	16:49376736:C:T	17:36485113:C:T	0.684	12.0743	0.000423729	0	20.8	0.231	0.386	2.43	-0.8245	0.1491	2.29	0.201	0.714	0.998228	4.76
VIL1	ND	12:105848305:G:A	2:219294360:G:A	0.684	12.0904	0.000431406	0	24.6	0.313	0.957	2.165	-0.3834	0.3255	5.693	1	0.774	0.999235	4.7
SLCO1B3	ND	11:22565599:T:G	12:21331925:T:G	0.684	12.1065	0.00128977	0	31	0.25	0.637	2.48	-0.5266	0.169	5.715	0.871	0.583	0.981935	3.76
APOB	IRD	13:87973850:A:G	2:21230265:T:C	0.684	12.1227	0.00244565	0	25.5	0.265	0.776	3.265	-0.3452	0.2737	2.882	1	0.564	0.998996	5.45
ARL13B	IRD	2:181799967:T:A	3:93761885:A:T	0.684	12.1388	0.0300382	0	21.2	0.139	0.387	2.34	-0.324	0.351	2.375	1	0.17	0.994675	5.2
KMT2C	ND	3:178219379:T:C	7:151927352:T:C	0.682	12.155	0.00115207	0	25.2	0.409	0.688	2.365	-0.5443	0.3057	7.948	1	0.201	0.995054	4.66
GUCA1A	IRD	4:127181269:G:A	6:42146049:C:T	0.682	12.1711	0.00126904	0	32	0.566	0.949	0.425	-0.1571	0.4543	7.905	1	0.726	0.999396	4.57
ERCC6	IRD	9:47923170:C:T	10:50678447:G:A	0.682	12.1872	0.00127986	0	25.4	0.48	0.946	2.985	0.5311	0.7325	9.551	1	0.635	0.997803	5.65
IFT140	IRD	20:1589905:G:A	16:1614090:G:A	0.682	12.2034	0.00298588	4.00186e-05	21.7	0.566	0.963	3.51	0.2025	0.6087	1.344	0.989	0.88	0.996764	-2.52
BBS1	IRD	14:8019041:G:A	11:66297298:C:T	0.682	12.2195	0.00322812	1.20809e-05	32	0.825	0.963	2.465	1.0892	0.9433	3.464	1	0.776	0.999205	4.46
MKKS	IRD	10:56138122:G:A	20:10393763:C:T	0.682	12.2357	0.0198154	0	24.3	0.41	0.446	2.945	-0.0047	0.5984	4.462	1	0.415	0.998501	5.63
USH2A	IRD	1:73167297:G:T	1:215848552:G:T	0.682	12.2518	0.163304	0	12.76	0.316	0.371	3.33	-0.824	0.1994	2.453	0.997	0.486	0.973745	-1.82
MFN2	IRD	1:212453139:C:A	1:12061515:G:T	0.68	12.268	0.000423012	0	22.6	0.522	0.005	1.7	0.5127	0.8141	9.602	1	0.682	0.995168	5.23
GUCY2D	IRD	16:7798368:C:G	17:7910022:C:G	0.68	12.2841	0.00114943	0	23.4	0.472	0.459	2.665	0.3849	0.571	3.779	1	0.289	0.992039	3.09
SLC7A14	IRD	2:75406724:C:T	3:170204046:C:T	0.68	12.3002	0.00850662	0	22.4	0.573	0.092	1.345	-0.2522	0.4783	7.51	1	0.673	0.997969	5.08
BEST1	IRD	14:12162939:A:G	11:61730101:T:C	0.68	12.3164	0.0276873	0	16.44	0.5	0.059	1.59	0.2105	0.7825	0.234	0	0.612	0.970863	3.46
SLCO1B3	ND	11:22425199:T:C	12:21196324:T:C	0.678	12.3325	0.000422297	0	24	0.356	0.615	2.825	0.24	0.5819	1.895	0.547	0.376	0.998067	3.03
IFT140	IRD	20:1597656:C:T	16:1621457:C:T	0.678	12.3487	0.000423012	0	23.6	0.323	0.601	2.7	0.0789	0.4765	4.962	1	0.234	0.998247	5.56
TLR6	IRD	5:37965165:A:C	4:38828775:A:C	0.678	12.3648	0.000423729	3.97918e-06	27.6	0.532	0.998	4.24	-0.4262	0.1978	9.321	1	0.784	0.979216	4.94
USH2A	IRD	1:73166938:C:T	1:215848193:C:T	0.678	12.381	0.00208333	0	24.4	0.116	0.722	2.66	-0.6406	0.2613	3.812	1	0.263	0.996478	5.12
CDH23	IRD	9:65994199:A:T	10:73539091:T:A	0.678	12.3971	0.00340557	0	24.3	0.451	0.173	2.29	-0.9659	0.1419	5.903	1	0.626	0.973218	4.88
SPP2	IRD	12:121487783:C:T	2:234959657:C:T	0.678	12.4132	0.00666667	0	19.63	0.381	0.335	2.05	-0.4549	0.2537	2.79	0.998	0.607	0.997891	4.5
TCF3	ND	19:1428692:C:T	19:1627414:C:T	0.678	12.4294	0.00950783	0	24.3	0.287	0.716	2.595	0.0742	0.4772	2.046	0.017	0.536	0.998766	3.48
PEX5	IRD	11:7418421:T:A	12:7356087:T:A	0.676	12.4455	0.000423012	0	15.92	0.346	0.994	1.445	-0.1988	0.5693	0.024	0.965	0.23	0.995254	-2.87
ADGRV1	IRD	6:87567961:A:C	5:90007011:A:C	0.676	12.4617	0.00129088	0	25.7	0.126	0.954	2.955	-0.3155	0.3733	3.284	1	0.12	0.994912	4.87
IFT140	IRD	20:1552138:C:T	16:1575966:C:T	0.676	12.4778	0.00324254	1.47145e-05	25.7	0.422	0.99	3.565	-0.0704	0.4327	7.772	1	0.746	0.999342	5.03
JAG1	IRD	10:55874435:G:A	20:10653398:C:T	0.676	12.4939	0.00592217	0	24.9	0.483	0.512	2.135	0.0039	0.5174	3.861	1	0.455	0.999076	4.33
ADSL	ND	10:11185271:C:T	22:40742656:G:A	0.674	12.5101	0.00042337	0	24.2	0.536	0.028	1.94	0.6646	0.8261	8.148	1	0.161	0.99662	4.47
VCAN	IRD	6:80314707:C:T	5:82818027:C:T	0.674	12.5262	0.000424448	0	18.49	0.271	0.572	2.045	-0.1752	0.6365	0.757	0.369	0.318	0.997884	4.81
CDH3	IRD	20:55907410:G:T	16:68712786:G:T	0.674	12.5424	0.000543183	0	25.1	0.206	0.583	2.4	-0.3378	0.2491	-0.188	0	0.398	0.996164	5.5
ADGRV1	IRD	6:87551202:A:G	5:89990467:A:G	0.674	12.5585	0.00109409	0	23.7	0.257	0.98	2.36	-0.7674	0.1865	4.043	1	0.32	0.996306	4.66
SLC24A1	IRD	7:42178356:G:A	15:65917763:G:A	0.674	12.5747	0.00141844	0	25.1	0.203	0.651	2.745	-0.1427	0.3392	1.132	1	0.209	0.999106	3.9
PLK4	IRD	5:125653459:G:T	4:128814675:G:T	0.674	12.5908	0.00327154	0	24.3	0.149	0.675	2.725	-0.8258	0.1763	2.661	1	0.635	0.996485	3.37
CEP290	IRD	11:87800336:C:T	12:88530515:C:T	0.674	12.6069	0.00402726	0	26	0.502	0.998	2.215	0.622	0.7717	6.272	1	0.627	0.999346	5.33
HMCN1	IRD	1:43242839:C:T	1:185984537:C:T	0.672	12.6231	0.000429185	0	23	0.228	0.998	1.56	-0.3648	0.3229	0.388	0.28	0.196	0.998472	4.58
ANK2	ND	5:111654583:C:A	4:114277310:C:A	0.672	12.6392	0.00213858	0	22.6	0.219	0.141	1.935	-0.5216	0.367	0.384	0.983	0.471	0.993222	1.38
PCARE	IRD	13:79870401:C:T	2:29297117:G:A	0.67	12.6554	0.000423729	0	25.2	0.246	0.976	2.16	-0.7015	0.1817	6.887	0.969	0.489	0.998078	5.76
ANK2	ND	5:111652940:C:T	4:114275667:C:T	0.67	12.6715	0.000431034	0	24.6	0.166	0.996	1.495	-0.4849	0.3695	3.16	0.64	0.383	0.994559	6.17
USH1C	IRD	14:48111349:C:A	11:17547912:G:T	0.67	12.6877	0.000708215	0	26.2	0.265	0.84	1.985	-0.4857	0.3023	5.638	1	0.307	0.995598	5.69
BBS12	IRD	5:120576319:C:T	4:123664734:C:T	0.67	12.7038	0.00296296	0	14.97	0.249	0.273	2.125	-0.7004	0.3222	-0.015	0	0.144	0.954424	3.75
SETD5	ND	2:140822089:T:A	3:9517388:T:A	0.67	12.7199	0.00353453	0	18.56	0.297	0.573	0.805	-0.2254	0.5464	0.851	1	0.256	0.995571	0.166
PAX2	IRD	9:101276737:G:A	10:102566231:G:A	0.668	12.7361	0.000422654	0	24.4	0.563	0.916	2.05	1.0027	0.9223	9.602	1	0.734	0.998709	5.06
WDPCP	IRD	13:45382211:C:T	2:63631228:G:A	0.668	12.7522	0.000428816	0	24.5	0.306	0.907	2.42	-0.5235	0.2817	1.635	1	0.677	0.998934	4.62
DTHD1	IRD	5:35446333:G:T	4:36310065:G:T	0.668	12.7684	0.000432152	0	22.6	0.375	0.441	2.215	-0.6969	0.2989	2.163	1	0.279	0.995414	1.82
HMCN1	IRD	1:43220681:C:G	1:185969250:C:G	0.668	12.7845	0.000440529	0	22.7	0.349	0.588	1.41	-0.4489	0.3348	0.117	0.668	0.126	0.996785	2.05
BBS10	IRD	11:75904529:G:A	12:76742098:G:A	0.668	12.8006	0.000441306	0	25.2	0.484	0.45	2.39	-0.3644	0.5223	3.198	0.993	0.611	0.999003	5.23
DMD	IRD	X:31067413:G:A	X:31191678:G:A	0.668	12.8168	0.00136737	2.74103e-05	32	0.384	0.99	2.865	0.1886	0.5331	5.624	1	0.942	0.999053	5.17
CLRN1	IRD	2:53144170:C:T	3:150690285:C:T	0.668	12.8329	0.00502513	0	22.7	0.278	0.068	1.91	-0.4404	0.376	0.177	0.002	0.317	0.995893	4.63
MAPT	ND	16:57812530:C:T	17:44101427:C:T	0.666	12.8491	0.000422654	1.59182e-05	29	0.286	0.996	1.5	-0.9342	0.0776	2.204	0.95	0.65	0.999076	3.44
HARS	IRD	6:138061863:C:T	5:140059405:C:T	0.666	12.8652	0.000424088	3.18781e-05	29.9	0.639	0.995	4.755	0.6106	0.6986	7.478	1	0.863	0.999455	5.78
CEP290	IRD	11:87792586:G:A	12:88522763:G:A	0.666	12.8814	0.000430663	0	24.4	0.241	0.445	2.035	-0.5592	0.3207	9.115	1	0.411	0.996474	4.78
TRAF3IP1	IRD	12:125803617:A:T	2:239306196:A:T	0.666	12.8975	0.000844595	0	26.6	0.229	0.791	2.885	-0.9666	0.1308	5.645	1	0.652	0.992476	5.36
IQGAP2	ND	6:73490317:G:C	5:75948604:G:C	0.666	12.9136	0.000875657	0	17.28	0.17	0.543	2.425	-0.6312	0.3599	0.3	0.013	0.171	0.994491	-0.545
NBAS	IRD	13:93407602:G:T	2:15644321:C:A	0.666	12.9298	0.00446927	0	26.1	0.231	0.524	2.36	-0.7481	0.1703	3.375	1	0.706	0.9619	5.47
CNTNAP2	ND	3:174636792:G:A	7:147964143:G:A	0.664	12.9459	0.09956	0	21.4	0.272	0.559	1.11	-0.6458	0.398	0.598	0.133	0.262	0.995731	3.6
ADGRV1	IRD	6:87567775:G:T	5:90006811:G:T	0.664	12.9621	0.316796	0	23.4	0.092	0.345	1.89	-0.3673	0.3691	1.243	1	0.392	0.992796	4.97
PAX6	IRD	14:33648943:A:G	11:31816276:T:C	0.662	12.9782	0.00042337	0	23	0.569	0.007	1.67	0.2598	0.7365	7.604	1	0.696	0.991983	5.76
KMT2C	ND	3:178134139:A:G	7:151848055:A:G	0.662	12.9944	0.000425894	0	19.88	0.608	0.138	1.79	0.2222	0.5636	3.683	1	0.59	0.961805	5.3
IQCB1	IRD	2:154553746:C:T	3:121491497:G:A	0.662	13.0105	0.000849618	0	21.3	0.51	0.091	2.39	-0.5035	0.4107	3.443	1	0.515	0.994041	4.11
CEP290	IRD	11:87749474:G:A	12:88480175:G:A	0.662	13.0266	0.000882613	0	26.1	0.304	0.993	2.015	-0.3156	0.4769	8.99	1	0.685	0.999312	6.03
BBS1	IRD	14:8035211:G:A	11:66283399:C:T	0.662	13.0428	0.00127877	2.38665e-05	31	0.794	0.627	3.13	0.8875	0.8619	1.589	1	0.719	0.998826	4.18
CDH23	IRD	9:65962396:T:C	10:73572603:A:G	0.662	13.0589	0.00185644	0	26.6	0.491	0.203	0.975	0.204	0.595	7.454	1	0.159	0.997984	4.71
WHRN	IRD	15:28348969:G:T	9:117266666:C:A	0.662	13.0751	0.00572207	0	32	0.377	0.999	2.125	-1.1305	0.0815	2.84	0.989	0.965	0.998174	5.79
KMT2C	ND	3:178251513:C:T	7:151960127:C:T	0.662	13.0912	0.0211538	0	21.3	0.262	0.228	1.755	-0.3375	0.3935	3.395	1	0.29	0.995683	4.65
FSCN2	IRD	16:77871215:C:T	17:79496362:C:T	0.66	13.1073	0.000423729	2.65991e-05	28.4	0.5	0.995	3.035	-0.5452	0.2532	2.145	0.947	0.94	0.999333	3.6
EYS	IRD	4:107441137:T:C	6:66005894:A:G	0.66	13.1235	0.000424448	0	22.8	0.5	0.982	1.415	0.1671	0.5475	2.188	0.064	0.625	0.966092	5.48
HMCN1	IRD	1:43350111:A:G	1:186086632:A:G	0.66	13.1396	0.000953592	0	23.7	0.398	0.994	0.73	-0.6025	0.3353	6.189	1	0.69	0.99626	5.65
IQCB1	IRD	2:154523640:A:G	3:121518064:T:C	0.66	13.1558	0.0010699	0	23.9	0.216	0.95	2.3	-0.4729	0.3521	1.608	1	0.462	0.995494	3.5
MVK	IRD	11:109242966:G:A	12:110034254:G:A	0.658	13.1719	0.000426257	0	21.6	0.627	0.06	1.835	0.1573	0.684	3.861	1	0.358	0.966066	5.06
SCN2A	ND	12:52464354:C:T	2:166170614:C:T	0.658	13.1881	0.00044843	0	24.3	0.586	0.477	1.855	0.8456	0.8768	5.84	1	0.751	0.997356	5.77
PPT1	IRD	1:184508248:T:C	1:40544254:A:G	0.658	13.2042	0.00381679	0	20.8	0.55	0.576	0.635	0.6052	0.8648	8.982	1	0.276	0.840654	5.43
NPHP4	IRD	1:218565983:G:A	1:6027418:C:T	0.658	13.2203	0.00811069	0	19.92	0.221	0.237	1.87	-0.5581	0.364	0.063	0.223	0.217	0.997693	-0.0465
SLCO1B3	ND	11:22435504:T:C	12:21207525:T:C	0.658	13.2365	0.0859163	0	20.9	0.187	0.937	3.53	-0.7407	0.3012	3.616	0.148	0.594	0.994631	1.72
AHI1	IRD	4:38976352:G:C	6:135679301:G:C	0.658	13.2526	0.0928611	0	24	0.267	0.796	2.19	-0.5566	0.2615	2.064	1	0.505	0.997266	5.4
CEP290	IRD	11:87727018:C:G	12:88457871:C:G	0.656	13.2688	0.00148148	0	24.9	0.144	0.576	1.59	-0.315	0.3259	5.28	1	0.348	0.993282	5.68
DMD	IRD	X:31885912:C:T	X:31986498:C:T	0.656	13.2849	0.001875	0	26	0.13	0.989	2.555	-0.7114	0.2199	4.148	1	0.436	0.999491	4.51
CDHR1	IRD	9:53854835:C:T	10:85957581:G:A	0.656	13.301	0.00323102	0	26.9	0.166	0.465	2.035	-0.6442	0.2682	6.258	1	0.174	0.995309	4.32
HMCN1	IRD	1:43319669:C:T	1:186055447:C:T	0.656	13.3172	0.00444444	0	23.6	0.25	0.807	1.13	-0.3453	0.3325	1.084	1	0.29	0.998667	4.68
RPGRIP1	IRD	7:83208390:A:C	14:21780106:A:C	0.654	13.3333	0.00127334	0	22.1	0.239	0.112	1.815	-0.8494	0.2096	0.112	0.013	0.539	0.976818	4.49
EP300	ND	10:10339464:C:G	22:41573638:G:C	0.654	13.3495	0.00352495	0	21.2	0.468	0.002	1.04	-0.2926	0.4714	2.863	1	0.766	0.897092	5.32
SLC6A1	ND	2:142441344:C:G	3:11071017:C:G	0.652	13.3656	0.000422297	3.99342e-06	17.43	0.566	0.894	1.94	-0.2331	0.4551	-0.923	0.017	0.92	0.989202	-5.43
CNNM4	IRD	13:1164663:C:T	2:97493491:C:T	0.652	13.3818	0.000423012	5.17792e-05	22.7	0.745	0.167	2.505	0.4878	0.7633	2.477	0.975	0.868	0.998057	4.1
ERBIN	IRD	6:64639337:C:T	5:65350586:C:T	0.652	13.3979	0.000432152	0	28.4	0.324	0.971	2.815	-0.1065	0.4568	7.291	1	0.616	0.99918	5.57
HMCN1	IRD	1:43341422:C:T	1:186077701:C:T	0.652	13.414	0.000646412	0	23.4	0.277	0.403	1.525	-0.6011	0.2903	2.989	0.998	0.274	0.997084	3.82
C8H8orf37	IRD	8:95584146:T:C	8:96281407:T:C	0.652	13.4302	0.00084674	0	23.8	0.251	0.073	1.655	-0.4464	0.3512	1.199	0.985	0.314	0.989399	3.29
POC1B	IRD	11:89129845:A:G	12:89819098:A:G	0.652	13.4463	0.000863558	0	22.7	0.156	0.236	2.3	-1.03	0.1038	2.751	0.99	0.889	0.992975	5.94
VPS13B	ND	8:100080816:C:G	8:100821717:C:G	0.652	13.4625	0.00114943	0	26.7	0.298	0.996	1.15	-0.3013	0.4398	7.552	1	0.685	0.995054	5.54
LRP1B	IRD	12:28075103:T:C	2:141707897:T:C	0.65	13.4786	0.00042517	0	26.6	0.668	0.403	0.69	0.9587	0.9012	7.97	1	0.219	0.998457	5.8
ADGRV1	IRD	6:87547420:G:A	5:89986704:G:A	0.65	13.4948	0.0004329	2.41857e-05	28.5	0.687	0.998	3.345	-0.4455	0.2777	9.918	1	0.906	0.998086	5.9
CLRN1	IRD	2:53144314:C:T	3:150690429:C:T	0.65	13.5109	0.00043592	0	24	0.295	0.632	1.61	-0.5727	0.2742	0.843	0.182	0.734	0.999203	5.55
DTHD1	IRD	5:35454243:C:A	4:36317911:C:A	0.65	13.527	0.0455531	0	25.8	0.417	0.67	2.67	-0.2464	0.5167	5.936	1	0.628	0.986818	6.07
ABCC6	IRD	20:15721472:C:G	16:16244493:C:G	0.65	13.5432	0.0732519	0	22.2	0.356	0.451	1.395	-0.6318	0.3023	1.147	0.704	0.192	0.986731	2.31
NBAS	IRD	13:93684970:T:C	2:15359079:A:G	0.648	13.5593	0.000431034	0	23.9	0.233	0.966	2.71	-0.8833	0.1588	2.505	1	0.596	0.99798	4.22
HMCN1	IRD	1:43356536:G:A	1:186094915:G:A	0.648	13.5755	0.00044843	0	24.3	0.277	0.992	0.17	-0.7447	0.2471	5.261	1	0.425	0.996672	4.12
NPHP3	IRD	2:34954298:T:A	3:132407994:T:A	0.648	13.5916	0.000846024	0	23.7	0.575	0.383	0.805	0.1563	0.6057	5.749	1	0.506	0.988868	4.71
SNRNP200	IRD	13:710061:G:A	2:96963262:G:A	0.648	13.6077	0.00169492	3.98333e-06	26.1	0.415	0.676	2.735	0.0628	0.4299	1.182	0.874	0.83	0.999099	2.16
CNTNAP2	ND	3:174013405:C:T	7:147336336:C:T	0.648	13.6239	0.00213675	0	26.1	0.397	0.954	2.78	-0.9759	0.1181	6.805	1	0.433	0.999132	5.47
BBS12	IRD	5:120575278:C:A	4:123663693:C:A	0.648	13.64	0.0643753	0	14.84	0.191	0.758	1.87	-0.8421	0.2646	0.326	0.003	0.22	0.9915	2.08
EYS	IRD	4:108342608:G:C	6:65149099:C:G	0.646	13.6562	0.000440529	0	19.49	0.268	0.898	0	-0.7146	0.2825	1.754	0.012	0.353	0.985216	3.02
DMD	IRD	X:32962317:A:G	X:33038275:A:G	0.646	13.6723	0.000543478	0	23.5	0.606	0.152	1.425	0.6366	0.8237	6.888	1	0.465	0.979776	5.23
ADGRV1	IRD	6:87491340:C:T	5:89930971:C:T	0.646	13.6885	0.000621891	0	25.8	0.247	0.793	2.615	-0.807	0.1669	5.438	1	0.407	0.998357	5.21
ANK2	ND	5:111651947:C:A	4:114274617:C:A	0.646	13.7046	0.000853242	0	22.4	0.246	0.362	2.135	-0.6336	0.2913	1.728	0.066	0.17	0.99403	5.25
NBAS	IRD	13:93634749:C:T	2:15415885:G:A	0.646	13.7207	0.00191676	0	30	0.288	0.963	2.7	-0.4066	0.3851	9.567	1	0.578	0.998795	5.44
HMCN1	IRD	1:43381460:C:T	1:186114583:C:T	0.646	13.7369	0.00208333	1.63834e-05	25.1	0.48	0.861	4.095	0.5573	0.6267	4.63	1	0.278	0.998535	4.5
APOB	IRD	13:87968609:T:C	2:21235506:A:G	0.646	13.753	0.00380228	0	25.5	0.264	0.956	2.9	-1.0088	0.0137	4.736	0.999	0.932	0.997161	5.88
LRP1B	IRD	12:27643919:G:T	2:141283475:G:T	0.646	13.7692	0.0100598	0	25.6	0.53	0.713	0.405	0.5207	0.7682	6.258	1	0.478	0.993928	5.04
MAK	IRD	4:159219061:G:C	6:10791984:C:G	0.646	13.7853	0.0111353	0	22.5	0.309	0.896	2.295	0.0445	0.4833	3.684	0.995	0.31	0.99226	4.25
CEP164	IRD	14:110459281:C:T	11:117265078:C:T	0.644	13.8015	0.000424088	0	32	0.15	0.99	2.655	-0.7026	0.1694	1.123	1	0.312	0.999203	4.64
CSPP1	IRD	8:67762528:G:A	8:68026074:G:A	0.644	13.8176	0.00309917	0	32	0.44	0.944	2.32	0.1503	0.5671	4.848	1	0.893	0.999457	5.74
ADGRA3	IRD	5:21366332:C:G	4:22389381:C:G	0.642	13.8337	0.000426621	0	24.2	0.379	0.96	2.57	-0.0615	0.4301	7.31	1	0.335	0.992732	4.81
KMT2C	ND	3:178163497:C:T	7:151877121:C:T	0.642	13.8499	0.00189805	0	22	0.311	0.556	2.2	-0.4555	0.4671	0.386	0	0.208	0.979037	3.56
GUCY2D	IRD	16:7799202:C:T	17:7910839:C:T	0.642	13.866	0.0092291	0	23.5	0.276	0.001	2.43	-0.1747	0.4098	1.518	0.441	0.395	0.994325	5.05
TSC1	ND	15:7450365:C:A	9:135796770:G:T	0.64	13.8822	0.000424809	0	24.3	0.601	0.999	2.515	0.3647	0.7177	8.002	1	0.381	0.997508	5.96
COL2A1	IRD	11:47544244:G:A	12:48381468:G:A	0.64	13.8983	0.000424809	4.07282e-06	28.4	0.831	0.991	2.17	0.92	0.8745	2.336	0.802	0.893	0.99744	3.1
PCDH15	IRD	9:84112104:C:G	10:55663054:G:C	0.64	13.9144	0.000433276	0	23.5	0.244	0.989	1.79	-0.7035	0.2275	0.532	0.997	0.353	0.996082	2.62
NPHP3	IRD	2:34953823:C:A	3:132407519:C:A	0.64	13.9306	0.000620732	0	22.4	0.357	0.101	1.185	-0.7931	0.2149	4.639	1	0.828	0.992458	5.57
ABHD12	IRD	10:41287611:C:T	20:25303989:G:A	0.64	13.9467	0.000849618	0	24.8	0.257	0.108	1.32	-0.6585	0.3283	8.38	1	0.859	0.998542	5.67
WDFY3	ND	5:48847211:C:A	4:85708821:G:T	0.64	13.9629	0.000862069	0	18.84	0.333	0.297	1.82	-0.8634	0.1889	9.59	1	0.827	0.984624	5.94
USH2A	IRD	1:73746762:C:T	1:216420242:C:T	0.64	13.979	0.0013587	0	16.76	0.423	0.527	3.34	-0.2094	0.4218	1.47	0.35	0.186	0.794806	4.07
KCNJ13	IRD	12:120203049:C:T	2:233635973:C:T	0.64	13.9952	0.00169492	0	22.1	0.277	0.209	2.14	-0.7031	0.2065	0.422	0.382	0.332	0.996128	5.6
SHANK1	ND	19:50575411:G:A	19:51165715:G:A	0.638	14.0113	0.000449236	0	26.1	0.174	0.991	1.83	-0.811	0.2707	3.457	0.996	0.23	0.973448	3.78
PEX2	IRD	8:77473282:A:G	8:77896272:A:G	0.638	14.0274	0.00106458	2.38952e-05	26.8	0.823	0.923	2.415	0.4313	0.6861	6.956	1	0.851	0.998995	5.74
PEX13	IRD	13:47757402:G:A	2:61275718:C:T	0.638	14.0436	0.00489663	0	24.1	0.3	0.642	2.045	-0.3067	0.3949	4.009	0.998	0.321	0.998146	5.66
SLCO1B3	ND	11:22429040:T:C	12:21200146:T:C	0.636	14.0597	0.00042735	0	17.78	0.137	0.891	3.6	-0.8009	0.2998	0.838	0.001	0.373	0.991859	0.778
ADGRV1	IRD	6:87567770:G:A	5:90006806:G:A	0.636	14.0759	0.000437445	0	27.4	0.158	0.948	2.365	-0.7787	0.2057	5.345	1	0.638	0.998174	6.01
HMCN1	IRD	1:43389944:G:A	1:186122958:G:A	0.636	14.092	0.000440141	0	27.6	0.238	0.903	2.43	-0.7907	0.1962	5.435	1	0.528	0.99715	5.62
PCDH15	IRD	9:84002166:A:T	10:55780032:T:A	0.636	14.1082	0.00142146	0	24.6	0.143	0.928	2.425	-0.7524	0.2731	1.177	0.431	0.279	0.992661	4.83
TSC2	ND	20:2108831:A:G	16:2129055:A:G	0.636	14.1243	0.00229885	0	22.7	0.524	0.066	1.7	-0.0304	0.6012	7.495	1	0.64	0.996383	5.13
ADGRV1	IRD	6:87479275:C:G	5:89918471:C:G	0.636	14.1404	0.00437637	0	23.3	0.229	0.999	1.21	-0.4491	0.3439	2.504	1	0.688	0.997534	4.99
COL2A1	IRD	11:47535284:G:A	12:48372426:G:A	0.636	14.1566	0.0045977	0	22.9	0.479	0.337	0.03	0.2908	0.64	10.003	1	0.337	0.998346	5.46
ACBD5	IRD	9:28089861:C:T	10:27499845:C:T	0.634	14.1727	0.000423012	0	24	0.106	0.793	2.19	0.1217	0.6127	5.266	1	0.418	0.998542	5.49
GUCY2D	IRD	16:7807824:G:A	17:7918787:G:A	0.634	14.1889	0.000424448	0	23.5	0.295	0.679	0.315	-0.102	0.4074	2.798	0.999	0.452	0.997328	4.92
CNNM4	IRD	13:1094843:C:A	2:97427557:C:A	0.634	14.205	0.000845309	0	22.8	0.499	0.707	2.24	-0.1654	0.6282	3.254	1	0.523	0.214115	3.22
ADGRA3	IRD	5:21367358:C:T	4:22390407:C:T	0.634	14.2211	0.000848896	0	24.3	0.125	0.219	2.275	-0.8332	0.2347	3.496	1	0.426	0.99772	5.84
VPS13B	ND	8:100133103:A:G	8:100874162:A:G	0.634	14.2373	0.00115741	0	23.1	0.125	0.214	2.085	-0.5364	0.2643	4.516	1	0.293	0.996557	4.58
FLVCR1	IRD	1:70362315:A:G	1:213061273:A:G	0.634	14.2534	0.00381679	0	25.4	0.412	0.705	2.43	-0.5971	0.3087	4.976	1	0.262	0.974639	5.81
USH2A	IRD	1:73166560:T:A	1:215847815:T:A	0.634	14.2696	0.00437397	0	23	0.28	0.148	1.6	-0.6591	0.2477	1.179	0.841	0.594	0.99338	1.93
IDH3A	IRD	7:55404608:G:C	15:78461303:G:C	0.634	14.2857	0.00597177	0	26.4	0.253	0.617	2.375	-0.6604	0.2784	9.179	1	0.495	0.995838	6.17
TNRC6B	ND	10:11265641:C:A	22:40661781:G:T	0.634	14.3019	0.0116594	0	27.1	0.227	0.997	1.24	-0.7497	0.2874	1.989	1	0.327	0.99485	5.96
HMCN1	IRD	1:43328654:C:T	1:186064488:C:T	0.634	14.318	0.204735	0	23.2	0.431	0.997	0.17	-0.2819	0.4962	1.495	1	0.252	0.985301	5.2
KMT2C	ND	3:178182801:G:C	7:151896409:G:C	0.632	14.3341	0.00436205	0	24.6	0.412	0.994	2.485	0.0907	0.6504	8.842	1	0.339	0.988623	5.35
CDH3	IRD	20:55914188:G:A	16:68718603:G:A	0.632	14.3503	0.00569414	0	24.9	0.24	0.886	3.23	-0.5659	0.2586	3.899	1	0.365	0.998924	3.19
RP1	IRD	8:55230667:C:T	8:55534806:C:T	0.632	14.3664	0.00712515	0	25.4	0.23	0.72	2.395	-0.7511	0.1838	3.27	0.917	0.563	0.998863	4.92
NBAS	IRD	13:93633503:T:C	2:15417122:A:G	0.63	14.3826	0.000434028	0	24.3	0.271	0.785	2.645	-0.9626	0.1266	5.596	1	0.747	0.998499	5.61
RPGRIP1	IRD	7:83252424:A:G	14:21819362:A:G	0.63	14.3987	0.000714796	0	25.1	0.377	0.603	2.275	0.15	0.4977	2.961	0.994	0.419	0.996334	4.5
PHF2	ND	15:108628292:G:A	9:96428008:G:A	0.63	14.4149	0.00115207	0	25.8	0.313	0.406	2.015	-1.1242	0.0489	9.775	1	0.845	0.998578	4.84
NPHP4	IRD	1:218662134:A:T	1:5937343:T:A	0.63	14.431	0.00150602	0	23.2	0.401	0.497	2.685	0.2684	0.5788	0.938	0.198	0.424	0.993004	3.83
SLCO1B3	ND	11:22425196:G:T	12:21196321:G:T	0.63	14.4471	0.00208333	1.19836e-05	23.9	0.454	0.999	3.715	-0.3305	0.3696	1.231	0.952	0.379	0.995665	2.09
TCTN3	IRD	9:96100571:G:T	10:97443361:G:T	0.628	14.4633	0.000426985	0	22.6	0.317	0.406	2.595	-0.3173	0.594	3.02	0.759	0.186	0.991025	5.08
NPHP1	IRD	13:13678306:G:A	2:110881468:G:A	0.628	14.4794	0.000846024	0	23	0.146	0.411	2.28	-0.5618	0.367	4.061	0.604	0.265	0.998418	5.7
HMCN1	IRD	1:43353788:C:G	1:186092132:C:G	0.628	14.4956	0.00114943	0	23.3	0.313	0.996	0.32	-0.6929	0.2761	0.768	1	0.572	0.991912	0.783
RBP4	IRD	9:93762016:C:A	10:95360246:C:A	0.628	14.5117	0.00170213	0	22.7	0.233	0.011	1.06	-0.5675	0.3591	1.089	0.911	0.123	0.993626	5.01
PEX6	IRD	4:126373658:A:T	6:42936638:T:A	0.628	14.5278	0.00189702	0	20.3	0.381	0.591	1.89	0.0991	0.6281	0.045	0.013	0.115	0.984569	-0.0674
GPR179	IRD	16:49374281:A:C	17:36482622:A:C	0.626	14.544	0.000423729	0	24.1	0.176	0.945	1.935	-0.8254	0.2552	1.354	0.934	0.671	0.997319	4.03
EYS	IRD	4:107832135:T:C	6:65622422:A:G	0.626	14.5601	0.000426985	5.11483e-05	23.1	0.759	0.962	3.51	1.0893	0.9802	3.783	1	0.818	0.978934	3.85
EYS	IRD	4:108178731:T:G	6:65301528:A:C	0.626	14.5763	0.000442087	0	22.4	0.424	0.634	0.55	-0.791	0.2017	1.87	0.194	0.508	0.974551	1.66
SPP2	IRD	12:121496753:G:A	2:234969103:G:A	0.626	14.5924	0.00044287	0	23.7	0.264	0.821	1.895	-0.376	0.2668	5.271	1	0.282	0.997914	5.1
RPGRIP1L	IRD	20:40815752:G:A	16:53726257:G:A	0.626	14.6086	0.00214777	1.59781e-05	32	0.697	0.996	2.82	0.8078	0.8388	7.961	1	0.891	0.998593	5.83
CC2D2A	IRD	5:14484446:C:A	4:15504136:C:A	0.626	14.6247	0.00898204	0	23.9	0.102	0.993	2.74	-0.9238	0.169	5.647	1	0.612	0.991815	5.56
USH2A	IRD	1:73746843:C:G	1:216420323:C:G	0.626	14.6408	0.0171382	0	26.7	0.406	0.948	2.465	-0.2598	0.3809	3.716	0.992	0.305	0.999385	5.58
ADGRV1	IRD	6:87600069:T:C	5:90040869:T:C	0.624	14.657	0.000427716	0	23.8	0.104	0.189	2.125	-0.5669	0.3078	4.33	0.952	0.58	0.994391	5.48
DHX38	IRD	20:59408867:G:A	16:72137676:C:T	0.624	14.6731	0.000428449	3.98654e-06	28.5	0.434	0.998	3.285	-0.794	0.114	4.813	1	0.77	0.998859	4.7
SHANK1	ND	19:50622867:C:A	19:51214736:C:A	0.624	14.6893	0.000891266	0	24.6	0.205	0.998	0.82	-0.6134	0.2583	-0.413	0.019	0.485	0.970353	3.59
CNGB3	IRD	8:87088869:C:A	8:87683259:C:A	0.624	14.7054	0.00114943	0	22.9	0.101	0.21	3.17	-0.6102	0.223	2.765	0.985	0.313	0.995876	5.68
APOB	IRD	13:87968807:C:T	2:21235308:G:A	0.624	14.7215	0.00114943	0	23.7	0.114	0.688	2.3	-0.551	0.0062	2.904	0.707	0.234	0.996058	5.88
RP1	IRD	8:55237592:C:G	8:55541782:C:G	0.624	14.7377	0.00141945	0	23.1	0.218	0.96	1.825	-0.6731	0.1922	0.078	0.957	0.513	0.984994	0.467
APOB	IRD	13:87971318:G:A	2:21232797:C:T	0.624	14.7538	0.00423012	0	22.4	0.195	0.277	2.595	-0.9214	0.0088	1.153	0.997	0.629	0.996742	5.76
TSC2	ND	20:2100430:G:A	16:2120494:G:A	0.624	14.77	0.00587871	3.18928e-05	23.6	0.719	0.911	2.595	0.4875	0.7721	7.894	1	0.89	0.998744	4.98
NBAS	IRD	13:93438400:C:G	2:15614351:G:C	0.624	14.7861	0.0169677	0	28.3	0.376	0.997	2.16	-1.0951	0.102	9.602	1	0.823	0.986925	5.89
VCAN	IRD	6:80312288:G:A	5:82815608:G:A	0.622	14.8023	0.00042337	0	26.1	0.533	0.999	2.215	0.7723	0.8149	6.173	1	0.68	0.999255	5.92
NPHP1	IRD	13:13719182:A:G	2:110926048:A:G	0.622	14.8184	0.000619195	0	22.9	0.277	0.596	2.345	-0.6343	0.2266	5.322	1	0.45	0.998411	5.41
NBAS	IRD	13:93553757:A:T	2:15493831:T:A	0.622	14.8345	0.000831947	0	25.8	0.221	0.986	2.67	-1.0299	0.112	2.94	1	0.552	0.986657	5.83
ANK2	ND	5:111651564:T:C	4:114274234:T:C	0.622	14.8507	0.000859845	0	26.6	0.266	0.883	2.175	-0.9731	0.1393	5.891	1	0.794	0.99612	5.74
SMARCA4	ND	19:10801683:A:C	19:11145632:A:C	0.622	14.8668	0.00212404	0	22.9	0.196	0.196	1.91	-0.2468	0.302	4.815	1	0.223	0.987318	4.59
VPS13B	ND	8:100080756:A:C	8:100821657:A:C	0.622	14.883	0.00218069	0	24.5	0.401	0.369	1.155	-0.7264	0.2831	4.202	1	0.66	0.995105	3.17
ROM1	IRD	14:11589880:G:T	11:62380880:C:A	0.622	14.8991	0.00416667	0	21.4	0.391	0.828	1.39	-0.332	0.5474	0.45	0.009	0.214	0.99177	3.39
USH2A	IRD	1:73163281:G:A	1:215844486:G:A	0.622	14.9153	0.173213	0	23.2	0.375	0.776	2.19	-0.6884	0.2967	3.71	0.997	0.358	0.993978	5.09
CEP290	IRD	11:87755563:T:G	12:88486524:T:G	0.62	14.9314	0.00148148	0	27.5	0.259	0.901	2.085	-0.4287	0.3977	5.637	1	0.769	0.993762	5.83
HMCN1	IRD	1:43157766:G:A	1:185894293:G:A	0.62	14.9475	0.107321	0	22.4	0.337	0.101	2.765	-0.9208	0.1468	9.203	1	0.56	0.995812	4.98
CRB1	IRD	1:54737568:G:C	1:197313503:G:C	0.618	14.9637	0.000424448	0	22.6	0.401	0.925	1.065	-0.0486	0.555	1.205	0.963	0.235	0.993631	4.38
ADGRA3	IRD	5:21416185:T:G	4:22438203:T:G	0.618	14.9798	0.000428449	0	23.9	0.186	0.795	1.995	-0.7035	0.2377	3.454	1	0.566	0.994612	2.45
DHX38	IRD	20:59409436:A:G	16:72137107:T:C	0.618	14.996	0.000429553	3.98352e-06	26.2	0.492	0.794	3.71	-0.6241	0.1157	7.504	1	0.858	0.997967	5.56
PCDH15	IRD	9:84026766:T:C	10:55755503:A:G	0.618	15.0121	0.000848176	0	23.3	0.177	0.989	1.82	-0.2768	0.3791	5.437	0.999	0.864	0.996838	5.93
NBAS	IRD	13:93673659:G:A	2:15372568:C:T	0.618	15.0282	0.000957854	0	22.6	0.133	0.962	2.09	-0.313	0.3467	3.5	0.996	0.197	0.997001	4.8
BBS2	IRD	20:43711155:T:A	16:56548418:T:A	0.618	15.0444	0.00208333	0	22.4	0.295	0.998	1.78	-0.5119	0.3406	7.856	1	0.265	0.995171	5.4
ERCC6	IRD	9:47868306:G:T	10:50732762:C:A	0.618	15.0605	0.00208333	0	24.6	0.052	0.76	2.38	-0.0256	0.5478	1.091	1	0.196	0.998447	4.16
DSCAM	ND	3:6294086:C:T	21:41741083:G:A	0.618	15.0767	0.00248447	4.42717e-05	32	0.749	0.991	1.995	0.2493	0.6155	5.46	1	0.908	0.999378	6.07
BBS9	IRD	3:81731908:G:C	7:33376129:C:G	0.618	15.0928	0.00300711	0	16.33	0.373	0.202	1.63	-0.6185	0.3854	0.156	0.391	0.447	0.994234	1.45
RP1	IRD	8:55237297:C:T	8:55541487:C:T	0.618	15.109	0.00380435	0	24.2	0.141	0.98	2.015	-0.8753	0.2032	0.51	0.025	0.699	0.998007	4.74
PCDH15	IRD	9:83829155:G:T	10:55955613:C:A	0.618	15.1251	0.0104167	0	24.9	0.196	0.995	1.395	-0.6648	0.2354	3.91	1	0.572	0.994554	5.17
RD3	IRD	1:68967499:C:G	1:211654511:C:G	0.616	15.1412	0.00042337	0	24.5	0.411	0.91	2.485	-0.9485	0.1188	7.175	1	0.573	0.993276	4.94
CNGB1	IRD	20:45162280:G:A	16:57954299:G:A	0.616	15.1574	0.000424088	0	26.3	0.39	0.685	2.63	-0.0641	0.5423	3.951	1	0.536	0.998071	5.42
VCAN	IRD	6:80314113:C:A	5:82817433:C:A	0.616	15.1735	0.000619579	0	15.71	0.292	0.858	2.585	-0.0497	0.7085	0.912	0.021	0.348	0.984752	3.02
ACBD5	IRD	9:28094838:C:T	10:27504538:C:T	0.616	15.1897	0.00211327	0	24.9	0.139	0.985	3.055	0.5583	0.7035	3.216	1	0.548	0.999322	5.01
ADGRV1	IRD	6:87585016:A:C	5:90025477:A:C	0.614	15.2058	0.000424088	0	24.5	0.235	0.345	2.3	-0.5244	0.3219	6.801	1	0.646	0.992824	5.88
NBAS	IRD	13:93633504:A:T	2:15417121:T:A	0.614	15.222	0.000434783	0	25.8	0.333	0.983	2.3	-0.9633	0.1311	5.715	1	0.372	0.986727	5.61
ATXN7	IRD	2:120052828:C:T	3:63898528:C:T	0.614	15.2381	0.000924214	0	25.1	0.207	0.998	0.975	-0.7751	0.1776	4.666	1	0.704	0.998783	4.17
USH2A	IRD	1:73786145:C:A	1:216465672:C:A	0.614	15.2542	0.00114943	0	23.1	0.271	0.066	2.78	-0.7265	0.2258	0.017	0.019	0.145	0.996966	1.15
BBS5	IRD	12:56589089:C:T	2:170344346:C:T	0.614	15.2704	0.00127986	0	31	0.464	0.82	1.845	-0.0165	0.4906	2.418	1	0.563	0.99851	5.66
APOB	IRD	13:87974082:A:G	2:21230033:T:C	0.614	15.2865	0.00217273	0	24.4	0.151	0.776	2.725	-0.5701	0.2227	5.324	1	0.32	0.998506	4.38
CDHR1	IRD	9:53837512:C:G	10:85974087:G:C	0.614	15.3027	0.00298265	0	23.7	0.15	0.937	2.515	-0.3967	0.3662	3.881	0.976	0.678	0.997424	5.71
USH2A	IRD	1:73570042:G:C	1:216251457:G:C	0.614	15.3188	0.00914127	0	19.11	0.283	0.754	2.125	-0.5524	0.5531	2.805	0.203	0.141	0.984051	3.12
HMCN1	IRD	1:43328601:C:T	1:186064435:C:T	0.614	15.3349	0.0100223	0	23.6	0.32	0.815	2.485	-0.332	0.4935	2.606	0.014	0.167	0.998368	5.2
GRM6	IRD	6:176383083:C:T	5:178413732:C:T	0.612	15.3511	0.000423012	0	18.76	0.289	0.493	1.54	0.0735	0.6155	2.593	0.949	0.428	0.97117	4.74
CACNA1H	ND	20:1206190:C:T	16:1258166:C:T	0.612	15.3672	0.000423012	0	22.9	0.385	0.975	2.76	0.8094	0.8223	3.3	0.994	0.4	0.996365	3.09
TLR4	IRD	15:25097215:C:G	9:120475070:G:C	0.612	15.3834	0.000425894	0	17.53	0.142	0.994	2.445	-0.985	0.1458	0.093	0.072	0.514	0.992929	-1.34
NPHP4	IRD	1:218563948:A:T	1:6029153:T:A	0.612	15.3995	0.000846024	0	23.3	0.526	0.999	1.935	0.2826	0.66	2.502	1	0.548	0.98392	5.39
IQCB1	IRD	2:154534061:G:A	3:121507274:C:T	0.612	15.4157	0.000861326	0	23.4	0.159	0.986	1.475	-0.5458	0.2844	0.709	0.791	0.212	0.997329	3.93
PCARE	IRD	13:79870913:G:A	2:29296605:C:T	0.612	15.4318	0.00106458	0	27.1	0.352	1	1.845	-0.7258	0.2098	5.972	1	0.163	0.999059	5.52
NPHP4	IRD	1:218672432:A:G	1:5927136:T:C	0.612	15.4479	0.00109951	0	19.2	0.334	0.763	2.47	-0.5465	0.3878	3.101	0.999	0.435	0.978338	4.77
NBAS	IRD	13:93633572:T:C	2:15417053:A:G	0.612	15.4641	0.00114943	0	24.5	0.393	0.954	2.515	-1.1274	0.0793	8.559	1	0.87	0.997763	5.61
C2	IRD	4:137567551:G:A	6:31896622:C:T	0.612	15.4802	0.00154607	3.97722e-06	31	0.423	0.975	2.5	-0.2107	0.3965	2.087	1	0.387	0.999307	5.6
LRP1B	IRD	12:27724959:A:G	2:141359073:A:G	0.612	15.4964	0.0037037	0	24	0.584	0.214	1.895	0.3376	0.6253	9.189	1	0.513	0.99599	5.04
HOXA1	ND	3:88009650:A:G	7:27135086:T:C	0.612	15.5125	0.171731	0	24.9	0.221	0.99	2.025	-0.9457	0.2175	4.335	1	0.777	0.996912	5.01
EYS	IRD	4:107258910:C:T	6:66204643:G:A	0.61	15.5287	0.000429923	0	22.6	0.376	0.534	2.495	-0.1034	0.6369	3.358	1	0.399	0.9983	2.75
GUCY2F	IRD	X:106251508:C:A	X:108718462:C:A	0.61	15.5448	0.000856164	0	21.9	0.3	0.489	1.15	-0.6077	0.3217	0.194	0.001	0.37	0.941788	-1.82
WDFY3	ND	5:48838287:G:A	4:85717876:C:T	0.61	15.5609	0.00114943	0	25.6	0.262	0.991	0.69	-0.8463	0.2248	4.703	1	0.712	0.998606	5.63
EYS	IRD	4:107258755:T:C	6:66204798:A:G	0.61	15.5771	0.0034188	0	24.7	0.415	0.887	1.1	-0.3303	0.4792	3.692	0.957	0.505	0.995703	4.81
PHF2	ND	15:108638293:G:C	9:96439159:G:C	0.61	15.5932	0.00380711	0	25.5	0.231	0.992	1.935	-0.8716	0.1108	4.945	1	0.89	0.987817	5.19
EYS	IRD	4:108179142:C:G	6:65301117:G:C	0.608	15.6094	0.000441696	0	25.1	0.422	0.977	0.55	0.1345	0.4382	3.61	1	0.238	0.992366	4.97
ABCA4	IRD	1:130136994:C:A	1:94495005:G:T	0.608	15.6255	0.000442087	3.7811e-05	24.6	0.711	0.868	2.93	1.0795	0.9531	3.959	1	0.719	0.994161	5.39
HMCN1	IRD	1:43407889:C:T	1:186147632:C:T	0.608	15.6416	0.000638162	0	23.6	0.488	0.19	2.01	0.2933	0.7294	6.057	1	0.339	0.932885	5.77
ATXN7	IRD	2:120129835:G:A	3:63973874:G:A	0.608	15.6578	0.000852515	0	25.5	0.267	0.991	1.7	-0.9972	0.1381	9.938	1	0.357	0.996545	5.95
ERCC6	IRD	9:47909868:T:G	10:50691508:A:C	0.608	15.6739	0.00114943	0	22.8	0.521	0.268	0.43	0.0644	0.5681	6.934	1	0.52	0.991988	5.35
ADNP	ND	10:86129151:C:T	20:49508088:C:T	0.606	15.6901	0.00114943	0	29.4	0.35	0.956	0.695	-0.5487	0.2718	6.103	1	0.873	0.997525	6.02
PDZD7	IRD	9:101493686:A:G	10:102777964:A:G	0.606	15.7062	0.00126904	0	29	0.292	0.985	0.795	-1.0737	0.104	5.92	1	0.637	0.998704	4.12
TUB	IRD	14:57585649:C:T	11:8118319:G:A	0.606	15.7224	0.00255973	3.57984e-05	29.8	0.686	0.981	3.085	0.55	0.7544	9.488	1	0.7	0.999386	4.78
HMCN1	IRD	1:43340022:C:T	1:186076094:C:T	0.606	15.7385	0.00592593	0	30	0.389	0.943	1.33	-0.1299	0.4759	4.427	1	0.657	0.997581	5.59
MED13L	ND	11:115697336:G:T	12:116413033:G:T	0.606	15.7546	0.0141304	0	21.8	0.537	0.066	1.095	-0.0477	0.539	2.466	0.997	0.213	0.9931	2.9
PCARE	IRD	13:79870973:C:G	2:29296545:G:C	0.604	15.7708	0.000813449	0	24.4	0.119	0.968	2.22	-0.4892	0.2356	5.011	1	0.643	0.99826	4.64
CHD2	ND	7:72005855:A:G	15:93486090:A:G	0.604	15.7869	0.00127443	4.00381e-06	25.7	0.46	0.989	2.79	-0.2681	0.3292	8.947	1	0.832	0.998564	5.65
ADGRA3	IRD	5:21366931:C:G	4:22389980:C:G	0.604	15.8031	0.00342466	0	24.8	0.163	0.839	2.76	-0.5652	0.3309	7.343	1	0.372	0.983377	5.78
MYO7A	IRD	14:70224378:A:G	11:76868383:A:G	0.604	15.8192	0.00515464	0	23.3	0.167	0.217	1.43	-0.2569	0.5546	5.847	1	0.187	0.992592	3.79
ZNF423	IRD	20:36712202:G:C	16:49671045:G:C	0.602	15.8354	0.000423012	0	26.5	0.379	0.981	1.545	-0.9769	0.1476	7.723	1	0.753	0.988014	4.86
TULP1	IRD	4:133981194:G:C	6:35473904:C:G	0.602	15.8515	0.00176523	0	19.94	0.429	0.203	1.24	-0.7536	0.2697	0.345	0.989	0.329	0.967921	-3.43
SRD5A3	IRD	5:78276001:G:A	4:56225625:C:T	0.602	15.8676	0.00208333	0	25.6	0.13	0.507	2.27	-0.9451	0.1485	5.432	1	0.623	0.998996	5.23
NPHP3	IRD	2:34962559:C:G	3:132416142:C:G	0.602	15.8838	0.00229885	0	25.9	0.334	0.977	1.95	0.0494	0.6374	7.24	1	0.748	0.998112	6.07
RP1	IRD	8:55237173:A:T	8:55541363:A:T	0.602	15.8999	0.00296296	0	15.39	0.185	0.23	2.125	-0.8922	0.1284	0.187	0.001	0.468	0.964931	1.33
EP400	ND	11:131913130:C:T	12:132551374:C:T	0.602	15.9161	0.00347826	0	23.8	0.512	0.902	1.735	0.428	0.6483	3.779	1	0.229	0.996819	4.85
CDH23	IRD	9:65994127:T:C	10:73539163:A:G	0.602	15.9322	0.00379816	0	17.82	0.293	0.816	2.565	-0.5612	0.2909	2.894	0.991	0.111	0.998583	3.87
CACNA1F	IRD	X:49194349:G:A	X:49063547:G:A	0.6	15.9483	0.000855432	0	22	0.476	0.986	0.895	0.4365	0.8778	3.27	1	0.584	0.992254	3.97
ASXL3	ND	18:48752060:C:T	18:31319793:G:A	0.6	15.9645	0.000856898	0	22.6	0.246	0.149	2.82	-1.1111	0.0442	7.272	1	0.861	0.9963	6.04
CRB1	IRD	1:54876636:G:A	1:197446957:G:A	0.6	15.9806	0.0012931	3.19257e-05	29.1	0.704	0.998	2.925	0.8537	0.8522	7.747	1	0.678	0.999505	5.61
WFS1	IRD	5:6677862:C:T	4:6290798:G:A	0.6	15.9968	0.00330033	0.000136763	22.5	0.806	0.834	2.585	0.9073	0.8971	8.686	1	0.923	0.998482	4.25
ADNP	ND	10:86129282:G:T	20:49508219:G:T	0.6	16.0129	0.0111717	0	25	0.263	0.987	0.695	-0.6488	0.2739	5.558	1	0.583	0.993607	6.17
WFS1	IRD	5:6662730:G:C	4:6302623:C:G	0.598	16.0291	0.000422654	0	23.5	0.084	0.57	2.56	-0.6974	0.1736	1.778	1	0.664	0.995289	4
VPS13B	ND	8:100047897:C:T	8:100789017:C:T	0.598	16.0452	0.000423012	0	28.6	0.328	0.967	2.015	-0.0969	0.4512	3.77	1	0.684	0.995086	5.52
HMCN1	IRD	1:43270453:A:T	1:186008056:A:T	0.598	16.0613	0.000623441	0	22.6	0.355	0.99	0.785	-0.4326	0.3602	1.277	1	0.385	0.977024	2.53
CDH23	IRD	9:65978487:G:T	10:73556881:C:A	0.598	16.0775	0.000847458	0	22	0.172	0.224	1.845	-0.8306	0.22	1.656	0.904	0.489	0.993963	5.87
KIF11	IRD	9:92810883:A:G	10:94408084:A:G	0.598	16.0936	0.00108401	0	24.4	0.129	0.152	2.43	-0.721	0.2238	5.492	1	0.216	0.997889	5.67
CA4	IRD	16:34701037:A:T	17:58235109:A:T	0.598	16.1098	0.00114943	0	18.16	0.181	0.555	2.495	-0.8374	0.2744	0.728	0	0.223	0.978754	-2.4
PEX12	IRD	16:31922610:C:T	17:33904923:C:T	0.598	16.1259	0.00169205	0	24.5	0.19	0.535	1.24	-0.4865	0.2828	2.608	1	0.418	0.998277	5.78
SEMA4A	IRD	1:94791048:G:C	1:156144711:C:G	0.596	16.1421	0.000423012	0	22.9	0.256	0.934	2.75	-0.6728	0.1726	2.126	1	0.432	0.997524	4.2
BBS12	IRD	5:120575974:G:T	4:123664389:G:T	0.596	16.1582	0.000424088	0	22.5	0.393	0.622	2.625	-0.296	0.4789	1.55	0.148	0.261	0.997777	5.69
USH2A	IRD	1:73256753:G:A	1:215940034:G:A	0.596	16.1743	0.000442087	3.97814e-06	32	0.183	0.96	2.9	-0.403	0.3349	4.837	1	0.457	0.998767	5.71
KMT2C	ND	3:178137589:G:A	7:151851520:G:A	0.596	16.1905	0.000845309	0	23.5	0.181	0.265	2.135	-0.4545	0.3695	6.384	1	0.251	0.933239	5.44
BBS2	IRD	20:43695106:C:T	16:56532407:C:T	0.596	16.2066	0.000847458	0	21.5	0.448	0.15	1.95	0.014	0.5684	4.113	1	0.853	0.747389	5.98
PCDH15	IRD	9:83935804:C:A	10:55839099:G:T	0.596	16.2228	0.00327332	0	24.2	0.304	0.973	2.605	-0.0544	0.48	4.316	1	0.451	0.996574	5.9
USH2A	IRD	1:73390074:A:G	1:216062339:A:G	0.596	16.2389	0.0754665	0	23.7	0.243	0.026	2.705	-0.7524	0.2145	5.812	0.999	0.196	0.99583	5.87
APOB	IRD	13:87951835:T:C	2:21252849:A:G	0.596	16.255	0.215761	0	11.33	0.399	0.284	2.2	-0.8606	0.2472	0.031	0.003	0.23	0.990316	-2.06
PHF2	ND	15:108639087:C:T	9:96439950:C:T	0.596	16.2712	0.498448	0	24.7	0.181	0.994	2.22	-0.8369	0.157	5.447	1	0.709	0.992453	5.25
CSPP1	IRD	8:67725276:G:A	8:67988768:G:A	0.594	16.2873	0.000424448	0	25.1	0.147	0.852	2.175	-0.2118	0.4124	3.22	1	0.585	0.999124	5.53
CEP41	IRD	3:156695288:A:G	7:130040587:A:G	0.594	16.3035	0.00114943	0	28.6	0.377	0.998	0.02	-0.8637	0.1008	7.36	1	0.806	0.997451	6.03
MAPKAPK3	IRD	2:106769611:C:T	3:50677821:C:T	0.594	16.3196	0.00114943	2.38945e-05	29.3	0.485	0.998	2.83	0.1261	0.4952	2.61	0.98	0.415	0.999115	4.7
ERCC6	IRD	9:47868338:G:A	10:50732730:C:T	0.594	16.3358	0.00148148	0	28.2	0.296	0.999	2.505	0.598	0.7706	7.542	1	0.902	0.998702	6.03
NYX	IRD	X:41348464:T:G	X:41334031:T:G	0.594	16.3519	0.00491535	0	18.33	0.242	0.216	2.24	-0.9756	0.16	2.134	0.986	0.619	0.996136	4.34
VCAN	IRD	6:80314502:C:T	5:82817822:C:T	0.594	16.368	0.0577342	0	22.7	0.328	0.73	2.615	0.1477	0.7472	3.107	0.84	0.203	0.998352	5.24
FAM161A	IRD	13:46930936:C:T	2:62066598:G:A	0.592	16.3842	0.000423012	0	23.9	0.298	0.976	2.455	-0.8349	0.1888	6.127	1	0.446	0.998842	5.8
TMEM237	IRD	12:88932506:C:T	2:202489038:C:T	0.592	16.4003	0.000425894	0	23.9	0.342	0.961	2.425	-0.5241	0.2999	1.586	1	0.138	0.995719	3.62
EYS	IRD	4:108998623:C:A	6:64472374:G:T	0.592	16.4165	0.000437445	0	25.2	0.372	0.988	1.3	0.0162	0.4997	4.381	1	0.075	0.974785	4.55
WDPCP	IRD	13:45381867:A:G	2:63631572:T:C	0.592	16.4326	0.00128866	0	26.9	0.17	0.748	1.56	-0.5709	0.2521	5.462	1	0.6	0.999019	5.4
SDCCAG8	IRD	1:5757695:G:A	1:243542123:C:T	0.592	16.4487	0.00138812	0	27.4	0.181	0.868	2.595	-0.8693	0.1882	4.586	1	0.537	0.999116	5.75
PCARE	IRD	13:79872599:A:T	2:29294913:T:A	0.592	16.4649	0.00169205	0	26	0.169	0.728	2.22	-0.7779	0.1608	5.773	1	0.595	0.988308	5.83
CEP250	IRD	10:70716039:A:G	20:34085678:A:G	0.592	16.481	0.00416667	0	26.9	0.181	0.999	2.925	-0.8978	0.0933	4.332	1	0.432	0.999018	4.51
NBAS	IRD	13:93369457:A:G	2:15679459:T:C	0.592	16.4972	0.0111111	0	24.3	0.321	0.631	2.225	-0.8058	0.1172	8.017	1	0.846	0.995906	5.78
ANK2	ND	5:111652176:A:T	4:114274903:A:T	0.59	16.5133	0.000438982	0	23.7	0.45	0.094	2.045	-0.6826	0.2356	3.349	0.995	0.518	0.9831	5.51
CDH23	IRD	9:65959859:C:G	10:73574907:G:C	0.59	16.5295	0.000845309	0	28.4	0.496	0.961	1.04	0.4063	0.6539	9.499	1	0.472	0.998525	5.14
ABCC6	IRD	20:15752597:C:T	16:16276397:C:T	0.59	16.5456	0.00126904	1.59118e-05	19.13	0.624	0.995	2.995	0.8834	0.8714	2.036	0.974	0.776	0.995981	2.85
COL11A1	IRD	1:121312174:G:A	1:103364502:C:T	0.59	16.5617	0.00128535	0	24.5	0.508	0.412	0.655	0.4456	0.6868	3.045	0.992	0.629	0.995104	6.06
VCAN	IRD	6:80333230:A:C	5:82836572:A:C	0.59	16.5779	0.00229885	0	23.8	0.139	0.956	2.645	-0.4871	0.3124	4.722	0.888	0.366	0.990312	6.04
VPS13B	ND	8:99704015:C:T	8:100454714:C:T	0.59	16.594	0.00406725	0	26.9	0.179	0.968	1.955	-0.7688	0.2106	5.59	1	0.805	0.999081	5.71
CACNA1H	ND	20:1207064:C:T	16:1259038:C:T	0.59	16.6102	0.00526316	0	21.7	0.27	0.904	2.14	0.0503	0.7009	0.683	0.181	0.215	0.989818	3.67
SLC38A8	IRD	20:71048909:C:T	16:84070424:C:T	0.588	16.6263	0.000422654	0	23.1	0.302	1	3.045	-1.1708	0.035	5.656	1	0.465	0.998398	3.52
NPHP4	IRD	1:218546167:A:C	1:6046318:T:G	0.588	16.6425	0.00084674	0	19.6	0.336	0.995	1.7	0.1568	0.6352	1.759	0.418	0.268	0.953162	4.28
LRP1B	IRD	12:27721896:C:T	2:141356359:C:T	0.588	16.6586	0.000848896	0	23.6	0.464	0.027	2.34	0.4889	0.7991	4.993	1	0.395	0.991979	4.88
DTHD1	IRD	5:35454345:A:G	4:36318013:A:G	0.588	16.6747	0.00108519	0	23	0.402	0.651	2.615	-0.2518	0.493	6.988	0.968	0.279	0.998477	5.98
C3	IRD	19:6635787:C:T	19:6718134:C:T	0.586	16.6909	0.00042337	0	16.63	0.208	0.523	2.74	-0.7624	0.3083	-0.418	0	0.161	0.995882	-0.721
PEX5	IRD	11:7424600:G:A	12:7362691:G:A	0.586	16.707	0.000619195	0	23.5	0.368	0.993	1.475	-0.2093	0.5213	5.831	1	0.208	0.993559	4.95
CDH23	IRD	9:65959900:C:G	10:73574866:G:C	0.586	16.7232	0.00070922	0	27.5	0.453	0.991	1.04	0.3024	0.6102	9.499	1	0.581	0.996888	5.14
NEUROD1	IRD	12:68769036:C:A	2:182542546:C:A	0.586	16.7393	0.00114943	0	22.7	0.481	0.119	1.5	0.4757	0.7889	4.349	1	0.348	0.964732	5.72
SNRNP200	IRD	13:695994:G:A	2:96949019:G:A	0.586	16.7554	0.0103448	7.97041e-06	26.2	0.768	0.812	1.39	0.8593	0.8364	9.219	1	0.831	0.997382	4.6
VCAN	IRD	6:80333081:C:T	5:82836423:C:T	0.586	16.7716	0.218837	0	23	0.244	0.91	2.615	-0.3213	0.3578	3.599	0.999	0.675	0.997848	6.17
PCARE	IRD	13:79879676:G:C	2:29287817:C:G	0.586	16.7877	0.219159	0	22.8	0.125	0.903	2.19	-0.6992	0.1559	1.836	0.995	0.684	0.997359	4.17
KMT2C	ND	3:178122971:C:A	7:151836858:C:A	0.584	16.8039	0.000423729	0	25	0.275	0.719	1.325	-0.754	0.238	5.993	1	0.542	0.995079	4.67
VCAN	IRD	6:80329966:G:A	5:82833308:G:A	0.584	16.82	0.000429553	0	24.9	0.471	0.997	2.11	1.0225	0.9257	3.879	1	0.707	0.998579	5.96
ADNP	ND	10:86130848:T:C	20:49509782:T:C	0.584	16.8362	0.000708215	0	24.1	0.309	0.995	1.11	-0.7244	0.2423	5.949	1	0.626	0.985866	5.87
ERCC6	IRD	9:47868317:C:T	10:50732751:G:A	0.584	16.8523	0.000847458	0	25.3	0.163	0.468	2.47	0.1457	0.6297	5.092	1	0.863	0.998964	6.03
NPHP3	IRD	2:34965008:T:C	3:132418275:T:C	0.584	16.8684	0.00085034	0	24.1	0.346	0.858	1.21	-0.1392	0.525	5.922	1	0.648	0.998765	4.16
APOB	IRD	13:87966677:A:G	2:21237404:T:C	0.584	16.8846	0.000853242	0	22.8	0.14	0.323	2.635	-0.3412	0.0033	2.081	0.998	0.479	0.985002	4.05
NPHP4	IRD	1:218659375:C:T	1:5940255:G:A	0.584	16.9007	0.00127443	0	22.5	0.297	0.992	2.685	0.4393	0.7403	3.86	0.997	0.387	0.999147	5.21
SETDB1	ND	1:100187470:G:C	1:150913887:C:G	0.584	16.9169	0.00444444	0	23.3	0.11	0.43	1.445	-0.5065	0.4079	1.54	0.846	0.2	0.985521	4.33
DMD	IRD	X:32345675:T:C	X:32429879:T:C	0.584	16.933	0.00970067	0	25.8	0.21	0.969	2.415	-0.8136	0.1659	6.51	1	0.496	0.998646	5.68
SLCO1B3	ND	11:22561272:G:T	12:21327618:G:T	0.582	16.9492	0.000428082	0	23	0.257	0.186	1.595	-0.7943	0.1843	2.562	0.935	0.447	0.99241	3.66
SMARCA4	ND	19:10761429:G:A	19:11105646:G:A	0.582	16.9653	0.00114943	0	25.1	0.371	0.833	3.31	-0.2605	0.29	9.968	1	0.641	0.999278	4.46
RPGRIP1L	IRD	20:40795620:T:C	16:53705425:T:C	0.582	16.9814	0.00636206	0	23.6	0.275	0.009	0	-0.5059	0.3838	2.279	1	0.308	0.988693	4.75
RDH11	IRD	7:129832447:G:C	14:68159199:G:C	0.58	16.9976	0.000422297	0	28.8	0.583	0.99	2.02	0.8845	0.8721	9.998	1	0.26	0.992681	5.63
CNGB1	IRD	20:45145682:G:A	16:57937821:G:A	0.58	17.0137	0.000423012	1.20267e-05	27.1	0.79	0.982	2.67	1.0753	0.9282	9.999	1	0.825	0.999257	4.82
EP400	ND	11:131872379:C:A	12:132510227:C:A	0.58	17.0299	0.000427716	0	23.3	0.302	0.561	1.245	-0.3099	0.4748	2.409	0.998	0.213	0.965561	4.31
USH2A	IRD	1:73564747:C:T	1:216246511:C:T	0.58	17.046	0.000434783	0	27.4	0.309	0.984	2.695	-1.0601	0.097	7.376	1	0.699	0.999419	5.12
CERKL	IRD	12:68630505:C:G	2:182402928:C:G	0.58	17.0621	0.00044964	0	25.8	0.145	0.788	2.05	-0.5854	0.2688	5.338	1	0.132	0.997717	5.87
PEX12	IRD	16:31921869:G:A	17:33904180:G:A	0.58	17.0783	0.00154895	0	26.1	0.433	0.491	1.735	-0.1774	0.4906	2.908	0.996	0.461	0.998964	5.63
EFEMP1	IRD	13:52785626:T:C	2:56102104:A:G	0.58	17.0944	0.00169205	0	24	0.56	0.828	0.1	0.8843	0.7973	7.421	1	0.315	0.997818	5.5
CNGB1	IRD	20:45129213:G:A	16:57921907:G:A	0.58	17.1106	0.00208333	8.0161e-06	25.8	0.807	0.966	2.47	1.0852	0.9434	7.94	1	0.754	0.999178	5.65
APOB	IRD	13:87976633:C:G	2:21227477:G:C	0.58	17.1267	0.00326264	0	24	0.202	0.961	2.97	-0.9767	0.1166	1.507	0.962	0.536	0.992789	4.15
OXTR	ND	2:140102366:G:C	3:8809812:G:C	0.58	17.1429	0.00383142	0	19.76	0.409	0.997	1.7	-0.5314	0.4682	1.081	0.154	0.631	0.893759	4.08
RIMS1	ND	4:100660346:C:T	6:72967945:G:A	0.578	17.159	0.000428082	0	26	0.289	0.735	2.505	-1.0548	0.0916	9.476	1	0.533	0.998283	5.19
PITPNM3	IRD	16:6244009:A:G	17:6381937:A:G	0.578	17.1751	0.000618812	0	23.2	0.255	0.099	2.06	-1.1053	0.0391	8.937	1	0.809	0.992449	4.45
HMCN1	IRD	1:43352380:C:A	1:186088895:C:A	0.578	17.1913	0.000886525	0	27.4	0.214	0.999	0.645	-0.5739	0.3055	1.894	0.896	0.156	0.990577	5.96
MFRP	IRD	14:112418297:C:T	11:119216771:C:T	0.578	17.2074	0.000904977	0	23.1	0.138	0.628	2.47	-0.6084	0.2268	-0.049	0.006	0.258	0.998399	2.61
APOB	IRD	13:87969773:G:T	2:21234342:C:A	0.578	17.2236	0.00114943	0	24.6	0.151	0.87	2.56	-0.7153	0.0079	0.584	0.997	0.585	0.995476	3.96
MED13L	ND	11:115703297:A:G	12:116418692:A:G	0.576	17.2397	0.000424088	0	24.2	0.449	0.097	2.215	-0.2045	0.5027	8.942	1	0.384	0.998544	5.47
APOB	IRD	13:87972501:C:A	2:21231614:G:T	0.576	17.2559	0.000424088	0	24.7	0.358	0.992	2.81	-1.1392	0.0217	10.003	1	0.584	0.991663	5.22
MYO7A	IRD	14:70264855:C:T	11:76910587:C:T	0.576	17.272	0.00114943	0	24.2	0.325	0	0	-0.3511	0.442	0.8	0.998	0.351	0.998213	3.19
USH2A	IRD	1:73670179:G:C	1:216348698:G:C	0.576	17.2881	0.00178699	0	22	0.238	0.955	2.72	-0.7492	0.2815	6.65	1	0.249	0.985911	3.54
CDH23	IRD	9:66041214:C:T	10:73491912:G:A	0.576	17.3043	0.00325556	0	26.4	0.205	0.903	1.295	-0.5006	0.2776	5.352	1	0.499	0.998217	4.81
ADGRV1	IRD	6:87831408:A:C	5:90281191:A:C	0.574	17.3204	0.000422297	0	28.1	0.295	0.905	2.485	-0.6505	0.2503	9.202	1	0.336	0.993094	5.7
ASXL3	ND	18:48746344:T:A	18:31325283:A:T	0.574	17.3366	0.000429553	0	28	0.247	0.996	2.38	-1.0408	0.0923	4.303	1	0.733	0.991756	5.7
ABCA4	IRD	1:130118897:G:C	1:94512530:C:G	0.574	17.3527	0.000429923	3.97833e-06	23.9	0.676	0.869	0.39	0.6514	0.7963	4.901	1	0.815	0.998029	5.62
IFT140	IRD	20:1550101:T:C	16:1573881:T:C	0.574	17.3688	0.00084674	1.19925e-05	28	0.404	0.979	3.35	-0.0904	0.4071	6.176	1	0.853	0.998452	5.71
ADGRV1	IRD	6:87614561:C:A	5:90055296:C:A	0.574	17.385	0.00127011	0	23.4	0.177	0.876	2.72	-0.9869	0.1297	0.714	0.001	0.438	0.98945	4.1
APOB	IRD	13:87975565:C:G	2:21228550:G:C	0.574	17.4011	0.00244432	0	21.4	0.208	0.844	3.465	-1.0973	0.0162	0.581	0.968	0.624	0.996747	0.647
POMGNT1	IRD	1:178194305:C:G	1:46662695:G:C	0.574	17.4173	0.00518519	0	22.5	0.329	0.716	1.845	0.0046	0.5911	9.304	1	0.692	0.994475	4.44
EN2	ND	3:181459182:A:T	7:155251083:A:T	0.574	17.4334	0.0373832	0	22.2	0.263	0.007	0.695	-0.529	0.4491	0.617	0.977	0.246	0.98844	2.9
ARL13B	IRD	2:181799810:A:C	3:93762042:T:G	0.572	17.4496	0.000422654	0	13.63	0.124	0.523	2.34	-0.6276	0.2557	0.176	0.947	0.282	0.966351	-3.4
ANK2	ND	5:111575721:G:T	4:114199703:G:T	0.572	17.4657	0.000439754	0	24.4	0.113	0.795	1.08	-0.5385	0.3482	4.159	0.999	0.379	0.983389	5.03
ANKRD11	ND	20:76310697:T:G	16:89349288:T:G	0.572	17.4818	0.00114943	0	23.5	0.171	0.722	2.015	-0.6211	0.2615	2.779	0.998	0.209	0.997835	3.73
DMD	IRD	X:32425533:A:T	X:32503098:A:T	0.572	17.498	0.00172117	0	25.9	0.351	0.953	1.955	-0.7099	0.2046	6.786	1	0.548	0.996518	5.14
VPS13B	ND	8:99917161:A:G	8:100654348:A:G	0.572	17.5141	0.0037037	0	23.7	0.275	0.654	2.005	-0.571	0.2814	5.875	1	0.678	0.998639	5.6
CSPP1	IRD	8:67744255:T:G	8:68007710:T:G	0.572	17.5303	0.00498132	0	23.1	0.258	0.96	2.515	-0.4151	0.5089	2.721	1	0.187	0.997298	4.8
LRP1B	IRD	12:27938059:G:C	2:141571275:G:C	0.572	17.5464	0.00511509	0	19.66	0.418	0.56	2.095	0.3568	0.6992	0.118	0.985	0.302	0.989297	0.273
CEP164	IRD	14:110438200:A:G	11:117244530:A:G	0.572	17.5626	0.00666667	0	19.91	0.062	0.98	2.015	-0.7757	0.2908	0.503	0.08	0.233	0.99783	2.77
GPR179	IRD	16:49376439:T:G	17:36484813:T:G	0.572	17.5787	0.0124729	0	14.39	0.158	0.694	2.585	-0.8889	0.1872	-0.449	0	0.36	0.992992	-1.35
USH1G	IRD	16:71242581:C:T	17:72916371:C:T	0.57	17.5948	0.000423729	0	22.6	0.284	0.979	2.265	-0.3212	0.4363	7.415	1	0.161	0.993964	3.69
NAA15	ND	5:137247410:G:A	4:140272374:G:A	0.57	17.611	0.000440141	0	23.5	0.205	0.14	1.605	-0.9691	0.1554	9.463	1	0.835	0.997361	5.48
VCAN	IRD	6:80332583:A:T	5:82835925:A:T	0.57	17.6271	0.00759631	0	25.1	0.212	0.974	2.645	-0.9209	0.2101	3.501	1	0.507	0.991023	4.88
APOB	IRD	13:87975353:G:A	2:21228762:C:T	0.568	17.6433	0.000848896	0	21.9	0.252	0.893	2.605	-0.5381	0.4268	0.402	0.033	0.081	0.997258	3.95
GPR179	IRD	16:49375931:C:A	17:36484293:C:A	0.568	17.6594	0.00208333	0	19	0.129	0.669	2.81	-1.0004	0.133	-0.206	0	0.508	0.97783	1.68
GUCY2D	IRD	16:7799666:A:G	17:7911303:A:G	0.568	17.6755	0.00385274	0	18.55	0.432	0.222	2.085	-0.2992	0.489	4.131	1	0.446	0.994377	3.93
SLC24A1	IRD	7:42177379:C:A	15:65916786:C:A	0.566	17.6917	0.000845309	0	20.5	0.157	0.714	1.2	-0.3455	0.5068	1.657	0.004	0.285	0.976542	4.51
USH2A	IRD	1:73345613:G:T	1:216017769:G:T	0.566	17.7078	0.00169924	0	28.4	0.327	0.819	2.135	-0.5757	0.2876	8.744	1	0.42	0.9917	6.04
NPHP1	IRD	13:13686097:T:C	2:110889262:T:C	0.564	17.724	0.000424448	0	24.2	0.168	0.118	2.42	-0.6232	0.2279	5.244	0.86	0.183	0.995403	5.15
ADGRV1	IRD	6:88023073:G:C	5:90459681:G:C	0.564	17.7401	0.00208333	0	22.7	0.191	0.567	2.045	-0.7318	0.236	0.785	1	0.395	0.966798	-0.306
PDE6B	IRD	5:638070:C:T	4:628572:C:T	0.564	17.7563	0.0122084	0	21.3	0.282	0.437	1.79	-0.8893	0.2156	5.78	1	0.765	0.964599	4.5
ERCC6	IRD	9:47887029:A:G	10:50714032:T:C	0.562	17.7724	0.00042337	0	24.1	0.315	0.186	1.48	-0.5187	0.3223	4.668	1	0.367	0.991368	5.89
ASXL3	ND	18:48745949:C:T	18:31325681:G:A	0.562	17.7885	0.000859845	0	25.9	0.239	0.974	2.3	-1.0942	0.0656	3.495	1	0.968	0.998675	5.5
ABCA4	IRD	1:130110548:C:G	1:94520724:G:C	0.562	17.8047	0.00127011	0	21.4	0.472	0.082	2.33	-0.0102	0.5559	2.576	1	0.516	0.998427	5.41
EP400	ND	11:131808090:G:A	12:132445970:G:A	0.562	17.8208	0.00248933	0	26.4	0.626	0.997	2.31	0.8869	0.8749	9.48	1	0.034	0.957136	5.91
ADGRV1	IRD	6:87584249:T:A	5:90024716:T:A	0.562	17.837	0.00692259	0	13.03	0.394	0.035	2.47	-0.8822	0.1969	0.406	0.975	0.603	0.985126	-0.578
KMT2C	ND	3:178160130:C:T	7:151873732:C:T	0.56	17.8531	0.000424809	0	23.3	0.27	0.621	2.095	0.0277	0.5247	3.76	0.622	0.286	0.984708	5.25
USH2A	IRD	1:73234457:T:C	1:215916645:T:C	0.56	17.8692	0.00141643	0	24.4	0.158	0.519	2.215	-0.7838	0.1954	4.466	1	0.16	0.98685	3.78
CC2D2A	IRD	5:14514133:C:T	4:15534926:C:T	0.56	17.8854	0.00174216	0	25.1	0.23	0.982	2.65	-1.0117	0.1228	5.291	1	0.776	0.999061	4.54
EYS	IRD	4:107258469:G:T	6:66205084:C:A	0.56	17.9015	0.00208333	0	6.042	0.478	0.104	0.625	-0.7513	0.2148	-0.115	0.034	0.484	0.992028	0.155
CFB	IRD	4:137546752:G:A	6:31917050:C:T	0.56	17.9177	0.00518519	0	20.3	0.22	0.538	0.975	-0.6751	0.3196	0.919	0	0.262	0.995476	3.94
GNPTG	IRD	20:1370466:G:C	16:1412849:G:C	0.558	17.9338	0.000949367	0	20.4	0.452	0.538	2.445	0.4733	0.7393	1.465	0.443	0.562	0.99652	3.36
ABCA4	IRD	1:130134465:G:A	1:94497540:C:T	0.558	17.95	0.00208333	0	11.08	0.472	0.001	0	-0.7344	0.3693	0.58	0.005	0.527	0.980229	1.81
COL9A1	IRD	4:102618065:G:A	6:70926704:C:T	0.558	17.9661	0.00745445	0	25	0.35	0.989	1.68	0.6888	0.7908	1.899	0.919	0.358	0.996975	5
WHRN	IRD	15:28429331:C:T	9:117185799:G:A	0.556	17.9822	0.000422654	0	26.5	0.275	0.998	2.57	-1.1424	0.0648	7.274	1	0.298	0.999105	4.4
HMCN1	IRD	1:43166550:G:C	1:185902815:G:C	0.556	17.9984	0.000434028	0	22.3	0.249	0.709	1.31	-0.8417	0.2954	-0.28	0	0.115	0.99419	0.187
INVS	IRD	15:42642132:C:T	9:103035289:G:A	0.556	18.0145	0.000851789	0	25	0.274	0.699	0.975	-0.6169	0.3048	9.917	1	0.636	0.997086	5.37
LRP1B	IRD	12:28026601:C:G	2:141660519:C:G	0.556	18.0307	0.0141074	0	21.8	0.425	0.708	1.855	0.2754	0.6144	1.507	0.584	0.47	0.992855	3.62
RPGRIP1	IRD	7:83221369:C:G	14:21793037:C:G	0.554	18.0468	0.000422654	0	21.5	0.241	0.453	1.33	-0.1136	0.6857	0.204	0	0.128	0.990941	4.61
EYS	IRD	4:108179919:C:G	6:65300340:G:C	0.554	18.063	0.000435161	0	15.13	0.249	0.927	0	-0.7118	0.2901	1.724	0.014	0.276	0.97652	1.87
SMARCA4	ND	19:10751202:G:T	19:11095040:G:T	0.554	18.0791	0.0014997	0	22	0.341	0.188	0.895	-0.2672	0.4477	-0.018	0.886	0.333	0.983935	0.0872
RANBP17	ND	6:168587198:G:A	5:170632592:G:A	0.554	18.0952	0.00208333	0	26.6	0.255	0.791	2.56	-0.8906	0.1868	8.184	1	0.36	0.99552	5.96
SLC38A8	IRD	20:71045474:G:A	16:84067008:G:A	0.554	18.1114	0.00221239	0	23.8	0.282	0.928	2.905	-0.9478	0.026	6.18	1	0.554	0.991972	4.77
USH2A	IRD	1:73920643:T:C	1:216591873:T:C	0.554	18.1275	0.00248482	0	23.5	0.128	0.062	2.64	-0.5035	0.3246	3.298	1	0.073	0.949986	5.62
PROM1	IRD	5:15077522:T:C	4:16077405:T:C	0.554	18.1437	0.00253593	0	23.3	0.262	0.948	1.935	-0.6649	0.2956	2.824	1	0.315	0.998787	4.44
VPS13B	ND	8:99794263:C:T	8:100533184:C:T	0.554	18.1598	0.00340426	0	22.5	0.148	0.439	1.845	-0.5335	0.319	6.873	1	0.443	0.999141	4.75
VCAN	IRD	6:80276151:T:A	5:82779362:T:A	0.554	18.1759	0.0470364	0	22.5	0.11	0.623	1.93	0.0057	0.71	0.752	1	0.343	0.989526	2.8
APOB	IRD	13:87973599:C:T	2:21230516:G:A	0.552	18.1921	0.000422654	0	20.8	0.144	0.076	2.635	-0.9501	0.0782	0.832	0.366	0.541	0.997919	4.06
CDH23	IRD	9:65982074:G:A	10:73553251:C:T	0.552	18.2082	0.000844595	0	20.9	0.269	0.507	1.345	-0.6819	0.2254	1.734	0.471	0.656	0.998739	5.06
RP1	IRD	8:55233715:A:C	8:55537896:A:C	0.552	18.2244	0.000848896	0	23.9	0.264	0.796	2.39	-1.082	0.0631	1.939	0.996	0.748	0.986105	2.88
GPR179	IRD	16:49391271:G:A	17:36499554:G:A	0.552	18.2405	0.00114943	0	23.2	0.251	0.921	2.48	0.3056	0.5652	1.124	0.271	0.103	0.99755	5.54
COL9A1	IRD	4:102579971:G:C	6:70964202:C:G	0.552	18.2567	0.00129758	0	27.2	0.518	0.864	1.58	0.7676	0.833	5.864	1	0.493	0.982817	5.76
USH2A	IRD	1:73256751:C:T	1:215940032:C:T	0.552	18.2728	0.00208333	0	26.1	0.112	0.946	2.385	-0.7395	0.216	3.009	1	0.306	0.997928	4.76
CNGB1	IRD	20:45162379:T:C	16:57954398:T:C	0.552	18.2889	0.00680828	0	24	0.298	0.558	2.075	-0.2491	0.4204	2.964	0.998	0.02	0.99872	5.42
LRP1B	IRD	12:27594286:T:C	2:141232718:T:C	0.552	18.3051	0.918222	0	23.1	0.229	0.001	0.595	-0.3289	0.4403	3.465	1	0.136	0.987028	4.58
CNTN4	ND	2:134178822:A:G	3:2908460:A:G	0.55	18.3212	0.00042517	1.60453e-05	25	0.601	0.873	3.075	0.3811	0.6747	9.113	1	0.191	0.998716	5.33
CHD8	ND	7:83288807:T:A	14:21853886:T:A	0.55	18.3374	0.0327869	0	22	0.301	0.953	-0.345	-0.2779	0.5722	-0.894	0.307	0.265	0.790164	0.501
RP1	IRD	8:55233769:A:G	8:55537950:A:G	0.55	18.3535	0.0583288	0	23.1	0.1	0.84	2.485	-0.7086	0.1393	2.887	1	0.636	0.995238	5.39
ERCC6	IRD	9:47868408:A:C	10:50732660:T:G	0.548	18.3697	0.000422297	0	21.5	0.163	0.1	1.775	-0.579	0.428	0.392	0.997	0.601	0.996993	-0.131
KIF11	IRD	9:92794169:C:A	10:94393467:C:A	0.548	18.3858	0.000424088	0	23.6	0.093	0.326	1.665	-0.6523	0.2255	3.16	0.992	0.418	0.987439	5.06
CDH23	IRD	9:66127671:T:C	10:73405625:A:G	0.548	18.4019	0.000424448	0	25.6	0.261	0.946	1.625	-0.7139	0.2676	8.911	1	0.157	0.998766	4.91
KMT2C	ND	3:178298700:A:G	7:152008895:A:G	0.548	18.4181	0.000431406	0	23.6	0.391	0.085	1.185	-0.4967	0.3425	4.506	1	0.494	0.984066	4.79
ITGB3	ND	16:58468833:C:T	17:45369910:C:T	0.548	18.4342	0.00114943	2.07192e-05	32	0.8	0.746	2.005	0.9861	0.8925	4.909	1	0.683	0.999314	5.38
VPS13B	ND	8:100103830:T:G	8:100844727:T:G	0.546	18.4504	0.000620732	0	17.39	0.153	0.277	1.845	-0.8618	0.2346	0.39	0	0.447	0.990518	4.36
TRPM1	IRD	7:7246327:G:A	15:31294615:C:T	0.546	18.4665	0.000845309	0	21.8	0.236	0.937	1.935	-0.6393	0.2147	3.501	0.996	0.5	0.995469	3.61
NEK2	IRD	1:69172344:A:C	1:211846968:A:C	0.546	18.4826	0.00229885	0	18.72	0.274	0.679	-0.565	-1.052	0.0792	1.964	0.997	0.78	0.995248	-1.9
USH2A	IRD	1:73389790:G:C	1:216062055:G:C	0.546	18.4988	0.00229885	0	21.2	0.44	0.67	2.225	-0.6335	0.2945	2.581	0.98	0.385	0.906931	4.93
RANBP17	ND	6:168587146:G:A	5:170632540:G:A	0.546	18.5149	0.00257353	5.17726e-05	32	0.569	0.997	2.945	0.3087	0.6138	8.227	1	0.956	0.999126	5.96
PRPF31	IRD	19:53885709:G:A	19:54632696:G:A	0.546	18.5311	0.00373134	8.49502e-06	29.9	0.641	0.98	2.925	0.7666	0.8415	5.839	1	0.07	0.999547	3.8
RP1L1	IRD	8:9969287:C:T	8:10468669:G:A	0.544	18.5472	0.000423012	0	6.168	0.198	0.294	2.045	-0.8622	0.2322	-0.089	0	0.13	0.994356	-0.397
BBS10	IRD	11:75903398:G:T	12:76740972:G:T	0.544	18.5634	0.00572831	0	22.6	0.205	0.675	2.8	-0.6188	0.3305	3.355	1	0.074	0.987561	3.27
PEX6	IRD	4:126363814:C:T	6:42946402:G:A	0.542	18.5795	0.000424448	0	27.7	0.471	0.908	1.955	0.7625	0.8061	2.585	1	0.517	0.999025	4.65
APOB	IRD	13:87966635:A:G	2:21237446:T:C	0.542	18.5956	0.000428082	0	21.6	0.156	0.371	2.765	-0.7847	0.0062	3.872	1	0.664	0.976142	4.47
USH2A	IRD	1:73378814:C:T	1:216051167:C:T	0.542	18.6118	0.000438212	0	28.8	0.152	0.996	2.71	-1.0577	0.0999	5.54	1	0.082	0.998928	4.97
GUCY2F	IRD	X:106229221:G:A	X:108696889:G:A	0.542	18.6279	0.000867303	0	22.9	0.368	0.139	1.975	-0.6146	0.2909	5.354	1	0.396	0.998613	3.97
EYS	IRD	4:108177097:G:T	6:65303162:C:A	0.542	18.6441	0.00180995	0	23.3	0.359	0.756	0.55	-0.8347	0.2375	1.155	0.919	0.436	0.973696	1.89
MYO9B	ND	19:16690512:G:T	19:17305778:G:T	0.542	18.6602	0.00185529	0	9.677	0.426	0.243	2.08	-0.7841	0.2612	-0.365	0.004	0.435	0.89558	-10
SLCO1B3	ND	11:22430937:G:C	12:21201716:G:C	0.542	18.6764	0.00434311	0	0.18	0.142	0.222	1.96	-0.6813	0.3395	-3.15	0	0.159	0.931583	-6.39
OFD1	IRD	X:13406993:A:C	X:13764954:A:C	0.54	18.6925	0.000424088	0	21	0.329	0.714	2.725	0.6066	0.9164	1.687	0.898	0.367	0.997509	2.96
NPHP1	IRD	13:13710911:C:T	2:110917762:C:T	0.54	18.7086	0.000424809	0	25.9	0.477	0.972	1.845	0.216	0.5905	3.567	0.997	0.58	0.997595	5.7
CC2D2A	IRD	5:14518704:A:T	4:15539539:A:T	0.54	18.7248	0.000436681	0	23.7	0.153	0.989	2.67	-1.0071	0.1148	0.783	1	0.272	0.996874	-1.35
EYS	IRD	4:107258617:A:G	6:66204936:T:C	0.54	18.7409	0.00171527	0	23.4	0.379	0.891	1.1	-0.3504	0.5284	4.552	1	0.457	0.997809	3.71
SLC25A46	IRD	6:108196069:A:T	5:110097147:A:T	0.54	18.7571	0.403909	0	24.2	0.414	0.72	2.14	0.2482	0.6248	3.359	1	0.203	0.986976	3.35
MKKS	IRD	10:56138149:G:A	20:10393736:C:T	0.538	18.7732	0.000423012	0	22.5	0.463	0.896	2.395	0.486	0.7421	4.469	1	0.055	0.997814	3.69
MFN2	IRD	1:212458278:C:T	1:12056346:G:A	0.538	18.7893	0.000423012	7.95602e-06	25.3	0.674	0.212	2.725	0.6936	0.8309	9.576	1	0.697	0.998962	5.34
CAPN5	IRD	14:70187436:G:A	11:76831835:G:A	0.538	18.8055	0.000844595	0	24.8	0.432	0.762	2.97	0.6353	0.7588	3.245	1	0.086	0.995366	5.03
CEP290	IRD	11:87800333:T:C	12:88530512:T:C	0.538	18.8216	0.000846024	0	23.2	0.309	0.993	2.255	0.2361	0.6655	6.359	1	0.205	0.99911	5.33
CISD2	IRD	5:101285573:C:G	4:103806559:C:G	0.538	18.8378	0.00114943	0	23.5	0.136	0.071	2.71	-0.7848	0.2024	5.764	1	0.469	0.997448	5.34
ADGRV1	IRD	6:87684042:C:T	5:90124905:C:T	0.538	18.8539	0.00114943	8.032e-06	32	0.393	0.492	2.85	-0.797	0.2148	4.487	1	0.912	0.998984	5.71
MKKS	IRD	10:56137927:G:C	20:10393958:C:G	0.538	18.8701	0.00338983	0	23.1	0.364	0.194	2.505	-0.1425	0.4325	1.288	0.664	0.536	0.995653	6.07
PCARE	IRD	13:79873958:G:A	2:29293581:C:T	0.538	18.8862	0.00380228	0	22.3	0.049	0.986	2.19	-0.8858	0.1456	0.584	0.45	0.23	0.998065	2.73
GUCY2D	IRD	16:7795193:C:T	17:7906970:C:T	0.538	18.9023	0.00386349	0	23.3	0.383	0.633	1.355	-0.5815	0.4904	4.425	1	0.173	0.997366	4.22
RPGRIP1	IRD	7:83222414:G:A	14:21794084:G:A	0.538	18.9185	0.177971	0	24.3	0.401	0.997	2.095	0.2784	0.7388	4.248	1	0.198	0.991064	4.71
LRP1B	IRD	12:27594326:C:T	2:141232758:C:T	0.536	18.9346	0.000428449	2.42882e-05	24.7	0.656	0.011	3.35	0.6485	0.8133	6.127	1	0.137	0.999094	5.63
EYS	IRD	4:108179370:C:G	6:65300889:G:C	0.536	18.9508	0.00114943	0	22.7	0.324	0.742	0.55	-0.5017	0.2565	0.481	0.998	0.189	0.96166	3.84
CDH23	IRD	9:65960045:C:G	10:73574721:G:C	0.536	18.9669	0.00251256	0	24.7	0.303	0.479	0.55	-0.1682	0.412	9.122	1	0.134	0.997435	5.42
RPGRIP1	IRD	7:83221747:G:C	14:21793414:G:C	0.534	18.9831	0.00042337	0	17.01	0.425	0.146	1.735	-0.2028	0.6321	1.569	0.994	0.284	0.991831	2.41
CRB1	IRD	1:54814671:T:A	1:197390548:T:A	0.534	18.9992	0.000424809	0	15.81	0.407	0.63	1.925	-0.4283	0.5408	-0.293	0	0.101	0.978724	2.67
USH2A	IRD	1:73219539:C:T	1:215901587:C:T	0.534	19.0153	0.000430293	3.98311e-06	24	0.207	0.87	2.985	-0.3926	0.3161	3.083	0.971	0.381	0.997937	4.61
NBAS	IRD	13:93443264:G:T	2:15608543:C:A	0.534	19.0315	0.00130548	0	26.6	0.184	0.994	2.44	-1.0602	0.091	6.174	1	0.349	0.993981	5.77
USH2A	IRD	1:73693838:A:C	1:216371890:A:C	0.534	19.0476	0.00142146	0	14.1	0.199	0.668	2.075	-0.8644	0.2428	0.771	0.004	0.214	0.990839	0.652
USH2A	IRD	1:73746549:C:T	1:216420029:C:T	0.534	19.0638	0.00217122	0	27.3	0.252	0.395	1.405	-0.489	0.3418	4.433	1	0.091	0.999068	5.99
ADSL	ND	10:11164345:T:A	22:40762486:A:T	0.534	19.0799	0.0119371	0	22.7	0.628	0.02	1.66	0.9237	0.9042	5.168	1	0.589	0.967249	5.47
CEP250	IRD	10:70721556:G:A	20:34091118:G:A	0.532	19.096	0.000422654	0	23.7	0.079	0.344	2.71	-0.7119	0.2054	4.038	1	0.218	0.998452	4.51
USH1G	IRD	16:71242779:G:A	17:72916569:G:A	0.532	19.1122	0.000846024	0	25	0.335	0.683	1.395	-0.9958	0.0823	9.936	1	0.694	0.999305	3.8
LCA5	IRD	4:93553145:A:G	6:80223090:T:C	0.532	19.1283	0.000847458	0	25.7	0.348	0.284	2.175	-0.0675	0.436	4.672	1	0.505	0.999028	6.07
CFH	IRD	1:54159054:C:T	1:196706052:C:T	0.532	19.1445	0.00088574	0	23.6	0.219	0.535	2.07	-0.6192	0.2473	-0.111	0.016	0.171	0.998882	2.4
APOB	IRD	13:87954843:T:G	2:21249789:A:C	0.532	19.1606	0.00114943	1.59142e-05	24.4	0.408	1	3.135	-0.9738	0.1323	2.936	1	0.444	0.99804	2.08
RPGRIP1	IRD	7:83221365:G:T	14:21793033:G:T	0.532	19.1768	0.0579946	0	23.6	0.37	0.735	1.61	-0.0559	0.609	-0.022	0.005	0.289	0.876503	2.7
NEUROD1	IRD	12:68769323:G:C	2:182542833:G:C	0.53	19.1929	0.000422297	0	23.5	0.205	0.348	1.7	-0.7178	0.2589	4.177	0.825	0.337	0.992486	6.02
CDH3	IRD	20:55910867:C:T	16:68716278:C:T	0.53	19.209	0.00042337	0	23.9	0.166	0.316	2.955	-0.7909	0.1457	1.349	0.008	0.218	0.99868	5.56
EYS	IRD	4:107842586:C:T	6:65612090:G:A	0.53	19.2252	0.000432152	0	23.1	0.397	0.129	0.9	-0.1386	0.4613	2.474	1	0.36	0.99756	2.68
TSC2	ND	20:2095266:C:G	16:2115544:C:G	0.53	19.2413	0.00114943	0	22.4	0.234	0.459	1.245	-0.3842	0.3718	3.475	0.99	0.584	0.9883	4.6
CTNND2	ND	6:10948618:G:A	5:10973632:G:A	0.53	19.2575	0.00168919	0	23.6	0.284	0.135	0	-0.4785	0.2927	9.602	1	0.48	0.997102	5.93
ADGRV1	IRD	6:87585030:G:A	5:90025491:G:A	0.53	19.2736	0.00355114	0	23.9	0.158	0.467	2.085	-1.0206	0.1103	4.434	1	0.796	0.99817	5.88
WHRN	IRD	15:28428376:C:A	9:117186754:G:T	0.528	19.2897	0.000423012	0	25.3	0.176	0.999	2.67	-1.062	0.1005	4.433	1	0.648	0.996658	4.89
TLR4	IRD	15:25096881:T:G	9:120475404:A:C	0.528	19.3059	0.000423729	0	18.7	0.219	0.741	2.395	-1.0786	0.0823	2.099	0.335	0.66	0.989273	3.16
ANK2	ND	5:111639993:T:A	4:114262888:T:A	0.528	19.322	0.00042517	0	27.1	0.253	0.299	2.095	-0.0759	0.4513	8.017	1	0.626	0.996216	5.68
ADSL	ND	10:11185295:G:C	22:40742632:C:G	0.528	19.3382	0.00106458	0	22.4	0.271	0.001	1.12	0.0999	0.6648	1.546	0.989	0.07	0.978261	4.8
KIAA1549	IRD	3:165323985:C:T	7:138593742:C:T	0.528	19.3543	0.0010923	0	25.7	0.154	0.951	2.69	-0.5624	0.2502	5.337	1	0.522	0.99895	4.73
BEST1	IRD	14:12163285:G:A	11:61729755:C:T	0.528	19.3705	0.00295858	0	13.32	0.487	0.031	1.415	0.0692	0.708	1.952	1	0.582	0.86827	1.57
PEX5	IRD	11:7424631:G:A	12:7362722:G:A	0.528	19.3866	0.00740741	5.56935e-05	30	0.726	0.006	1.97	0.2972	0.5378	10.003	1	0.797	0.999138	5.1
ANK2	ND	5:111580024:G:A	4:114204005:G:A	0.528	19.4027	0.0383352	0	25.2	0.302	0.704	3.445	0.4854	0.6536	1.921	1	0.636	0.999084	4.15
USH2A	IRD	1:73121327:G:C	1:215802295:G:C	0.526	19.4189	0.000422654	0	22.1	0.233	0.238	2.67	-0.8586	0.1297	5.309	1	0.472	0.996596	5.67
CNNM4	IRD	13:1162173:A:G	2:97490933:A:G	0.526	19.435	0.000423012	0	22.5	0.255	0.005	0.76	-0.4752	0.5106	0.755	0.11	0.238	0.961781	1.97
CNGB3	IRD	8:87086036:T:C	8:87680339:T:C	0.526	19.4512	0.000423729	0	16.49	0.282	0.879	2.8	0.5258	0.9004	2.267	0.955	0.168	0.989391	3.56
WFS1	IRD	5:6690110:G:A	4:6279319:C:T	0.526	19.4673	0.000814775	0	21.4	0.235	0.87	2.35	0.1671	0.8144	1.389	0.303	0.249	0.997589	2.83
CACNA1H	ND	20:1199696:C:T	16:1251759:C:T	0.526	19.4835	0.000846024	7.5801e-05	25.6	0.704	0.999	3.145	1.123	0.9534	3.174	1	0.698	0.999073	2.84
LRP1B	IRD	12:28342372:A:C	2:141986879:A:C	0.526	19.4996	0.00155376	0	19.84	0.329	0.219	2.095	-0.3382	0.5263	2.109	1	0.317	0.979746	5.2
CACNA1H	ND	20:1199855:G:A	16:1251918:G:A	0.526	19.5157	0.00208333	0	19.12	0.307	0.912	2.545	0.3685	0.901	2.601	0.232	0.148	0.997974	2.9
APOB	IRD	13:87968807:C:G	2:21235308:G:C	0.526	19.5319	0.0428882	0	19.47	0.139	0.252	1.95	-0.1348	0.0031	2.904	0.707	0.608	0.981122	5.88
BBS2	IRD	20:43706686:C:A	16:56545178:C:A	0.526	19.548	0.127174	0	22.5	0.422	0.221	2.005	-0.2837	0.421	4.935	1	0.691	0.995501	5.9
VCAN	IRD	6:80311873:G:C	5:82815193:G:C	0.524	19.5642	0.000424448	0	23.9	0.347	0.595	2.28	-0.1363	0.6154	3.363	1	0.107	0.998721	4.99
C3	IRD	19:6631411:C:T	19:6714079:C:T	0.524	19.5803	0.000425894	1.99e-05	28.6	0.41	0.997	3.355	-0.3924	0.2951	5.518	1	0.708	0.999201	4.83
GPR179	IRD	16:49374932:T:G	17:36483273:T:G	0.524	19.5964	0.000844595	0	20.4	0.131	0.497	2.565	-0.9406	0.1321	0.414	0.012	0.396	0.993233	3.77
EMC1	IRD	1:205476830:G:A	1:19570503:C:T	0.524	19.6126	0.000846024	2.38705e-05	32	0.367	0.999	2.905	-0.2895	0.3669	4.974	1	0.895	0.99934	6.04
ARID1B	ND	4:63492349:C:G	6:157488187:C:G	0.524	19.6287	0.00148148	0	25.4	0.191	0.997	1.75	-1.037	0.0986	3.281	0.996	0.525	0.994565	5.64
CNNM4	IRD	13:1163786:C:G	2:97492611:C:G	0.524	19.6449	0.00170358	0	16.22	0.323	0.487	2.515	0.0488	0.6261	1.309	0.019	0.461	0.97671	5.76
CAPN5	IRD	14:70179197:G:A	11:76823717:G:A	0.524	19.661	0.0306565	1.98861e-05	24	0.73	0.943	1.645	0.283	0.6992	4.194	1	0.657	0.997129	4.16
PEX6	IRD	4:126364138:G:A	6:42946078:C:T	0.522	19.6772	0.000423012	0	24.4	0.167	0.037	1.525	-0.6548	0.1901	2.447	0.999	0.281	0.998802	4.66
ADGRV1	IRD	6:87695683:A:C	5:90136534:A:C	0.522	19.6933	0.000425894	0	24.3	0.118	0.032	2.34	-1.0643	0.0796	6.292	1	0.366	0.973656	6.16
IMPG2	IRD	2:174901297:C:T	3:100949873:G:A	0.522	19.7094	0.000851064	0	24	0.176	0.546	2.645	-1.0089	0.1228	6.294	1	0.544	0.998211	4.86
CHM	IRD	X:82748974:C:T	X:85166288:C:T	0.522	19.7256	0.000874126	0	22.3	0.178	0.217	1.69	-0.7273	0.2557	5.84	1	0.345	0.994985	5.4
RP1	IRD	8:55237918:T:G	8:55542114:T:G	0.522	19.7417	0.00124069	0	23.5	0.136	0.907	2.56	-0.878	0.198	1.395	0.01	0.499	0.956592	3.33
ACBD5	IRD	9:28087292:C:T	10:27497267:C:T	0.522	19.7579	0.00296296	7.95564e-06	32	0.351	0.999	2.85	-0.5398	0.2767	7.137	1	0.937	0.999381	5.63
ERCC6	IRD	9:47919512:A:G	10:50682147:T:C	0.522	19.774	0.00299076	0	23.1	0.292	0.314	1.04	-0.6384	0.2717	6.104	1	0.36	0.993382	5.41
ADAMTS18	IRD	20:64472773:G:C	16:77465393:G:C	0.522	19.7902	0.00895279	0	24.9	0.293	0.995	1.695	-1.1573	0.0376	5.031	1	0.881	0.993467	4.7
ANK2	ND	5:111671906:G:A	4:114294561:G:A	0.522	19.8063	0.262814	0	28.5	0.407	0.978	2.035	1.0045	0.9349	9.356	1	0.113	0.998504	5.91
ACBD5	IRD	9:28099286:T:C	10:27508684:T:C	0.52	19.8224	0.000422654	0	27.2	0.137	0.897	3.145	0.4852	0.6823	3.694	1	0.585	0.998967	5.82
ERCC6	IRD	9:47868487:G:C	10:50732584:C:G	0.52	19.8386	0.000424088	0	15.4	0.031	0.203	2.32	-0.5776	0.3796	0.074	0.093	0.341	0.989916	0.747
KMT2C	ND	3:178171187:T:C	7:151884821:T:C	0.52	19.8547	0.000426621	0	22.8	0.439	0.643	1.385	-0.0469	0.4893	2.885	0.997	0.614	0.986456	5.02
TSC1	ND	15:7474913:C:A	9:135772109:G:T	0.52	19.8709	0.00208333	0	19.59	0.311	0.36	1.79	-0.1914	0.4126	6.604	0.996	0.215	0.987702	5.54
IQGAP2	ND	6:73426076:A:G	5:75886304:A:G	0.52	19.887	0.00208333	0	24.7	0.2	0.206	2.32	-1.1159	0.0367	5.84	1	0.408	0.997157	5.92
CNGB1	IRD	20:45202499:G:A	16:57994757:G:A	0.52	19.9031	0.00247525	0	22	0.284	0.707	1.85	0.9111	0.8545	0.232	0.008	0.167	0.997099	3.65
PEX6	IRD	4:126363380:C:A	6:42946836:G:T	0.52	19.9193	0.00265957	0	23.1	0.244	0.061	1.67	-0.0427	0.5932	0.664	0.048	0.251	0.970727	3.21
TSC1	ND	15:7474901:G:A	9:135772121:C:T	0.52	19.9354	0.00460993	0	24	0.31	0.734	2.24	-0.2598	0.4889	4.613	1	0.482	0.997379	5.54
GPR179	IRD	16:49375758:T:G	17:36484099:T:G	0.518	19.9516	0.000423012	0	20.6	0.145	0.797	1.64	-0.8616	0.2205	1.089	0.003	0.335	0.974905	3.87
MYT1L	ND	13:106807713:C:T	2:1983525:G:A	0.518	19.9677	0.00042337	2.40809e-05	32	0.509	0.973	2.565	-0.2707	0.3794	7.805	1	0.844	0.998442	5.1
ADGRV1	IRD	6:87645937:C:T	5:90079758:C:T	0.518	19.9839	0.00043592	0	23.4	0.149	0.03	2.62	-0.795	0.0895	5.941	0.984	0.528	0.995744	5.1
NLGN3	ND	X:68150998:G:A	X:70384107:G:A	0.518	20	0.000845309	5.46364e-06	29.9	0.461	0.953	1.11	-0.2481	0.3972	10.003	1	0.819	0.999501	5.51
CEP290	IRD	11:87805088:T:G	12:88535049:T:G	0.518	20.0161	0.00255319	0	23.2	0.19	0.463	1.355	-0.115	0.477	0.708	1	0.059	0.998036	3.71
ARMS2	IRD	9:122922834:T:C	10:124214368:T:C	0.518	20.0323	0.00271003	0	20.4	0.137	0.998	0	-1.0495	0.1073	0.317	0	0.625	0.905338	2.03
RIMS1	ND	4:100926376:G:A	6:72678718:C:T	0.516	20.0484	0.00044843	0	22.6	0.302	0.769	0.69	-0.6774	0.1762	0.897	1	0.142	0.996757	4.4
APOB	IRD	13:87971958:T:C	2:21232157:A:G	0.516	20.0646	0.00127334	0	24.3	0.251	0.655	2.425	-0.8616	0.0098	6.179	1	0.287	0.99374	5.08
CDH23	IRD	9:65976086:A:G	10:73559289:T:C	0.516	20.0807	0.00148148	0	27.6	0.357	0.968	2.585	-1.1534	0.028	5.995	1	0.767	0.999022	5.55
ALMS1	IRD	13:35315683:G:A	2:73676368:C:T	0.516	20.0969	0.00190011	0	20.6	0.087	0.999	2.24	-1.0841	0.116	1.617	0.013	0.22	0.995417	3.27
ALMS1	IRD	13:35312677:G:A	2:73679089:C:T	0.516	20.113	0.00222552	0	18.62	0.059	0.999	1.995	-1.0687	0.1068	1.029	0.004	0.243	0.993417	3.59
KMT2C	ND	3:178196077:C:T	7:151904454:C:T	0.516	20.1291	0.00229885	0	29.1	0.345	0.922	2.19	-0.0621	0.5974	7.156	1	0.153	0.998609	5.73
ADGRV1	IRD	6:87645193:G:T	5:90079012:G:T	0.516	20.1453	0.305188	0	24.8	0.223	0.694	1.77	-0.7753	0.1521	3.491	0.998	0.658	0.992751	5.31
PRPF8	IRD	16:1518273:T:C	17:1559705:T:C	0.514	20.1614	0.000424088	0	23	0.351	0.009	2.695	-0.1088	0.4906	6.248	1	0.231	0.993037	4.2
USH2A	IRD	1:73564488:G:C	1:216246252:G:C	0.514	20.1776	0.00044964	0	26.2	0.202	0.952	2.87	-0.787	0.2195	4.609	0.95	0.525	0.998635	4.89
EP400	ND	11:131911006:C:A	12:132549252:C:A	0.514	20.1937	0.000504032	0	24.3	0.453	0.991	1.845	0.6856	0.7574	3.629	1	0.47	0.990642	4.72
LRP1B	IRD	12:27644346:A:T	2:141283901:A:T	0.514	20.2098	0.000620732	0	22.3	0.308	0.003	-1.69	-0.4236	0.3338	3.637	0.871	0.27	0.790292	5.08
USH1G	IRD	16:71242968:G:A	17:72916758:G:A	0.514	20.226	0.000846024	3.99498e-06	25.6	0.494	0.998	0.635	-0.9244	0.1545	9.936	1	0.758	0.997315	3.8
ZNF408	IRD	14:19059449:C:T	11:46724584:G:A	0.514	20.2421	0.00208333	1.19544e-05	19.31	0.642	0.006	1.01	-0.9962	0.0192	1.042	0.497	0.221	0.997523	4.98
CEP164	IRD	14:110435719:C:T	11:117242031:C:T	0.514	20.2583	0.0032538	0	15.44	0.13	0.276	1.75	-0.7753	0.2651	1.776	0.003	0.19	0.976553	3.7
DTHD1	IRD	5:35482028:G:A	4:36345315:G:A	0.514	20.2744	0.00939746	0	22.9	0.285	0.963	2.405	-0.4706	0.2563	3.358	1	0.095	0.998577	4.3
CACNA1H	ND	20:1218971:T:G	16:1270915:T:G	0.512	20.2906	0.000423012	0	11.17	0.372	0.927	0.805	0.4383	0.8785	-0.524	0	0.407	0.977211	0.264
TCTN3	IRD	9:96088222:C:G	10:97423995:C:G	0.512	20.3067	0.00042337	0	26.4	0.376	0.776	2.77	0.3932	0.6691	1.512	1	0.274	0.997641	5.95
HMCN1	IRD	1:43319717:A:G	1:186055495:A:G	0.512	20.3228	0.000830105	0	25.1	0.2	0.994	1.66	-0.5986	0.1903	4.903	1	0.202	0.998183	5.59
EYS	IRD	4:107258428:T:G	6:66205125:A:C	0.512	20.339	0.000935745	0	14.76	0.327	0.723	0.345	-0.4834	0.4169	0.428	0	0.447	0.828628	1.05
USH2A	IRD	1:73273454:A:G	1:215956251:A:G	0.512	20.3551	0.00169492	3.9875e-06	25.6	0.568	0.998	2.77	-0.3634	0.3137	8.336	1	0.651	0.997906	5.32
TLR3	IRD	5:183369758:C:T	4:187003478:C:T	0.512	20.3713	0.00211506	0	23.3	0.375	0.601	1.875	-0.1778	0.4588	5.85	1	0.413	0.997691	5.33
ETFB	ND	19:51139318:C:T	19:51848599:C:T	0.512	20.3874	0.00488334	0	23.5	0.129	0.027	0.935	-0.4417	0.3584	0.383	0.002	0.289	0.991172	3.13
LRP1B	IRD	12:28075096:C:T	2:141707890:C:T	0.51	20.4036	0.000425532	0	25	0.543	0.119	0.575	0.8684	0.892	7.83	1	0.181	0.99158	5.8
APOB	IRD	13:87969028:A:T	2:21235087:T:A	0.51	20.4197	0.000845309	0	23	0.108	0.97	2.8	-1.0218	0.0093	0.057	0.022	0.657	0.991023	2.2
RD3	IRD	1:68967689:C:G	1:211654701:C:G	0.51	20.4358	0.000846024	0	23.3	0.189	0.676	2.545	-1.0299	0.0892	0.681	0.998	0.563	0.996194	3.92
ADGRV1	IRD	6:87481856:C:G	5:89921049:C:G	0.51	20.452	0.000954198	0	22.7	0.107	0.929	2.64	-0.8254	0.1665	2.644	0.736	0.217	0.997188	5.02
CDH23	IRD	9:65988490:G:A	10:73544834:C:T	0.51	20.4681	0.00148148	1.60663e-05	26.4	0.64	0.952	1.82	-0.5172	0.2821	2.491	1	0.293	0.999175	3.44
FOXP1	ND	2:127279948:C:T	3:71247490:C:T	0.51	20.4843	0.00155473	0	18.3	0.276	0.629	1.31	0.1149	0.5942	2.609	1	0.105	0.999222	3.76
CLN3	IRD	20:26991282:C:T	16:28489174:C:T	0.51	20.5004	0.00244035	0	18.8	0.373	0.174	1.405	0.4201	0.781	1.284	0.185	0.294	0.995568	4.17
TNRC6B	ND	10:11265373:C:A	22:40662049:G:T	0.51	20.5165	0.00424088	0	24.1	0.154	0.976	1.67	-0.6286	0.3129	7.688	1	0.205	0.99654	5.53
CSPP1	IRD	8:67744176:A:T	8:68007607:A:T	0.51	20.5327	0.00570033	0	24.7	0.314	0.823	2.38	-0.0964	0.5091	3.436	1	0.324	0.991687	5.84
USH2A	IRD	1:73746624:G:A	1:216420104:G:A	0.508	20.5488	0.000848896	0	25.3	0.383	0.764	2.525	-0.4589	0.397	2.356	0.057	0.092	0.998849	6.03
SLC25A46	IRD	6:108178400:G:A	5:110079468:G:A	0.508	20.565	0.00154083	0	26	0.482	0.037	2.515	0.2939	0.6343	6.544	1	0.467	0.996855	5.62
CDH3	IRD	20:55904288:G:T	16:68710300:G:T	0.508	20.5811	0.00194553	0	23.2	0.249	0.94	0	-0.7206	0.33	2.436	0.769	0.469	0.848743	3.1
HMCN1	IRD	1:43308277:G:A	1:186043969:G:A	0.508	20.5973	0.00214592	0	23.2	0.195	0.986	0.795	-0.5488	0.3358	2.827	1	0.185	0.996669	4.56
MFN2	IRD	1:212457220:T:C	1:12057417:A:G	0.508	20.6134	0.00833333	0	23.6	0.471	0.181	0.895	0.388	0.7466	3.679	1	0.36	0.996823	5.3
COL11A1	IRD	1:121196653:G:C	1:103488408:C:G	0.506	20.6295	0.000423729	0	22.5	0.307	0.452	2.035	0.0048	0.5641	5.117	1	0.498	0.995968	5.41
KDM5B	ND	1:60163086:C:G	1:202700180:C:G	0.506	20.6457	0.00114943	0	22.4	0.26	0.766	1.42	-0.04	0.5456	4.868	1	0.115	0.993854	5.23
CRB1	IRD	1:54822775:G:T	1:197398663:G:T	0.506	20.6618	0.00128096	0	19.07	0.234	0.996	-0.475	-0.7066	0.2341	1.72	0.997	0.216	0.981747	3.69
MAPT	ND	16:57785608:C:G	17:44073788:C:G	0.504	20.678	0.00042337	0	25.9	0.142	0.998	2.19	-1.0794	0.1157	2.143	0.968	0.435	0.998181	4.59
BBS9	IRD	3:81727525:G:A	7:33380517:C:T	0.504	20.6941	0.000480769	0	24.7	0.213	0.869	1.665	-0.724	0.2328	2.238	1	0.476	0.999095	3.6
CEP290	IRD	11:87727000:G:C	12:88457853:G:C	0.504	20.7103	0.00084674	0	24.8	0.149	0.5	1.935	-0.6848	0.2465	6.966	1	0.509	0.994028	5.68
CEP290	IRD	11:87765452:G:C	12:88496620:G:C	0.504	20.7264	0.00114943	0	23	0.165	0.572	2.085	-0.7877	0.2224	-0.317	0.261	0.189	0.996015	2.63
NRXN2	ND	14:9920979:C:A	11:64390484:G:T	0.504	20.7425	0.00311915	0	23.3	0.452	0.017	1.63	-0.3682	0.3655	6.802	1	0.283	0.970172	4.29
VCAN	IRD	6:80330480:C:G	5:82833822:C:G	0.504	20.7587	0.00344828	0	10.21	0.124	0.424	2.085	-0.3833	0.5421	0.829	0	0.294	0.950228	2.14
CHD2	ND	7:72079397:C:G	15:93557990:C:G	0.502	20.7748	0.000422297	0	26.7	0.452	0.99	2.085	0.6719	0.7625	7.11	1	0.54	0.988829	5.58
PCDH15	IRD	9:84184173:C:A	10:55587249:G:T	0.502	20.791	0.000424448	0	24.9	0.265	0.944	1.525	-0.2082	0.398	5.519	1	0.598	0.99271	5.5
TLR4	IRD	15:25096230:T:C	9:120476055:A:G	0.502	20.8071	0.000425894	0	23.3	0.294	0.901	2.01	-1.1202	0.0137	4.771	0.999	0.83	0.99457	6.02
CC2D2A	IRD	5:14518791:G:C	4:15539626:G:C	0.502	20.8232	0.000952986	0	16.28	0.258	0.648	1.975	-0.3474	0.4984	0.786	0.874	0.095	0.959508	1.05
RD3	IRD	1:68964772:G:T	1:211652450:G:T	0.502	20.8394	0.00126796	0	22.9	0.155	0.773	2.31	-1.1138	0.0476	0.748	1	0.624	0.995584	0.795
CHD8	ND	7:83296403:C:A	14:21862023:C:A	0.502	20.8555	0.0329162	0	21.1	0.244	0.299	0	-0.8081	0.2442	-0.389	0.866	0.279	0.992578	1.41
ERCC6	IRD	9:47915189:G:A	10:50686489:C:T	0.5	20.8717	0.000425894	0	23.6	0.44	0.721	0.29	0.2968	0.6784	5.98	1	0.131	0.996575	5.26
CC2D2A	IRD	5:14549844:G:A	4:15570992:G:A	0.5	20.8878	0.000448833	0	22.7	0.195	0.331	0.995	-0.5029	0.3031	3.29	1	0.336	0.993318	6.03
PEX7	IRD	4:40501709:C:T	6:137187798:C:T	0.5	20.904	0.00208333	0	22.7	0.263	0.013	1.4	-0.6769	0.2917	4.389	0.13	0.169	0.990321	5.92
CEP164	IRD	14:110455963:G:A	11:117261782:G:A	0.498	20.9201	0.000423729	0	23.6	0.127	0.984	2.43	-0.9173	0.2093	3.385	1	0.177	0.999059	4.08
ANK2	ND	5:111671817:C:T	4:114294472:C:T	0.498	20.9362	0.000430293	0	25.1	0.418	0.312	2.77	0.7359	0.9317	4.586	0.964	0.363	0.997928	6.06
ZNF423	IRD	20:36711186:C:G	16:49670029:C:G	0.498	20.9524	0.000845309	0	27.8	0.359	0.999	1.265	-1.0992	0.0531	7.905	1	0.73	0.99596	5
BBS7	IRD	5:119683993:C:T	4:122766721:C:T	0.498	20.9685	0.00135722	0	23.8	0.272	0.029	2.535	-0.5269	0.3851	7.024	1	0.103	0.998037	5.69
C2	IRD	4:137567658:C:A	6:31896515:G:T	0.498	20.9847	0.00208333	0	24.3	0.182	0.358	0.6	-0.6279	0.2559	2.959	0.998	0.619	0.997644	4.63
CDHR1	IRD	9:53839508:A:G	10:85972087:T:C	0.498	21.0008	0.00344828	0	22.5	0.334	0.3	1.47	-0.6037	0.2536	5.718	1	0.434	0.981474	4.9
NPHP3	IRD	2:34964950:T:A	3:132418217:T:A	0.496	21.0169	0.000425532	0	22	0.347	0.279	1.1	-0.7657	0.263	2.504	1	0.598	0.997669	3.27
VCAN	IRD	6:80329750:C:G	5:82833092:C:G	0.496	21.0331	0.000428082	0	21.9	0.183	0.453	2.175	-0.0093	0.5199	1.886	1	0.167	0.965881	4.01
EYS	IRD	4:107258311:G:T	6:66205242:C:A	0.496	21.0492	0.000429185	0	14.89	0.358	0.178	1.04	-0.6086	0.3306	0.726	0.362	0.406	0.993883	-0.443
TRPM1	IRD	7:7225137:G:C	15:31318394:C:G	0.496	21.0654	0.00169492	0	26.9	0.163	0.312	2.33	-1.0074	0.1012	7.565	1	0.162	0.99833	5.5
CEP164	IRD	14:110426408:G:A	11:117233246:G:A	0.496	21.0815	0.00250537	0	23.6	0.129	0.028	1.965	-0.206	0.3789	3.27	1	0.043	0.998668	4.65
CEP164	IRD	14:110440457:C:T	11:117246482:C:T	0.496	21.0977	0.00604728	0	22.4	0.224	0.541	1.935	-0.7763	0.2768	3.846	0.345	0.211	0.994533	4.07
SLC7A14	IRD	2:75400789:G:A	3:170198161:G:A	0.496	21.1138	0.0222222	0	24.6	0.421	0.197	0.61	-0.1194	0.5672	7.701	1	0.652	0.99701	5.72
VCAN	IRD	6:80333027:C:G	5:82836369:C:G	0.496	21.1299	0.237875	0	22.6	0.149	0.79	2.24	-0.9869	0.1528	1.224	0.037	0.373	0.961448	5.22
CACNA1H	ND	20:1200354:C:A	16:1252417:C:A	0.494	21.1461	0.000424448	0	23.4	0.318	0.562	3.045	0.3382	0.883	5.881	0.927	0.116	0.995577	4.17
ADGRV1	IRD	6:87706821:T:C	5:90149204:T:C	0.494	21.1622	0.000851064	0	25.9	0.135	0.73	1.79	-0.7144	0.1463	5.686	1	0.194	0.996698	5.4
APOB	IRD	13:87974152:A:C	2:21229963:T:G	0.494	21.1784	0.00108755	0	22.8	0.155	0.667	3.445	-0.8779	0.171	0.276	0.995	0.152	0.997195	3.56
ASXL3	ND	18:48753229:C:T	18:31318624:G:A	0.494	21.1945	0.00125156	0	24.3	0.178	0.556	2.535	-0.9925	0.0786	4.717	0.997	0.576	0.99054	5.37
KMT2E	ND	3:131400870:C:T	7:104748034:C:T	0.494	21.2107	0.00127443	0	23.7	0.326	0.202	1.67	0.1427	0.5686	4	0.999	0.418	0.997592	5.81
EMC1	IRD	1:205478452:G:A	1:19568918:C:T	0.494	21.2268	0.0012766	0	25	0.216	0.482	1.78	-0.8369	0.2554	7.508	1	0.686	0.998517	6.08
SHANK2	ND	14:4327902:C:A	11:70332961:G:T	0.492	21.2429	0.000423012	0	18.02	0.204	0.56	2.865	-0.5378	0.1971	3.652	0.987	0.134	0.975465	2.99
KMT2C	ND	3:178239530:C:G	7:151946985:C:G	0.492	21.2591	0.000433276	0	16.56	0.189	0.219	1.5	-0.4763	0.4138	0.288	0	0.13	0.960053	3.51
LRIT3	IRD	5:108222464:C:T	4:110791655:C:T	0.492	21.2752	0.00127119	0	17.77	0.165	0.251	1.975	-0.695	0.2276	0.621	0.143	0.115	0.996552	5.16
NEK2	IRD	1:69173162:G:A	1:211847774:G:A	0.492	21.2914	0.00229885	7.95653e-06	31	0.549	0.992	2	-0.0468	0.4594	6.149	1	0.866	0.999394	4.41
MAPT	ND	16:57785767:C:T	17:44073947:C:T	0.492	21.3075	0.00254237	0	20.7	0.233	0.396	-0.06	-0.2939	0.6191	0.887	0.053	0.115	0.992332	3.35
ACBD5	IRD	9:28089944:C:G	10:27499928:C:G	0.492	21.3236	0.0116784	0	16.46	0.114	0.442	2.655	-0.0021	0.5771	0.012	0.981	0.21	0.922062	5.49
DHCR7	ND	14:3511412:G:A	11:71155146:C:T	0.492	21.3398	0.0512751	0	4.043	0.443	0.424	1.7	0.2815	0.7839	-0.501	0	0.111	0.973282	-1.68
LRP1B	IRD	12:27644277:G:A	2:141283832:G:A	0.492	21.3559	0.165213	0	23.5	0.352	0.081	1.22	0.0241	0.7026	1.314	0.997	0.37	0.998819	5.08
MKS1	IRD	16:38585884:T:G	17:56294033:A:C	0.49	21.3721	0.000507099	0	21	0.379	0.092	1.525	-0.9544	0.1737	0.387	0.996	0.655	0.713649	-0.66
EP300	ND	10:10338553:C:T	22:41574549:G:A	0.49	21.3882	0.000845309	0	24.3	0.394	0.121	2.25	-0.0202	0.5211	9.992	1	0.499	0.979623	5.18
PCDH15	IRD	9:83654857:C:T	10:56138654:G:A	0.49	21.4044	0.000845309	3.9808e-06	25.1	0.439	0.999	1.04	-0.237	0.4136	8.111	1	0.588	0.996379	4.26
HMCN1	IRD	1:43155995:T:C	1:185892656:T:C	0.49	21.4205	0.0010989	0	23.8	0.194	0.933	1.59	-0.7085	0.2741	4.76	1	0.56	0.997957	5.4
APOB	IRD	13:87964588:G:A	2:21239479:C:T	0.49	21.4366	0.00127119	7.95374e-06	27.9	0.208	0.997	3.005	-1.1216	0.02	3.458	0.996	0.435	0.999463	4.63
ADGRV1	IRD	6:87831477:G:A	5:90281260:G:A	0.49	21.4528	0.00177305	0	22.4	0.252	0.083	2.84	-0.3302	0.3657	5.332	1	0.504	0.893492	4.97
APOB	IRD	13:87962705:T:G	2:21241882:A:C	0.49	21.4689	0.00897227	0	22.9	0.138	0.393	2.84	-0.7368	0.0051	0.836	0.999	0.41	0.988739	1.86
MAPT	ND	16:57766818:G:A	17:44055797:G:A	0.488	21.4851	0.00126796	3.98105e-06	27.5	0.14	0.999	1.83	-0.8808	0.1974	1.3	0.923	0.688	0.998512	5.62
KMT2C	ND	3:178196074:C:T	7:151904451:C:T	0.488	21.5012	0.0029661	0	28.6	0.461	0.563	2.33	0.204	0.576	7.156	1	0.101	0.994217	5.73
EYS	IRD	4:108389957:G:T	6:65098723:C:A	0.488	21.5174	0.0151099	0	22.4	0.263	0.982	0.345	-0.8996	0.1704	0.099	0.665	0.225	0.991285	3.56
USH2A	IRD	1:73670287:G:C	1:216348806:G:C	0.488	21.5335	0.0439171	0	22.8	0.188	0.664	2.585	-0.7994	0.2363	4.594	0.893	0.099	0.991145	5.38
RDH11	IRD	7:129832925:T:C	14:68159680:T:C	0.486	21.5496	0.000424088	0	32	0.542	0.999	-0.31	0.4715	0.6659	7.602	1	0.195	0.994868	5.84
ADGRA3	IRD	5:21425418:C:A	4:22446693:C:A	0.486	21.5658	0.000429553	0	24.2	0.381	0.444	2.995	0.3632	0.6718	0.064	0.956	0.154	0.998862	4.88
CEP41	IRD	3:156694620:T:C	7:130039918:T:C	0.486	21.5819	0.000848176	0	22.5	0.169	0.001	0.71	-0.3115	0.5066	1.737	1	0.203	0.9771	4.65
VCAN	IRD	6:80331094:C:G	5:82834436:C:G	0.486	21.5981	0.000853242	0	11.88	0.093	0.225	1.87	-0.538	0.4248	-0.075	0	0.278	0.933781	-0.868
SAG	IRD	12:120778671:C:T	2:234238170:C:T	0.486	21.6142	0.00222222	0	23.7	0.162	0.775	2.135	-0.736	0.1101	1.623	0.806	0.379	0.998827	2.69
AIPL1	IRD	16:6191939:C:T	17:6330371:C:T	0.486	21.6303	0.0697233	0	20.4	0.412	0.182	1.575	-0.0401	0.5839	4.173	1	0.231	0.973802	4.71
MED13L	ND	11:115704901:T:G	12:116420292:T:G	0.484	21.6465	0.000428082	0	22.6	0.316	0.332	1.905	-0.6026	0.3098	7.674	1	0.435	0.995053	5.87
VCAN	IRD	6:80330489:C:A	5:82833831:C:A	0.484	21.6626	0.000429553	0	17.14	0.156	0.663	2.125	0.2029	0.6154	1.163	0.146	0.203	0.932662	5.09
DHCR7	ND	14:3513214:G:A	11:71153321:C:T	0.484	21.6788	0.00114943	0	17.08	0.343	0.626	2.34	0.4827	0.8683	0.093	0.02	0.143	0.964976	0.132
ANKRD11	ND	20:76312801:C:T	16:89351392:C:T	0.484	21.6949	0.00169062	0	22.8	0.134	0.421	2.515	-0.866	0.2183	4.902	1	0.406	0.997115	5.71
DSCAM	ND	3:6518568:G:A	21:41505816:C:T	0.484	21.7111	0.00371517	0	26.2	0.203	0.906	1.98	-0.7512	0.2546	7.768	0.997	0.675	0.997395	5.39
TRPM1	IRD	7:7199877:A:G	15:31342682:T:C	0.484	21.7272	0.00488334	0	20.4	0.236	0.168	1.79	-0.7011	0.2687	5.141	1	0.304	0.986514	4.8
USH1G	IRD	16:71242123:C:G	17:72915913:C:G	0.484	21.7433	0.00740741	0	22.5	0.242	0.23	1.04	-0.8153	0.1909	6.017	1	0.78	0.909727	4.07
RP1L1	IRD	8:9964226:G:A	8:10473967:C:T	0.484	21.7595	0.0086815	0	13.72	0.158	0.334	1.81	-0.4878	0.4476	0.404	0.78	0.278	0.97178	1.38
EP400	ND	11:131853156:G:A	12:132490740:G:A	0.482	21.7756	0.000422654	0	23.5	0.284	0.029	2.43	-0.2836	0.521	4.704	1	0.257	0.963625	5.53
SPATA7	IRD	7:150572822:A:G	14:88904552:A:G	0.482	21.7918	0.000423012	0	22	0.107	0.306	1.83	-1.0196	0.0976	1.297	0.006	0.536	0.98726	4.58
NR2E3	IRD	7:48539945:A:T	15:72105801:A:T	0.482	21.8079	0.00042337	0	15.58	0.298	0.944	2.58	-0.1504	0.3479	7.426	1	0.357	0.78617	4.19
MED13L	ND	11:115742349:G:A	12:116457067:G:A	0.482	21.8241	0.000423729	0	22.8	0.389	0.34	1.645	-0.3082	0.3779	7.42	1	0.421	0.977529	5.17
APOB	IRD	13:87971132:G:T	2:21232983:C:A	0.482	21.8402	0.000424809	0	22.5	0.152	0.128	2.455	-0.911	0.0078	3.038	0.991	0.466	0.992893	3.96
SLCO1B3	ND	11:22586294:C:A	12:21353478:C:A	0.482	21.8563	0.00208333	0	2.056	0.172	0.224	1.75	-0.6255	0.337	-1.57	0	0.179	0.768587	-4.52
CEP250	IRD	10:70722419:G:T	20:34091981:G:T	0.482	21.8725	0.0037037	0	21.4	0.082	0.8	2.295	-0.9786	0.148	0.553	0.583	0.285	0.981296	1.09
GPR179	IRD	16:49391217:G:A	17:36499500:G:A	0.482	21.8886	0.00592593	0	23.5	0.329	0.941	1.89	0.4005	0.6327	1.872	0.872	0.416	0.998908	5.02
DSCAM	ND	3:6303464:C:T	21:41725658:G:A	0.482	21.9048	0.0486799	0	25.1	0.198	0.027	2.465	-0.8318	0.2037	9.483	1	0.498	0.998894	5.31
BBS10	IRD	11:75902048:C:A	12:76739613:C:A	0.48	21.9209	0.000422297	0	24.6	0.396	0.87	2.56	0.7343	0.725	2.14	0.994	0.415	0.993774	4.02
DHX38	IRD	20:59412805:G:A	16:72133721:C:T	0.48	21.937	0.00222222	0	31	0.278	0.952	2.61	-1.1645	0.0431	3.738	1	0.808	0.999201	4.7
PDE6A	IRD	6:147450204:C:G	5:149324030:C:G	0.48	21.9532	0.00229885	0	20.6	0.376	0.067	2.52	-0.7721	0.256	2.223	1	0.628	0.99226	4.6
BBS2	IRD	20:43684204:C:T	16:56518731:C:T	0.48	21.9693	0.00542888	0	28.9	0.352	0.324	1.79	0.2343	0.5697	4.099	1	0.269	0.999411	5.3
FZD4	IRD	14:80158689:C:A	11:86663446:C:A	0.478	21.9855	0.000422297	0	26.6	0.408	0.935	0.69	-0.1117	0.5201	3.969	0.993	0.576	0.995922	5.82
APOB	IRD	13:87964690:C:A	2:21239377:G:T	0.478	22.0016	0.000423729	0	22.1	0.126	0.325	2.44	-0.5606	0.0044	3.997	0.998	0.256	0.99364	4.13
ASXL3	ND	18:48746755:G:A	18:31324872:C:T	0.478	22.0178	0.000426985	0	22.7	0.2	0.212	2.555	-1.1271	0.0385	4.18	0.131	0.431	0.990059	5.86
CACNA1H	ND	20:1217145:C:T	16:1269042:C:T	0.478	22.0339	0.000434405	0	19.71	0.331	0.974	2.19	0.4507	0.8989	2.754	0.033	0.385	0.910026	3.74
SETDB1	ND	1:100186626:C:A	1:150915046:G:T	0.478	22.05	0.00114943	0	20.3	0.122	0.355	1.39	-0.608	0.2901	0.302	0.999	0.112	0.997654	3.49
COL11A1	IRD	1:121193920:A:G	1:103491123:T:C	0.478	22.0662	0.00114943	0	20.9	0.267	0.002	2.7	-0.5768	0.4247	1.791	0.99	0.181	0.98314	1.98
TLR6	IRD	5:37965555:C:T	4:38829165:C:T	0.478	22.0823	0.00126796	0	25	0.27	0.97	3.37	-1.0626	0.056	6.054	1	0.77	0.998825	4.44
HMCN1	IRD	1:43221938:C:G	1:185970526:C:G	0.478	22.0985	0.0013369	0	23.5	0.375	0.937	1.855	-0.433	0.4367	1.941	0.097	0.286	0.989745	5.72
CLN3	IRD	20:26996143:C:T	16:28493443:C:T	0.478	22.1146	0.00148148	0	18.55	0.338	0.029	1.285	0.0293	0.6832	-0.247	0.003	0.327	0.985104	-2.16
LRP1B	IRD	12:27643951:T:C	2:141283507:T:C	0.478	22.1308	0.00326442	0	22.2	0.39	0.715	0.565	0.3699	0.7691	0.318	0.998	0.339	0.993974	1.06
LRIT3	IRD	5:108222695:A:C	4:110791886:A:C	0.478	22.1469	0.0141612	0	21.9	0.448	0.061	2.195	-0.1173	0.4307	6.847	1	0.526	0.995265	5.07
IFT140	IRD	20:1551066:C:T	16:1574862:C:T	0.476	22.163	0.000424088	0.000164192	23.3	0.77	0.995	3.6	1.0204	0.9048	7.842	1	0.901	0.998684	4.57
PEX2	IRD	8:77472793:A:G	8:77895783:A:G	0.476	22.1792	0.000424809	6.37019e-05	26	0.81	0.691	2.705	0.3888	0.6308	8.735	1	0.729	0.998401	5.24
COL11A1	IRD	1:121321799:G:A	1:103355025:C:T	0.476	22.1953	0.00042517	0	22.8	0.283	0.002	0.515	0.1636	0.7037	0.445	0.992	0.145	0.992796	5.46
NPHP4	IRD	1:218664905:A:G	1:5934571:T:C	0.476	22.2115	0.000815217	0	23.3	0.094	0.113	2.085	-0.6153	0.2614	4.503	1	0.242	0.996221	5.39
LRP1B	IRD	12:27449888:G:A	2:141093295:G:A	0.476	22.2276	0.000851789	0	23.1	0.454	0.17	1.61	0.1139	0.6386	9.396	1	0.617	0.998806	5.58
HMCN1	IRD	1:43198273:C:A	1:185947045:C:A	0.476	22.2437	0.00114943	0	27.1	0.33	0.865	1.79	-0.419	0.4577	5.353	0.993	0.634	0.993172	5.89
RPGRIP1L	IRD	20:40728260:T:C	16:53636065:T:C	0.476	22.2599	0.00132392	0	23.5	0.327	0.031	2.28	-0.7067	0.2628	2.171	1	0.573	0.996194	4.76
ERCC6	IRD	9:47933120:C:T	10:50668444:G:A	0.476	22.276	0.0013587	0	16.92	0.258	0.057	2.81	-0.5856	0.4345	2.482	0.47	0.182	0.987194	5.1
SLC25A46	IRD	6:108196382:C:T	5:110097460:C:T	0.476	22.2922	0.00208333	0	22.9	0.326	0.176	1.445	-0.3371	0.3902	4.521	0.994	0.421	0.99725	5.92
RANBP17	ND	6:168682226:G:A	5:170720892:G:A	0.476	22.3083	0.00381679	0	24.3	0.125	0.045	1.7	-1.1333	0.0624	3.738	1	0.462	0.995343	5.94
VCAN	IRD	6:80333965:C:A	5:82837304:C:A	0.476	22.3245	0.00980392	0	11.69	0.213	0.844	2.125	-0.2886	0.5924	0.702	0.002	0.158	0.975479	2.06
SLC38A8	IRD	20:71027940:C:T	16:84050187:C:T	0.474	22.3406	0.000422297	0	22.8	0.255	1	2.495	-0.9231	0.0189	3.075	0.993	0.134	0.99772	3.51
ANK2	ND	5:111656126:G:T	4:114278853:G:T	0.474	22.3567	0.000425894	0	22.3	0.353	0.498	2.015	0.4148	0.8645	1.257	0.72	0.411	0.988359	2.61
USH2A	IRD	1:73401290:G:T	1:216073510:G:T	0.474	22.3729	0.000440529	0	24.3	0.236	0.799	1.325	-0.8925	0.1731	4.35	1	0.494	0.993179	4.08
MYO7A	IRD	14:70255757:C:T	11:76901083:C:T	0.474	22.389	0.000591716	0	27	0.454	0.028	1.72	0.2475	0.6147	3.637	1	0.131	0.984907	4.42
VCAN	IRD	6:80334005:C:T	5:82837344:C:T	0.474	22.4052	0.0010745	0	21.9	0.318	0.361	2.015	0.1302	0.5813	3.643	0.948	0.317	0.973679	6.07
ADGRV1	IRD	6:87502510:C:A	5:89941858:C:A	0.474	22.4213	0.00166852	0	15.57	0.151	0.473	2.34	-1.0024	0.0923	2.39	0.984	0.527	0.972235	3.45
NPHP1	IRD	13:13715832:C:G	2:110922691:C:G	0.474	22.4374	0.0095264	0	21.4	0.059	0.138	1.76	-0.5409	0.3462	-0.047	0.171	0.158	0.991697	2.9
LRIT3	IRD	5:108222407:C:G	4:110791598:C:G	0.474	22.4536	0.0355785	0	21.8	0.189	0.115	2.695	-0.4551	0.2637	5.743	1	0.223	0.985901	4.3
NBAS	IRD	13:93374138:C:A	2:15674747:G:T	0.474	22.4697	0.139605	0	24.7	0.133	0.521	2.25	-0.9372	0.1323	2.326	1	0.43	0.98997	4.02
BBS9	IRD	3:81533159:G:A	7:33573650:C:T	0.472	22.4859	0.000429185	0	24.2	0.115	0.973	2.255	-0.6993	0.2545	4.534	1	0.11	0.998639	5.02
NBAS	IRD	13:93524342:A:G	2:15519801:T:C	0.472	22.502	0.000434405	0	22.5	0.159	0.475	1.735	-0.9386	0.1168	2.315	0.999	0.467	0.996599	3.38
DTHD1	IRD	5:35444152:G:C	4:36307895:G:C	0.472	22.5182	0.000825991	0	24.1	0.171	0.51	2.48	-1.0298	0.0711	2.871	1	0.768	0.998719	3.75
KMT2E	ND	3:131405614:C:T	7:104752762:C:T	0.472	22.5343	0.000844595	0	22	0.303	0.295	0.695	0.2311	0.5559	3.703	0.545	0.12	0.991703	3.49
ACBD5	IRD	9:28099294:C:G	10:27508692:C:G	0.472	22.5504	0.000845309	0	22.2	0.036	0.555	2.115	-0.5475	0.4777	0.378	0.927	0.085	0.993638	1.79
GPR179	IRD	16:49376589:C:T	17:36484966:C:T	0.472	22.5666	0.00114943	0	19.13	0.062	0.922	2.34	-0.9329	0.2017	1.232	0.002	0.211	0.998411	3.24
CTNND2	ND	6:11084814:C:T	5:11111047:C:T	0.472	22.5827	0.00127877	0	22.9	0.262	0.037	0	-0.7574	0.2096	2.703	0.868	0.644	0.967381	5.72
PITPNM3	IRD	16:6290575:G:A	17:6428754:G:A	0.472	22.5989	0.00155473	0	23.6	0.255	0.997	1.7	-1.1175	0.0901	8.355	1	0.48	0.998739	4.67
CERKL	IRD	12:68664512:T:C	2:182438521:T:C	0.472	22.615	0.00208333	0	24.2	0.137	0.436	2.15	-0.9963	0.0724	3.639	1	0.639	0.99757	4.72
PCARE	IRD	13:79871226:A:C	2:29296292:T:G	0.472	22.6312	0.0113945	0	22.8	0.117	0.488	2.125	-1.045	0.0568	0.92	0.7	0.674	0.991393	0.385
GRM6	IRD	6:176387882:T:C	5:178418497:T:C	0.472	22.6473	0.0206897	0	21.6	0.48	0.072	1.085	-0.6244	0.3221	6.179	1	0.503	0.997517	5.35
APOB	IRD	13:87975011:G:A	2:21229104:C:T	0.472	22.6634	0.0309951	0	9.201	0.231	0.264	2.285	-0.5558	0.3778	0.147	0.009	0.136	0.933866	2.04
APOB	IRD	13:87971160:T:C	2:21232955:A:G	0.472	22.6796	0.14538	0	23.3	0.223	0.541	2.395	-0.913	0.0086	7.15	0.993	0.484	0.965974	5.76
PEX19	IRD	1:90655905:G:T	1:160253354:C:A	0.47	22.6957	0.000851789	0	24.8	0.236	0.736	1.65	-1.0308	0.1064	3.219	0.772	0.553	0.997299	4.61
ALMS1	IRD	13:35314721:C:T	2:73677330:G:A	0.47	22.7119	0.000859107	0	22.7	0.076	0.983	2.05	-1.0552	0.1009	0.9	0.001	0.017	0.998625	2.59
ADIPOR1	IRD	1:60392696:C:T	1:202920080:C:T	0.47	22.728	0.00123993	0	23.2	0.332	0	0	0.1357	0.7194	2.777	0.992	0.156	0.975014	5.96
CEP250	IRD	10:70721178:A:C	20:34090740:A:C	0.47	22.7441	0.00141945	0	24.3	0.089	0.626	2.34	-0.9319	0.1722	0.764	0.972	0.193	0.978841	3.51
USH2A	IRD	1:73389637:C:G	1:216061902:C:G	0.47	22.7603	0.0694369	0	15.66	0.175	0.278	1.915	-0.8717	0.1312	1.453	1	0.488	0.977495	3.57
CACNA1H	ND	20:1217202:C:T	16:1269099:C:T	0.468	22.7764	0.000442478	0	22.2	0.318	0.466	2.865	0.5528	0.9519	1.5	0.001	0.334	0.996746	3.23
IFT140	IRD	20:1552997:C:T	16:1576682:C:T	0.468	22.7926	0.00147929	0	25.2	0.181	0.944	2.7	-0.5063	0.2784	7.75	1	0.676	0.999088	5.23
LRP1B	IRD	12:28134441:C:G	2:141771296:C:G	0.468	22.8087	0.00208333	0	22.7	0.418	0.255	1.48	-0.0075	0.5779	7.811	1	0.421	0.99235	5.1
KMT2C	ND	3:178210892:T:C	7:151919130:T:C	0.468	22.8249	0.00229885	0	23.8	0.204	0.002	0.77	-0.5314	0.3794	3.389	1	0.198	0.973483	5.58
BBS10	IRD	11:75904440:C:G	12:76742009:C:G	0.468	22.841	0.00748899	0	28.8	0.43	0.733	1.975	0.392	0.7349	5.331	1	0.227	0.997755	5.33
OPA1	IRD	2:4348568:C:A	3:193332646:G:T	0.468	22.8571	0.0081389	0	23.7	0.457	0.365	1.995	0.6673	0.8211	5.823	1	0.539	0.965535	4.85
CNGB1	IRD	20:45165312:C:A	16:57957236:C:A	0.468	22.8733	0.0188628	0	22.7	0.152	0.81	2.095	-0.9702	0.1305	0.023	0.141	0.275	0.998611	4.03
CACNA1H	ND	20:1202323:C:A	16:1254058:C:A	0.466	22.8894	0.000423012	0	20.6	0.274	0.428	2.39	0.357	0.8251	0.953	0.78	0.101	0.994105	3.1
EP300	ND	10:10393924:C:T	22:41521898:G:A	0.466	22.9056	0.000619579	0	23.7	0.453	0.987	2.11	0.4884	0.7341	7.539	1	0.213	0.998311	4.72
AHI1	IRD	4:39091460:T:G	6:135787000:T:G	0.466	22.9217	0.00084674	0	22.9	0.151	0.787	2.36	-0.8816	0.1551	1.202	0.265	0.346	0.997824	3.29
RPGRIP1L	IRD	20:40799154:G:A	16:53708963:G:A	0.466	22.9379	0.000859845	0	24	0.413	0.114	1.79	-0.0457	0.5662	5.506	1	0.601	0.996964	5.98
MYO9B	ND	19:16596789:C:T	19:17212868:C:T	0.466	22.954	0.00114943	0	12.82	0.242	0.102	1.61	-0.6588	0.3891	0.119	0	0.242	0.87571	4.3
NRXN3	ND	7:141624776:C:T	14:79933645:C:T	0.466	22.9701	0.00114943	0	25.9	0.208	0.059	0.55	-0.3556	0.4047	7.905	1	0.341	0.996434	5.93
AIPL1	IRD	16:6193646:G:T	17:6331752:G:T	0.466	22.9863	0.00169205	0	0.013	0.434	0.928	0.715	-0.0932	0.4341	-1.922	0	0.212	0.341884	-8.5
VPS13B	ND	8:99408610:G:A	8:100155232:G:A	0.466	23.0024	0.00208333	0	20.1	0.15	0.232	1.245	-0.4381	0.2286	1.887	0.998	0.391	0.975477	3.99
RANBP17	ND	6:168630410:G:A	5:170669806:G:A	0.464	23.0186	0.000424448	7.95881e-06	22.8	0.447	0.022	1.01	-0.8883	0.1683	8.138	1	0.852	0.988407	4.23
LRP1B	IRD	12:27643996:G:C	2:141283552:G:C	0.464	23.0347	0.000426985	0	18.81	0.407	0.138	1.79	-0.5355	0.448	1.786	1	0.397	0.989984	-0.0642
LRP1B	IRD	12:28368036:A:T	2:142012152:A:T	0.464	23.0508	0.000430663	0	16.73	0.41	0.104	2.47	0.1242	0.6952	-0.037	0.336	0.121	0.988578	0.501
HMCN1	IRD	1:43419111:G:A	1:186158948:G:A	0.464	23.067	0.000431034	0	23.5	0.199	0.064	1.32	-0.7634	0.1378	5.832	1	0.493	0.315906	4.99
GRM6	IRD	6:176387092:C:T	5:178417692:C:T	0.464	23.0831	0.0004995	1.37402e-05	31	0.838	0.993	2.475	0.5824	0.7274	7.772	1	0.839	0.998912	5.02
USH2A	IRD	1:73368149:C:A	1:216040363:C:A	0.464	23.0993	0.00087184	0	17.34	0.213	0.601	1.79	-0.8606	0.1568	-0.077	0.153	0.282	0.928234	-4.5
CNTN4	ND	2:134131277:C:G	3:2861217:C:G	0.464	23.1154	0.000873362	0	23.6	0.284	0.024	0.55	-0.6886	0.2569	3.748	0.999	0.223	0.996275	4.98
APOB	IRD	13:87956705:C:T	2:21247929:G:A	0.464	23.1316	0.00106458	2.3869e-05	27.7	0.555	1	3.1	-0.6178	0.2432	8.191	1	0.432	0.998927	5.7
PHYH	IRD	9:14441144:C:T	10:13337524:C:T	0.464	23.1477	0.00114943	0	22	0.428	0.277	1.93	0.2807	0.6901	3.837	1	0.174	0.992983	4.73
ASXL3	ND	18:48747502:T:G	18:31324125:A:C	0.464	23.1638	0.00124611	0	24.2	0.116	0.255	2.38	-1.1339	0.0357	6.424	1	0.312	0.995731	6.17
CEP250	IRD	10:70691450:C:G	20:34064350:C:G	0.464	23.18	0.00254669	0	24.2	0.034	0.525	1.59	-1.0008	0.1245	2.46	0.059	0.262	0.992907	3.72
CEP290	IRD	11:87716558:C:T	12:88448133:C:T	0.464	23.1961	0.00255973	0	23.5	0.139	0.004	2.42	-0.548	0.3023	2.041	0.965	0.404	0.995809	3.36
ABCC6	IRD	20:15721517:G:A	16:16244538:G:A	0.464	23.2123	0.00595611	0	22	0.355	0.424	0.86	-0.1736	0.4623	3.298	1	0.055	0.998782	3.25
ABCC6	IRD	20:15790279:A:G	16:16313496:A:G	0.462	23.2284	0.00042337	0	22	0.155	0.375	2.89	-0.8466	0.1224	5.721	1	0.475	0.990508	4.38
KCNV2	IRD	15:81149231:T:A	9:2729654:A:T	0.462	23.2446	0.000844595	0	22.7	0.309	0.046	1.95	0.0171	0.8143	1.355	0.961	0.301	0.985984	3.03
EYS	IRD	4:108179216:C:G	6:65301043:G:C	0.462	23.2607	0.000884173	0	24.8	0.373	0.879	0.55	-0.0206	0.4113	2.049	1	0.194	0.988589	5.84
PCDH15	IRD	9:84171446:G:A	10:55600177:C:T	0.462	23.2768	0.00169492	0	26	0.161	0.818	1.445	-0.617	0.3233	6.043	1	0.109	0.99922	5.43
EP300	ND	10:10338971:C:A	22:41574131:G:T	0.462	23.293	0.0021692	0	21.3	0.482	0.118	1.28	-0.2306	0.4039	3.403	0.698	0.583	0.649026	4.93
ABCA4	IRD	1:130134622:T:C	1:94497383:A:G	0.462	23.3091	0.264819	0	23.1	0.42	0.08	0.865	-0.1969	0.4964	9.224	1	0.424	0.967667	4.65
DMD	IRD	X:32218276:C:T	X:32305652:C:T	0.46	23.3253	0.00044287	0	23.8	0.197	0.002	2.045	-0.501	0.2957	3.843	1	0.401	0.999507	3.64
AHI1	IRD	4:39115862:G:T	6:135811829:G:T	0.46	23.3414	0.00107066	0	23.1	0.208	0.987	2.005	-0.6487	0.2147	2.809	0.995	0.364	0.704019	4.97
CEP250	IRD	10:70716821:A:C	20:34086468:A:C	0.46	23.3575	0.0037037	0	22.7	0.103	0.732	2.675	-1.146	0.0537	1.766	0.505	0.616	0.995781	4.51
CDH3	IRD	20:55927393:G:A	16:68729247:G:A	0.46	23.3737	0.00466102	0	22.8	0.206	0.462	-0.18	-0.6763	0.1695	0.672	0.176	0.128	0.981292	5.13
IMPG2	IRD	2:174901350:G:A	3:100949820:C:T	0.458	23.3898	0.00252048	0	27.4	0.137	0.655	2.555	-1.0817	0.113	7.472	1	0.366	0.998592	5.92
CEP164	IRD	14:110459342:G:A	11:117265139:G:A	0.458	23.406	0.0032591	0	22.8	0.108	0.968	2.595	-0.9813	0.1643	0.589	0.005	0.093	0.998847	3.65
NRXN2	ND	14:9921200:C:T	11:64390263:G:A	0.458	23.4221	0.00740741	4.03871e-06	32	0.206	0.963	1.67	-0.4966	0.3019	2.56	1	0.515	0.999163	3.19
NPHP4	IRD	1:218579468:T:A	1:6012849:A:T	0.458	23.4383	0.292999	0	5.629	0.389	0.654	2.57	-0.0895	0.5923	-1.229	0.023	0.227	0.931692	-10.1
GPR179	IRD	16:49382671:G:C	17:36491103:G:C	0.456	23.4544	0.000424448	0	22.9	0.421	0.972	0.895	0.1574	0.6241	1.966	1	0.446	0.996473	2.55
RANBP17	ND	6:168553156:C:T	5:170598215:C:T	0.456	23.4705	0.000452899	0	24.1	0.18	0.027	2.555	-1.1047	0.07	4.55	1	0.751	0.99692	5.2
USH1C	IRD	14:48135611:C:T	11:17523497:G:A	0.456	23.4867	0.000478469	0	27.2	0.126	0.994	1.32	-1.0377	0.1332	5.563	1	0.697	0.999091	5.39
CDH23	IRD	9:66070388:G:A	10:73462317:C:T	0.456	23.5028	0.000813449	0	26.9	0.334	0.377	0.965	-0.8223	0.2327	7.763	1	0.448	0.993406	5.13
MED13L	ND	11:115732116:C:T	12:116446735:C:T	0.456	23.519	0.00127119	0	23.8	0.232	0.017	1.955	-0.5875	0.2934	3.961	0.999	0.518	0.996229	5.76
MERTK	IRD	13:15241582:A:C	2:112777056:A:C	0.456	23.5351	0.00298751	0	25	0.27	0.741	0.73	-0.6388	0.21	3.586	1	0.128	0.99627	4.23
AHI1	IRD	4:39012503:C:G	6:135715953:C:G	0.456	23.5513	0.013521	0	8.295	0.123	0.601	1.7	-1.0354	0.0311	-1.83	0	0.501	0.990908	-4.83
RPGRIP1	IRD	7:83221472:G:A	14:21793140:G:A	0.456	23.5674	0.178067	0	21.2	0.309	0.006	1.32	-0.1372	0.6753	0.893	0.544	0.035	0.990524	4.47
BBS10	IRD	11:75902489:C:T	12:76740054:C:T	0.454	23.5835	0.000429923	0	14	0.337	0.556	0.9	-0.5008	0.5281	-0.507	0	0.355	0.564293	3.1
TCF3	ND	19:1421916:C:T	19:1621023:C:T	0.454	23.5997	0.000563063	0	23.8	0.135	0.982	2.16	-0.8713	0.2046	4.745	1	0.199	0.994347	4.05
CEP41	IRD	3:156693526:C:A	7:130038760:C:A	0.454	23.6158	0.000709723	0	17.5	0.323	0.027	2.3	0.0322	0.5513	1.909	0.409	0.396	0.979014	4.73
ABCA4	IRD	1:130083981:G:A	1:94546210:C:T	0.454	23.632	0.000846024	0	14.66	0.36	0.408	1.59	-0.2281	0.5809	1.485	0.021	0.543	0.956493	5.79
PNPLA6	IRD	19:7495320:G:A	19:7615468:G:A	0.454	23.6481	0.000847458	0	23.4	0.262	0.009	1.475	-0.0469	0.602	5.362	1	0.269	0.998677	4.85
CNTN4	ND	2:134242846:C:T	3:2967424:C:T	0.454	23.6642	0.00169062	0	22.6	0.271	0.138	1.54	0.7407	0.8509	3.993	1	0.671	0.998605	4.94
KMT2C	ND	3:178170790:G:A	7:151884424:G:A	0.454	23.6804	0.00169205	0	26.2	0.462	0.626	1.7	0.4917	0.7226	6.912	1	0.386	0.998533	5.47
CNGA1	IRD	5:47341883:A:T	4:47938446:A:T	0.454	23.6965	0.00208333	0	23	0.33	0.373	2.2	0.3513	0.7954	2.578	0.728	0.26	0.991286	4.78
PHYH	IRD	9:14441138:C:T	10:13337518:C:T	0.454	23.7127	0.00211864	0	17.74	0.279	0.222	2.635	-0.0417	0.575	2.465	0.981	0.042	0.984212	3.76
APOB	IRD	13:87979192:G:A	2:21224910:C:T	0.454	23.7288	0.0106112	0	23.1	0.169	0.066	2.61	-1.0653	0.0824	2.269	1	0.717	0.998667	3.12
USH2A	IRD	1:73670111:G:A	1:216348630:G:A	0.454	23.745	0.0832421	0	24	0.222	0.854	2.075	-0.1043	0.5745	5.219	1	0.184	0.999109	5.89
CFH	IRD	1:54092039:G:A	1:196659240:G:A	0.454	23.7611	0.129506	0	0.007	0.132	0.935	1.57	-0.8627	0.187	-5.527	0	0.17	0.450422	-9.38
APOB	IRD	13:87961842:G:C	2:21242761:C:G	0.454	23.7772	0.222826	0	22.1	0.161	0.472	2.26	-1.0512	0.0602	0.186	0.954	0.455	0.992719	2.38
ERBIN	IRD	6:64572089:C:T	5:65288623:C:T	0.452	23.7934	0.000424088	0	22.9	0.131	0.029	1.32	-0.7757	0.1358	2.095	0.022	0.468	0.998581	5.15
LCA5	IRD	4:93577037:A:G	6:80198806:T:C	0.452	23.8095	0.000424088	0	25.1	0.091	0.647	2.52	-1.0069	0.0676	2.243	0.096	0.124	0.998118	5.39
EYS	IRD	4:107262980:A:T	6:66200597:T:A	0.452	23.8257	0.00115207	0	11.35	0.314	0.661	2.065	-0.4165	0.5052	0.611	0.936	0.189	0.314562	-2.1
BBS1	IRD	14:8029183:A:T	11:66287138:T:A	0.452	23.8418	0.00126904	0	15.77	0.453	0.029	2.025	0.2721	0.6881	-0.912	0.051	0.268	0.992485	-11
HMCN1	IRD	1:43287479:G:T	1:186024775:G:T	0.452	23.8579	0.00148148	0	24.2	0.202	0.921	-0.085	-0.4804	0.2707	6.388	1	0.23	0.973371	5.29
ACBD5	IRD	9:28089816:G:T	10:27499800:G:T	0.452	23.8741	0.111714	0	22.9	0.085	0.302	2.28	0.2525	0.5303	3.409	1	0.21	0.914455	5.49
FAM161A	IRD	13:46928237:C:T	2:62069297:G:A	0.45	23.8902	0.000422654	0	22	0.135	0.928	2.72	-0.8019	0.2918	1.677	1	0.09	0.998275	3.13
MAPT	ND	16:57779759:C:T	17:44068866:C:T	0.45	23.9064	0.000423729	0	25.6	0.045	0.615	1.87	-0.9964	0.0711	0.843	0.408	0.35	0.998211	3.79
DTHD1	IRD	5:35430664:C:T	4:36296520:C:T	0.45	23.9225	0.000425894	0	24.1	0.111	0.382	2.6	-0.9732	0.0906	3.214	1	0.413	0.994399	4.54
CEP164	IRD	14:110459398:C:T	11:117265195:C:T	0.45	23.9387	0.00042735	3.98769e-06	25	0.081	0.99	2.595	-0.8692	0.224	0.398	0.125	0.298	0.998343	2.49
EYS	IRD	4:108689325:C:A	6:64791755:G:T	0.45	23.9548	0.000431406	0	23.2	0.335	0.479	0.345	-0.7868	0.198	2.418	1	0.234	0.994167	2.61
USH2A	IRD	1:73219523:G:A	1:215901571:G:A	0.45	23.9709	0.0004329	0	23.6	0.207	0.252	1.97	-0.7769	0.1772	6.43	1	0.425	0.998539	5.53
ACBD5	IRD	9:28103207:T:C	10:27512330:T:C	0.45	23.9871	0.00084674	3.97975e-06	24.2	0.141	0.557	3.045	0.3053	0.5904	1.586	1	0.355	0.998883	5.73
CEP290	IRD	11:87793422:G:C	12:88523581:G:C	0.45	24.0032	0.000852515	0	22.8	0.145	0.895	2.2	-0.756	0.2478	6.574	1	0.339	0.979118	4.83
GNPTG	IRD	20:1370686:C:T	16:1413070:C:T	0.45	24.0194	0.00108755	0	13.43	0.159	0.122	2.255	-0.3772	0.5033	0.023	0	0.26	0.917686	1.87
NPHP4	IRD	1:218675567:C:T	1:5924020:G:A	0.45	24.0355	0.00127551	4.01694e-06	27.4	0.44	0.79	2.89	0.5221	0.7329	6.273	1	0.29	0.999213	5.3
CACNA1H	ND	20:1192247:G:A	16:1245015:G:A	0.45	24.0517	0.00239234	1.61119e-05	26.9	0.747	0.999	1.87	1.1242	0.9387	9.706	1	0.718	0.998895	3.96
WDR19	IRD	5:38350789:G:T	4:39233806:G:T	0.448	24.0678	0.00136314	0	22.2	0.405	0.086	1.445	-0.2119	0.5002	7.752	1	0.228	0.993837	5.05
VCAN	IRD	6:80312138:G:C	5:82815458:G:C	0.448	24.0839	0.0108873	0	23.4	0.314	0.968	2.36	0.3377	0.723	4.383	1	0.234	0.999237	4.91
NRXN2	ND	14:9866738:G:A	11:64444491:C:T	0.446	24.1001	0.000422654	0	30	0.185	0.348	0.345	-0.727	0.2275	5.938	1	0.495	0.998166	6.07
ETFB	ND	19:51147214:T:C	19:51856502:T:C	0.446	24.1162	0.00042337	0	20.7	0.382	0.03	1.275	-0.4277	0.3912	3.968	1	0.351	0.995872	5.18
VPS13B	ND	8:100049861:T:G	8:100790977:T:G	0.446	24.1324	0.000424088	0	20.3	0.088	0.366	1.39	-0.7937	0.2386	0.005	0.018	0.323	0.970491	0.156
NPHP3	IRD	2:34954005:C:T	3:132407701:C:T	0.446	24.1485	0.000424448	1.59328e-05	26.5	0.544	0.941	1.39	-0.3671	0.3904	7.715	1	0.904	0.999479	5.43
VCAN	IRD	6:80304691:C:A	5:82807946:C:A	0.446	24.1646	0.000428449	0	19.11	0.158	0.986	2.76	-1.0614	0.0775	2.743	0.402	0.42	0.990854	4.62
WDR19	IRD	5:38362530:C:T	4:39245949:C:T	0.446	24.1808	0.000888099	0	23.3	0.107	0.36	1.895	-0.6573	0.2211	1.39	1	0.192	0.997495	4.58
CFH	IRD	1:54238561:G:A	1:196801077:G:A	0.446	24.1969	0.00109469	0	14.92	0.392	0.357	2.29	-0.2574	0.6466	1.794	0.459	0.305	0.952326	1.52
ADGRV1	IRD	6:87684061:A:T	5:90124924:A:T	0.446	24.2131	0.00208333	0	24.2	0.219	0.547	2.505	-1.0237	0.1271	0.459	0.955	0.403	0.97334	2.13
CDHR1	IRD	9:53843560:T:A	10:85968027:A:T	0.446	24.2292	0.00247875	0	25.3	0.21	0.94	1.965	-0.6039	0.3166	8.947	1	0.52	0.987435	5.57
ABCA4	IRD	1:130101898:A:G	1:94528764:T:C	0.444	24.2454	0.000423729	3.97674e-06	21.8	0.555	0.02	2.105	0.0394	0.6815	4.839	1	0.528	0.924689	3.87
OAT	IRD	9:124846098:G:A	10:126086587:G:A	0.444	24.2615	0.000710227	7.9673e-06	25.9	0.745	0.757	2.22	0.8182	0.8223	9.492	1	0.742	0.998754	5.07
MYO7A	IRD	14:70276604:C:T	11:76922306:C:T	0.444	24.2776	0.000848176	0	23	0.37	0.06	2.485	-0.3221	0.437	2.867	1	0.459	0.994937	5.15
ANK2	ND	5:111651947:C:G	4:114274617:C:G	0.444	24.2938	0.000853242	0	18.78	0.105	0.212	2.135	-0.7845	0.2255	1.728	0.066	0.135	0.964207	5.25
TMEM67	IRD	8:94092484:C:T	8:94776106:C:T	0.444	24.3099	0.000928218	0	25.4	0.452	0.634	2	0.918	0.909	4.752	1	0.349	0.998927	5.79
GPR179	IRD	16:49378107:T:C	17:36486484:T:C	0.444	24.3261	0.000928793	0	22.4	0.101	0.203	1.495	-0.9334	0.1124	0.474	0.149	0.34	0.99662	5.28
MYO9B	ND	19:16693847:C:T	19:17309084:C:T	0.444	24.3422	0.00169062	0	15.07	0.273	0.099	1.59	-0.5691	0.4855	0.192	0	0.162	0.994809	3.7
WDFY3	ND	5:48912011:G:A	4:85639707:C:T	0.444	24.3584	0.00219684	1.597e-05	32	0.493	0.999	2.705	-0.1555	0.4552	7.568	1	0.256	0.999335	5.83
EP400	ND	11:131829599:C:T	12:132466656:C:T	0.444	24.3745	0.00245499	2.70168e-05	25.7	0.735	0.999	2.19	0.8907	0.8601	7.48	1	0.382	0.965428	5.37
MAK	IRD	4:159234835:G:A	6:10775675:C:T	0.444	24.3906	0.00248602	0	22.4	0.123	0.109	1.355	-0.6575	0.1934	2.285	0.965	0.352	0.99075	5.31
PEX10	IRD	1:221999298:G:A	1:2339964:C:T	0.444	24.4068	0.00510638	6.02865e-05	23	0.694	0.999	2.72	0.3804	0.7097	3.793	0.992	0.853	0.999082	4.79
IQGAP2	ND	6:73510491:T:C	5:75969348:T:C	0.444	24.4229	0.0552531	3.18337e-05	23.5	0.575	0.841	2.81	0.0212	0.6128	2.03	0.987	0.228	0.997658	0.767
NBAS	IRD	13:93633465:A:G	2:15417160:T:C	0.444	24.4391	0.277961	0	22.5	0.031	0.553	2.38	-0.7935	0.207	1.682	0.902	0.21	0.994984	3.1
ZNF513	IRD	13:81572914:G:C	2:27600540:C:G	0.442	24.4552	0.000423012	0	22.2	0.157	0.012	0.55	-1.0274	0.0109	1.014	0.002	0.588	0.997727	4.37
TREX1	IRD	2:104521005:C:T	3:48508461:C:T	0.442	24.4713	0.000423012	3.98206e-06	28.1	0.363	0.448	3.01	0.4748	0.8323	3.572	0.646	0.137	0.9992	4.99
TRIM32	IRD	15:26124818:C:T	9:119461483:G:A	0.442	24.4875	0.00042337	0	23.2	0.238	0.131	2.015	-0.807	0.2159	9.564	1	0.609	0.99	5.47
APOB	IRD	13:87976785:T:G	2:21227320:A:C	0.442	24.5036	0.000426621	0	13.84	0.128	0.057	2.6	-0.9777	0.0472	1.127	0.001	0.487	0.786875	4.81
ANK2	ND	5:111652826:C:T	4:114275553:C:T	0.442	24.5198	0.00114943	0	21.9	0.152	0.261	1.385	-0.7588	0.2281	1.825	0.024	0.405	0.995463	5.65
PTEN	ND	9:88225207:G:A	10:89725150:G:A	0.442	24.5359	0.00114943	0	22.9	0.411	0.076	0.55	-0.0055	0.5621	9.556	1	0.548	0.973619	5.26
CDH23	IRD	9:65967581:G:A	10:73567404:C:T	0.442	24.5521	0.00154703	0	22.5	0.095	0.685	1.78	-0.6953	0.2316	2.103	0.98	0.344	0.999223	5.6
KDM5B	ND	1:60181807:A:C	1:202718261:A:C	0.442	24.5682	0.00549915	0	12.67	0.363	0.334	-0.285	-0.8882	0.1328	0.637	0.108	0.706	0.883205	-0.812
CLN6	IRD	7:44863642:A:G	15:68491953:A:G	0.442	24.5843	0.0887141	0	22.5	0.239	0.15	-0.245	-0.7982	0.1878	5.764	0.699	0.353	0.987147	4.96
OPA3	IRD	19:45620256:G:A	19:46056945:G:A	0.44	24.6005	0.000645161	8.67988e-06	18.78	0.634	0.803	2.275	-0.1588	0.6174	6.004	1	0.246	0.999163	4.6
CACNA1H	ND	20:1200312:G:A	16:1252375:G:A	0.44	24.6166	0.00127119	0	9.782	0.307	0.173	2.42	0.2097	0.7748	0.471	0	0.388	0.901302	1.86
SCN2A	ND	12:52479471:T:C	2:166183398:T:C	0.44	24.6328	0.00208333	0	22.1	0.435	0.006	0.84	0.1833	0.6685	1.043	0.019	0.606	0.990386	5.8
SMARCA4	ND	19:10800546:C:T	19:11144494:C:T	0.44	24.6489	0.00208333	0	22.5	0.224	0	0.805	-0.2348	0.4331	1.879	1	0.273	0.915712	5.16
CDH3	IRD	20:55909545:C:T	16:68714935:C:T	0.44	24.6651	0.00244167	2.78461e-05	26.3	0.352	0.987	3.075	-0.0693	0.3996	2.795	0.68	0.464	0.999199	5.46
COL11A1	IRD	1:121298691:G:A	1:103379231:C:T	0.44	24.6812	0.0180958	0	22.6	0.158	0.001	-0.74	-0.7419	0.2669	0.657	0.031	0.126	0.944506	3.61
WDR19	IRD	5:38387005:A:T	4:39276508:A:T	0.438	24.6973	0.000431779	0	23.2	0.128	0.008	3.02	-0.7297	0.2442	5.204	1	0.272	0.95037	5.68
RANBP17	ND	6:168587165:G:A	5:170632559:G:A	0.438	24.7135	0.000444444	7.56303e-05	32	0.491	0.975	2.92	0.3039	0.6053	6.44	1	0.987	0.999597	5.96
ADGRV1	IRD	6:87640553:C:G	5:90074781:C:G	0.438	24.7296	0.00130095	0	18.05	0.278	0.828	1.055	-1.1042	0.0936	1.625	0.018	0.591	0.939593	3.76
BBS4	IRD	7:49553146:C:T	15:73028237:C:T	0.438	24.7458	0.00169348	0	22.2	0.138	0.012	1.525	-0.8024	0.273	0.765	0.991	0.217	0.985876	4.71
APOB	IRD	13:87966117:G:A	2:21237962:C:T	0.438	24.7619	0.00169779	0	23.4	0.105	0.074	2.64	-0.6738	0.0041	2.544	1	0.445	0.99414	4.61
COL11A1	IRD	1:121196671:G:A	1:103488390:C:T	0.438	24.778	0.00416667	0	22.5	0.402	0.046	2.22	-0.1228	0.4968	2.337	1	0.58	0.997947	5.41
ALMS1	IRD	13:35315096:C:T	2:73676955:G:A	0.438	24.7942	0.00429553	0	22.5	0.109	0.958	2.375	-1.1057	0.0886	0.915	0.006	0.374	0.997231	4.6
NPHP4	IRD	1:218600043:A:G	1:5993238:T:C	0.438	24.8103	0.0900705	0	22.9	0.323	0.879	1.955	0.1035	0.7499	2.43	1	0.107	0.995605	3.46
C2	IRD	4:137568385:A:G	6:31895788:T:C	0.436	24.8265	0.000422297	0	23.6	0.134	0.438	3.005	-1.0514	0.058	1.912	0.975	0.679	0.995267	5.08
CDH23	IRD	9:66031552:C:T	10:73501572:G:A	0.436	24.8426	0.000423012	1.6417e-05	26.1	0.583	0.974	1.27	-0.3278	0.3678	9.844	1	0.852	0.999428	5.09
TYR	IRD	14:82430653:G:C	11:89028438:G:C	0.436	24.8588	0.000425532	0	6.439	0.433	0.48	2.53	0.6402	0.8865	-0.093	0	0.081	0.983994	-4.09
VPS13B	ND	8:100106866:C:A	8:100847772:C:A	0.436	24.8749	0.000426985	0	24.1	0.327	0.922	2.36	-0.2093	0.4458	7.018	1	0.556	0.995454	5.91
EYS	IRD	4:107258712:G:A	6:66204841:C:T	0.436	24.891	0.000428449	0	14.98	0.264	0.319	1.04	-0.7171	0.2061	1.459	0.004	0.153	0.990137	1.79
USH1C	IRD	14:48136479:G:A	11:17522613:C:T	0.436	24.9072	0.000847458	7.98767e-06	28.4	0.286	0.581	2.725	-0.5727	0.2556	4.569	1	0.877	0.999314	5.27
EYS	IRD	4:108178962:G:T	6:65301297:C:A	0.436	24.9233	0.00114943	0	17.66	0.256	0.233	0.55	-0.9126	0.156	0.262	0.289	0.385	0.992999	2.76
RPGRIP1L	IRD	20:40775884:T:G	16:53686480:T:G	0.436	24.9395	0.00114943	0	25.5	0.371	0.968	1.355	0.423	0.7276	2.588	0.986	0.264	0.997867	5.71
LRP5	IRD	14:6362777:C:T	11:68178972:G:A	0.436	24.9556	0.00296108	0	22.7	0.408	0.317	0.55	0.2701	0.63	3.033	0.983	0.462	0.950806	4.5
EYS	IRD	4:108342618:T:G	6:65149089:A:C	0.436	24.9718	0.43413	0	21.4	0.357	0.526	0.55	-0.5782	0.2837	2.351	1	0.272	0.572525	1.73
ARID1B	ND	4:63531560:A:G	6:157527631:A:G	0.434	24.9879	0.000422297	0	22.9	0.115	0.194	2.69	-0.918	0.0082	4.748	1	0.273	0.995848	2.6
EMC1	IRD	1:205486314:G:A	1:19561654:C:T	0.434	25.004	0.000422297	0	23.3	0.177	0.248	1.04	-0.8335	0.2368	7.358	1	0.908	0.998535	5.91
TRNT1	IRD	2:134480262:C:T	3:3189356:C:T	0.434	25.0202	0.000423012	0	21.7	0.127	0.049	2.24	-1.0292	0.1218	2.548	0.988	0.463	0.991509	5.64
CAPN5	IRD	14:70179250:A:C	11:76823770:A:C	0.434	25.0363	0.000423012	0	24.3	0.256	0.883	1.83	-1.0658	0.0923	1.404	0.997	0.361	0.995747	3.18
USH2A	IRD	1:73280587:T:A	1:215963513:T:A	0.434	25.0525	0.000423012	0	25.7	0.233	0.879	2.685	-1.1077	0.082	3.095	1	0.579	0.993173	3.39
BBS4	IRD	7:49549502:A:T	15:73024040:A:T	0.434	25.0686	0.000424088	0	22.6	0.253	0.001	1.1	-0.7488	0.2592	4.939	1	0.766	0.890725	5.84
BBS7	IRD	5:119658832:C:A	4:122749605:C:A	0.434	25.0847	0.000424448	0	16.95	0.347	0.103	1.89	-0.8535	0.2756	0.12	0.932	0.429	0.961513	0.885
IMPG2	IRD	2:174837885:A:G	3:101010335:T:C	0.434	25.1009	0.000448029	0	24.2	0.051	0.188	2.74	-1.0298	0.0624	1.48	1	0.362	0.991256	4.11
KDM5B	ND	1:60166403:G:A	1:202702881:G:A	0.434	25.117	0.000845309	0	23.1	0.35	0.311	1.89	-0.2933	0.4413	3.721	0.997	0.378	0.998913	6.09
HMCN1	IRD	1:43361224:A:T	1:186099765:A:T	0.434	25.1332	0.000892857	0	19.06	0.258	0.999	0.27	-0.9413	0.1803	1.459	0.422	0.313	0.623944	1.79
WHRN	IRD	15:28348974:G:T	9:117266661:C:A	0.434	25.1493	0.000932256	0	25.8	0.23	0.894	1.415	-1.0931	0.0981	5.459	1	0.851	0.996876	5.79
ADGRV1	IRD	6:88009380:T:G	5:90445936:T:G	0.434	25.1655	0.00123993	0	17.23	0.196	0.556	1.21	-1.0252	0.1223	-0.317	0.132	0.484	0.979644	1.94
NPHP1	IRD	13:13720588:C:T	2:110927472:C:T	0.434	25.1816	0.00867679	0	21.6	0.099	0.081	2.3	-0.5455	0.2429	2.124	0.998	0.29	0.996875	5.21
CIB2	IRD	7:55345254:C:G	15:78401623:C:G	0.434	25.1977	0.0118243	0	18.97	0.085	0.906	1.315	-0.7418	0.2554	0.635	1	0.268	0.996698	2.66
CWC27	IRD	6:63313824:C:T	5:64077852:C:T	0.434	25.2139	0.0194734	0	26.8	0.244	0.29	1.22	-1.1627	0.0872	7.244	1	0.777	0.998614	5.65
USH2A	IRD	1:73132688:G:T	1:215813918:G:T	0.434	25.23	0.0384196	0	24.6	0.299	0.96	2.425	-1.0888	0.108	9.041	1	0.508	0.974633	5.6
LRP1B	IRD	12:27825549:T:C	2:141459347:T:C	0.432	25.2462	0.000422654	0	22.9	0.308	0.037	1.62	-0.1113	0.5422	7.966	1	0.319	0.987554	5.11
BBS10	IRD	11:75903212:C:T	12:76740786:C:T	0.432	25.2623	0.000426985	0	18.72	0.125	0.357	1.59	-0.6787	0.2124	1.331	0.753	0.179	0.987032	2.16
HTRA1	IRD	9:122977680:T:C	10:124269654:T:C	0.432	25.2785	0.000432152	0	24.5	0.271	0.416	-0.235	-1.0564	0.0419	5.511	1	0.79	0.984559	5.36
ADGRV1	IRD	6:87542345:C:T	5:89979458:C:T	0.432	25.2946	0.000433276	0	23.4	0.137	0.856	2.87	-1.0197	0.1329	3.268	0.621	0.347	0.993819	4.63
RPE65	IRD	1:155978168:G:T	1:68912539:C:A	0.432	25.3107	0.000437445	0	19.02	0.458	0.019	0.82	-0.2205	0.5187	0.85	0.998	0.57	0.964706	3.76
RANBP17	ND	6:168628572:C:A	5:170667947:C:A	0.432	25.3269	0.00169924	0	23.3	0.242	0.052	1.355	-0.6495	0.264	7.905	1	0.479	0.951683	5.21
SEMA4A	IRD	1:94789055:C:T	1:156146723:G:A	0.432	25.343	0.00651112	0	20.5	0.254	0.051	2.3	-0.7414	0.3169	2.167	0.998	0.244	0.995574	5.18
KCNJ13	IRD	12:120203045:T:G	2:233635969:T:G	0.43	25.3592	0.000423012	0	19.91	0.481	0.002	0.325	-0.0851	0.4919	3.991	0.988	0.375	0.960898	3.1
HMCN1	IRD	1:43210967:A:T	1:185959532:A:T	0.43	25.3753	0.00044603	0	23.5	0.183	0.386	0.92	-0.6133	0.282	6.807	1	0.272	0.994962	5.79
POGZ	ND	1:99675237:A:G	1:151400329:T:C	0.43	25.3914	0.000847458	0	23.9	0.224	0.262	0.805	-0.1483	0.0035	3.037	1	0.596	0.998692	4.96
CNGB1	IRD	20:45200104:G:A	16:57992381:G:A	0.43	25.4076	0.000873362	0	16.64	0.187	0.578	0.975	0.3073	0.8073	0.827	0.001	0.127	0.98699	3.15
TSC1	ND	15:7459849:C:G	9:135786949:G:C	0.43	25.4237	0.00114943	0	17.62	0.449	0.017	1.735	-0.5822	0.4366	1.551	0.193	0.231	0.982502	4.09
TSC1	ND	15:7459137:A:T	9:135787680:T:A	0.43	25.4399	0.00114943	0	22.8	0.312	0.019	1.5	-0.1575	0.5354	2.191	1	0.304	0.987294	4.71
DTHD1	IRD	5:35430610:A:G	4:36296466:A:G	0.43	25.456	0.00127334	0	26.1	0.071	0.447	2.475	-1.0935	0.0819	5.391	1	0.383	0.997483	5.4
CHD8	ND	7:83288887:A:G	14:21853966:A:G	0.43	25.4722	0.00127551	0	22.8	0.418	0.002	0	-0.6815	0.3501	1.738	1	0.524	0.996439	2.77
USH2A	IRD	1:73309136:G:C	1:215990473:G:C	0.43	25.4883	0.00217256	0	21.3	0.187	0.549	2.455	-0.8116	0.1775	2.387	1	0.293	0.996495	2.95
APOB	IRD	13:87973143:C:G	2:21230972:G:C	0.43	25.5044	0.00217391	0	24.5	0.241	0.97	2.645	-1.0649	0.0156	3.399	1	0.57	0.990878	5.74
USH2A	IRD	1:73379837:G:A	1:216052173:G:A	0.43	25.5206	0.00627387	0	20.9	0.178	0.235	1.935	-0.7397	0.2109	4.74	1	0.207	0.997429	5.8
APOB	IRD	13:87966073:T:C	2:21238006:A:G	0.43	25.5367	0.0114068	0	21.8	0.273	0.225	2.035	-0.9375	0.0101	6.382	1	0.617	0.991622	4.33
KCNV2	IRD	15:81160255:G:A	9:2718139:C:T	0.428	25.5529	0.000423012	0	22.1	0.233	0.011	1.32	0.0896	0.7308	0.707	0.996	0.175	0.984141	1.99
BBS7	IRD	5:119659014:T:G	4:122749783:T:G	0.428	25.569	0.000423729	0	22.8	0.375	0.065	2.48	-0.3768	0.4158	6.132	1	0.56	0.987887	5.36
EP300	ND	10:10346011:G:A	22:41566480:C:T	0.428	25.5851	0.000847458	0	23.4	0.332	0.192	1.635	0.7094	0.7124	1.072	0.558	0.359	0.993145	5.5
VCAN	IRD	6:80330468:A:T	5:82833810:A:T	0.428	25.6013	0.000855432	0	10.5	0.137	0.515	1.935	-0.4695	0.5057	1.221	0.652	0.158	0.967785	-0.863
TLR4	IRD	15:25096104:T:C	9:120476181:A:G	0.428	25.6174	0.00148148	0	22.4	0.086	0.016	2.54	-1.0052	0.0599	2.515	1	0.431	0.995008	6.02
AHI1	IRD	4:39091583:T:C	6:135787123:T:C	0.428	25.6336	0.00921909	0	22.8	0.062	0.466	1.955	-0.9046	0.1076	2.377	1	0.209	0.994627	5.86
RP1	IRD	8:55237201:C:A	8:55541391:C:A	0.426	25.6497	0.00114943	0	11.92	0.193	0.086	2.215	-0.7707	0.2141	3.619	0.953	0.471	0.977629	5.68
APOB	IRD	13:87979109:C:T	2:21224993:G:A	0.426	25.6659	0.00114943	0	22.4	0.112	0.797	2.585	-1.0527	0.0102	3.141	0.336	0.324	0.996018	4.91
PEX6	IRD	4:126364088:G:C	6:42946128:C:G	0.426	25.682	0.00123839	0	20.5	0.259	0.014	1.905	-0.9285	0.1349	1.044	0.688	0.514	0.943484	2.87
RPE65	IRD	1:155984001:G:A	1:68906659:C:T	0.426	25.6981	0.00351803	0	18.57	0.311	0.084	0.51	-0.1763	0.5274	0.948	0.451	0.1	0.990592	4.62
NYX	IRD	X:41347312:C:A	X:41332879:C:A	0.426	25.7143	0.0112994	0	14.41	0.238	0.096	2.505	-0.2211	0.6454	0.243	0	0.236	0.978689	2.89
CEP250	IRD	10:70707981:C:G	20:34078535:C:G	0.426	25.7304	0.02882	0	22.1	0.111	0.915	2.705	-1.0414	0.1025	0.824	0.903	0.296	0.99692	3.51
CLN3	IRD	20:26991303:G:A	16:28489195:G:A	0.426	25.7466	0.319218	0	16.15	0.321	0.056	1.205	0.1421	0.7941	-0.083	0.036	0.212	0.985837	0.959
ADGRV1	IRD	6:87683931:C:A	5:90124794:C:A	0.424	25.7627	0.000431779	0	16.26	0.202	0.524	1.875	-0.8472	0.2154	1.315	1	0.411	0.960967	2.94
ASXL3	ND	18:48747931:A:T	18:31323699:T:A	0.424	25.7789	0.00128755	0	23.3	0.063	0.143	2.08	-1.0675	0.0342	3.365	1	0.455	0.942115	5.92
PEX5	IRD	11:7422657:G:T	12:7360673:G:T	0.424	25.795	0.00409612	1.1933e-05	23.5	0.391	0.487	1.935	-0.7631	0.1781	7.487	1	0.857	0.99726	4.88
RGS9BP	IRD	19:32140583:C:G	19:33167683:C:G	0.424	25.8111	0.0103712	0	26.1	0.144	0.43	2.42	-0.8893	0.1265	7.673	1	0.286	0.992525	4.39
OPN1LW	IRD	X:150156471:A:T	X:153421844:A:T	0.424	25.8273	0.499382	0	0.113	0.252	0.062	3.04	-0.954	0.2574	-0.019	0.893	0.339	0.533186	-5.89
GRM6	IRD	6:176388255:C:A	5:178418871:C:A	0.422	25.8434	0.000424448	0	21.6	0.444	0.038	1.7	-0.4687	0.4189	3.349	1	0.585	0.994462	5.48
ALMS1	IRD	13:35312560:T:G	2:73679206:A:C	0.422	25.8596	0.000426621	0	18.16	0.094	0.331	1.735	-1.0713	0.086	0.682	0.001	0.568	0.936849	3.33
ADGRV1	IRD	6:87549158:G:A	5:89988446:G:A	0.422	25.8757	0.00042735	0	24.6	0.218	0.967	1.825	-0.7799	0.1788	6.62	1	0.596	0.998954	4.95
BBS5	IRD	12:56603435:A:G	2:170359636:A:G	0.422	25.8918	0.00124378	0	22.1	0.293	0.569	0.38	-0.8099	0.2577	8.597	1	0.405	0.995223	3
TLR3	IRD	5:183369939:G:C	4:187003659:G:C	0.422	25.908	0.00244035	0	14.19	0.309	0.329	0.345	-0.9516	0.167	-0.263	0	0.407	0.909436	-0.931
ACBD5	IRD	9:28120879:T:C	10:27529265:T:C	0.422	25.9241	0.00253378	0	28.3	0.274	0.997	0.445	-1.1021	0.0878	7.182	1	0.385	0.993787	4.87
ROM1	IRD	14:11588886:G:A	11:62381837:C:T	0.422	25.9403	0.00337838	0	23.4	0.272	0.378	0.55	-0.7228	0.2591	4.752	1	0.173	0.990639	4.46
TPP1	IRD	14:59323414:G:A	11:6637981:C:T	0.422	25.9564	0.00338409	1.19337e-05	18.09	0.543	0.006	0.18	0.24	0.7458	-0.466	0	0.661	0.967432	2.2
RP1	IRD	8:55237851:C:T	8:55542047:C:T	0.422	25.9726	0.00922409	0	22.5	0.08	0.69	2.48	-0.927	0.1603	1.427	0.01	0.171	0.997448	4.61
LRP1B	IRD	12:27643992:T:C	2:141283548:T:C	0.422	25.9887	0.0155313	0	20.8	0.236	0.004	0.345	-0.6121	0.3848	1.08	0.746	0.162	0.978315	3.89
KMT2C	ND	3:178161302:C:G	7:151874904:C:G	0.422	26.0048	0.0171382	0	22.8	0.287	0.073	2.14	0.0808	0.5108	3.094	0.975	0.1	0.85919	5.48
EYS	IRD	4:107258425:T:G	6:66205128:A:C	0.42	26.021	0.00042735	0	6.444	0.258	0.151	0.695	-0.7669	0.2166	-0.102	0	0.309	0.953607	-2.26
WDR19	IRD	5:38367954:A:G	4:39257549:A:G	0.42	26.0371	0.000632111	0	22.9	0.162	0.063	2.345	-0.7584	0.2509	5.805	1	0.266	0.996746	5.74
CEP164	IRD	14:110462007:A:G	11:117267830:A:G	0.42	26.0533	0.00084674	0	22.6	0.201	0.693	2.125	-0.7534	0.2454	2.601	0.997	0.435	0.851492	4.87
INPP5E	IRD	15:1817127:G:A	9:139327658:C:T	0.42	26.0694	0.000969932	4.22012e-05	24.7	0.74	0.914	2.165	0.9291	0.874	7.11	1	0.371	0.998196	5.04
SEMA4A	IRD	1:94790740:A:G	1:156145019:T:C	0.42	26.0856	0.00211327	0	18.64	0.145	0.033	3.45	-1.0781	0.0222	3.138	0.822	0.534	0.950589	4.59
PCARE	IRD	13:79873337:G:C	2:29294175:C:G	0.42	26.1017	0.00381056	0	22.6	0.082	0.373	2.125	-0.9714	0.0975	3.548	0.892	0.105	0.997357	5.27
PDZD7	IRD	9:101494657:C:G	10:102778936:C:G	0.42	26.1178	0.00563698	0	25.4	0.111	0.795	2.34	-1.1166	0.0804	3.883	0.998	0.21	0.997961	5.21
ATOH7	IRD	9:69689679:G:A	10:69991011:C:T	0.42	26.134	0.0208899	0	22	0.136	0.013	0	-0.0708	0.7076	0.083	0.577	0.154	0.9851	3.25
RP1	IRD	8:55237566:G:A	8:55541756:G:A	0.42	26.1501	0.0960391	0	22.5	0.151	0.635	2.6	-0.9419	0.1657	1.916	0.997	0.394	0.997948	3.12
MET	ND	3:142962718:C:T	7:116380065:C:T	0.42	26.1663	0.112691	0	22.8	0.21	0.686	2.275	-1.2457	0.0565	4.149	0.978	0.676	0.994282	5.91
ERCC6	IRD	9:47860565:A:G	10:50740670:T:C	0.418	26.1824	0.0143631	0	22.2	0.209	0.089	2.535	0.1291	0.6612	5.869	1	0.34	0.997856	3.47
CFH	IRD	1:54092148:C:A	1:196659349:C:A	0.418	26.1985	0.129661	0	14.56	0.097	0.804	1.65	-0.8535	0.2774	-0.345	0	0.048	0.895107	2.64
TSC1	ND	15:7465346:T:A	9:135781443:A:T	0.418	26.2147	0.471514	0	22.9	0.383	0.917	2.34	0.3172	0.699	6.097	1	0.27	0.942275	4.91
RIMS1	ND	4:100659538:G:C	6:72968753:C:G	0.416	26.2308	0.000426621	0	24	0.126	0.074	2.085	-1.1346	0.0526	0.932	1	0.636	0.997504	2.57
MFN2	IRD	1:212448259:C:T	1:12065960:G:A	0.416	26.247	0.000846024	7.95273e-06	24.1	0.255	0.005	1.59	-0.9941	0.1316	4.735	1	0.842	0.997861	4.79
MET	ND	3:142962664:T:C	7:116380011:T:C	0.416	26.2631	0.000859107	0	23.9	0.259	0.171	2.275	-1.1557	0.0638	5.827	1	0.397	0.99762	5.91
CDH23	IRD	9:65963684:G:C	10:73571313:C:G	0.416	26.2793	0.0012931	0	20.6	0.149	0.03	2.395	-0.7944	0.1901	1.904	1	0.475	0.992213	5.36
ARID1B	ND	4:63531546:C:G	6:157527617:C:G	0.416	26.2954	0.00208333	0	24.8	0.232	0.698	2.62	-1.0706	0.0151	7.568	1	0.461	0.992646	4.29
TUB	IRD	14:57581534:T:C	11:8122404:A:G	0.416	26.3115	0.0138361	0	22.6	0.367	0.001	1.045	0.0442	0.6346	5.062	1	0.362	0.994153	5.19
USH2A	IRD	1:73819555:A:C	1:216498830:A:C	0.416	26.3277	0.0152257	0	21.6	0.201	0.893	3.005	-1.0504	0.0958	0.833	1	0.115	0.994205	-0.479
NPHP3	IRD	2:34947520:G:A	3:132400774:G:A	0.416	26.3438	0.0230477	0	22.3	0.287	0.08	1.905	-0.0272	0.5764	4.23	1	0.403	0.993431	4.82
HARS	IRD	6:138058865:G:C	5:140056692:G:C	0.416	26.36	0.0932065	0	22.7	0.171	0.75	2.79	-0.6813	0.2143	2.947	1	0.24	0.884491	5.11
DIP2A	ND	3:273597:C:T	21:47924369:G:A	0.414	26.3761	0.00042337	0	23.8	0.189	0.71	0.805	-1.018	0.1416	3.051	1	0.819	0.997167	5.3
DHX38	IRD	20:59412758:C:G	16:72133768:G:C	0.414	26.3923	0.00042735	0	23.3	0.275	0.003	1.905	-0.1487	0.5083	6.297	1	0.344	0.990903	3.72
RIMS1	ND	4:100685858:A:C	6:72943529:T:G	0.414	26.4084	0.000429185	0	23.8	0.117	0.109	2.095	-1.0363	0.0965	5.142	1	0.286	0.993497	6.08
INPP5E	IRD	15:1810707:C:A	9:139333486:G:T	0.414	26.4245	0.000508647	0	22.2	0.054	0.66	1.525	-1.0211	0.1219	0.368	0	0.206	0.988767	3.46
OPA1	IRD	2:4348622:C:T	3:193332592:G:A	0.414	26.4407	0.000844595	0	24.7	0.399	0.116	1.1	0.1438	0.5518	7.071	1	0.44	0.999549	5.98
ZNF408	IRD	14:19056744:G:A	11:46727325:C:T	0.414	26.4568	0.000845309	0	23.4	0.175	0.923	1.83	-1.1691	0.0477	0.835	0.021	0.493	0.99825	5.06
TNRC6B	ND	10:11265341:C:T	22:40662081:G:A	0.414	26.473	0.000848896	0	25.9	0.268	0.867	2.335	-1.1502	0.0876	7.688	1	0.253	0.993185	5.54
SHANK1	ND	19:50614915:T:G	19:51205880:T:G	0.414	26.4891	0.00130776	0	22.7	0.16	0.55	0.205	-0.9984	0.0938	0.806	0.968	0.53	0.988823	4.08
TSC2	ND	20:2101745:C:T	16:2121859:C:T	0.414	26.5052	0.00162075	0	14.17	0.456	0.063	0.615	-0.3938	0.4816	4.365	0.728	0.567	0.982354	3.34
TSC2	ND	20:2102193:G:A	16:2122297:G:A	0.414	26.5214	0.00208333	1.99068e-05	25.8	0.694	0.98	0.695	0.2765	0.6606	5.175	1	0.734	0.999378	5.18
IQGAP2	ND	6:73296493:A:C	5:75757425:A:C	0.414	26.5375	0.00229885	0	26.4	0.194	0.952	2.695	-0.9195	0.0178	9.003	1	0.486	0.993617	4.26
RP1L1	IRD	8:9955920:C:G	8:10480698:G:C	0.414	26.5537	0.00253378	0	12.68	0.016	0.841	1.95	-1.0146	0.0241	-0.688	0	0.252	0.99424	-1.04
ACBD5	IRD	9:28103167:C:T	10:27512290:C:T	0.414	26.5698	0.0029661	0	20.7	0.019	0.183	2.56	-0.6418	0.3263	0.693	0.97	0.055	0.965952	2.87
ATF6	IRD	1:89197548:T:A	1:161761226:A:T	0.414	26.586	0.164763	0	24.5	0.144	0.879	2.24	-1.0766	0.0516	6.116	1	0.642	0.996342	5.91
BBS2	IRD	20:43699401:C:T	16:56536654:C:T	0.412	26.6021	0.00042337	0.000107382	26.1	0.838	1	2.195	0.5355	0.7986	7.879	1	0.938	0.998685	4.96
HMCN1	IRD	1:43277656:A:G	1:186014966:A:G	0.412	26.6182	0.000710732	0	18.85	0.117	0.383	1.52	-0.6184	0.2608	4.773	1	0.056	0.992672	3.02
APOB	IRD	13:87962675:G:C	2:21241912:C:G	0.412	26.6344	0.00380642	0	22.4	0.168	0.377	2.83	-0.9162	0.009	6.592	1	0.06	0.99541	3.39
VPS13B	ND	8:100106586:G:T	8:100847496:G:T	0.412	26.6505	0.00592593	3.98371e-06	32	0.533	0.773	2.36	-0.0336	0.5132	6.967	1	0.91	0.99831	5.79
GRIP1	ND	11:66023659:C:T	12:66856833:C:T	0.412	26.6667	0.00760456	0	23.8	0.311	0.439	0.82	-0.7588	0.2636	7.876	1	0.119	0.998982	5.23
PHYH	IRD	9:14444117:A:T	10:13340207:A:T	0.412	26.6828	0.0167526	0	9.197	0.336	0.08	1.87	-0.3462	0.6773	0.367	0	0.411	0.946207	1.4
PLA2G6	IRD	10:13401381:G:A	22:38525506:C:T	0.412	26.699	0.0893051	0	23.4	0.014	1	0.365	-1.0217	0.1198	3.456	1	0.041	0.998786	4.31
USH2A	IRD	1:73219590:G:C	1:215901638:G:C	0.412	26.7151	0.221132	0	13.99	0.311	0.039	2.65	-0.4999	0.3043	9.555	1	0.322	0.765072	4.61
CNTN4	ND	2:134242863:G:A	3:2967441:G:A	0.41	26.7312	0.000424809	0	22.5	0.191	0.003	0.075	0.0757	0.6785	7.04	1	0.055	0.997029	4.94
SETD5	ND	2:140822405:G:A	3:9517704:G:A	0.41	26.7474	0.000424809	0	23.8	0.387	0.803	0.695	0.2804	0.6895	2.847	1	0.565	0.997631	5.17
ATF6	IRD	1:89197461:G:T	1:161761313:C:A	0.41	26.7635	0.000425532	0	22.7	0.07	0.527	1.95	-1.0814	0.0251	0.652	0.009	0.273	0.992753	4.99
CRB1	IRD	1:54820841:G:A	1:197396728:G:A	0.41	26.7797	0.00189805	0	13.06	0.162	0.299	1.695	-0.7133	0.2888	2.127	0.999	0.014	0.981303	2.8
CEP290	IRD	11:87752207:C:T	12:88483183:C:T	0.41	26.7958	0.00208333	0	20.8	0.123	0.023	0.46	-1.0415	0.1291	0.603	0.012	0.481	0.92704	4.52
VCAN	IRD	6:80286351:G:A	5:82789634:G:A	0.41	26.8119	0.00338409	3.97902e-06	27.6	0.154	0.996	0.55	-0.8313	0.0239	4.85	1	0.452	0.999498	5.87
RP1L1	IRD	8:9968879:C:A	8:10469074:G:T	0.41	26.8281	0.0034204	0	19.62	0.042	0.916	1.935	-1.0091	0.0358	0.726	0.014	0.21	0.990583	1.72
LRP1B	IRD	12:27659784:T:G	2:141299488:T:G	0.41	26.8442	0.0125204	0	23	0.313	0.014	2.345	0.1131	0.5802	6.225	1	0.292	0.990147	4.26
GPR179	IRD	16:49375429:C:A	17:36483770:C:A	0.41	26.8604	0.166938	0	1.94	0.152	0.663	1.845	-0.7946	0.1805	-1.181	0	0.111	0.759897	-5.37
PCARE	IRD	13:79872645:G:C	2:29294867:C:G	0.408	26.8765	0.000424088	0	17.87	0.169	0.458	1.87	-1.0539	0.0778	1.712	0.675	0.561	0.976746	2.98
BBS7	IRD	5:119663619:A:G	4:122754444:A:G	0.408	26.8927	0.000424448	0	20.7	0.27	0	-0.345	-0.1806	0.6412	2.477	0.892	0.335	0.84533	3.4
LRIT3	IRD	5:108222746:T:C	4:110791937:T:C	0.408	26.9088	0.000425532	0	17.39	0.131	0.172	2.28	-0.6176	0.1652	2.267	0.88	0.143	0.997236	5.07
EYS	IRD	4:107937632:G:A	6:65531576:C:T	0.408	26.9249	0.000925926	0	5.528	0.29	0.027	0.86	-0.8628	0.2028	-2.229	0	0.354	0.972584	-1.46
LRP1B	IRD	12:27351154:C:A	2:140995758:C:A	0.408	26.9411	0.00130435	0	23.6	0.28	0.046	1.61	-0.8389	0.2056	5.718	1	0.259	0.975355	4.91
DHCR7	ND	14:3514158:T:A	11:71152379:A:T	0.408	26.9572	0.00168919	0	16.45	0.492	0.022	1.015	0.1555	0.7213	3.984	1	0.315	0.926539	4.14
ADGRV1	IRD	6:87666746:C:T	5:90101120:C:T	0.408	26.9734	0.00296296	0	22.5	0.1	0.14	2.125	-0.9625	0.066	2.76	1	0.078	0.986314	5.8
CTNND2	ND	6:10956816:T:G	5:10981896:T:G	0.408	26.9895	0.00312779	0	24.3	0.391	0.203	0.975	-0.0283	0.3867	7.509	1	0.43	0.993487	5.93
MET	ND	3:142925665:G:A	7:116340106:G:A	0.408	27.0056	0.00325733	0	23.1	0.249	0.425	2.52	-1.1429	0.0864	4.155	0.996	0.199	0.991224	6.04
INVS	IRD	15:42613933:T:A	9:103062883:A:T	0.406	27.0218	0.000425532	0	22.9	0.06	0.278	2.36	-1.0218	0.1107	2.528	1	0.38	0.989907	1.54
TULP1	IRD	4:133975378:G:A	6:35479473:C:T	0.406	27.0379	0.00042735	0	22.6	0.265	0.225	1.995	-0.9279	0.1821	1.47	0.99	0.077	0.997612	3.39
CNGA1	IRD	5:47341885:T:G	4:47938448:T:G	0.406	27.0541	0.00127334	0	21.5	0.356	0.027	1.61	-0.1004	0.6591	1.933	0.347	0.18	0.973878	4.78
ARID1B	ND	4:63532076:G:A	6:157528147:G:A	0.406	27.0702	0.00169062	3.98251e-06	26.5	0.258	0.99	2.11	-0.6985	0.1984	6.792	1	0.681	0.996149	4.78
LRP1B	IRD	12:28026675:T:C	2:141660593:T:C	0.406	27.0864	0.00465549	3.98508e-06	22.5	0.692	0.953	0.68	0.4559	0.779	7.97	1	0.236	0.852477	5.53
DSCAM	ND	3:6486583:G:A	21:41539195:C:T	0.406	27.1025	0.00679694	0	25.5	0.136	0.055	0.505	-0.9816	0.0997	4.407	1	0.628	0.998423	5.22
CNTNAP2	ND	3:173486265:C:G	7:146818082:C:G	0.406	27.1186	0.0716648	0	19.21	0.227	0.324	0.565	-0.3583	0.4383	2.218	1	0.145	0.975984	3.45
USH2A	IRD	1:73685604:C:T	1:216363670:C:T	0.406	27.1348	0.153846	0	22.5	0.187	0.648	2.585	-0.8493	0.2634	3.993	0.772	0.034	0.996093	3.62
PCDH15	IRD	9:83829234:T:C	10:55955534:A:G	0.406	27.1509	0.35	0	22.6	0.222	0.999	0.39	-0.8195	0.2141	5.806	1	0.32	0.986752	3.93
AHI1	IRD	4:39049129:G:C	6:135749777:G:C	0.404	27.1671	0.000955414	0	19.93	0.202	0.278	2.24	-0.9349	0.1328	1.489	1	0.315	0.993797	0.255
GUCY2D	IRD	16:7798274:G:A	17:7909928:G:A	0.404	27.1832	0.00114943	0	10.39	0.335	0.049	2.165	-0.9223	0.2526	3.556	0.998	0.651	0.465173	3.02
USH2A	IRD	1:73499031:G:A	1:216173889:G:A	0.404	27.1994	0.00547945	1.19522e-05	20.8	0.315	0.708	3.475	-0.6905	0.3087	5.131	1	0.268	0.996702	2.87
TTC8	IRD	7:151010213:G:A	14:89338740:G:A	0.404	27.2155	0.00962963	3.97912e-06	24.5	0.369	0.139	2.78	-0.1416	0.4376	7.578	1	0.647	0.999103	5.59
DTHD1	IRD	5:35430723:A:G	4:36296579:A:G	0.404	27.2316	0.397492	0	18.69	0.185	0.911	2.645	-0.7949	0.1425	4.251	1	0.257	0.98573	4.2
ADGRV1	IRD	6:87542696:C:G	5:89979809:C:G	0.402	27.2478	0.000426985	0	19.37	0.072	0.555	2.48	-1.0574	0.071	-0.001	0	0.384	0.993106	2.94
CSPP1	IRD	8:67812063:G:A	8:68076727:G:A	0.402	27.2639	0.000429185	4.05341e-06	27.9	0.088	0.426	2.395	-0.8877	0.1536	5.06	1	0.02	0.996463	4.39
ADGRV1	IRD	6:87575774:G:C	5:90015953:G:C	0.402	27.2801	0.000431779	0	26.1	0.198	0.376	2.265	-1.0392	0.123	7.075	1	0.762	0.982616	5.65
TRNT1	IRD	2:134457467:G:A	3:3170830:G:A	0.402	27.2962	0.000814332	0	23.5	0.151	0.273	2.995	-1.0754	0.0709	5.892	1	0.616	0.999162	3.82
TRPM1	IRD	7:7181922:C:T	15:31362392:G:A	0.402	27.3123	0.000931099	0	17.04	0.117	0.775	0.755	-0.5645	0.1992	1.266	0.995	0.283	0.974875	6.03
CACNA1H	ND	20:1200048:G:A	16:1252111:G:A	0.402	27.3285	0.0015873	0	14.79	0.267	0.086	2.25	0.1826	0.8442	1.002	0.001	0.285	0.658068	3.88
CEP250	IRD	10:70720162:G:A	20:34089722:G:A	0.402	27.3446	0.00212044	0	21.8	0.068	0.155	2.56	-0.9914	0.0256	5.026	0.929	0.2	0.996327	5.11
RPGR	IRD	X:38116687:G:C	X:38150655:G:C	0.402	27.3608	0.00354223	0	20.7	0.205	0.898	1.79	-0.948	0.1275	0.019	0.683	0.036	0.994353	1.53
DTHD1	IRD	5:35454204:A:G	4:36317872:A:G	0.402	27.3769	0.163957	0	21.7	0.329	0.122	1.895	-0.5431	0.2973	3.111	1	0.506	0.993946	5.89
WHRN	IRD	15:28450613:C:T	9:117165141:G:A	0.4	27.3931	0.000423012	8.02562e-06	27.1	0.278	0.996	2.725	-0.8299	0.1608	4.546	1	0.777	0.999159	3.73
COL11A1	IRD	1:121196579:A:T	1:103488482:T:A	0.4	27.4092	0.000625782	0	18.72	0.134	0.555	1.05	-0.4732	0.4974	2.169	0.994	0.15	0.960395	1.86
RP1	IRD	8:55229662:C:G	8:55533804:C:G	0.4	27.4253	0.00126904	0	23.2	0.413	0.932	1.155	0.745	0.7864	1.877	0.949	0.468	0.989679	5.34
SPP2	IRD	12:121495209:C:T	2:234967541:C:T	0.4	27.4415	0.00416667	0	14.72	0.09	0.427	1.935	-0.9866	0.1177	-0.181	0	0.43	0.997643	0.813
GUCY2F	IRD	X:106251650:C:T	X:108718604:C:T	0.4	27.4576	0.00471294	0	16.9	0.193	0.155	0.695	-0.6987	0.3511	0.48	0.091	0.35	0.996424	2.19
CEP290	IRD	11:87774545:C:G	12:88505028:C:G	0.398	27.4738	0.000718907	0	24.3	0.148	0.391	2.1	-1.0828	0.1314	3.807	1	0.27	0.994877	5.86
NPHP4	IRD	1:218653375:G:T	1:5947382:C:A	0.398	27.4899	0.000846024	0	20.9	0.189	0.024	1.975	-0.4314	0.4431	0.735	0.185	0.137	0.98775	4.52
DMD	IRD	X:31573618:G:A	X:31676189:G:A	0.398	27.5061	0.000887311	5.45756e-06	31	0.291	0.974	2.175	-0.7936	0.1892	4.542	1	0.386	0.999276	4.41
LRP1B	IRD	12:27360152:T:C	2:141004682:T:C	0.398	27.5222	0.000954198	0	25.2	0.427	0.952	1.12	0.1671	0.5836	6.939	1	0.432	0.993394	5.8
PLA2G6	IRD	10:13402476:G:T	22:38524399:C:A	0.398	27.5383	0.0012766	0	17.62	0.029	0.625	2.07	-0.9836	0.1252	-0.515	0.001	0.27	0.953592	-0.413
MAPT	ND	16:57778312:T:G	17:44067437:T:G	0.398	27.5545	0.00169635	0	20.6	0.017	0.419	0.345	-0.9261	0.0194	0.051	0.056	0.101	0.952795	1.55
TSC2	ND	20:2111455:C:T	16:2131718:C:T	0.398	27.5706	0.00211506	8.00384e-06	26.8	0.665	0.513	1.995	0.4914	0.6684	4.946	1	0.83	0.999269	4.7
CERKL	IRD	12:68640928:C:G	2:182413327:C:G	0.398	27.5868	0.00249221	0	24.7	0.209	0.952	2.89	-1.0403	0.0912	1.896	0.612	0.519	0.996597	4.69
RP1	IRD	8:55234183:G:T	8:55538364:G:T	0.396	27.6029	0.000424448	0	22.5	0.039	0.656	1.7	-1.0401	0.0928	0.715	0.023	0.249	0.971185	1.27
OFD1	IRD	X:13416870:T:A	X:13774864:T:A	0.396	27.619	0.000431034	0	22.3	0.282	0.604	2.36	0.5989	0.8257	1.489	0.982	0.038	0.997428	5.24
HMCN1	IRD	1:43353852:G:A	1:186092196:G:A	0.396	27.6352	0.000642674	0	24	0.265	0.545	0.65	-0.7645	0.268	7.506	1	0.085	0.995107	5.85
TMEM216	IRD	14:12782209:G:A	11:61165410:C:T	0.396	27.6513	0.000848176	0	21	0.354	0.028	0.895	-0.6698	0.3509	0.656	1	0.384	0.978341	2.87
RDH11	IRD	7:129831241:T:C	14:68157956:T:C	0.396	27.6675	0.00114943	0	21.7	0.213	0.173	0.17	-0.5549	0.3991	2.727	1	0.294	0.960169	4.72
DTHD1	IRD	5:35444202:G:C	4:36307942:G:C	0.396	27.6836	0.00156446	0	23.2	0.165	0.925	2.585	-0.8677	0.1595	1.447	1	0.366	0.997424	4.74
APOB	IRD	13:87948536:G:A	2:21256178:C:T	0.396	27.6998	0.00163132	3.97924e-06	24.3	0.101	0.789	2.905	-0.8503	0.1771	0.323	0.057	0.212	0.995908	4.63
MAPT	ND	16:57772030:G:A	17:44060846:G:A	0.396	27.7159	0.00169205	0	24.6	0.144	0.991	1.83	-1.0957	0.1121	5.442	1	0.569	0.999167	5.46
PHF8	ND	X:53712716:C:T	X:54014268:C:T	0.396	27.732	0.00211327	0	25.1	0.119	0.974	1.445	-0.7082	0.1966	6.297	1	0.15	0.998902	5.47
CC2D2A	IRD	5:14577159:C:T	4:15599067:C:T	0.396	27.7482	0.00296296	0	22.6	0.06	0.023	2.705	-0.7841	0.2404	4.528	1	0.308	0.23384	4.7
LRP1B	IRD	12:27621531:C:T	2:141260637:C:T	0.396	27.7643	0.00339559	0	25.1	0.436	0.781	-0.085	0.6659	0.8583	4.96	1	0.439	0.999092	5.91
GPR179	IRD	16:49374542:G:A	17:36482883:G:A	0.394	27.7805	0.000422297	0	12.61	0.162	0.122	1.63	-0.9281	0.1309	0.542	0.001	0.352	0.981958	3.63
OPA1	IRD	2:4347699:T:C	3:193333509:A:G	0.394	27.7966	0.000423012	0	22.4	0.223	0.048	2.19	-0.5355	0.3216	6.365	1	0.573	0.998137	5.82
JAG1	IRD	10:55906269:G:C	20:10621499:C:G	0.394	27.8128	0.000424088	0	22.5	0.302	0.002	0.98	-0.5676	0.3547	3.022	0.991	0.31	0.849231	5.83
ERBIN	IRD	6:64638521:A:C	5:65349770:A:C	0.394	27.8289	0.000428082	0	23.2	0.086	0.392	2.36	-1.0407	0.0947	5.773	1	0.102	0.989659	5.69
OFD1	IRD	X:13421389:A:T	X:13779318:A:T	0.394	27.845	0.000429553	0	17.6	0.281	0.091	2.14	0.2538	0.7977	1.725	0.533	0.26	0.959467	3.83
ASXL3	ND	18:48827017:C:A	18:31250654:G:T	0.394	27.8612	0.000443262	0	25.1	0.196	0.993	0.695	-1.0126	0.108	4.345	1	0.717	0.996404	4.62
CNGB1	IRD	20:45125514:T:A	16:57918168:T:A	0.394	27.8773	0.000845309	0	12.58	0.269	0.152	1.895	-0.0284	0.7772	0.011	0	0.223	0.969193	-5.96
PNPLA6	IRD	19:7499571:G:C	19:7619142:G:C	0.394	27.8935	0.00114943	0	23	0.201	0.002	1.405	-1.0779	0.0361	1.895	0.914	0.728	0.980281	4.12
MTTP	IRD	5:97976777:T:A	4:100522783:T:A	0.394	27.9096	0.00137061	0	24.4	0.132	0.961	1.59	-0.8283	0.2154	6.754	1	0.118	0.988362	5.8
EYS	IRD	4:108179637:C:A	6:65300622:G:T	0.394	27.9257	0.00831025	0	13.84	0.307	0.21	0.55	-0.8897	0.1281	0.751	0.006	0.257	0.985607	0.178
PEX1	IRD	3:113641985:G:A	7:92130919:C:T	0.394	27.9419	0.0184582	0	22.3	0.433	0.223	1.615	0.547	0.7449	3.718	0.983	0.255	0.998812	5.78
VCAN	IRD	6:80332432:A:G	5:82835774:A:G	0.392	27.958	0.000424448	0	18.36	0.096	0.041	2.645	-1.0135	0.1088	1.779	0.033	0.436	0.986193	4.92
MERTK	IRD	13:15211249:G:A	2:112751831:G:A	0.392	27.9742	0.000425532	0	21.8	0.367	0.006	2.215	-0.4821	0.2764	2.99	1	0.544	0.996672	4.05
USH1C	IRD	14:48110943:G:T	11:17548318:C:A	0.392	27.9903	0.000427716	0	27.1	0.161	0.883	2.215	-1.0577	0.1247	3.708	1	0.714	0.997231	5.14
CNGB3	IRD	8:87136749:C:T	8:87738772:C:T	0.392	28.0065	0.000451264	0	15.04	0.202	0.037	2.095	-0.9873	0.1373	1.402	0.261	0.535	0.938984	3.75
VCAN	IRD	6:80334713:A:C	5:82838052:A:C	0.392	28.0226	0.00087184	0	23.8	0.193	0.547	1.935	-1.0986	0.0515	1.379	1	0.722	0.987404	4.75
ASXL3	ND	18:48746545:T:C	18:31325082:A:G	0.392	28.0387	0.00130208	0	24.7	0.113	0.746	2.615	-1.1342	0.0572	6.676	1	0.047	0.998574	5.86
CACNA1F	IRD	X:49194296:G:C	X:49063494:G:C	0.392	28.0549	0.00169635	0	0.896	0.367	0.764	1.04	0.0419	0.8077	1.742	0.019	0.181	0.489913	3.1
EP400	ND	11:131864245:G:A	12:132502178:G:A	0.392	28.071	0.0122673	2.8255e-05	25.7	0.756	0.997	2.25	0.8901	0.8694	9.85	1	0.14	0.940758	5.79
CEP250	IRD	10:70720168:C:T	20:34089728:C:T	0.39	28.0872	0.00042337	0	23.4	0.04	0.521	2.6	-1.0862	0.0427	1.683	0.931	0.197	0.994575	4.14
APOB	IRD	13:87974223:T:C	2:21229892:A:G	0.39	28.1033	0.000424088	0	22.6	0.283	0.942	1.925	-0.8968	0.1894	6.619	1	0.362	0.994533	3.45
APOB	IRD	13:87971133:A:T	2:21232982:T:A	0.39	28.1195	0.000424448	3.99227e-06	24.2	0.237	0.734	2.455	-1.0011	0.0131	4.679	0.999	0.69	0.991718	3.24
ADGRA3	IRD	5:21367435:C:T	4:22390484:C:T	0.39	28.1356	0.00042735	3.98753e-06	27.5	0.685	0.877	2.515	0.9989	0.9309	7.565	1	0.459	0.996321	5.84
NPHP1	IRD	13:13697429:T:C	2:110904352:T:C	0.39	28.1517	0.000716332	0	23.5	0.078	0.055	1.5	-0.6845	0.2191	3.382	1	0.252	0.997164	6.04
ASXL3	ND	18:48746787:G:T	18:31324840:C:A	0.39	28.1679	0.00136537	0	20.6	0.044	0.411	2.205	-1.0915	0.0351	1.881	1	0.346	0.993727	4.99
CAPN5	IRD	14:70182918:C:T	11:76827306:C:T	0.39	28.184	0.00229885	0.000108338	27.4	0.761	0.992	3.63	0.8307	0.8427	0.636	0.998	0.754	0.999212	1.72
EP400	ND	11:131872486:C:T	12:132510334:C:T	0.39	28.2002	0.239347	0	15.21	0.264	0.173	1.78	-0.6102	0.3895	1.133	0.607	0.162	0.858955	4.22
PEX13	IRD	13:47776681:G:A	2:61259096:C:T	0.388	28.2163	0.000424088	0	22.9	0.393	0.068	1.75	-0.4246	0.4302	3.662	1	0.356	0.998267	5.74
LRP1B	IRD	12:27449864:A:G	2:141093271:A:G	0.388	28.2324	0.000425894	0	17.26	0.409	0.011	2.65	-0.3068	0.3751	6.978	1	0.342	0.973164	4.34
ADGRV1	IRD	6:87501286:G:A	5:89940639:G:A	0.388	28.2486	0.000437063	0	22.5	0.123	0.128	1.93	-0.715	0.2463	4.172	1	0.008	0.997404	5.51
ABCA4	IRD	1:130155932:G:A	1:94476423:C:T	0.388	28.2647	0.000437063	0	22.5	0.318	0.04	0.75	-0.1857	0.4744	3.239	1	0.329	0.993153	3.65
ADAMTS18	IRD	20:64404680:C:T	16:77397737:C:T	0.388	28.2809	0.000454959	3.97855e-06	20.9	0.442	0.228	2.355	-0.2213	0.4186	5.887	1	0.457	0.994526	4.14
EP300	ND	10:10338296:A:T	22:41574806:T:A	0.388	28.297	0.000846024	0	22.8	0.241	0.005	1.525	-0.3378	0.3784	1.553	1	0.356	0.906698	5.65
USH2A	IRD	1:73140639:T:C	1:215821885:T:C	0.388	28.3132	0.00109349	7.17434e-05	23.5	0.412	0.998	3.735	0.1002	0.4649	4.138	1	0.041	0.996312	4.51
MTTP	IRD	5:97959053:A:G	4:100504631:A:G	0.388	28.3293	0.00296296	0	22.6	0.105	0.136	2.595	-1.0227	0.0818	2.065	0.997	0.208	0.996374	4.59
MERTK	IRD	13:15150513:C:G	2:112686813:C:G	0.386	28.3454	0.000422654	0	18.7	0.22	0.112	2.05	-0.8764	0.195	0.9	0.153	0.366	0.994312	3.01
IFT140	IRD	20:1615536:C:A	16:1637216:C:A	0.386	28.3616	0.000422654	0	23	0.188	0.252	1.7	-0.7846	0.191	7.394	1	0.349	0.966163	4.04
ZNF408	IRD	14:19059462:C:T	11:46724571:G:A	0.386	28.3777	0.000422654	0	24.2	0.073	0.962	2.48	-1.0307	0.0887	2.269	0.992	0.209	0.998821	4.98
EYS	IRD	4:108177061:G:T	6:65303198:C:A	0.386	28.3939	0.000446429	0	20.3	0.245	0.031	0.345	-0.8776	0.1924	0.226	0.924	0.32	0.948051	2.66
WHRN	IRD	15:28348711:C:A	9:117266924:G:T	0.386	28.41	0.000515464	0	22.4	0.041	0.372	1.43	-1.0135	0.0279	1.718	0.007	0.288	0.971488	5.2
BBS2	IRD	20:43699380:G:A	16:56536633:G:A	0.386	28.4262	0.00084674	0.000111366	24.6	0.786	0.024	3.07	0.6197	0.757	1.265	1	0.709	0.993176	3.79
CDH23	IRD	9:66328765:T:C	10:73206119:A:G	0.386	28.4423	0.00114943	0	23.8	0.247	0.86	0.285	-0.8418	0.1758	5.875	1	0.836	0.980903	5.27
KIF11	IRD	9:92814369:C:T	10:94409715:C:T	0.386	28.4584	0.0127787	0	15.41	0.018	0.192	2.56	-0.9282	0.1867	0.576	0.041	0.145	0.985678	3.56
MET	ND	3:143012263:G:A	7:116436053:G:A	0.384	28.4746	0.000431779	0	21.8	0.285	0.379	0.93	-0.3878	0.4964	4.275	1	0.291	0.988663	5.72
USH2A	IRD	1:73303372:C:T	1:215987143:C:T	0.384	28.4907	0.000847458	0	24.5	0.16	0.484	2.44	-1.1066	0.0653	3.179	0.995	0.734	0.996128	4.89
ALMS1	IRD	13:35312411:T:C	2:73679355:A:G	0.384	28.5069	0.000861326	0	15.6	0.032	0.7	1.545	-1.0646	0.0817	0.748	0.003	0.189	0.988329	2.89
SMARCA4	ND	19:10752163:A:T	19:11095995:A:T	0.384	28.523	0.00114943	0	19.5	0.271	0.001	0	-0.2095	0.5046	1.349	0.563	0.223	0.9335	4.78
ALMS1	IRD	13:35312873:G:C	2:73678893:C:G	0.384	28.5391	0.00114943	0	20.5	0.029	0.743	1.675	-1.0913	0.0807	0.539	0.004	0.212	0.968569	3.68
APOB	IRD	13:87972307:G:T	2:21231808:C:A	0.384	28.5553	0.00169635	0	19.82	0.033	0.012	1.81	-0.7636	0.0021	-0.119	0.043	0.181	0.97127	2.61
DMD	IRD	X:32294232:T:C	X:32382799:T:C	0.384	28.5714	0.00273523	0	23.3	0.218	0.088	2.545	-0.71	0.2496	3.96	1	0.223	0.931176	4.2
HMCN1	IRD	1:43182890:C:T	1:185932941:C:T	0.384	28.5876	0.00277008	0	24.3	0.17	0.012	-0.1	-0.8864	0.1636	4.896	1	0.658	0.998533	5.45
RIMS1	ND	4:100578030:T:A	6:73043317:A:T	0.384	28.6037	0.00880282	0	28.5	0.124	0.602	1.79	-1.0381	0.0761	5.608	1	0.68	0.993392	5.28
IFT172	IRD	13:81492317:C:T	2:27682261:G:A	0.384	28.6199	0.0323383	0	23.4	0.203	0.038	2.47	-1.1148	0.0794	7.74	1	0.676	0.99785	5.93
CFH	IRD	1:54142986:A:G	1:196695981:A:G	0.384	28.636	0.353808	0	16.14	0.173	0.018	3.13	-0.817	0.2642	1.647	0.996	0.237	0.989087	3.23
CACNA2D4	IRD	11:1874845:C:G	12:1906657:C:G	0.382	28.6521	0.00042337	0	17.74	0.093	0.273	2.785	-0.8644	0.2078	2.703	0.62	0.138	0.993631	1.67
PCARE	IRD	13:79872340:T:G	2:29295172:A:C	0.382	28.6683	0.00042337	0	8.85	0.005	0.053	1.39	-1.0097	0.0294	-0.438	0	0.037	0.952626	2.38
USH2A	IRD	1:73277116:A:G	1:215960063:A:G	0.382	28.6844	0.000423729	0	19.31	0.06	0.188	2.545	-0.983	0.039	0.777	0.808	0.369	0.996391	0.939
BBS10	IRD	11:75903076:T:C	12:76740650:T:C	0.382	28.7006	0.000429185	0	20.1	0.201	0.113	2.395	-0.4125	0.3664	1.786	1	0.087	0.993979	2.66
CNGA3	IRD	13:2173290:G:A	2:99013607:G:A	0.382	28.7167	0.000846024	0	21.1	0.31	0.002	0.105	0.2437	0.7064	0.2	0.994	0.032	0.948493	4.51
SHANK1	ND	19:50574971:C:A	19:51165275:C:A	0.382	28.7328	0.00229885	0	25.2	0.276	0.848	0.635	-0.8473	0.1414	7.716	1	0.267	0.958009	3.41
NR2E3	IRD	7:48538912:C:T	15:72104772:C:T	0.382	28.749	0.00295858	0	11.43	0.159	0.15	1.965	-0.5253	0.2516	2.634	0.982	0.554	0.657348	3.92
RIMS1	ND	4:100739148:G:A	6:72889411:C:T	0.382	28.7651	0.0354167	0	23.1	0.128	0.396	2.35	-1.1187	0.0284	5.66	0.992	0.568	0.998338	5.12
EYS	IRD	4:108998541:G:A	6:64472456:C:T	0.382	28.7813	0.198285	0	22.5	0.023	0.412	0.425	-1.0698	0.024	0.419	0.002	0.109	0.998505	3.81
CACNA1H	ND	20:1218793:G:C	16:1270737:G:C	0.38	28.7974	0.000423012	0	15.68	0.324	0.229	0.895	0.3422	0.8481	4.661	1	0.11	0.98839	3.54
APOB	IRD	13:87972126:G:T	2:21231989:C:A	0.38	28.8136	0.00042337	7.97881e-06	25.2	0.253	0.999	2.785	-1.0654	0.0173	4.593	0.999	0.84	0.997047	5.16
LZTFL1	IRD	2:101839799:G:A	3:45879492:G:A	0.38	28.8297	0.000424448	2.40017e-05	26.8	0.385	0.901	1.935	-0.7937	0.1713	7.42	1	0.923	0.999247	3.85
HMCN1	IRD	1:43346670:A:G	1:186083206:A:G	0.38	28.8458	0.000437445	3.97763e-06	23.2	0.387	0.993	1.165	-0.5057	0.3254	4.181	0.999	0.552	0.995763	1.23
ITGB3	ND	16:58483926:G:A	17:45384951:G:A	0.38	28.862	0.000848176	0.000159099	32	0.912	0.999	2.635	0.9715	0.8845	10.003	1	0.83	0.999526	5.47
EYS	IRD	4:108179052:C:T	6:65301207:G:A	0.38	28.8781	0.000952986	0	15.33	0.235	0.641	0.55	-0.868	0.2132	2.127	0.027	0.159	0.995676	4.9
BEST1	IRD	14:12162864:G:A	11:61730176:C:T	0.38	28.8943	0.00169062	0	13.23	0.479	0.001	0.895	0.0559	0.7721	1.296	0.07	0.094	0.972951	3.15
CACNA2D4	IRD	11:1993626:C:T	12:2019110:C:T	0.38	28.9104	0.00222222	0	24.1	0.196	0.193	1.65	-1.0148	0.0288	6.697	1	0.449	0.999232	5.54
EYS	IRD	4:107747386:A:G	6:65707560:T:C	0.38	28.9266	0.00229885	6.37137e-06	11.88	0.251	0.016	3.9	-0.0416	0.6593	1.029	0.996	0.171	0.975983	0.359
CFH	IRD	1:54238588:A:C	1:196801104:A:C	0.38	28.9427	0.00300172	0	2.307	0.319	0.671	2.135	-0.6111	0.4137	-3.147	0	0.066	0.448581	-4.74
GNB3	IRD	11:7009714:G:T	12:6953134:G:T	0.38	28.9588	0.0376694	0	23.7	0.261	0.718	-0.245	-0.9718	0.1804	8.029	1	0.695	0.997016	5.33
NDP	IRD	X:43869893:C:T	X:43809105:C:T	0.378	28.975	0.000438212	0	22.5	0.282	0.026	0.55	-0.1502	0.4768	1.64	1	0.386	0.994649	5.96
TLR6	IRD	5:37966236:A:G	4:38829846:A:G	0.378	28.9911	0.00154799	0	16.88	0.108	0.396	2.81	-0.865	0.1398	1.804	0.021	0.251	0.990989	5.14
CTSD	IRD	14:1839863:G:A	11:1782571:G:A	0.378	29.0073	0.00211506	0	22.3	0.258	0.902	1.83	-0.7673	0.2342	4.093	1	0.111	0.996174	2.8
IMPG2	IRD	2:174858308:G:A	3:100992487:C:T	0.378	29.0234	0.00212044	0	21.8	0.044	0.197	2.555	-0.9592	0.091	1.181	0.757	0.231	0.998681	3.03
PHF2	ND	15:108629779:G:A	9:96429494:G:A	0.378	29.0395	0.00231481	0	23	0.251	0.203	2.525	-1.0375	0.0937	9.289	1	0.472	0.997776	4.99
TLR4	IRD	15:25095730:C:T	9:120476555:G:A	0.378	29.0557	0.00295858	0	25.9	0.14	0.657	0.995	-1.11	0.0281	1.525	0.926	0.51	0.998994	6.03
EYS	IRD	4:107945913:C:T	6:65523409:G:A	0.378	29.0718	0.0457064	0	16.3	0.249	0.011	1.92	-0.7075	0.3239	0.498	0.007	0.264	0.996915	1.17
CFH	IRD	1:54142659:A:T	1:196695654:A:T	0.378	29.088	0.302083	0	8.609	0.169	0.446	1.22	-0.8086	0.2109	-0.49	0	0.252	0.916119	-1.9
PDE6A	IRD	6:147369241:C:T	5:149240513:C:T	0.376	29.1041	0.000427716	0	11.05	0.175	0.093	1.64	-1.0066	0.1502	0.013	0	0.255	0.981695	1.4
SMARCA4	ND	19:10754609:C:G	19:11098437:C:G	0.376	29.1203	0.000431779	0	16.31	0.438	0.067	1.61	-0.0833	0.5214	7.799	0.996	0.394	0.907809	4.36
ADGRV1	IRD	6:87493948:G:A	5:89933561:G:A	0.376	29.1364	0.000948167	4.05966e-06	32	0.326	0.998	2.785	-0.5564	0.2849	9.757	1	0.557	0.999473	5.87
CHD2	ND	7:72009038:G:A	15:93489297:G:A	0.376	29.1525	0.00114943	0	23.2	0.261	0.063	1.415	-0.7512	0.258	5.41	1	0.64	0.998434	5.2
DMD	IRD	X:32345790:G:C	X:32429994:G:C	0.376	29.1687	0.00131234	0	24.9	0.099	0.124	2.395	-1.1158	0.0772	8.093	1	0.362	0.992115	5.68
ALMS1	IRD	13:35311828:T:A	2:73679938:A:T	0.376	29.1848	0.00136166	0	16.17	0.097	0.848	1.955	-0.9675	0.0796	-0.814	0	0.314	0.86362	-2.78
APOB	IRD	13:87975501:T:C	2:21228614:A:G	0.376	29.201	0.0375	0	14.6	0.101	0.223	2.505	-0.7923	0.2829	3.468	0.117	0.224	0.791483	3.22
MAPT	ND	16:57772019:G:A	17:44060835:G:A	0.374	29.2171	0.000423012	0	22.2	0.066	0.754	1.79	-1.0936	0.0469	0.734	0.634	0.368	0.998837	2.24
RP1L1	IRD	8:9970156:G:A	8:10467800:C:T	0.374	29.2333	0.000423729	0	11.44	0.023	0.249	2.215	-0.933	0.0096	-0.496	0.001	0.207	0.995219	1.81
VCAN	IRD	6:80332069:C:T	5:82835411:C:T	0.374	29.2494	0.000426621	0	13.6	0.071	0.475	2.08	-0.3887	0.4886	0.734	0.003	0.116	0.997901	3.41
APOB	IRD	13:87972449:T:C	2:21231666:A:G	0.374	29.2655	0.00148148	0	16.64	0.158	0.564	2.67	-0.9806	0.0069	1.099	0.372	0.417	0.991298	4.04
CACNA1H	ND	20:1202533:C:G	16:1254268:C:G	0.374	29.2817	0.00253593	0	14.51	0.281	0.124	1.245	-0.081	0.6969	2.474	0.809	0.217	0.984867	3.99
PCARE	IRD	13:79873374:C:T	2:29294138:G:A	0.374	29.2978	0.00254669	0	23.9	0.11	0.916	1.975	-0.9402	0.1458	3.676	0.893	0.183	0.998935	4.41
NPHP1	IRD	13:13697476:C:T	2:110904399:C:T	0.374	29.314	0.00467547	0	22.7	0.153	0.015	0.385	-0.9717	0.1526	2.012	0.984	0.369	0.965688	5
MFSD8	IRD	5:125708573:G:C	4:128865093:G:C	0.374	29.3301	0.0863661	0	20.3	0.136	0.544	2.28	-0.8796	0.2045	1.247	1	0.102	0.990072	1.55
ANK2	ND	5:111668048:C:T	4:114290731:C:T	0.372	29.3462	0.000426257	0	17.15	0.187	0.229	1.725	-0.5876	0.3857	2.023	0.951	0.106	0.809385	3.37
USH2A	IRD	1:73126884:T:C	1:215808019:T:C	0.372	29.3624	0.000426257	0	23.6	0.196	0.734	2.455	-1.0392	0.0637	5.056	1	0.338	0.967951	5.82
ASXL3	ND	18:48748432:C:G	18:31323195:G:C	0.372	29.3785	0.00114943	0	24.5	0.195	0.512	0.805	-1.0104	0.1286	2.69	0.097	0.547	0.995493	5.04
CRB1	IRD	1:54669750:T:C	1:197237579:T:C	0.372	29.3947	0.00127011	0	23.4	0.438	0.87	2.075	0.1798	0.6479	3.083	1	0.321	0.993575	5.67
VCAN	IRD	6:80313327:A:G	5:82816647:A:G	0.372	29.4108	0.00127551	0	20.7	0.08	0.007	1.445	-1.0311	0.047	2.775	0.939	0.086	0.87806	5.52
CNGB3	IRD	8:87088813:A:C	8:87683203:A:C	0.372	29.427	0.00148148	0	9.963	0.124	0.017	1.085	-1.0723	0.0869	-0.753	0	0.014	0.972428	-1.82
CFH	IRD	1:54087464:G:A	1:196654245:G:A	0.372	29.4431	0.00208333	0	16.77	0.242	0.73	0.48	-0.9469	0.1182	-0.196	0	0.174	0.971196	0.323
CEP290	IRD	11:87778104:C:T	12:88508280:C:T	0.372	29.4592	0.00254453	0	22.6	0.305	0.046	1.59	-0.7156	0.2659	4.72	1	0.289	0.996492	4.8
TNRC6B	ND	10:11266122:T:C	22:40661300:A:G	0.372	29.4754	0.00298426	0	23.1	0.068	0.197	2.135	-0.9447	0.0948	4.687	1	0.06	0.985635	5.07
EP300	ND	10:10393945:T:A	22:41521877:A:T	0.372	29.4915	0.00732899	0	23.6	0.332	0.667	2.255	-0.0109	0.5736	4.569	1	0.448	0.982747	5.73
CACNA2D4	IRD	11:1924155:C:T	12:1955776:C:T	0.372	29.5077	0.0135593	0	31	0.218	0.922	2.275	-0.8478	0.1964	6.926	1	0.181	0.999229	5.33
PRPF4	IRD	15:29548284:T:A	9:116053896:A:T	0.372	29.5238	0.194731	0	23.5	0.264	0.858	-0.97	-0.8691	0.1026	6.68	1	0.762	0.987273	5.71
VCAN	IRD	6:80314370:A:G	5:82817690:A:G	0.37	29.54	0.000423012	0	11.24	0.146	0.116	2.32	-0.7795	0.3301	0.395	0.003	0.199	0.924882	-0.397
FAM161A	IRD	13:46930243:G:A	2:62067291:C:T	0.37	29.5561	0.000423012	1.20345e-05	25.6	0.382	1	2.24	-0.8372	0.1772	5.71	1	0.405	0.999539	3.48
MYO9B	ND	19:16668679:C:T	19:17283709:C:T	0.37	29.5722	0.00086881	2.11434e-05	25.8	0.497	0.988	2.93	0.7329	0.7697	1.294	0.999	0.599	0.999072	0.864
MKKS	IRD	10:56142494:G:A	20:10389385:C:T	0.37	29.5884	0.00212404	0	14.6	0.163	0.039	2.555	-0.669	0.3394	1.038	0.002	0.299	0.623502	3.78
FBLN5	IRD	7:154027067:T:C	14:92347643:T:C	0.37	29.6045	0.0021796	0	19.8	0.306	0.005	0.79	0.0763	0.6084	1.784	0.98	0.198	0.989634	4.1
CACNA1H	ND	20:1206139:C:T	16:1258115:C:T	0.37	29.6207	0.00296296	0	23.8	0.358	0.081	2.05	0.3863	0.6768	3.732	0.998	0.169	0.997954	2.96
FOXP1	ND	2:127279891:C:G	3:71247433:C:G	0.368	29.6368	0.000423729	0	23.3	0.343	0.913	1.975	0.6674	0.7617	7.036	1	0.217	0.997138	5
USH2A	IRD	1:73866029:C:T	1:216538360:C:T	0.368	29.6529	0.000428082	0	21.4	0.051	0.173	2.4	-0.8344	0.1626	1.198	1	0.219	0.97695	3.46
CNGA1	IRD	5:47354798:A:T	4:47951879:A:T	0.368	29.6691	0.000859845	0	22.8	0.093	0.138	2.175	-1.0204	0.0376	1.533	1	0.485	0.993781	3.02
EP400	ND	11:131853111:G:C	12:132490695:G:C	0.368	29.6852	0.00148148	0	24	0.409	0.639	2.47	0.553	0.7341	6.377	1	0.303	0.750849	5.53
ADGRV1	IRD	6:87503954:G:A	5:89943321:G:A	0.368	29.7014	0.0022007	0	23.5	0.125	0.823	2.25	-1.0781	0.0895	1.249	0.955	0.181	0.999327	3.66
SETD5	ND	2:140800139:C:T	3:9495475:C:T	0.368	29.7175	0.00254237	0	22.5	0.23	0.638	0.975	0.5022	0.7303	2.982	1	0.183	0.97639	4.64
KDM5B	ND	1:60163058:T:A	1:202700152:T:A	0.368	29.7337	0.0214674	0	22.4	0.202	0.01	0.88	-0.3858	0.4103	3.855	1	0.378	0.452161	4.98
BBS1	IRD	14:8016802:C:T	11:66299482:G:A	0.366	29.7498	0.000975927	0	20	0.343	0.187	0	0.2158	0.6457	3.791	1	0.252	0.983902	3.15
KDM5B	ND	1:60161645:G:T	1:202699034:G:T	0.366	29.7659	0.00114943	0	22.5	0.373	0.794	1.04	0.3993	0.6541	5.761	1	0.18	0.993718	5.23
DIP2A	ND	3:216258:T:G	21:47987470:A:C	0.366	29.7821	0.00148148	0	27.4	0.194	0.8	1.505	-1.0839	0.0492	9.191	1	0.638	0.987927	5.56
COL11A1	IRD	1:121193261:C:T	1:103491782:G:A	0.366	29.7982	0.137384	0	23	0.389	0.028	1.78	-0.234	0.4697	7.167	1	0.379	0.990849	5.39
WDFY3	ND	5:48801293:G:A	4:85752752:C:T	0.364	29.8144	0.000819224	0	24.8	0.191	0.982	1.65	-1.0436	0.1262	7.526	1	0.687	0.998998	5.48
PITPNM3	IRD	16:6290558:C:A	17:6428737:C:A	0.364	29.8305	0.00142349	0	25.7	0.155	0.996	1.3	-1.0247	0.1115	3.116	1	0.496	0.997479	4.67
CDH23	IRD	9:66197129:G:A	10:73337716:C:T	0.364	29.8467	0.00188857	4.27756e-06	32	0.267	0.816	2.515	-0.5135	0.305	3.613	0.993	0.803	0.999401	5.79
VPS13B	ND	8:99753843:G:A	8:100493890:G:A	0.364	29.8628	0.00299658	0	17.97	0.156	0.7	1.935	-0.8817	0.1981	5.186	1	0.121	0.993444	3.29
ANK2	ND	5:111654305:G:C	4:114277032:G:C	0.364	29.8789	0.013388	0	20.7	0.128	0.054	0.55	-0.9175	0.1717	0.768	0.657	0.175	0.983764	6.06
RPGRIP1	IRD	7:83199280:G:A	14:21771678:G:A	0.364	29.8951	0.13913	0	20.3	0.106	0.014	2.215	-1.0295	0.0766	0.855	0.286	0.478	0.51157	3.95
SLC24A1	IRD	7:42203412:A:G	15:65943117:A:G	0.364	29.9112	0.186478	0	16.16	0.071	0.19	1.61	-0.7677	0.2929	1.527	0.493	0.323	0.9658	3.36
TLR4	IRD	15:25096119:T:C	9:120476166:A:G	0.362	29.9274	0.000424448	3.98797e-06	25.2	0.218	0.267	2.825	-0.5672	0.0052	5.435	0.82	0.559	0.992274	6.02
ASXL3	ND	18:48746816:G:A	18:31324811:C:T	0.362	29.9435	0.000855432	0	17.91	0.093	0.311	2.005	-1.013	0.0228	2.491	0.999	0.632	0.942823	5.86
EMC1	IRD	1:205497565:G:A	1:19550005:C:T	0.362	29.9596	0.00127119	0	28.9	0.193	0.95	1.995	-1.0222	0.1448	7.568	1	0.762	0.999155	5.69
CEP250	IRD	10:70695060:G:A	20:34067962:G:A	0.362	29.9758	0.00154703	0	22.8	0.083	0.793	2.635	-1.0165	0.0617	2.158	0.998	0.353	0.997156	4.48
AIPL1	IRD	16:6190301:C:A	17:6328800:C:A	0.362	29.9919	0.00173461	0	13.47	0.347	0.246	0.345	-0.5382	0.3837	-1.622	0	0.218	0.724367	-3.24
PEX6	IRD	4:126375355:G:A	6:42935243:C:T	0.362	30.0081	0.00634308	8.35652e-06	23	0.479	0.844	1.99	-0.399	0.324	1.515	0.809	0.419	0.998917	3.59
NPHP4	IRD	1:218608785:C:G	1:5987805:G:C	0.362	30.0242	0.00674916	0	10.9	0.232	0.367	1.7	-0.5373	0.542	1.312	0.025	0.049	0.975969	2.95
CNGB1	IRD	20:45180779:C:A	16:57973342:C:A	0.36	30.0404	0.000424448	0	22.7	0.053	0.726	1.59	-1.0547	0.0804	0.38	0.231	0.243	0.995143	2.32
ANK2	ND	5:111654912:C:T	4:114277639:C:T	0.36	30.0565	0.000424809	0	19.43	0.087	0.07	1.95	-0.8938	0.1913	0.848	0	0.14	0.997388	5.74
ANKRD11	ND	20:76312053:G:A	16:89350644:G:A	0.36	30.0726	0.000847458	0	23.3	0.141	0.382	2.515	-1.0026	0.1153	6.562	1	0.263	0.998217	4.68
RIMS1	ND	4:100736491:G:A	6:72892072:C:T	0.36	30.0888	0.00123839	0	19.74	0.063	0.05	1.28	-1.1146	0.0254	2.103	0.234	0.034	0.998584	5.28
EMC1	IRD	1:205480397:G:A	1:19567578:C:T	0.36	30.1049	0.00271003	1.59076e-05	29.4	0.384	0.808	2.49	-0.5529	0.3601	7.298	1	0.982	0.999206	5.71
GPR179	IRD	16:49377225:C:A	17:36485602:C:A	0.36	30.1211	0.00298426	0	18.76	0.053	0.527	1.445	-0.997	0.1286	-0.972	0	0.177	0.99339	1.94
TULP1	IRD	4:133983446:C:T	6:35471353:G:A	0.358	30.1372	0.00042337	0	22.7	0.364	0.063	0.535	-0.6786	0.2621	5.401	1	0.396	0.9939	5.02
CDH23	IRD	9:66208288:G:A	10:73326589:C:T	0.358	30.1533	0.000423729	0	23.6	0.071	0.006	0.77	-0.9661	0.1022	2.476	0.991	0.339	0.996072	5.43
CEP290	IRD	11:87772371:T:C	12:88502873:T:C	0.358	30.1695	0.000439367	0	24.1	0.218	0.997	2.1	-1.043	0.1201	6.956	1	0.513	0.997831	5.07
OFD1	IRD	X:13418518:G:C	X:13776461:G:C	0.358	30.1856	0.000443656	0	10.26	0.291	0.147	2.28	0.0161	0.7915	0.331	0.998	0.105	0.97548	-3.02
GRIP1	ND	11:66088924:T:A	12:66932883:T:A	0.358	30.2018	0.000623053	0	14.85	0.232	0.764	1.545	-1.0833	0.1019	1.352	1	0.26	0.993765	0.87
HMCN1	IRD	1:43309917:G:A	1:186045614:G:A	0.358	30.2179	0.0009375	0	22.5	0.242	0.933	0.535	-0.8501	0.2489	3.759	0.722	0.223	0.983824	5.2
PHF2	ND	15:108608633:T:C	9:96408044:T:C	0.358	30.2341	0.00114943	0	22.6	0.204	0.72	2.25	-1.1472	0.0607	3.849	1	0.664	0.997011	4.76
PRPF3	IRD	1:100822233:A:G	1:150305462:T:C	0.358	30.2502	0.00169205	0	22	0.253	0.161	0.96	-0.7379	0.1877	3.083	1	0.167	0.98544	5.18
WFS1	IRD	5:6662684:G:A	4:6302669:C:T	0.356	30.2663	0.000422297	5.16968e-05	25.2	0.645	0.011	2.645	0.0285	0.5879	5.601	1	0.797	0.998102	4.84
CC2D2A	IRD	5:14492179:C:T	4:15511835:C:T	0.356	30.2825	0.000430663	0	20.8	0.091	0.646	2.32	-0.9027	0.1367	2.664	0.997	0.162	0.996736	4.34
CEP164	IRD	14:110452261:G:T	11:117258066:G:T	0.356	30.2986	0.00084674	0	23.2	0.079	0.343	2.3	-0.9695	0.1282	1.319	1	0.08	0.995969	3.84
ALMS1	IRD	13:35203139:G:A	2:73799443:C:T	0.356	30.3148	0.00127334	0	28.4	0.12	0.941	1.545	-1.1748	0.0748	3.042	0.977	0.382	0.999252	5.66
WDFY3	ND	5:48946881:G:A	4:85603616:C:T	0.356	30.3309	0.00222222	0	25.5	0.295	0.447	0.28	-1.0258	0.0489	7.215	1	0.714	0.992184	5.98
NEK2	IRD	1:69173134:C:T	1:211847746:C:T	0.356	30.3471	0.00229885	3.97747e-06	26.6	0.259	0.881	1.785	-0.8606	0.1701	7.624	1	0.433	0.9995	3.49
SPAST	ND	13:76830574:C:G	2:32289192:G:C	0.356	30.3632	0.0209524	0	16.15	0.336	0.207	0.345	-0.3013	0.5166	2.684	1	0.409	0.972099	2.91
CDH3	IRD	20:55910899:A:G	16:68716310:A:G	0.356	30.3793	0.0876764	0	11.95	0.2	0.184	2.775	-0.5557	0.2326	4.204	0.999	0.136	0.824233	4.47
TLR6	IRD	5:37966460:G:A	4:38830070:G:A	0.354	30.3955	0.00042337	0	13.26	0.133	0.093	2.585	-1.0134	0.1179	0.398	0	0.284	0.80029	2.06
APOB	IRD	13:87972299:C:T	2:21231816:G:A	0.354	30.4116	0.000423729	0	25.1	0.239	0.939	2.81	-1.1557	0.0516	6.889	1	0.543	0.998689	4.1
APOB	IRD	13:87969272:A:T	2:21234843:T:A	0.354	30.4278	0.000424448	0	19.58	0.109	0.03	2.77	-0.7826	0.0044	5.904	0.98	0.038	0.988587	4.88
MFN2	IRD	1:212449592:T:C	1:12064624:A:G	0.354	30.4439	0.00254453	0	22.3	0.195	0.002	1.43	-0.527	0.374	7.165	1	0.322	0.98045	5.18
KMT2C	ND	3:178145800:G:A	7:151859728:G:A	0.354	30.46	0.00254669	0	21.9	0.129	0.049	1.445	-0.2151	0.5058	2.516	0.099	0.031	0.963785	4.64
GPR179	IRD	16:49378477:C:A	17:36486851:C:A	0.354	30.4762	0.00402477	0	13.91	0.064	0.617	1.545	-0.99	0.1069	0.481	0.001	0.131	0.99474	-1.2
CLN3	IRD	20:26998157:C:T	16:28495411:C:T	0.354	30.4923	0.00526316	0	14.77	0.137	0.216	-0.145	-0.0451	0.6424	-0.112	0.015	0.013	0.939469	1.43
KMT2E	ND	3:131395314:G:A	7:104742354:G:A	0.354	30.5085	0.0060274	0	21.1	0.286	0.141	2.215	-0.1092	0.5957	2.397	1	0.148	0.837094	3
GUCA1B	IRD	4:127174761:C:G	6:42152579:G:C	0.354	30.5246	0.00992908	0	19.35	0.248	0.15	2.075	-0.7635	0.108	6.306	1	0.253	0.989113	3.7
VCAN	IRD	6:80313930:C:A	5:82817250:C:A	0.354	30.5408	0.021751	0	12.63	0.294	0.058	1.355	-0.6616	0.3549	-0.01	0	0.115	0.930221	5.19
TRPM1	IRD	7:7246505:C:A	15:31294437:G:T	0.352	30.5569	0.000422654	0	17.28	0.19	0.692	1.04	-0.5616	0.1845	4.099	1	0.523	0.956186	4.42
CNTNAP2	ND	3:172532684:G:A	7:145813991:G:A	0.352	30.573	0.0311891	0	20.8	0.426	0.166	0	-0.4605	0.4549	3.838	1	0.59	0.994182	3.4
APOB	IRD	13:87949344:G:A	2:21255379:C:T	0.352	30.5892	0.205149	0.000186943	6.704	0.664	0.002	-0.345	-0.9822	0.1135	-0.588	0	0.035	0.908672	-8.35
FAM161A	IRD	13:46929850:T:A	2:62067684:A:T	0.35	30.6053	0.000422297	0	19.71	0.076	0.239	2.125	-1.0566	0.0503	0.231	0.005	0.32	0.965576	-1.15
KMT2C	ND	3:178161084:G:T	7:151874686:G:T	0.35	30.6215	0.000423012	0	21.8	0.217	0.036	2.47	-0.4077	0.3569	3.015	0.933	0.197	0.979231	5.01
HTRA1	IRD	9:122979562:G:A	10:124271529:G:A	0.35	30.6376	0.000817439	3.97697e-06	27	0.2	0.89	2.255	-0.9505	0.1262	3.603	1	0.444	0.999002	5.44
NEK2	IRD	1:69173183:C:T	1:211847795:C:T	0.35	30.6538	0.00115207	0	25.8	0.194	0.772	0.075	-0.9584	0.1048	7.624	1	0.419	0.999031	4.41
USH2A	IRD	1:73691860:G:A	1:216369911:G:A	0.35	30.6699	0.00170794	0	22.4	0.154	0.02	2.315	-1.0676	0.0829	2.572	0.726	0.185	0.937952	4.28
ADGRV1	IRD	6:87479224:T:C	5:89918420:T:C	0.35	30.686	0.00189274	0	22.4	0.204	0.824	1.525	-0.8106	0.2256	3.158	1	0.131	0.955338	4.7
CDHR1	IRD	9:53853554:A:T	10:85958861:T:A	0.35	30.7022	0.00244432	0	20.7	0.1	0.007	0.885	-0.7401	0.0074	2.031	0.016	0.388	0.953894	4.07
HMCN1	IRD	1:43181667:C:T	1:185931725:C:T	0.35	30.7183	0.00386313	0	23.2	0.172	0.171	0.56	-0.9899	0.1061	1.142	0.925	0.419	0.997532	5.06
RANBP17	ND	6:168288589:A:G	5:170323106:A:G	0.35	30.7345	0.00605394	0	22.7	0.203	0.119	1.895	-0.6213	0.191	6.449	1	0.311	0.951153	5.14
PEX1	IRD	3:113625899:G:T	7:92147206:C:A	0.35	30.7506	0.521277	0	9.463	0.147	0.203	2.28	-0.0586	0.6519	0.312	0.057	0.203	0.886421	2.13
LCA5	IRD	4:93578931:A:C	6:80196947:T:G	0.348	30.7667	0.000423729	0	23.2	0.034	0.46	2.455	-1.053	0.0646	1.208	0.104	0.2	0.991656	4.18
EYS	IRD	4:109046386:T:C	6:64431177:A:G	0.348	30.7829	0.000430293	0	15.05	0.259	0.352	0.47	-0.9354	0.1913	0.906	0.675	0.276	0.989731	3.86
CEP164	IRD	14:110462025:G:C	11:117267848:G:C	0.348	30.799	0.00084674	0	19.86	0.132	0.204	2.28	-0.8902	0.1641	3.673	1	0.162	0.99761	3.94
SLC6A5	IRD	14:44960197:G:A	11:20639360:C:T	0.348	30.8152	0.0016269	0	22.5	0.178	0.169	0.91	-0.7921	0.2425	3.145	1	0.33	0.993555	3.65
NPHP4	IRD	1:218664818:C:T	1:5934658:G:A	0.348	30.8313	0.0525313	6.1484e-05	23	0.557	1	2.85	0.2922	0.5909	7.284	1	0.719	0.995588	4.46
LRP1B	IRD	12:28342404:T:G	2:141986911:T:G	0.348	30.8475	0.0885559	0	19.34	0.198	0.123	1.61	-0.3061	0.5634	3.464	0.998	0.067	0.988161	4.05
BBS1	IRD	14:8029147:C:A	11:66287174:G:T	0.346	30.8636	0.00042337	0	21.4	0.176	0.013	0.895	-0.4865	0.578	0.659	0.997	0.166	0.991878	3.47
CC2D2A	IRD	5:14549797:G:A	4:15570945:G:A	0.346	30.8797	0.00044964	0	22.5	0.41	0.69	0.785	0.5249	0.8113	6.533	1	0.13	0.959941	5.82
CC2D2A	IRD	5:14561159:C:A	4:15581701:C:A	0.346	30.8959	0.00114943	0	0.414	0.298	0.016	1.83	-0.7915	0.5421	-0.798	0.003	0.198	0.921721	-8.91
MAPT	ND	16:57750952:G:C	17:44039746:G:C	0.346	30.912	0.00208333	0	17.29	0.163	0.907	1.585	-1.0151	0.1207	1.04	0.203	0.208	0.993974	2.01
KMT2C	ND	3:178161233:C:G	7:151874835:C:G	0.346	30.9282	0.00212044	0	22.7	0.394	0.368	2.555	0.3424	0.6426	4.877	1	0.431	0.994303	5.9
ALMS1	IRD	13:35218887:C:G	2:73784376:G:C	0.346	30.9443	0.0037037	0	21.5	0.07	0.974	1.79	-1.1172	0.0478	1.007	0.786	0.279	0.975461	2.03
PTCHD1	ND	X:23138928:G:C	X:23353302:G:C	0.346	30.9605	0.00444444	0	22.4	0.351	0.063	0.69	-0.3338	0.3317	7.415	1	0.482	0.995923	3.69
CFB	IRD	4:137545923:T:G	6:31917875:A:C	0.346	30.9766	0.147906	0	15.56	0.23	0.081	0.805	-0.7699	0.2734	0.3	0	0.348	0.922598	2.64
ABHD12	IRD	10:41290606:T:A	20:25300937:A:T	0.344	30.9927	0.000423012	0	15.41	0.198	0.133	1.59	-1.043	0.0309	0.588	0.004	0.662	0.861507	0.888
MFSD8	IRD	5:125684967:T:G	4:128842822:T:G	0.344	31.0089	0.000424448	0	10.96	0.251	0.009	2.17	-0.6924	0.4352	-0.118	0.001	0.332	0.755209	-3.88
CSPP1	IRD	8:67809511:A:G	8:68074133:A:G	0.344	31.025	0.000424448	0	22.5	0.034	0.002	1.65	-1.0206	0.0341	1.088	0.995	0.059	0.411024	4.56
JAG1	IRD	10:55906211:G:A	20:10621557:C:T	0.344	31.0412	0.000424809	0	22.5	0.265	0.001	-0.635	-0.6763	0.2349	2.827	1	0.129	0.892455	5.62
ANK2	ND	5:111656781:C:T	4:114279508:C:T	0.344	31.0573	0.000847458	0	21.3	0.288	0.118	1.445	0.7008	0.8017	2.192	0.103	0.124	0.847446	5.68
VCAN	IRD	6:80333555:C:A	5:82836894:C:A	0.344	31.0734	0.000864304	0	17.71	0.127	0.229	2.35	-1.046	0.1039	3.32	0.957	0.517	0.962264	5.31
IFT172	IRD	13:81497361:G:A	2:27676932:C:T	0.344	31.0896	0.00114943	3.99642e-06	22.8	0.171	0.409	2.85	-0.1902	0.3983	4.481	1	0.61	0.998852	5.7
TLR3	IRD	5:183370238:A:C	4:187003958:A:C	0.344	31.1057	0.00126904	0	19.45	0.173	0.114	1.995	-0.5717	0.3659	5.303	0.93	0.094	0.977953	1.8
IMPDH1	IRD	3:154852337:T:C	7:128043772:T:C	0.344	31.1219	0.00141509	0	17.3	0.171	0.285	1.025	-0.7603	0.252	-0.934	0.064	0.128	0.918691	1.33
ATF6	IRD	1:89170219:G:A	1:161789532:C:T	0.344	31.138	0.00212585	0	22.2	0.062	0.156	-0.16	-1.0577	0.0536	2.429	0.983	0.259	0.633493	5.19
APOB	IRD	13:87979399:T:G	2:21224703:A:C	0.344	31.1542	0.00372439	0	13.48	0.072	0.062	2.455	-0.9432	0.0043	1.141	0.658	0.501	0.84709	1.74
TSC2	ND	20:2110039:C:T	16:2130252:C:T	0.344	31.1703	0.00493151	0	9.466	0.541	0.006	1.905	-0.5858	0.5497	0.719	0.001	0.525	0.606103	2.65
ADAM9	IRD	8:39645414:C:T	8:39018444:C:T	0.344	31.1864	0.00764192	0	24	0.151	0.046	0.625	-0.9769	0.0221	4.339	0.97	0.604	0.994528	5.6
CACNA1H	ND	20:1206186:G:A	16:1258162:G:A	0.344	31.2026	0.0135648	0	18.7	0.253	0.148	2.19	-0.1847	0.4667	8.491	1	0.027	0.920427	4.05
CNTNAP2	ND	3:174599292:G:A	7:147926753:G:A	0.344	31.2187	0.0769868	1.59207e-05	25.3	0.542	0.512	2.67	-0.0787	0.4747	5.995	1	0.301	0.999431	3.86
PEX3	IRD	4:47262953:A:T	6:143806359:A:T	0.342	31.2349	0.00042517	0	23.3	0.198	0.477	2.575	-1.0228	0.0897	7.999	1	0.642	0.989879	4.28
CDH3	IRD	20:55904287:T:A	16:68710299:T:A	0.342	31.251	0.000439367	0	22.2	0.147	0.662	0	-0.8282	0.2486	1.062	0.658	0.277	0.986187	2.8
RP1	IRD	8:55233802:A:T	8:55537983:A:T	0.342	31.2672	0.000618429	0	23.6	0.089	0.486	2.085	-1.0236	0.091	0.577	0.999	0.399	0.994239	1.68
CACNA1H	ND	20:1217128:C:G	16:1269025:C:G	0.342	31.2833	0.000869565	0	13.09	0.28	0.07	0.805	0.1962	0.7848	0.312	0	0.21	0.99014	0.886
PHF2	ND	15:108623112:G:A	9:96422735:G:A	0.342	31.2994	0.00117647	0	23.6	0.18	0.694	1.995	-1.0656	0.1042	6.531	1	0.502	0.998407	3.83
MED13L	ND	11:115714027:C:T	12:116429088:C:T	0.342	31.3156	0.00143062	0	20.5	0.15	0.05	1.32	-0.7225	0.1968	1.768	1	0.103	0.74906	5.05
BBS7	IRD	5:119685898:G:A	4:122768614:G:A	0.342	31.3317	0.00169779	0	19.93	0.257	0.002	1.285	-0.0849	0.645	4.361	1	0.112	0.984529	4.93
SLC38A8	IRD	20:71028508:G:C	16:84050758:G:C	0.342	31.3479	0.0138436	0	23.1	0.08	0.507	1.96	-0.734	0.0126	3.675	1	0.242	0.950454	4.75
USH2A	IRD	1:73575344:T:C	1:216256821:T:C	0.342	31.364	0.031457	0	19.89	0.086	0.138	2.38	-0.9038	0.2484	1.518	0.999	0.178	0.989021	1.83
BBS10	IRD	11:75903873:A:C	12:76741447:A:C	0.34	31.3801	0.000427716	0	8.378	0.169	0.037	1.61	-0.5488	0.5014	0.345	0	0.288	0.970903	-0.0737
CTNND2	ND	6:11084864:G:A	5:11111097:G:A	0.34	31.3963	0.000432152	3.98286e-06	25.2	0.396	0.996	0.29	-0.0653	0.4671	7.771	1	0.76	0.998925	5.72
C3	IRD	19:6624821:G:T	19:6707132:G:T	0.34	31.4124	0.000928793	0	14.2	0.081	0.507	3.215	-1.0075	0.1086	1.904	0.021	0.173	0.98658	1.35
COL2A1	IRD	11:47542983:C:T	12:48380220:C:T	0.34	31.4286	0.00150301	0	20.2	0.168	0.051	0.1	0.1789	0.6533	1.686	0.025	0.195	0.998084	3.98
NPHP3	IRD	2:34965537:T:G	3:132418800:T:G	0.34	31.4447	0.00169779	0	22.6	0.28	0.326	-0.345	-0.7246	0.2239	5.744	1	0.626	0.997001	5.8
PHYH	IRD	9:14426435:A:G	10:13323019:A:G	0.34	31.4609	0.00253378	0	13.02	0.285	0.197	2.325	-0.244	0.6659	5.079	0.424	0.221	0.956854	2.97
ADNP	ND	10:86130177:G:A	20:49509111:G:A	0.34	31.477	0.00296296	0	21.6	0.266	0.17	1.59	-1.0306	0.0854	5.414	1	0.675	0.993122	6.07
TTC8	IRD	7:150978091:A:G	14:89307247:A:G	0.34	31.4931	0.0037037	0	11.8	0.259	0.759	0.06	-0.6802	0.2167	2.347	0.167	0.072	0.853969	3.91
WDFY3	ND	5:48897214:A:G	4:85654543:T:C	0.34	31.5093	0.0039823	0	20.8	0.256	0.055	0.345	-0.1512	0.4518	5.754	0.99	0.029	0.988036	5.67
KMT2E	ND	3:131368006:A:G	7:104715188:A:G	0.34	31.5254	0.00444444	1.60932e-05	26.4	0.726	0.983	2.28	0.7259	0.8488	2.912	0.99	0.694	0.996045	5.25
ABCA4	IRD	1:130134439:C:G	1:94497566:G:C	0.34	31.5416	0.0134394	0	3.069	0.442	0	-0.345	-0.8816	0.1936	0.827	0.001	0.503	0.242883	1.85
GPR179	IRD	16:49374641:A:C	17:36482982:A:C	0.34	31.5577	0.0352304	0	13.1	0.086	0.289	2.19	-1.0347	0.1043	-0.723	0	0.421	0.911448	2.76
USH2A	IRD	1:73347153:C:T	1:216019310:C:T	0.338	31.5738	0.000424088	0	22.4	0.073	0.003	0	-1.0812	0.0695	1.605	0.958	0.027	0.988188	4.99
CSPP1	IRD	8:67837002:C:T	8:68102962:C:T	0.338	31.59	0.000428816	2.00382e-05	27.3	0.309	0.998	2.685	-0.6884	0.2257	2.147	1	0.654	0.99928	4.42
MET	ND	3:142962660:G:T	7:116380007:G:T	0.338	31.6061	0.000429185	0	22.6	0.263	0.645	1.51	-1.2267	0.0325	7.267	1	0.764	0.994165	5.91
TTC8	IRD	7:151009514:G:A	14:89338038:G:A	0.338	31.6223	0.000620732	0	22.7	0.214	0.097	1.105	-0.722	0.2894	9.604	1	0.487	0.995024	5.73
TSC2	ND	20:2092715:G:A	16:2112992:G:A	0.338	31.6384	0.000641849	6.41346e-06	24.6	0.623	0.989	2.085	0.31	0.6631	4.527	1	0.703	0.99826	4.26
RGS9BP	IRD	19:32140464:G:A	19:33167564:G:A	0.338	31.6546	0.0010929	0	23.8	0.146	0.584	2.4	-1.0309	0.094	5.003	1	0.284	0.998771	3.59
CEP250	IRD	10:70730561:C:T	20:34099421:C:T	0.338	31.6707	0.00137137	0	20.1	0.073	0.178	1.95	-0.9123	0.1417	1.059	0.377	0.192	0.992214	1.45
ADGRV1	IRD	6:87958458:A:C	5:90398068:A:C	0.338	31.6868	0.00344828	0	26.4	0.157	0.754	-0.22	-1.0405	0.0548	3.326	1	0.586	0.993053	5.85
NBAS	IRD	13:93577793:C:T	2:15470801:G:A	0.338	31.703	0.00449294	0	19.71	0.113	0.491	2.3	-1.0222	0.0344	3.794	0.991	0.403	0.998383	4.72
ACBD5	IRD	9:28121005:C:T	10:27529391:C:T	0.338	31.7191	0.0108359	0	25.5	0.047	0.986	0.975	-1.0823	0.086	2.338	1	0.083	0.993859	3.44
CEP250	IRD	10:70707954:G:C	20:34078508:G:C	0.338	31.7353	0.0212418	0	22.7	0.123	0.676	2.665	-1.1029	0.0476	1.653	1	0.265	0.996644	3.51
IQCB1	IRD	2:154489190:A:G	3:121547470:T:C	0.336	31.7514	0.000849618	0	23.1	0.043	0.931	1.24	-0.9899	0.0282	1.263	0.997	0.139	0.998585	5.35
CACNA1H	ND	20:1207199:G:A	16:1259173:G:A	0.336	31.7676	0.000959693	6.83265e-06	22.6	0.388	0.988	2.835	0.6798	0.7403	7.504	1	0.533	0.997553	4.19
ABCA4	IRD	1:130083956:A:G	1:94546235:T:C	0.336	31.7837	0.00298426	0	14.14	0.38	0.006	0.55	-0.5273	0.507	0.194	0.001	0.294	0.934262	4.75
CEP250	IRD	10:70722485:G:T	20:34092047:G:T	0.336	31.7998	0.0271297	0	16.99	0.072	0.465	2.095	-0.9893	0.126	-0.146	0	0.195	0.947356	1.34
ASXL3	ND	18:48748030:A:T	18:31323600:T:A	0.334	31.816	0.000425894	0	23.8	0.15	0.691	0.975	-0.8415	0.1567	3.123	1	0.595	0.983154	4.51
VCAN	IRD	6:80330177:C:A	5:82833519:C:A	0.334	31.8321	0.000432152	0	14.4	0.312	0.04	1.415	-0.7378	0.427	1.613	0.007	0.515	0.914971	4.91
USH2A	IRD	1:73401929:T:C	1:216074139:T:C	0.334	31.8483	0.000433276	0	21	0.117	0.04	-0.175	-1.0138	0.0559	0.298	0.599	0.111	0.986877	4.89
CLRN1	IRD	2:53144256:G:A	3:150690371:G:A	0.334	31.8644	0.000433276	1.19304e-05	26.9	0.631	0.998	2.36	0.1019	0.5309	9.35	1	0.731	0.999303	5.35
CACNA1F	IRD	X:49219425:C:T	X:49088293:C:T	0.334	31.8805	0.000845309	0	9.781	0.23	0.288	0.805	0.0861	0.7584	0.241	0	0.196	0.901207	2.64
TLR4	IRD	15:25096308:A:G	9:120475977:T:C	0.334	31.8967	0.00123686	0	4.134	0.054	0.344	2.005	-0.9041	0.0037	0.185	0	0.132	0.842619	-0.9
FAM161A	IRD	13:46930846:A:G	2:62066688:T:C	0.334	31.9128	0.00169062	0	23.5	0.076	0.936	1.93	-0.9291	0.0951	2.273	1	0.038	0.998306	4.14
CRX	IRD	19:47855710:G:C	19:48342766:G:C	0.334	31.929	0.00169205	4.00384e-06	23.3	0.598	0.901	2.22	0.4794	0.7452	4.006	1	0.792	0.998993	2.54
USH2A	IRD	1:73436626:G:T	1:216108117:G:T	0.334	31.9451	0.00229885	0	23.5	0.111	0.797	2.42	-1.0894	0.0575	0.536	1	0.123	0.995436	2.42
CEP164	IRD	14:110462081:A:G	11:117267904:A:G	0.334	31.9613	0.00271592	0	23.6	0.069	0.295	1.955	-1.0264	0.0892	1.348	1	0.391	0.996889	3.69
MTTP	IRD	5:97976777:T:C	4:100522783:T:C	0.334	31.9774	0.00416667	0	22.5	0.099	0.893	1.935	-0.8679	0.199	6.754	1	0.12	0.997178	5.8
SLC7A14	IRD	2:75400918:C:T	3:170198290:C:T	0.334	31.9935	0.0415755	0	19.48	0.228	0	1.245	-0.2987	0.4495	3.653	1	0.066	0.976493	4.71
HTRA1	IRD	9:122981789:G:A	10:124273780:G:A	0.332	32.0097	0.000423012	3.97624e-06	23.1	0.293	0.35	0.1	-0.2946	0.3955	5.222	1	0.075	0.997995	5.38
CHD8	ND	7:83296588:G:A	14:21862208:G:A	0.332	32.0258	0.000425532	0	22.2	0.327	0.01	1.175	-0.1833	0.5146	2.804	1	0.221	0.981999	5.41
LRP1B	IRD	12:27474130:G:C	2:141116497:G:C	0.332	32.042	0.000426257	0	22.5	0.32	0.042	1.36	-0.312	0.548	7.109	1	0.154	0.972621	3.67
ANK2	ND	5:111666121:T:C	4:114288821:T:C	0.332	32.0581	0.000856164	0	21.9	0.258	0.023	2.215	0.2862	0.8395	4.506	0.731	0.278	0.985344	5.62
IQGAP2	ND	6:73437496:C:A	5:75896755:C:A	0.332	32.0743	0.00114943	0	23.3	0.174	0.124	2.435	-1.0999	0.0234	3.866	0.995	0.225	0.994321	4.42
ALMS1	IRD	13:35314605:T:A	2:73677446:A:T	0.332	32.0904	0.00148148	0	11.08	0.014	0.933	1.24	-1.0698	0.0646	0.445	0	0.042	0.996756	1.93
ADGRV1	IRD	6:87609072:G:A	5:90049514:G:A	0.332	32.1065	0.00155666	0	21.6	0.208	0.94	2.15	-0.8178	0.1723	4.568	1	0.031	0.991523	4.67
TRIM32	IRD	15:26125847:G:A	9:119460454:C:T	0.332	32.1227	0.00169205	1.59543e-05	29.5	0.338	0.996	1.7	-0.5763	0.304	2.467	1	0.807	0.998897	4.37
MYO9B	ND	19:16693404:G:C	19:17308640:G:C	0.332	32.1388	0.00181818	0	18.25	0.222	0.118	2.075	-0.5039	0.4398	0.212	0.097	0.049	0.980506	2.72
KMT2C	ND	3:178131426:T:G	7:151845340:T:G	0.332	32.155	0.00295858	0	20.5	0.04	0.153	-0.39	-1.0409	0.096	1.824	0.965	0.592	0.905073	4.5
ALMS1	IRD	13:35357764:T:C	2:73635826:A:G	0.33	32.1711	0.000422654	0	2.545	0.019	0.042	0.895	-0.9528	0.0187	0.084	0	0.018	0.106551	2.34
CNGB1	IRD	20:45190792:T:C	16:57983281:T:C	0.33	32.1872	0.00049554	0	23.4	0.075	0.611	0.345	-1.0715	0.0576	0.711	0.003	0.332	0.988414	1.53
ERCC6	IRD	9:47923108:A:T	10:50678509:T:A	0.33	32.2034	0.00084674	0	11.9	0.135	0.002	2.52	-0.8388	0.3147	0.141	0	0.304	0.949318	1.65
CEP41	IRD	3:156699508:C:T	7:130044481:C:T	0.33	32.2195	0.00106383	0	16	0.224	0.173	1.465	-0.7762	0.3114	-0.041	0	0.035	0.966342	0.931
FAM161A	IRD	13:46943868:C:G	2:62054342:G:C	0.33	32.2357	0.00106686	0	22.6	0.07	0.994	1.1	-1.0685	0.0795	0.909	0.996	0.143	0.996372	-0.294
USH1C	IRD	14:48111306:C:T	11:17547955:G:A	0.33	32.2518	0.00139405	0	21.6	0.094	0.943	1.735	-1.0593	0.0954	2.109	0.035	0.123	0.998367	3.94
[truncated: 4,197 more rows]
