# Supplementary material for: Genetic diversity of 1,845 rhesus macaques improves genetic variation interpretation and identifies disease models
Source: Nat Commun. 2024 Jul 5;15:5658. doi: 10.1038/s41467-024-49922-6 (PMC11226599; doi:10.1038/s41467-024-49922-6)
Supplement: Supplementary file 10 — Supplementary Data 7 [file 41467_2024_49922_MOESM10_ESM.xlsx]

## Sheet: OPA1
Supplementary Data 7: The age and sex information of the 8 OPA1 mutant rhesus macaques and 8 age-, sex-matched rhesus macaque controls
Primate ID	OPA-1/Normal	Gender	Age	Primate ID	OPA-1/Normal	Gender	Age
1_Mut	OPA	Female	28.4493	1_Ctr	Normal	Female	24.3534
2_Mut	OPA	Female	14.3562	2_Ctr	Normal	Female	14.4301
3_Mut	OPA	Female	13.2329	3_Ctr	Normal	Female	13.4932
4_Mut	OPA	Male	12.2658	4_Ctr	Normal	Male	13.4904
5_Mut	OPA	Female	12.3288	5_Ctr	Normal	Female	12.5534
6_Mut	OPA	Male	12.4055	6_Ctr	Normal	Male	12.4082
7_Mut	OPA	Female	9.32329	7_Ctr	Normal	Female	8.86575
8_Mut	OPA	Male	9.1726	8_Ctr	Normal	Male	9.50411
