# Supplementary material for: Genetic diversity of 1,845 rhesus macaques improves genetic variation interpretation and identifies disease models
Source: Nat Commun. 2024 Jul 5;15:5658. doi: 10.1038/s41467-024-49922-6 (PMC11226599; doi:10.1038/s41467-024-49922-6)
Supplement: Supplementary file 11 — Supplementary Data 8 [file 41467_2024_49922_MOESM11_ESM.xlsx]

## Sheet: Sheet1
Supplementary Data 8: The primers used to validate putative pathogenic variants
	F_Primer	R_Primer
RPGRIP1	GCATAAGGCTTCTGGGTTCA	CTGGGCAACAGAGCAAGAG
PLA2G6	CATACGTCTGCTGATCTTGGAG	CCTTCTCCTTGCTACTCCTGAA
EYS	CAACCCAAAGTACACAGGCAA	CCCATAACCAAAACTCACCCAA
ABCA4	TGCTGGAGAATGAGGCCC	TGTCTGTCAGCTCATCCTCC
