# Supplementary material for: Genetic diversity of 1,845 rhesus macaques improves genetic variation interpretation and identifies disease models
Source: Nat Commun. 2024 Jul 5;15:5658. doi: 10.1038/s41467-024-49922-6 (PMC11226599; doi:10.1038/s41467-024-49922-6)
Supplement: Supplementary file 13 — Source Data [file 41467_2024_49922_MOESM13_ESM.xlsx]

## Sheet: Figure 2a
Figure 2a, Scatter plot showing the Multidimensional Scaling (MDS) analysis of genotype data of the 1845 rhesus macaques in this study
colony	ID	C1	C2	C3	C4
Cayo	38921	-0.0295513	-0.00171909	0.0540337	0.00898804
CNPRC	105250	-0.00636835	0.00234834	-0.0132978	-0.0122183
YNPRC	35602	-0.0204899	0.0301276	-0.0034985	0.00979166
CNPRC	105251	0.0129812	0.0100975	0.00567718	0.00329488
WNPRC	36198	-0.00706773	-0.0127681	0.00473525	0.00558181
CNPRC	101630	0.0195521	0.0206289	0.00664793	0.00125849
NEPRC	35369	-0.0235236	-0.0138685	-0.0310309	-0.017371
NEPRC	35371	0.00706239	0.0174208	0.00643028	0.0129394
WNPRC	34707A	-0.00921853	0.00173237	-0.0245873	-0.00274717
SNPRC	36045	0.00520993	-0.017366	-0.00223376	-0.00445378
Cayo	38821	-0.0382495	-0.0478221	0.0180061	-0.0167376
CNPRC	105252	0.00131123	0.0277369	-0.0428195	0.0517173
CNPRC	105253	0.0318441	0.0165416	-0.0044659	-0.0157278
WNPRC	36137	0.00918576	-0.0194189	-0.0239785	-0.0110565
ONPRC	35798	-0.00998375	0.0187999	0.00486968	0.00337198
Cayo	38890	-0.0347145	0.00189637	0.0290556	0.0301723
SNPRC	36103	0.0441312	0.0167901	0.0146936	-0.02558
NEPRC	35352	-0.0201663	-0.0110977	-0.00456708	-0.0247428
YNPRC	35539	-0.0334626	0.0128226	0.01856	-0.00247556
CNPRC	105254	-0.00140823	-0.00497774	-0.00466756	0.0190886
ONPRC	36256	0.0124004	0.00832646	0.017125	-0.0234319
CNPRC	105255	0.0401034	0.0140818	-0.00937806	0.0157883
CNPRC	105257	0.0284671	0.0199964	0.00863605	0.00553639
CNPRC	105256	0.0253688	0.00423302	-0.0170771	0.0178787
WNPRC	36105	-0.00287184	-0.0270345	-0.0199469	0.00314474
YNPRC	35637	-0.0176195	0.0282035	-0.0039848	-0.0370511
NEPRC	35310	0.0298758	0.0174598	0.00393546	0.0147047
CNPRC	105258	0.00810312	0.00820473	-0.0124983	0.0416322
WNPRC	36201	0.0183824	-0.00525295	-0.0236438	-0.00712908
ONPRC	35814	-0.00829138	-0.0117312	-0.0153496	-0.00141784
CNPRC	105260	-0.0222064	0.0177822	-0.0100025	-0.0215816
CNPRC	105259	-0.000513874	0.0433014	-0.0286321	-0.00394955
TNPRC	35940	-0.0176169	0.0201905	0.0055108	-0.0121859
WNPRC	36216	-0.0056425	-0.0240529	0.0114646	-0.00166055
SNPRC	36093	0.0503887	0.00962282	0.00676413	-0.0139707
Cayo	38907	-0.0167654	-0.0382646	0.0087459	0.00517322
WNPRC	30254	0.059955	-0.0266525	0.0222564	-0.0034266
YNPRC	35680	0.00415049	0.0168506	-0.0125764	-0.0444447
YNPRC	35493	0.0127728	-0.00325625	0.0092813	-0.0456999
CNPRC	105261	0.0221077	-0.024695	-0.0436633	0.0172299
CNPRC	106340	0.0321576	0.0213646	-0.0129802	0.0292725
CNPRC	105262	0.00940159	0.00472948	0.020428	0.0135103
YNPRC	35671	-0.00860429	0.0366299	-0.0171855	-0.00942852
CNPRC	105263	0.00615658	-0.00256884	-0.0240168	0.0127534
CNPRC	106383	0.0150616	-0.0123325	0.00663505	0.00629312
CNPRC	106298	0.0228548	0.0122196	-0.0106553	0.0345459
CNPRC	105264	0.0083511	0.0207338	-0.00532864	0.0175443
CNPRC	105265	0.0413228	-0.00634107	0.0315236	0.00533613
SNPRC	36098	0.0657395	0.00559869	0.00840427	-0.0100544
TNPRC	35896	0.0218055	0.00702803	-0.0256129	0.00113866
CNPRC	38642	-0.00910277	0.0189811	0.0117009	0.00927536
CNPRC	105266	0.0577641	0.00655229	0.0197968	0.0174977
NEPRC	35316	-0.0139201	0.0155256	0.00873199	-0.0206217
YNPRC	35627	-0.00144232	0.0390388	-0.0043055	-0.0115719
CNPRC	105267	-0.00197198	0.00691875	0.0196788	0.0175592
CNPRC	105268	-0.0327684	-0.00102616	0.0154856	0.0131825
SNPRC	36072	0.00462289	-0.0210657	-0.0322862	-0.0154695
CNPRC	105270	0.0118809	-0.00516366	-0.00699214	0.0105904
CNPRC	105269	0.019516	-5.03883e-05	0.0419992	0.0310303
YNPRC	35669	0.0114761	0.0440301	-0.0266526	-0.0219751
CNPRC	105271	0.0118714	0.0225643	-0.00681582	0.00975733
ONPRC	35799	-0.00268522	0.0103429	-0.00656551	-0.0189945
Cayo	38971	-0.0352867	-0.044154	0.0172106	0.00994769
CNPRC	105272	0.0208284	0.0156056	0.00371503	0.00596908
YNPRC	35576	-0.00296372	-0.0149413	0.0148755	0.0224714
YNPRC	35580	-0.00829717	0.0203664	0.004689	-0.00981079
CNPRC	36376	0.0441879	0.000202493	0.023913	-0.0158957
Cayo	38858	-0.0517729	-0.0316964	0.0473804	-0.00760679
CNPRC	105273	-0.00716233	0.0267548	0.01144	0.0268501
CNPRC	105274	-0.000902228	0.0142419	-0.0149551	0.0240413
YNPRC	35531	0.00114084	0.0121971	-0.0047273	-0.0235036
Cayo	38983	-0.0409406	-0.00439786	0.0388934	0.0254976
CNPRC	105275	0.0124845	0.0061991	0.00494405	0.0063933
CNPRC	105276	0.00744327	0.0166259	-0.00631003	-0.016388
YNPRC	35554	-0.0136817	0.0213859	-0.00704424	-0.0156992
CNPRC	105277	0.00414339	0.0193031	-0.00687346	0.01815
CNPRC	105278	-0.00956868	0.0217337	0.00213815	-0.025589
ONPRC	35785	0.0321768	0.0139414	-0.014118	-0.0291276
YNPRC	35526	-0.00607296	0.0137301	-0.0212415	-0.00503156
SNPRC	36052	0.0268469	0.0201382	0.0255468	-0.0199361
CNPRC	105279	-0.00175012	-0.0185774	-0.0127866	-0.00795252
CNPRC	105280	-0.0144645	-0.0451265	0.0101	-0.00981517
WNPRC	36189	0.00825268	0.00877342	-0.0121606	-0.0102391
Cayo	38953	-0.0479257	-0.00321777	0.0173565	0.0209456
Cayo	38944	-0.04367	-0.0527219	0.00574989	-0.00720013
CNPRC	36318	0.0249744	-0.0295248	-0.0106668	0.0313113
SNPRC	36048	-0.00543082	0.00240111	0.0133247	0.00149858
NEPRC	35234	-0.0195849	0.0264907	-0.0139442	-0.0271078
CNPRC	105281	0.0142255	0.0186675	-0.0335187	0.0383128
WNPRC	24114	-0.00103776	-0.0233288	-0.0412761	0.0114574
ONPRC	35801	-0.0207875	-0.0258852	-0.0137398	-0.00784151
CNPRC	105282	0.0328254	0.021799	0.00990676	-0.0179788
Cayo	38924	-0.0390441	-0.0483911	0.0257236	0.00127762
TNPRC	35945	-0.0264544	0.00276241	0.0294777	-0.00994352
CNPRC	105283	-0.00702778	0.012247	-0.00900872	0.0155183
CNPRC	105284	-0.00422178	-0.0279431	-0.0431851	0.0236617
Cayo	38815	-0.0163226	-0.0480855	0.0117014	0.0138985
NEPRC	35393	-0.00428123	0.0159228	-0.0139472	0.000437541
WNPRC	36199	0.00342901	-0.0324733	-0.00445479	0.0106522
Cayo	38835	-0.0279383	0.00017308	0.0377691	0.0107195
TNPRC	35906	-0.0276576	-0.0266062	-0.01702	-0.0112841
CNPRC	105285	-0.0162056	0.0233518	-0.00946301	0.0308713
CNPRC	105286	0.00881084	-0.00686835	-0.0489156	-0.00613243
NEPRC	35320	-0.0128879	-0.0363678	-0.0352767	-0.0133816
CNPRC	105287	0.0326823	0.0157513	0.0369437	-0.0203181
YNPRC	35517	-0.0147271	0.00682273	0.00509216	-0.015703
SNPRC	36020	-0.0232317	0.00679802	0.0263066	-0.00243505
NEPRC	35286	0.0014473	0.0174906	-0.00440387	0.0311144
CNPRC	105288	0.058588	-0.00660642	0.0556105	-0.0188274
CNPRC	106296	0.0221653	0.00249526	0.00848925	-0.0117227
CNPRC	36443	0.0288451	-0.00570572	-0.000916394	-0.00971015
WNPRC	36196	-0.0301464	0.0168367	0.0152285	-0.00818542
WNPRC	34541	0.00667338	-0.0269894	-0.0131931	-0.000701285
YNPRC	35689	-0.00917411	0.0166958	0.00887856	-0.00240268
CNPRC	105291	0.0100255	-0.0108358	-0.0231872	0.0229644
CNPRC	105289	0.00277216	0.0153381	-0.00112033	-0.00462898
CNPRC	105290	-0.00456737	-0.0136814	0.000544781	0.0298958
CNPRC	105293	0.0221631	0.00971199	0.0190204	0.0171361
CNPRC	105292	0.011271	0.0148506	-0.0115134	-0.00739957
TNPRC	35960	-0.00709575	0.0207839	0.00262082	-0.0475338
SNPRC	36042	0.0217528	-0.00110347	-0.0058335	-0.00337393
YNPRC	35609	-0.00654523	-0.0306097	-0.0139162	-0.00272051
NEPRC	35409	-0.0211187	0.0170486	-0.00805422	-0.000387796
CNPRC	101629	0.0140907	0.0254381	0.0140464	0.00855099
CNPRC	105294	0.00279974	0.0117805	-0.0123838	0.000833113
Cayo	38906	-0.0257662	0.00675607	0.0274629	-0.003031
ONPRC	35846	-0.0175037	0.0271295	-0.00621482	-0.0148376
WNPRC	36140	-0.000613768	-0.00172976	-0.026543	0.0238527
CNPRC	105295	0.017047	-0.042655	-0.0278914	0.00776759
Cayo	38800	-0.0493173	-0.0487715	0.0249028	0.0087566
CNPRC	106350	0.0246761	0.00737117	0.00457044	0.0140231
WNPRC	36118	-0.01298	-0.00610055	-0.0247677	-0.0181053
CNPRC	105296	0.0125411	0.0129803	-0.0163821	0.0316102
CNPRC	105297	0.0232815	-0.0478092	0.0148706	0.0120965
NEPRC	35261	-0.00779906	-0.00140832	-0.0151829	-0.0194184
SNPRC	36029	0.0160121	-0.0128351	-0.0078915	-0.0130849
ONPRC	35725	-0.0110734	0.0198277	0.0034325	0.00852655
CNPRC	105298	0.0551451	-0.029606	-0.0152547	0.00751204
CNPRC	105299	-0.00197846	0.0201311	0.0163809	0.0086692
CNPRC	106235	0.0105797	0.0195956	-0.00924556	0.0197337
CNPRC	36346	0.0207253	-0.0129532	0.0236878	0.0147085
CNPRC	105300	0.0225244	-0.0256591	0.0186421	-0.00908754
CNPRC	36340	0.00927427	0.021249	-0.00340863	-0.00230328
YNPRC	35692	-0.0121893	0.000574965	-0.00627333	-0.0108039
CNPRC	36335	-0.0337287	0.0282174	-0.000677493	0.00930012
CNPRC	105301	0.0265033	-0.0388724	-0.0112784	-0.00690218
NEPRC	35268	-0.0162449	-0.0158797	-0.0114581	-0.0183213
ONPRC	35849	-0.021888	0.0218441	0.00186089	0.0138591
CNPRC	105303	0.00519179	-0.00222527	0.0114989	-0.00363179
CNPRC	105302	-0.015781	0.0139736	0.0120254	0.00854236
TNPRC	35879	-0.00848957	0.0185958	-0.00273738	0.0013825
YNPRC	35647	-0.0144634	0.0316457	-0.0077658	0.00856941
CNPRC	105304	0.0217943	0.0123333	0.0152264	0.0189997
CNPRC	105305	0.00654047	0.0285639	-0.0254209	0.00799213
Cayo	38922	-0.0189328	0.00679187	0.0329173	0.00232267
CNPRC	105306	0.036563	-0.000534059	8.83209e-05	-0.0138102
SNPRC	36021	-0.0186963	-0.0377764	0.000364872	0.0210664
ONPRC	35857	-0.00803714	0.000579829	0.00488235	0.00615726
NEPRC	35399	-0.0144698	-0.0173203	-0.0400563	-0.0419681
CNPRC	105307	0.00295328	0.0272764	-2.69104e-05	-0.00641978
WNPRC	34724	0.00356524	-0.0300378	-0.0057084	0.0217221
YNPRC	35553	-0.00526493	0.0385899	-0.0203191	0.0112255
CNPRC	105308	-0.00643928	0.027675	0.00184456	0.0242445
SNPRC	36081	0.105658	-0.0481388	0.0527389	-0.00874045
YNPRC	35571	0.00570626	0.0229694	-0.00543458	-0.0272522
NEPRC	35343	-0.0292819	-0.0201814	-0.0223072	0.0199615
Cayo	38902	-0.0171917	-0.00322017	0.0496987	-0.00325055
CNPRC	105309	0.000215005	0.0168691	0.0169528	0.0134758
Cayo	38959	-0.0433777	-0.0478609	0.0290388	-0.0143098
CNPRC	105310	0.00371632	0.0153974	0.000699383	0.0207846
ONPRC	35754	-0.00403593	-0.0266497	-0.00797364	0.00892005
CNPRC	105311	0.0475922	0.0202688	0.00407784	0.00497232
SNPRC	36075	0.133633	-0.0280247	0.0286322	-0.00028663
TNPRC	35911	-0.0113488	0.0160776	0.0205313	-0.0329127
CNPRC	105313	0.00175192	0.0224209	-0.00406748	-0.0169102
CNPRC	105312	-0.0163224	0.0203624	0.010853	0.0100327
CNPRC	106294	0.0285068	-0.0373733	-0.0297472	-0.00652268
CNPRC	105314	-0.00819233	0.013767	0.00665617	-0.000512999
NEPRC	35291	-0.0137302	0.0110778	-0.0204657	0.0111023
WNPRC	36169	-0.00505137	-0.0431105	-0.0126691	-0.0098802
CNPRC	106388	0.0176533	0.00923875	0.00877796	0.016995
NEPRC	35390	0.00222014	-0.041493	-0.0148192	-0.0127019
CNPRC	105315	0.0241872	0.0365847	-0.000411667	0.00161088
CNPRC	105316	0.00230783	0.022337	0.00953855	0.0169907
YNPRC	35590	0.00441163	0.0110088	0.0170346	-0.013443
NEPRC	35264	-0.014733	-8.80084e-06	0.00245815	0.0130816
CNPRC	36358	0.017934	-0.000715545	-0.00230625	0.00740031
CNPRC	106316	-0.00314951	-0.0362049	0.0127294	0.00538485
CNPRC	105803	-0.00982153	0.0147129	-0.00153773	0.00324215
CNPRC	36320	0.0124771	-0.0117868	-0.0428407	-0.00508816
ONPRC	35757	-0.00208449	-0.00664065	-0.00459576	-0.0106624
CNPRC	106362	-0.00353222	0.00762674	-0.01397	0.0276467
Cayo	38888	-0.0349041	0.0027442	0.0464852	0.0150562
TNPRC	35912	-0.0393831	0.0197207	-0.00166225	0.0143261
NEPRC	35434	-0.0251403	-0.0174182	-0.0729579	-0.0316368
NEPRC	35334	-0.0133604	-0.00689816	-0.0371127	-0.000667367
CNPRC	105317	-0.0177599	0.00696416	0.0141679	0.00290639
CNPRC	105318	-0.00922376	0.0190633	-0.00120688	0.0147904
YNPRC	35672	0.0357428	-0.00139105	-0.0231747	-0.0150377
YNPRC	35552	0.0120634	0.0165648	-0.0065205	-0.00293449
CNPRC	105319	-0.0423311	-0.0314088	0.00471929	0.00650856
NEPRC	35235	-0.0347213	0.0252704	0.00784876	-0.00576769
CNPRC	105320	0.00647852	0.00819989	-0.00348487	0.00105045
SNPRC	36023	-0.0441452	-0.038073	-0.0141208	-0.00308298
WNPRC	30275	0.0256572	-0.0208446	-0.0125746	-0.0276355
CNPRC	105321	-0.00968303	0.0184478	0.0158265	-0.00467833
CNPRC	105322	0.0465029	0.0018263	0.0128438	0.0106526
WNPRC	34731	-0.000259649	0.00991954	0.000503275	-0.00278601
TNPRC	35932	0.00450234	0.0166884	0.00800408	-0.0194418
ONPRC	35745	-0.00630117	-0.0262859	-0.0222473	-0.0291779
WNPRC	36136	-0.00322014	0.0221607	-0.000817096	-0.00760235
ONPRC	35827	-0.0141167	-0.0304542	-0.00320997	-0.037295
WNPRC	36132	-0.00890291	-0.0169786	-0.0034762	-0.0184712
CNPRC	36341	0.000935567	0.0152593	-0.00590481	0.0138255
TNPRC	35915	-0.0195511	0.0214798	-0.00240458	-0.0242707
CNPRC	105324	0.0143067	0.00802948	-0.0214986	0.0268283
CNPRC	105323	-0.00310186	0.0147681	0.015954	0.00646133
ONPRC	35835	-0.0151567	-0.0123717	-0.0481804	0.00487391
CNPRC	106178	-0.00248932	-0.0192963	-0.000758838	0.00621846
ONPRC	35770	-0.00857521	-0.0222862	-0.0122177	-0.0422423
YNPRC	35693	-0.00549643	0.00928363	-0.0193616	-0.0335109
Cayo	38814	-0.0481701	0.0114978	0.0359006	0.00455362
CNPRC	105325	-0.000592941	-0.00570859	-0.0201843	0.0320484
CNPRC	105326	-0.0102904	0.0118455	-0.00734528	0.0157334
NEPRC	35241	-0.0120998	-0.0305308	-0.0200806	0.00436133
SNPRC	36001	0.122171	-0.0357013	0.0132644	-0.00470241
ONPRC	35817	-0.0157326	0.0290108	-0.00330418	-0.0044284
WNPRC	36210	0.000381244	0.0141829	-0.00293895	-0.0211921
CNPRC	36279	0.118061	-0.03399	0.0113394	-0.0181945
CNPRC	36302	-0.0152494	0.0163788	0.0165391	0.00840038
CNPRC	105327	-0.0058738	0.00168231	0.0118307	-0.00599173
WNPRC	36152	-0.00747472	0.0137704	0.0011348	0.00422983
Cayo	38894	-0.0393949	-0.00444324	0.0442396	-0.00059962
WNPRC	36184	-0.00536534	0.0155355	0.0112868	-0.0304452
CNPRC	106190	0.0190282	-0.00473541	-0.00291476	0.00896911
CNPRC	36375	-0.0114608	0.00891124	0.00482114	0.0181273
CNPRC	105328	0.00221669	-0.0076021	-0.0113824	-0.000108669
NEPRC	35346	-0.0138087	0.0153195	-0.00368356	0.00184618
CNPRC	36273	0.0781128	-0.0418897	0.0177815	-0.0275301
CNPRC	105329	0.0288021	0.0160955	-0.00575207	0.0184992
CNPRC	36330	0.00280268	0.0238303	-0.00348497	0.00222679
CNPRC	105331	-0.0176399	-0.00580591	-0.0235137	0.034429
CNPRC	105332	0.00829086	-0.000424828	0.000619405	0.00466158
CNPRC	105333	0.000817777	0.0205533	-0.00491551	0.0304107
CNPRC	105330	0.0408873	-0.00291797	0.0139282	0.0139802
Cayo	38798	-0.0355426	-0.0435172	0.00737505	0.0161424
YNPRC	35551	0.0194328	-0.00412199	-0.00303849	-0.0234667
NEPRC	35413	-0.0307769	-0.034828	-0.00986192	-0.0204168
NEPRC	35331	0.00466113	0.00492353	0.0173142	-0.00250771
Cayo	38861	-0.0378149	-0.00599668	0.0444675	-0.000581147
TNPRC	35887	-0.00751164	0.022534	-0.00367817	-0.00398472
YNPRC	35691	-0.00708073	0.00425876	-0.00599678	-0.0146615
NEPRC	35284	0.00572814	0.0291289	0.00252171	0.0184481
CNPRC	106375	-0.00120711	-0.0254889	-0.032695	0.0198091
WNPRC	36127	-0.00446577	-0.00564102	-0.0136435	0.0151114
YNPRC	35686	-0.00104516	-0.0220122	-0.0317083	0.00281011
CNPRC	105334	0.0156924	0.0259547	0.0315962	-0.00424042
CNPRC	102166	-0.0079487	0.0126231	-7.39453e-05	0.0206078
CNPRC	105335	0.00128665	0.0281226	-0.0131281	0.00957521
Cayo	38892	-0.0327365	-0.00711198	0.0643402	-0.0217424
CNPRC	105336	0.00602127	-0.0144641	0.0132	-0.0110977
NEPRC	35260	-0.00994877	-0.0185964	-0.0364338	0.0176586
CNPRC	105337	0.0230388	-0.0215475	-0.0288862	0.00947995
NEPRC	35353	-0.00958353	-0.0289947	-0.00661103	-0.0230782
SNPRC	35962	0.0017162	0.0139173	0.00705659	-0.0467215
WNPRC	36229	-0.0143026	0.024955	-0.00607814	0.00716789
NEPRC	35313	-0.0126397	0.0323031	-0.00458298	0.000540794
CNPRC	105338	0.0428786	-0.0403238	0.0102556	0.0157718
CNPRC	106444	-0.00584709	-0.00980254	0.0190304	0.0266195
CNPRC	105339	-0.0107146	0.0282836	0.0144354	0.0455592
CNPRC	105340	-0.00857546	0.0226543	-0.0112066	0.00359965
CNPRC	105341	0.0161983	0.0183858	-0.00542882	0.0205383
NEPRC	35368	-0.00777674	0.0157302	0.00947956	-0.0196191
NEPRC	35342	-0.0166476	-0.0300139	-0.0204153	-0.0242881
CNPRC	105342	0.00574125	-0.0281367	-0.0348853	-0.00259927
WNPRC	36237	-0.00230875	0.0199027	0.0076998	0.0111871
WNPRC	36114	-0.0134634	-0.020169	-0.0319671	0.00214637
CNPRC	105343	0.00746247	0.0215805	-0.0284284	0.0307627
SNPRC	36041A	-0.00888007	-0.0169109	-0.00224693	-0.0116211
ONPRC	35772	-0.0177863	0.0266536	-0.0177495	0.00731032
CNPRC	36356	0.0359728	0.0161678	-0.0151419	-0.0142548
CNPRC	36322	-0.00887179	0.0167076	0.0146529	0.00725779
CNPRC	105344	0.00656022	0.0211646	-0.00786096	0.00944041
CNPRC	36342	-0.015988	0.0306807	0.00244556	0.0313606
ONPRC	35816	-0.0231317	0.0174135	0.0113345	-0.0126199
YNPRC	35709	0.000464259	0.00479263	-0.0022392	-0.0378785
NEPRC	35240	-0.0130609	-0.0122465	-0.0485844	-0.00884114
WNPRC	36205	0.00215473	0.00387072	0.0134708	-0.00453317
TNPRC	35917	-0.0405333	0.00167186	0.00192442	0.000480439
CNPRC	105345	-0.00405508	0.0254921	0.00547149	-0.0176047
NEPRC	35340	-0.0139632	0.0302682	-0.000672876	0.000146258
NEPRC	35426A	-0.0130241	0.0153851	0.0101997	-0.00140459
CNPRC	106267	-0.0118578	0.0225989	-0.00502992	0.027685
CNPRC	106273	0.0354644	-0.0314912	0.0102366	-0.0127502
CNPRC	105346	0.0156843	0.00229962	-0.013869	0.00366874
Cayo	38956	-0.0472027	-0.0140048	0.0462523	-0.0052001
YNPRC	35522	0.0233641	0.0279472	-0.00029204	-0.0116106
Cayo	38947	-0.0123045	0.00214576	0.0344739	0.022057
NEPRC	35403	-0.0271966	-0.0179113	-0.0256167	0.00271918
CNPRC	106250	-0.00233212	0.0223938	-0.0417876	0.0431446
CNPRC	106247	0.00529597	0.0242309	-0.0201909	-0.00933217
YNPRC	35648	0.00666452	0.0266146	-0.00294164	-0.0168225
NEPRC	35384	-0.00182186	-0.016144	-0.0412565	0.0137766
ONPRC	35766	-0.0137903	0.00766671	0.00819365	-0.00971488
YNPRC	35655	0.0229472	-0.0235686	-0.00221229	-0.0115776
SNPRC	36030	-0.0272239	0.015749	0.0177368	-0.0440883
CNPRC	105348	0.0289491	-0.0227556	-0.0246877	0.00889156
CNPRC	105347	0.0197223	0.00739	0.00600715	0.00335877
Cayo	38810	-0.0389918	-0.0657268	0.0164551	0.0235373
ONPRC	35778	0.00633607	0.0210184	-0.00476447	-0.0103639
Cayo	38908	-0.0307376	-0.00725802	0.0610165	0.020269
TNPRC	35894	-0.0222946	0.0138928	0.00473761	-0.00346388
NEPRC	35279	0.00879653	0.0152927	0.0206531	-0.0217401
CNPRC	106301	0.0271165	-0.0434519	-0.0457112	0.0034869
SNPRC	36077	0.117737	-0.0457622	0.0186533	-0.0249428
CNPRC	105349	-0.0139954	0.0170896	-0.00952992	0.0417862
WNPRC	36207	-0.0141579	-0.0304799	0.00409795	-0.0220777
YNPRC	35638	0.0104036	0.0242894	-0.00448511	-0.0175054
Cayo	38936	-0.0192667	-0.049101	0.0324132	-0.00980106
CNPRC	105350	0.0274857	-0.00504386	0.000428985	-0.00408839
YNPRC	35702	0.0241063	0.024055	0.00711854	-0.0300191
CNPRC	105351	0.0211494	0.031676	-0.000897736	0.000968394
NEPRC	35339	-0.023561	0.0231841	-0.0111903	0.00871311
NEPRC	35451	-0.0069262	-0.00963795	-0.0381999	-0.0331793
CNPRC	105352	0.00443226	-0.0327984	-0.0190403	0.0188148
SNPRC	36005	0.115227	-0.00909185	0.0389459	-0.0269351
CNPRC	105353	0.0348473	-0.00911119	-0.00166376	-0.00662472
CNPRC	36324	0.00771669	0.0130702	0.0154815	0.0144679
CNPRC	105354	0.00510169	0.0104776	-0.0111387	0.0161871
ONPRC	35810	-0.020153	0.0251601	-0.0105412	0.00355056
NEPRC	35432	0.0103464	0.0030083	-0.0106995	0.0168943
ONPRC	35727	-0.0123142	0.0115981	0.0120362	0.0122737
Cayo	38891	-0.0379521	-0.00807158	0.0486829	0.00714501
YNPRC	35586	-0.01013	-0.0320505	-0.0314359	-0.00540809
CNPRC	105355	-0.00908598	0.025655	0.00315623	-0.00314695
CNPRC	105356	-0.0135566	0.0220942	-0.0234728	0.0347323
CNPRC	105357	0.0740988	-0.00948305	0.0316507	0.0121855
CNPRC	105802	0.0164462	-0.0267052	-0.0125794	0.0357145
NEPRC	35280	-0.00198895	-0.0271656	-0.0229559	-0.00183201
WNPRC	36182	-0.00657569	0.022127	-0.0005921	-0.0258742
YNPRC	35595	0.00526343	0.0226609	-0.00683102	0.0196682
CNPRC	106445	0.0719537	0.0162408	0.00381548	0.00655338
SNPRC	35998	0.103519	-0.0618099	0.0234025	-0.0203113
ONPRC	35839	0.0131364	0.0167412	0.0180734	-0.00417641
CNPRC	105358	0.00556668	0.0131744	0.0160564	0.0167035
YNPRC	35533	0.00908079	0.0146406	0.0133361	-0.00377253
WNPRC	36224	-0.00185588	0.0265337	-0.00345851	-0.012193
CNPRC	105359	0.0461421	-0.0337642	-0.00826517	0.0121483
YNPRC	35642	-0.00528531	0.0037606	0.0029749	-0.0292311
YNPRC	35629	-0.00953179	0.0248148	-0.0400688	-0.0244924
NEPRC	35388	-0.00561793	-0.0316118	-0.0138994	-0.00132746
CNPRC	105360	-0.00344352	0.0123273	-0.0197521	0.0432475
Cayo	38822	-0.0396554	-0.0139604	0.0382297	-0.000184215
CNPRC	38559	0.0761476	0.00226849	0.0264204	0.00449849
NEPRC	35416	-0.0139114	0.0231588	-0.000644522	0.0124071
Cayo	38980	-0.043233	-0.0285397	0.0331704	0.00975378
CNPRC	36368	-0.00472973	0.021371	0.0186343	0.0049142
Cayo	38974	-0.045385	-0.000722037	0.057159	0.0257321
Cayo	38914	-0.0361206	-0.0272512	0.0335753	-0.0112737
NEPRC	35355	-0.0177195	0.0060454	-0.00378748	-0.0243973
CNPRC	105361	-0.0410069	0.00860801	0.0353992	0.0150024
SNPRC	36095	0.0323597	0.0148741	0.019088	-0.0384672
CNPRC	105362	0.0201466	-0.0232543	-0.0341084	0.0180809
CNPRC	106276	0.0225046	0.0245365	-0.00253088	0.0264809
CNPRC	105363	0.000380291	-0.0298926	-0.0226154	-0.00761471
CNPRC	105364	-0.03467	0.0127984	-0.0159055	0.0285953
CNPRC	105365	0.00759811	-0.00992421	-0.0281889	-0.00541457
CNPRC	106253	0.027529	0.0288025	-0.00447123	-0.00556882
YNPRC	35625	-0.00471591	0.00930371	-0.0126869	-0.0152559
NEPRC	35236	-0.0199298	0.0237146	-0.0137406	-0.00846214
SNPRC	36061	-0.00975423	-0.0342695	-0.00564747	0.0380281
CNPRC	105366	0.0145283	-0.0275054	-0.0281958	0.0280756
Cayo	38949	-0.0391013	-0.0055125	0.0410019	-0.0102367
ONPRC	35829	-0.0136873	0.0123045	0.00553772	-0.0103614
CNPRC	105367	0.0307679	0.0105779	0.00796215	0.00900925
WNPRC	36223	-0.0150075	-0.0223483	0.00356858	-0.00542512
YNPRC	35528	0.0133353	0.0183015	0.0357702	-0.01247
CNPRC	105368	0.0294403	0.00602136	0.00104718	0.0053422
CNPRC	105369	0.0268853	-0.0212765	0.00940208	0.0080672
WNPRC	36157	-0.0435267	-0.0447396	0.004548	0.015651
ONPRC	35859	0.00252236	0.0217367	0.00149255	-0.0042289
TNPRC	35877	-0.00202056	0.0214917	-0.00348314	-0.0409623
NEPRC	35319	-0.0122668	-0.0165874	-0.0363796	0.0103236
NEPRC	35285	0.000316337	0.0176421	-0.00337926	-0.00795595
CNPRC	105370	0.0584642	-0.0365432	0.00163204	0.0200983
TNPRC	35908	-0.0457051	0.0158427	0.0023219	-0.012714
CNPRC	106297	0.012277	0.0116849	0.017388	-0.00619523
Cayo	38930	-0.0379774	-0.0375826	0.0440213	0.0143494
CNPRC	106265	0.0264145	-0.000930762	0.0332907	0.00137475
SNPRC	35980	0.116158	-0.0202718	0.0277009	-0.010503
CNPRC	105371	0.0290275	0.000339291	-0.000106613	0.0193339
TNPRC	35941	0.0135419	0.00593054	0.0090331	0.00273424
SNPRC	36024	-0.0226341	-0.0174386	-0.0276554	-0.00433251
NEPRC	35414	-0.0123846	-0.000399984	0.0149542	-0.0154683
Cayo	38912	-0.0481401	0.000859679	0.0469957	0.00189839
Cayo	38826	-0.0473655	-0.0166621	0.00962966	-0.0200721
YNPRC	35549	0.00921968	0.0111127	0.00151278	-0.019464
CNPRC	105372	0.0172509	0.000597724	-0.0291591	-0.000373958
CNPRC	105373	0.0284874	-0.0328367	-0.0113121	0.00585353
WNPRC	24157	0.0229623	0.0301041	-0.025054	-0.0171183
CNPRC	105374	-0.00143186	0.0111884	-0.0140724	0.0271183
CNPRC	105375	-0.00156761	0.021681	-0.00426304	0.0099538
Cayo	38880	-0.0486056	-0.00208899	0.0484154	-0.00830187
CNPRC	36362	0.00313711	0.0170742	-0.000534948	0.0250524
TNPRC	35929	-0.0198099	0.0204301	0.0122487	-0.0342895
CNPRC	105376	0.0218225	0.0249732	0.00789127	0.0414302
CNPRC	105378	0.0128995	-0.00698521	-0.00320301	0.0286193
CNPRC	105377	0.0247242	-0.0372741	-0.0178024	0.00118029
SNPRC	36054	0.016634	0.0232649	-0.0218468	0.00530738
CNPRC	105379	0.0234362	0.0183814	-0.00514381	0.0141868
SNPRC	35977	-0.0183994	-0.00886229	-0.0136921	-0.00876887
WNPRC	30239	0.00197829	-0.0247022	-0.0316149	0.0122288
CNPRC	105380	0.0177931	0.0184766	0.00898285	0.0224084
SNPRC	36034	-0.01342	-0.0333592	-0.024689	0.0111975
WNPRC	36151	-0.00558763	0.0111427	-0.0140443	0.000330923
WNPRC	36219	0.0180088	0.0178821	0.00767763	-0.0128763
CNPRC	105382	0.000617464	0.0157601	0.00626574	-0.00315816
CNPRC	105381	0.00914123	0.0205117	0.0046627	0.0496057
Cayo	38865	-0.0394758	0.00343568	0.0294781	0.0187024
NEPRC	35307	-0.0126334	0.0209766	0.00132202	0.00731986
NEPRC	35398	-0.0136705	-0.0217622	-0.0289418	-0.0251102
CNPRC	105383	0.0398973	-0.0254173	0.00908352	0.0346734
ONPRC	35833	-0.0140173	-0.0240038	-0.0278145	-0.00381247
CNPRC	36276	0.0959668	0.000158501	0.0206368	0.00216265
WNPRC	34700	-0.0076671	0.0203086	0.00298932	-0.0100556
Cayo	38818	-0.0234054	-0.0373378	0.014364	-0.00865443
NEPRC	35293	-0.00217555	0.014597	0.00733653	0.00186111
ONPRC	35774	0.0386988	0.00686689	0.0227834	0.00273261
YNPRC	35513	0.0147477	-0.0188025	-0.0311847	-0.00208094
Cayo	38866	-0.0470346	-0.0304785	0.0254259	-0.012272
CNPRC	105384	0.0269916	0.0124226	0.0150633	0.0137143
CNPRC	36338	-0.00678052	0.00396762	-0.00335914	0.0161145
YNPRC	35564	-0.0301173	-0.0234625	-0.0300113	0.00579647
NEPRC	35429	-0.000108948	0.0154823	0.0129355	-0.0142441
CNPRC	36274	0.12797	-0.0496425	0.0101448	-0.00313082
CNPRC	105385	0.0139148	-0.0185138	0.00618104	-0.0025337
SNPRC	35997	0.116287	-0.0161083	0.0243675	0.00179605
Cayo	38808	-0.023645	-0.0244845	0.0225584	0.0352447
ONPRC	35738	-0.0158239	0.00949282	0.00796809	-0.025191
CNPRC	105386	0.0121463	0.0145553	-0.00102705	0.008933
CNPRC	105387	-0.000166738	0.0171845	-0.00286166	0.0242522
Cayo	38868	-0.033144	-0.0193133	0.04586	0.0013194
CNPRC	105388	0.0127265	-0.0384047	-0.0035306	0.00882272
SNPRC	36068	-0.0222062	0.0148802	0.0070506	-0.0307745
YNPRC	35703	-0.00313706	0.0210631	-0.0125721	-0.052093
CNPRC	105389	0.0167428	0.0199113	-0.0165035	0.0262803
SNPRC	35999	0.123833	-0.0460708	0.0354047	-0.00768972
ONPRC	35753	-0.011403	0.0295258	0.00155461	0.00854205
CNPRC	102176	0.00786906	0.0325712	-0.0217079	0.0517972
CNPRC	105390	-0.0155755	0.0266206	-0.0301058	0.0344817
CNPRC	105391	0.0143304	0.0232489	0.00275591	-6.14213e-05
TNPRC	35949	-0.00170224	0.0181761	-0.0149332	-0.0163954
WNPRC	25179	0.00680065	-0.00913422	-0.0201854	-0.030103
CNPRC	105392	-0.00522408	0.0103602	-0.0145422	0.0596445
TNPRC	35901	-0.00272756	0.0094196	0.00284883	-0.0350914
ONPRC	35821	0.0115827	-0.00586913	0.0199206	-0.00574879
CNPRC	105393	-0.00216569	0.0179541	-0.0123868	0.00660457
NEPRC	35244	-0.0222724	0.0140919	-0.00285363	-0.0286246
WNPRC	36214	0.00411383	-0.0341766	0.00142683	-0.00586406
CNPRC	105394	0.0138332	0.00174681	-0.029702	0.0262999
Cayo	38850	-0.0345446	-0.058981	0.016119	0.0327493
CNPRC	105395	0.00145905	0.0114632	0.0168172	-0.0121412
NEPRC	35323	-0.0264589	-0.0330408	-0.0184989	-0.0370867
CNPRC	105396	0.0660351	-0.0164076	0.0224697	0.00145239
CNPRC	105397	-0.00769411	0.0280584	-0.00249054	-0.0164496
CNPRC	105398	0.0326005	-0.00215646	0.00617272	0.00635161
ONPRC	35843	-0.00288104	-0.031027	-0.0174852	-0.00369987
CNPRC	105399	0.00501189	0.0265106	-0.0430006	0.0311472
ONPRC	36254	0.0175334	0.0175936	0.00865188	0.00955109
WNPRC	24923	-0.0197277	-0.00379953	-0.0257938	-0.00745796
CNPRC	106255	0.0289007	0.000362911	-1.72084e-05	0.0134564
SNPRC	36031	0.017955	0.0317699	0.000603011	-0.0243041
CNPRC	106357	0.00171571	-0.0354529	-0.0342561	0.0084592
Cayo	38837	-0.0406245	-0.0151637	0.04902	0.0118583
YNPRC	35684	0.0191971	0.00544573	0.00239721	-0.00950541
SNPRC	36033	-0.0106463	-0.0246422	-0.024507	-0.0146903
YNPRC	35652	-0.00484789	-0.0262254	0.00120474	-0.00978461
YNPRC	35618	-0.00304544	-0.0287879	-0.0140921	-0.0216089
YNPRC	35532	0.00840339	0.0322732	-0.00891745	-0.0197852
WNPRC	36106	-0.00566739	0.0164323	0.00464086	-0.00569719
CNPRC	106244	0.0292255	0.0169315	-0.00854775	0.0249339
ONPRC	35775	-0.00428504	0.0146599	-0.00551641	0.00863029
ONPRC	35758	-0.00984577	0.0192947	-0.0201703	-0.019591
Cayo	38927	-0.0440714	-0.0417034	0.00263782	-0.00409912
NEPRC	35360	0.0159753	0.023902	-0.0188668	0.0124707
CNPRC	105400	0.0151083	0.0214255	-0.000338063	0.0252895
SNPRC	36087	-0.0317688	0.0122492	0.0211688	0.0200221
ONPRC	35809	-0.0248215	0.0256056	-0.019467	-0.00610867
YNPRC	35563	0.00393411	0.0114941	0.00151024	-0.0137307
NEPRC	35326	-0.0136106	-0.0215333	-0.0339666	-0.0224713
YNPRC	35538	-0.0376855	-0.0340977	-0.0215947	-0.012319
CNPRC	105401	0.0100431	0.0301499	-0.0118953	0.0350281
ONPRC	35850	-0.0160003	-0.0232004	0.0102391	0.0245055
WNPRC	36161	-0.00302613	0.00641716	-0.00333573	-0.0142682
CNPRC	106293	-0.0190608	-0.0176873	-0.00128492	0.0246061
ONPRC	35860	-0.0420584	0.0271557	-0.00391788	-0.0109884
CNPRC	105402	-0.0156508	0.0224888	-0.0148817	0.015014
WNPRC	36206	-0.0147592	-0.0188843	0.00209728	-0.0119939
YNPRC	35615	0.00247493	0.0265953	-0.00764561	0.0333643
NEPRC	35417	-0.0172976	0.0243778	-0.00197722	-0.0135512
CNPRC	36366	-0.00919102	-0.0338637	-0.0255715	0.0204136
NEPRC	35370	-0.0142584	-0.015974	-0.0469049	-0.0103408
CNPRC	105403	0.00105455	0.0137729	0.0100772	0.00186288
WNPRC	34727	0.0100806	0.0285793	-0.0149343	-0.00698055
YNPRC	35520	-0.00137998	0.0205954	0.00344211	-0.0103818
YNPRC	35679	-0.00968925	-0.00431512	0.00252047	-0.0406827
WNPRC	34723	-0.0137627	-0.0280788	-0.00443738	-0.00381424
CNPRC	105404	0.00297956	-0.0189861	0.00150053	0.0102677
CNPRC	105405	-0.0165068	0.0341464	0.00571306	0.0248726
WNPRC	36183	0.0227891	-0.0060149	-0.000853668	-0.0370976
CNPRC	105406	0.024771	0.0127128	0.00847362	-0.0123906
TNPRC	35870	0.0140378	0.0213987	0.00148978	-0.00663673
CNPRC	36331	-0.00592851	0.0177799	-0.00387058	0.0292806
CNPRC	105408	-0.0108814	0.00166341	-0.00252262	0.0460325
CNPRC	105407	-0.00779959	0.0157423	0.0196946	0.00923035
Cayo	38881	-0.0491548	-0.0598105	0.0167347	0.0105677
CNPRC	105410	0.0120994	0.0316937	0.0238855	0.0282475
CNPRC	105409	-0.0132627	0.0166237	0.0216095	-0.00491827
ONPRC	35735	-0.00325168	0.0194741	0.00667242	-0.0235143
NEPRC	35302	0.00594701	-0.027553	-0.0288246	0.00572353
CNPRC	105411	-0.0121594	0.0217869	-0.00172746	0.00073782
YNPRC	35568	-0.00655915	-0.00144891	-0.0326168	-0.0323112
CNPRC	106341	0.00922181	-0.00438629	0.00642406	0.0295873
ONPRC	35789	-0.0122466	-0.0212016	-0.0390232	0.0268265
YNPRC	35622	-0.00850196	0.0320424	-0.00780082	-0.032249
CNPRC	105412	-0.00289354	0.0187041	0.00460037	0.0103728
YNPRC	35516	0.00350744	0.0201282	0.00990177	-0.0550058
NEPRC	35265	-0.0311294	0.00999385	0.00171464	0.00782268
Cayo	38976	-0.0506289	-0.0172688	0.0427089	0.0283065
WNPRC	36195	-0.0139671	0.0165481	0.0135474	-0.0342246
NEPRC	35351	-0.0270206	0.0154624	-0.000143407	-0.0258755
YNPRC	35617	-0.0189424	-0.0292444	-0.0159494	0.022921
Cayo	38982	-0.0259671	-0.0448286	0.0123565	0.0158876
YNPRC	35626	0.00263121	0.028149	-0.0211961	-0.0323142
Cayo	38811	-0.0133327	-0.00177712	0.0384257	0.00800422
WNPRC	36110	-0.00480585	0.0237439	0.000496483	-0.001187
YNPRC	35710	-0.0114249	0.0319287	-0.00306979	-0.0105038
NEPRC	35389	-0.018153	0.0228506	-0.00352268	-0.0303777
CNPRC	105414	0.0166601	0.00564384	0.0274643	-0.0137806
CNPRC	105413	-0.0064613	0.0217974	0.00410447	0.0274955
YNPRC	35698	0.00442156	0.0133919	0.0178701	-0.0046153
NEPRC	35262	-0.0553504	0.02651	0.00255021	-0.010042
ONPRC	35762	-0.0075722	0.0106507	-0.0140211	-0.0419232
Cayo	38910	-0.0360152	-0.0110819	0.0464196	0.0207965
WNPRC	36240	0.00396376	-0.00382236	-0.00722178	-0.0222837
TNPRC	35924	0.00287782	0.00848745	-0.00773855	-0.00372168
YNPRC	35548	-0.0184255	0.00965956	0.0192194	-0.0129081
NEPRC	35335	-0.0131986	0.0220267	-0.0121368	-0.0137227
CNPRC	106248	0.0697404	0.000573139	0.0213276	0.00400117
YNPRC	35651	-0.0108249	0.0325431	-0.00241682	-0.0128055
SNPRC	36060	-0.0238603	-0.0344442	-0.00851024	-0.0175286
YNPRC	35681	-0.0162489	0.0254341	-0.00879036	-0.0204969
CNPRC	105415	0.00389761	-0.0207926	-0.0296822	0.0140047
WNPRC	36244	-0.0181709	-0.0210554	-0.0274872	-0.0204793
WNPRC	30185	0.0425386	-0.0386935	-0.00235725	0.0177562
NEPRC	35309A	-0.00245653	-0.00109039	-0.0101889	0.0157277
Cayo	38961	-0.0486957	-0.00669591	0.0595113	0.0285099
CNPRC	105416	-0.00682604	0.0153624	0.0143931	0.00217837
Cayo	38915	-0.05113	-0.0558587	0.040648	0.0216589
ONPRC	35742	-0.0345797	0.0157501	0.000655502	-0.00145338
Cayo	38847	-0.0310302	-0.051809	0.0248769	-0.00953989
YNPRC	35646	-0.00931414	-0.0107786	-0.0323949	-0.0029703
Cayo	38955	-0.0321676	-0.0536648	0.026905	0.00299272
CNPRC	105417	-0.01329	-0.0124865	-0.0362482	0.0161743
WNPRC	36150	-0.0139146	-0.0224622	-0.0259518	0.000262857
TNPRC	35903	-0.0074287	0.010039	0.00571179	-0.00631236
CNPRC	106308	0.0399197	-0.0032288	0.0227857	0.00895872
YNPRC	35611	-0.0122713	0.0245747	0.000697934	0.000323809
CNPRC	105418	0.0330514	0.00209983	0.00442193	-0.018545
CNPRC	106237	0.0607733	0.0281865	-0.00818618	0.0438466
CNPRC	105419	-0.00792202	0.0264306	0.00301336	-0.01196
CNPRC	105420	-0.0154294	0.0208753	0.0110969	-0.00950843
YNPRC	35578	0.0106081	0.00766036	0.000357728	0.00780324
WNPRC	36158	-0.0120408	0.0163079	-0.00295819	0.00510049
ONPRC	35734	0.0124568	0.0100639	0.0101558	0.00823604
Cayo	38863	-0.0331501	-0.00126027	0.0395233	0.00393222
WNPRC	36153	-0.0284778	-0.0367292	-0.0146252	-0.00641252
SNPRC	36078	0.116805	-0.0333209	0.0148727	-0.0129854
ONPRC	35768	0.0163835	-0.00405133	-0.0338981	0.00604353
CNPRC	36275	0.11855	-0.0364717	0.0194732	-0.00392439
TNPRC	35914	-0.00521594	-0.00514025	-0.012155	0.00482848
WNPRC	34698	-0.022121	0.0130181	0.00854551	-0.0238836
CNPRC	105421	0.00378865	0.0238428	0.0183899	-0.018251
CNPRC	105422	0.0363421	-0.0107844	0.0061832	-0.0195107
YNPRC	35688	-0.00583735	0.00925852	0.00153228	-0.0274273
Cayo	38951	-0.0228652	-0.0393969	-0.00158825	-0.0243929
ONPRC	36255	-0.00690904	-0.0193498	-0.0280074	-0.00740098
CNPRC	36379	0.00313849	0.00710336	0.000549772	0.00636392
YNPRC	35700	-0.00558318	0.00252292	0.0093457	-0.0198356
ONPRC	35747	-0.0212999	0.0191883	0.0071255	-0.0187215
YNPRC	35649	0.00469512	0.0142794	-0.0184681	-0.0253243
YNPRC	35619	-0.014287	-0.000990021	-0.00482421	-0.0242723
CNPRC	105423	-0.00107543	0.0169326	-0.00339177	-0.0069239
CNPRC	36380	-0.0166638	0.00639449	0.0223688	0.00810918
CNPRC	105424	0.0209943	0.00719712	0.00593466	0.00309235
CNPRC	106269	-0.00788294	0.00930285	-0.00141892	-0.0169462
NEPRC	35350	-0.0178089	-0.00904055	-0.00110833	0.0105776
CNPRC	105425	0.00833088	-0.0223929	-0.00954774	0.022432
YNPRC	35610	-0.00540788	0.0377622	-0.0200371	0.00462033
WNPRC	36242	-0.0382912	-0.00231158	0.0494077	0.014485
SNPRC	36064	-7.49275e-05	-0.0111322	-0.00478945	-0.0162608
CNPRC	105426	-0.0144348	0.015138	0.0329402	0.00142241
YNPRC	35653	0.00746455	0.0183263	0.0178512	-0.0120167
WNPRC	36188	-0.00481438	-0.0398693	-0.00131645	0.014827
CNPRC	105427	0.01803	-0.03415	0.00273623	-0.00904903
CNPRC	105428	0.0252783	-0.0269383	-0.0272811	0.0192531
CNPRC	105429	0.00762186	0.0231976	-0.0178378	0.0487374
CNPRC	105430	0.0375038	-0.0234369	-0.0172285	-0.0093011
CNPRC	105431	0.0880328	-0.0101567	0.0398605	-0.0103802
WNPRC	34702	-0.00661976	0.00684859	-0.023516	0.0122693
CNPRC	105432	0.000978959	0.0257965	-0.00399178	0.00740134
Cayo	38848	-0.0553193	-0.0468215	0.0092657	0.0397966
WNPRC	30309	-0.00929275	0.00415724	-0.00582169	0.0165253
YNPRC	35711	-0.00953045	0.0228794	-0.00688111	-0.0218693
CNPRC	105433	0.00269934	-0.0321786	-0.0232897	0.00530105
ONPRC	35838	0.0106289	0.010955	0.00918625	0.0137498
YNPRC	35579	-0.0095534	-0.0344551	-0.0123954	-0.0299908
ONPRC	35719	-0.00575559	0.0191219	-0.00377025	0.0165707
WNPRC	24191	-0.0424645	0.0210712	0.0113674	0.0053624
YNPRC	35660	-0.00899695	0.0254713	0.020952	-0.00567865
SNPRC	35981	0.120034	-0.0427633	0.00984308	-0.0263058
CNPRC	105434	0.0160211	0.02438	-0.015074	0.00975109
TNPRC	35888	-0.010706	-0.0244825	-0.0160258	0.0151233
NEPRC	35415	0.00385145	0.01567	0.0197425	-0.0038728
WNPRC	36191	-0.0184993	0.0264102	-0.000480058	0.00324571
WNPRC	36173	-0.0298481	0.0193903	0.0107792	-0.00019331
CNPRC	106363	0.00836468	0.0205176	-0.023656	0.0344574
YNPRC	35550	-0.0186803	-0.0191829	-0.0370835	-0.0213051
CNPRC	105435	-0.00479742	-0.0418433	0.00767748	-0.0108225
CNPRC	105436	0.0146114	0.000406546	0.0249155	0.00326545
YNPRC	35708	-0.017197	0.0199898	-0.0149654	-0.036609
Cayo	38871	-0.0388834	-0.009768	0.0486701	0.0110369
Cayo	38804	-0.0264446	-0.00779962	0.0493179	0.0076996
TNPRC	35910	-0.0106911	0.0289673	-0.000128717	0.00171608
WNPRC	36225	2.01273e-05	-0.0232298	-0.0195109	-0.0308445
YNPRC	35574	-0.0150707	-0.0175786	-0.0254561	-0.022292
CNPRC	105437	0.0470281	-0.00685169	0.00330486	0.0444766
CNPRC	105438	-0.0354909	0.00559478	0.0267122	0.0344986
CNPRC	105440	-0.0197809	-0.0208237	-0.0488455	0.010192
CNPRC	105439	4.92749e-05	-0.0119352	-0.0197446	-0.00983727
CNPRC	39224	0.024057	0.00229477	-0.0377817	0.0095161
CNPRC	105441	0.036185	-0.00255659	0.0115071	0.00188071
CNPRC	105442	0.0579254	-0.0386574	0.0101526	-0.00217983
CNPRC	105443	0.0292195	-0.00922997	0.0165517	0.0110568
CNPRC	105444	0.0400053	0.0261867	-0.00524903	0.0100579
NEPRC	35435	-0.0137844	-0.0295421	-0.0518884	-0.0240317
CNPRC	106356	0.00230974	0.00768795	0.00746528	0.0259194
YNPRC	35682	-0.0207258	0.00962383	-0.00825629	-0.0239028
NEPRC	35272	-0.0175691	-0.0273264	-0.0249745	-0.00958887
CNPRC	105445	0.00712157	0.00494099	-7.25239e-05	0.0123266
CNPRC	105446	-0.00587427	0.0129603	0.00167884	0.00211645
SNPRC	36070	-0.0113637	0.017792	0.0152447	-0.0278505
CNPRC	106368	0.0625486	-0.0386641	-0.0184959	-0.00290414
ONPRC	35822	-0.00397968	0.0161416	-0.00723096	0.0116863
ONPRC	35788	-0.00213492	0.0171203	0.00359227	-0.0110967
CNPRC	105447	-0.0027025	-0.0124539	-0.030888	0.00519924
SNPRC	36079	0.112073	-0.0449449	0.0130695	0.00691515
ONPRC	35855	0.00500769	0.0136567	0.0129969	0.0132642
YNPRC	35707	0.00723585	0.0166266	-0.0149794	-0.0242832
WNPRC	36194	0.0311536	-0.0465272	-0.00794669	0.00792295
CNPRC	36367	-0.00750175	0.0349343	-0.0147322	0.0162478
CNPRC	105448	0.0232133	-0.00928614	-0.0288692	0.0252361
CNPRC	106283	0.0117226	0.0179258	0.0176098	0.00895098
CNPRC	105449	0.0199237	0.00814254	-0.0190162	0.00241769
WNPRC	36131	-0.00351824	-0.0260965	0.0103708	0.00149412
WNPRC	24033	0.000204159	-0.0102097	0.00259662	-0.0271605
CNPRC	36319	0.0140231	-0.00121696	0.00554685	-0.0232458
CNPRC	36370	0.0198337	-0.0201518	-0.00773905	-0.019584
CNPRC	105450	0.0207718	0.00742402	-0.00403288	0.00309166
NEPRC	35338	-0.0291116	0.00676146	-0.0329641	-0.00943737
CNPRC	105451	0.01474	0.022875	0.0159703	0.00222583
WNPRC	36142	-0.00287901	-0.0328067	0.00399279	0.00257165
ONPRC	35755	-0.0202084	0.00331498	0.011026	0.000225826
CNPRC	105453	0.00315422	0.0159525	0.019236	0.0239652
CNPRC	105452	0.00990714	-0.0168118	0.019148	-0.00277326
SNPRC	36104	0.0740324	0.00197507	0.0164947	-0.0144024
CNPRC	105454	0.0128763	-0.0056187	0.0193515	0.0424782
CNPRC	105455	-0.00988375	0.0176974	-0.00573262	0.0211816
Cayo	38840	-0.0476915	0.00207213	0.0544702	-0.00137171
ONPRC	35752	-0.0067335	-0.0222995	-0.0337265	-0.0150398
WNPRC	34728	-0.0184837	-0.0279879	-0.0207401	0.0200136
YNPRC	35659	0.00132487	0.0190328	0.00381982	-0.013362
SNPRC	36007	0.00819804	0.0168777	0.00360423	0.0178834
YNPRC	35523	0.0166443	0.0242815	0.00588909	-0.0367941
NEPRC	35357	-0.0204258	0.0249349	-0.00808453	0.0179869
NEPRC	35258	0.000823893	0.0220283	0.00269131	5.47245e-05
WNPRC	36248	0.00945016	0.00572802	0.00994823	0.0114754
SNPRC	36092	-0.051896	0.00376235	0.0552635	-0.00425501
CNPRC	105456	0.0103271	0.0150914	-0.00141635	0.00312098
CNPRC	105457	0.0350097	-0.00766795	-0.0215266	-0.00567042
CNPRC	105458	0.0193616	0.00318773	0.0171781	-0.015926
SNPRC	36017	-0.0120457	-0.000569269	-0.0154023	-0.0212815
YNPRC	35607	-0.00508192	-0.0128315	-0.0399129	0.00958605
NEPRC	35422	-0.0288843	0.0237333	-0.0185267	-0.00399512
NEPRC	35344	-0.00280364	0.0236105	-0.00547031	0.0136162
CNPRC	36446	-0.00905454	0.0202766	-0.00305544	0.00614269
ONPRC	35782	-0.00834169	0.00683085	0.0171965	-0.0306111
Cayo	38838	-0.0146311	0.00406381	0.0335841	-0.0157722
YNPRC	35696	-0.00336965	0.00513229	0.00431173	-0.0193587
CNPRC	36277	0.122562	-0.050489	0.0200452	-0.00999441
SNPRC	36026	0.0145773	-0.00667033	-0.0183597	-0.00161417
YNPRC	35511	-0.0093876	0.00653258	-0.00135486	-0.038069
Cayo	38928	-0.0346974	-0.0503758	0.0154745	-0.00573054
CNPRC	106236	-0.0127057	-0.0105519	-0.00840894	-0.0212446
WNPRC	36124	-0.00954356	0.00901312	0.0153033	-0.00406368
CNPRC	105806	0.0239702	-0.00796598	-0.0263435	0.007428
CNPRC	105459	-0.0152423	0.0213141	-0.00112261	-0.00289708
CNPRC	106217	-0.00369658	-0.00579339	0.00831629	-0.0207808
CNPRC	36347	0.0548559	0.0256885	0.00820792	-0.00808656
CNPRC	105460	0.0142647	0.0194383	-0.0130612	0.0182202
ONPRC	35853	0.000197754	-0.0177759	-0.0240344	0.0122965
CNPRC	105461	0.0403566	0.00348372	0.0182263	0.0190088
Cayo	38846	-0.0232862	-0.00142422	0.029671	0.00414521
NEPRC	35443	-0.00717604	0.024804	-0.0148133	0.00824343
NEPRC	35365	-0.0125934	-0.0176499	-0.0386862	0.0253842
Cayo	38946	-0.0369455	-0.00637268	0.0437525	0.027312
ONPRC	35740A	-0.00776375	0.0257218	-0.00274162	-0.0083037
Cayo	38935	-0.0341593	-0.0484491	0.0356875	-0.0179893
CNPRC	105462	0.0265495	0.00930465	0.00366851	0.00123358
CNPRC	105463	-0.0018691	-0.000959914	-0.000574425	0.00593343
WNPRC	36180	-0.0053791	0.0283949	-0.00837818	-0.0211963
Cayo	38978	-0.0283226	-0.000891555	0.044175	0.0106377
CNPRC	105464	0.00714653	0.0125711	0.00801609	0.0494047
YNPRC	35596	-0.0110515	0.0204722	-0.00125947	-0.0222034
NEPRC	35448	-0.0156932	0.0131334	-0.0153496	0.0149207
CNPRC	36327	-0.000759316	0.0165071	-0.00233348	0.00970286
Cayo	38855	-0.0507766	-0.0457147	-0.00300468	0.0512616
CNPRC	105465	0.0157103	0.013005	0.00452607	0.0332889
CNPRC	36280	0.114532	-0.0199762	0.017312	-0.0148636
CNPRC	105466	0.00614154	0.022031	-0.00245081	0.0123654
CNPRC	105467	0.0245476	0.0245988	-0.0162837	-0.0146725
CNPRC	106213	-0.0230079	0.013024	-0.00936835	0.0180707
ONPRC	35831	-0.0202611	0.0210213	-0.00530353	-0.000727512
CNPRC	105468	-0.0185587	0.0155389	0.0212549	0.0149189
SNPRC	36027	-0.00530768	0.0103699	-0.0226324	0.00585483
Cayo	38919	-0.0291375	-0.0343116	0.0110626	0.0104129
ONPRC	35715	-0.0118022	-0.0341347	-0.00183504	0.0055544
CNPRC	105469	0.00606699	0.0302225	-0.00974443	0.0223897
CNPRC	105470	-0.00104515	0.023322	-0.0263184	0.029099
CNPRC	105471	0.0136519	-0.00344484	-0.0294231	0.0357905
ONPRC	35836	-0.034595	-0.00283196	-0.0200823	-0.0119364
CNPRC	105472	0.0670418	0.00299206	0.0279789	-0.00942246
SNPRC	36100	0.0588377	-0.0081691	0.00604023	-0.0347863
Cayo	38807	-0.0355113	-0.0118685	0.0473178	-0.0127836
SNPRC	36036	-0.00967255	0.0195639	0.00771289	-0.0183947
SNPRC	36002	0.117633	-0.0236035	0.0154515	-0.0236707
Cayo	38854	-0.0409986	-0.0580023	0.0327138	-0.00581985
WNPRC	36230	-0.0154089	0.0159734	-0.0040662	0.0144211
TNPRC	35927	-0.00324885	-0.0129878	-0.0170128	-0.00184497
WNPRC	36174	-0.0210405	-0.028266	-0.0213562	0.0215093
CNPRC	105473	0.00941834	-0.0184539	-0.0154817	0.0218522
YNPRC	35634	-0.0170819	0.045672	-0.0203167	-0.0320838
CNPRC	106366	0.00582758	0.0174126	-0.0147826	0.0185439
CNPRC	105474	0.0108879	0.021435	-0.000101135	-0.0272969
Cayo	38809	-0.0279572	-0.0541493	0.0237454	-0.00449288
CNPRC	105475	0.00139616	-0.00688273	-0.00604374	0.0180695
CNPRC	105476	0.00664084	-0.0299996	-0.0229212	0.0213014
NEPRC	35269A	-0.00371435	-0.0248272	-0.0234183	0.0123915
CNPRC	105477	0.0212549	0.0313961	-0.0011811	0.01692
ONPRC	35803	-0.0310838	-0.0314602	-0.028719	0.00967576
NEPRC	35317	-0.0104238	0.0225983	-0.0130448	-0.0110069
SNPRC	36006	0.11084	-0.0137499	0.0112388	-0.0100412
CNPRC	105478	-0.0147016	0.0311795	-0.0180618	-0.0133056
CNPRC	105479	0.04983	-0.0112612	-0.0182033	0.0170078
Cayo	38836	-0.0144148	-0.0496592	0.0184085	0.0154288
SNPRC	36003	0.12112	-0.0419242	0.0100845	-0.0123175
CNPRC	105480	0.0238633	-0.0420868	0.00494317	0.00595527
NEPRC	35341	-0.0337931	-0.0317061	-0.00999344	-0.023062
ONPRC	35841	0.00255317	0.00858145	0.00873463	0.00293126
CNPRC	105481	-0.0196252	-0.00564698	0.027997	-0.0106255
NEPRC	35391	-0.00939304	0.0233816	0.00418613	-0.00346446
ONPRC	36258	-0.0144258	0.0188582	0.00215011	-0.00840662
YNPRC	35541	-0.0187537	0.0147079	0.0109119	-0.0249786
ONPRC	35793	0.0240103	0.0118718	0.00583931	-0.0158833
CNPRC	105482	0.0497473	0.00893201	-0.00871943	-0.0113714
Cayo	38918	-0.0312187	-0.0468211	0.0198158	0.0204412
CNPRC	105483	0.0187049	-0.00113188	-0.00376363	0.0066441
CNPRC	105484	0.0058892	0.0203538	-0.0110888	0.0100872
NEPRC	35407	-0.0133249	-0.020587	-0.0348347	-0.00664681
NEPRC	35247	0.00160331	0.0215572	-0.00337592	-0.00771751
CNPRC	105485	0.0321886	-0.0375432	-0.0115647	0.0308747
ONPRC	35844	-0.0162995	0.0401565	-0.0379739	0.0105045
YNPRC	35613	0.00426261	0.0158268	-0.0243298	-0.00164707
CNPRC	105486	0.00247229	0.0174887	-0.00149809	0.010217
CNPRC	36444	0.0484597	0.0217324	-0.00829625	-0.000151024
SNPRC	36051	-0.00978482	0.0165005	0.0098664	-0.0328278
CNPRC	106285	0.00474624	-0.0329581	-0.013414	0.0153891
TNPRC	35952	0.00669492	-0.0208884	-0.0221247	-0.0168527
CNPRC	106290	0.0215846	0.0242399	-0.0149148	-0.0024006
CNPRC	105487	0.013495	0.0114391	0.00215177	-0.0102598
NEPRC	35297	-0.0163125	0.0287872	-0.0119712	-0.0211846
CNPRC	105488	0.00949685	0.0132352	0.0209903	-0.0135478
Cayo	38895	-0.0529286	0.00764439	0.0221573	-0.0175885
TNPRC	35937	0.00402658	0.0372284	-0.0258529	-0.0314219
CNPRC	105489	-0.000134303	0.00115728	-0.000872722	0.0283169
WNPRC	36134	-0.018208	0.00742647	0.00875402	-0.0212935
CNPRC	105490	-0.00845196	0.0208409	-0.0428787	0.0464328
CNPRC	105491	0.033172	-0.0284378	0.0121311	0.00311809
YNPRC	35527	0.0164534	0.00625677	-0.00544124	-0.00547761
NEPRC	35421	-0.0265366	-0.0194399	-0.0281016	-0.00722404
Cayo	38917	-0.0242479	-0.0337487	0.0379037	-0.00265613
CNPRC	106279	0.00348968	-0.00610277	-0.00438609	0.0313009
TNPRC	35936	0.00164558	-0.0312581	-0.0103026	0.00698661
CNPRC	105492	0.00976754	0.0177147	-0.0137687	0.0211366
TNPRC	35931	-0.00399576	0.00865719	-0.0113897	-0.00658208
ONPRC	35749	-0.0132085	-0.0100542	-0.0201784	0.00284361
CNPRC	105493	-0.0181426	-0.0133408	-0.0332384	0.0166435
NEPRC	35347	-0.0199636	-0.0301733	-0.0111538	-0.0123038
CNPRC	105494	0.00915447	0.0103223	0.00437254	0.0157314
Cayo	38899	-0.031086	-0.00583295	0.0606809	-0.00196478
CNPRC	105495	0.00907385	-0.0204814	-0.0359285	0.0375647
NEPRC	35263	-0.00100972	0.0217164	0.0106421	-0.00577116
ONPRC	35805	-0.00150653	0.019879	0.0084867	-0.0369728
Cayo	38864	-0.0127287	-0.00366549	0.0453992	0.0233111
SNPRC	35964	-0.0178653	-0.00526091	-0.0174979	0.0179352
CNPRC	105496	-0.00142387	0.0155874	-0.00173567	0.022868
SNPRC	36071	-0.041335	0.0212183	0.0210805	-0.026275
YNPRC	35521	0.020169	0.0284056	0.00183624	-0.0272085
CNPRC	105497	0.00685612	-0.020542	-0.0247668	0.00172651
NEPRC	35271	-0.0189495	-0.0214277	-0.0342394	-0.0409779
Cayo	38900	-0.0287014	-0.0406242	0.0239826	0.00528477
WNPRC	36241	-0.019097	-0.0371717	-0.00314098	-0.00049513
CNPRC	105498	0.016595	0.00801002	-0.00156743	0.0223172
CNPRC	105499	0.00404027	-0.0064438	0.00394099	-0.0251402
YNPRC	35601	-0.00574564	0.00939763	0.0306012	-0.00433742
NEPRC	35358	-0.0189892	0.0226838	-0.0425704	-0.0139148
CNPRC	105500	-0.0130867	0.00990366	-0.000136836	-0.0078601
ONPRC	35743	-0.0105196	0.0128577	0.00651482	0.0031882
WNPRC	36177	0.0100646	-0.046737	-0.0209704	-0.0109326
TNPRC	35958	0.00809487	-0.0250513	-0.0230147	-0.0411965
NEPRC	35438	-0.0144557	-0.00434728	-0.0253061	-0.0371253
ONPRC	35748	-0.0216635	-0.0301599	-0.00744611	0.0063217
SNPRC	36090	-0.0358029	-0.00345715	0.0427876	0.00608824
YNPRC	35573	0.00756604	-0.0110664	-0.0012833	-0.0132092
NEPRC	35387	-0.0192653	-0.0185329	-0.0224957	0.0154659
CNPRC	106278	-0.00273559	0.0109462	-0.0220341	0.0248848
SNPRC	36011	0.117641	-0.0398521	0.0291598	0.00871763
YNPRC	35621	0.0261216	-0.0196338	-0.037093	-0.018498
CNPRC	105501	0.00129911	0.00687106	0.0123967	0.0240595
CNPRC	105502	0.0111384	-0.0147228	-0.00939383	0.00294661
CNPRC	36365	0.00242709	-0.0176367	0.00113708	-0.0312854
WNPRC	36197	-0.0133305	0.0196498	0.00937991	-0.0108516
SNPRC	36057	-0.0172393	-0.0467433	-0.0105774	-0.011047
YNPRC	35665	0.0139479	0.0253282	0.000435384	-0.0176167
CNPRC	105503	-0.00452318	0.0228917	-0.0295998	0.0288593
YNPRC	35514	0.00569212	0.00473335	-0.00467573	-0.0398288
CNPRC	106435	-0.0355275	-0.0206692	-0.0171093	0.00119729
CNPRC	106287	0.0297025	0.000309582	0.0245145	-0.012861
WNPRC	34710	0.00382105	-0.00460535	0.0464898	0.0145221
CNPRC	105504	-0.0159932	0.012177	0.00996984	-0.0166375
NEPRC	35392	-0.0302495	-0.0295288	-0.0143835	-0.000502727
TNPRC	35885	-0.02272	0.0190172	0.00529801	-0.00447674
ONPRC	35721	0.0280178	0.019438	-0.00309996	-0.00218274
NEPRC	35305	-0.00531094	0.0173568	0.00473204	-0.0121907
CNPRC	105505	0.0106816	-0.0331101	-0.0184939	0.00346225
CNPRC	105506	0.0138971	0.0220602	-0.0124107	0.0158095
Cayo	38802	-0.037623	-0.0400037	0.01635	0.0162576
WNPRC	36135	0.00872279	-0.0275385	-0.0303591	0.0051828
CNPRC	38644	-0.044976	-0.0350668	-0.00912308	-0.00937073
CNPRC	36377	0.020787	-0.00644884	0.00471378	-0.00885753
SNPRC	36010	0.109298	-0.0538115	0.0142437	-0.0224255
CNPRC	105507	0.00694686	0.00825199	-0.00647189	-0.00216688
CNPRC	105508	0.0376344	0.0292313	0.00599068	0.0265719
TNPRC	35928	-0.00546537	-0.0340281	-0.00813168	-0.00533849
CNPRC	105509	0.0552542	-0.00372947	0.0319293	-0.0021778
ONPRC	35731	-0.00923193	-0.0211251	-0.0265741	-0.00427268
CNPRC	105510	0.0207707	0.0100779	-0.0148171	0.0286881
CNPRC	105511	0.00476856	0.00672577	0.00108065	0.038615
CNPRC	105512	0.057474	0.000894632	0.0208713	0.0143315
CNPRC	105513	0.0113386	0.00588973	0.0133192	0.000644762
CNPRC	36441	0.0466498	-0.0160946	0.0108646	0.0273756
SNPRC	36063	-0.0441361	-0.0363296	-0.0168826	0.0037037
CNPRC	105514	0.00316064	-0.00245673	0.0137336	0.0171783
Cayo	38820	-0.0238361	-0.0618044	0.0421891	-0.00136082
CNPRC	105515	0.0102418	0.00308673	-0.0063421	0.0173326
SNPRC	36038	-0.0050735	-0.0136678	-0.00885418	-0.0253421
YNPRC	35630	0.0171314	0.0430951	-0.0187457	-0.0288477
CNPRC	106225	0.00158882	-0.03282	-0.0213497	-0.00575497
NEPRC	35412	0.00124802	-0.0276685	-0.0319693	-0.0156449
CNPRC	36449	-0.0147154	0.043638	-0.0128062	0.0064218
WNPRC	36130	-0.0103683	-0.021201	-0.0295765	-0.0120817
WNPRC	36217	0.00764261	-0.0316092	-0.0144906	-0.0226689
WNPRC	36128	0.0149167	0.0274967	-0.00964087	0.0174218
ONPRC	35723	-0.00963778	-0.0347471	-0.0151063	-0.0238862
NEPRC	35243	-0.0108711	0.0255955	-0.0137805	0.00503673
TNPRC	35881	-0.0256772	-0.0190995	-0.0095424	-0.00120804
ONPRC	35856	-0.010755	-0.0274451	-0.0206473	0.0121502
YNPRC	35663	0.00117803	0.0184565	0.0111805	-0.0279848
CNPRC	105517	0.0645011	-0.0244471	0.0411742	0.0236873
CNPRC	105516	0.00950147	0.0216549	-0.00672011	0.0197489
YNPRC	35566	-0.00278251	-0.00629008	-0.00565182	-0.00872235
TNPRC	35878	-0.0226439	0.0254541	0.00758883	-0.0223039
Cayo	38805	-0.033717	-0.0535185	0.0243788	0.0107467
YNPRC	35558	-0.0136704	0.0135139	-0.00145125	-0.0307984
CNPRC	36333	0.00434436	0.0294364	-0.00523398	-0.0120401
CNPRC	105518	-0.00592021	0.0116604	-0.00918798	0.0242419
CNPRC	105519	-0.0125279	0.00551859	-0.0111206	0.0104804
Cayo	38857	-0.0186719	-0.0513796	0.0209307	0.0146318
NEPRC	35337	-0.0191182	-0.0196812	-0.0308115	0.00827342
Cayo	38867	-0.05122	0.00436006	0.0441721	-0.0146171
CNPRC	105520	0.0192698	-0.0071243	0.00311357	-0.0240431
CNPRC	105521	-0.0141538	0.0195451	0.0231458	-0.017927
WNPRC	36112	-0.00519199	0.00740132	-0.00489569	-0.0108067
TNPRC	35867	-0.00433755	-0.0299126	-0.0105234	-0.00249967
Cayo	38942	-0.0375643	0.00608108	0.0377934	0.00252402
Cayo	38801	-0.0437085	-0.0297648	0.0336739	-0.0022624
CNPRC	105522	0.00937262	0.0274469	0.0130926	-0.0136635
Cayo	38827	-0.0420763	-0.00248423	0.0473114	0.031757
YNPRC	35662	0.000529979	0.0180407	0.0299791	0.0124257
YNPRC	35641	0.00882678	0.0202047	0.0114776	-0.017374
WNPRC	36143	-0.0293356	0.0203013	0.00480004	0.00201727
CNPRC	105523	-0.0141131	0.0136177	0.027594	0.0189653
NEPRC	35354	-0.00804468	0.0246211	-0.00211639	0.0129434
CNPRC	105524	0.0104626	-0.0326	-0.0214872	0.0100454
CNPRC	105525	0.0163726	0.00453392	0.016263	-0.003694
WNPRC	36116	0.00541365	-0.00102573	-0.00989138	-0.00708981
CNPRC	105526	0.00161039	0.0299235	-0.0107249	-0.00641077
NEPRC	35361	-0.0305206	-0.0309644	-0.022469	0.011892
CNPRC	105527	0.0261713	0.0197985	0.0137777	-0.0219575
ONPRC	35824	-0.0107265	0.0118672	0.015173	0.00760171
CNPRC	105528	-0.020659	0.0225475	-0.0033094	-0.00107993
ONPRC	35769	-0.0133228	0.0223994	-0.0181521	0.00340266
CNPRC	105529	0.0312009	-0.0256878	0.0108583	0.0136948
CNPRC	36451	0.0105811	0.0417936	-0.0163352	0.00233367
CNPRC	105530	0.0380157	0.0205508	0.00530437	0.0118793
ONPRC	35777	-0.00534329	-0.0187491	-0.0265389	0.0164198
CNPRC	105531	-0.0139148	0.0142656	0.0019949	-0.00292175
NEPRC	35423	-0.00236832	0.0180147	0.00355509	-0.0137844
CNPRC	38551	0.0241841	0.0272135	-0.00230977	0.00313169
WNPRC	36155	-0.0132748	-0.0259637	-0.00470356	-0.00897877
WNPRC	36119	-0.00641307	-0.000199261	-0.0461503	0.0333461
Cayo	38834	-0.0476754	-0.0677361	0.0114396	0.00546873
SNPRC	36099	0.0487798	-9.01616e-05	0.0207552	-0.0180081
CNPRC	105532	0.0301489	0.013832	0.0314888	0.00506251
ONPRC	36259	-0.0138942	0.0202659	0.0222254	-0.0169256
CNPRC	105533	0.0254427	0.0291065	-0.0226385	0.0333042
YNPRC	35547	-0.0157351	-0.0145768	-0.0436979	-0.0235756
CNPRC	106313	0.0179811	-0.015773	-0.0437439	0.0245342
CNPRC	106335	0.0179228	0.0106192	0.0194045	0.0228894
CNPRC	105534	0.0202602	0.00708741	0.00633871	0.0334138
NEPRC	35452	-0.00919431	-0.036937	-0.0293136	-0.00315075
WNPRC	36209	0.00637548	-0.0255283	-0.0161002	-0.0048535
SNPRC	36012	0.129922	-0.0284307	0.0151964	-0.00683112
CNPRC	105535	-0.0177329	0.0177004	-0.00171329	-0.0133114
Cayo	38954	-0.0385232	-0.0593502	0.00444708	-0.00528809
Cayo	38797	-0.0245018	-0.0468417	0.0222916	0.0189057
CNPRC	105536	0.0124029	-0.0232252	-0.0111116	-0.000350728
YNPRC	35535	-0.0335162	0.0110298	0.00493438	0.00344658
TNPRC	35953	-0.00877296	-0.00636039	-0.0234435	0.0248765
CNPRC	105537	0.0292664	-0.0342649	-0.00137278	0.0138517
YNPRC	35644	-0.0270498	0.0346485	-0.0136335	0.00106715
ONPRC	35820	0.00411503	0.00917098	0.0228645	0.00524137
ONPRC	35744	-0.0191041	-0.0202142	0.0155002	-0.00907938
YNPRC	35616	0.00368319	0.0115601	-0.0114421	-0.0261869
CNPRC	105538	-0.00021768	-0.00524454	0.00267676	0.00119993
SNPRC	35963	0.0116943	0.00667456	0.0025391	0.0141659
SNPRC	36025	-0.0162901	-0.0349835	-0.00661936	0.00405445
CNPRC	105539	0.00918024	-0.00231084	0.0197151	0.0165092
Cayo	38969	-0.0264174	-0.0121556	0.0633911	-0.0214696
WNPRC	36162	-0.0246429	-0.00530782	-0.00957017	-0.0223061
CNPRC	105540	0.00921868	0.00231982	0.0200854	-0.00310359
NEPRC	35255	-0.0142691	-0.0288845	-0.0243255	0.0203893
CNPRC	36382	0.00620116	0.0105871	-0.001196	-0.0285525
TNPRC	35942	-0.0287954	0.00919479	-0.00766099	-0.0196259
NEPRC	35379	-0.0162295	0.0149601	-0.00474145	-0.0298047
Cayo	38897	-0.0220917	0.00725027	0.041143	0.0183803
CNPRC	105804	0.0265034	0.00677135	-0.0120239	0.0416644
Cayo	38965	-0.047664	-0.0687722	0.0213469	0.0246909
SNPRC	36000	0.122227	-0.0265129	0.0137048	-0.0102508
CNPRC	105541	0.023053	0.0123128	0.00161306	-0.00314221
TNPRC	35884	0.00918152	0.0288768	0.0130825	-0.0182627
Cayo	38940	-0.0268087	-0.0396555	0.0135216	0.0142751
ONPRC	35733	-0.00462704	0.0189867	0.00607898	-0.018315
WNPRC	36200	-0.0257403	0.00545845	0.0241139	-0.010708
YNPRC	35683	-0.019332	0.0175388	-0.0212216	-0.001569
CNPRC	105542	0.002786	0.0154176	-0.00131036	-0.0160764
NEPRC	35430	0.00522442	-0.0299755	-0.00809618	-0.00613153
SNPRC	36096	0.101237	-0.0152732	0.0100882	-0.0204634
CNPRC	105543	0.0371999	0.0204554	0.0039361	-0.0065782
NEPRC	35404	-0.00701203	0.0280438	-0.0170672	0.0170095
CNPRC	105544	0.0915109	-0.00489376	0.0295665	-0.0109601
CNPRC	105545	-0.0162463	0.0317171	-0.00823885	0.0451605
CNPRC	105546	0.000215005	0.0168691	0.0169528	0.0134758
WNPRC	34701	0.00150255	-0.0208507	-0.038901	-0.037409
Cayo	38856	-0.0461817	-0.0160134	0.014997	0.002003
ONPRC	35726	-0.0185547	0.0255681	-0.00926115	-0.00301867
CNPRC	105547	0.00843649	0.0260511	-0.013945	0.0195354
NEPRC	35386	-0.00962488	-0.0366007	-0.0342051	-0.0131794
CNPRC	105548	-0.0135067	0.0386255	0.00249885	-0.00717773
CNPRC	105549	-0.0190156	0.00333208	0.00844193	0.0131085
CNPRC	36364	0.00334411	0.0163609	-0.0165104	0.0200125
WNPRC	36233	0.0232022	0.0227112	-0.00887435	-0.0314344
Cayo	38916	-0.0454409	-0.00364819	0.0471384	-0.00527657
SNPRC	36022	0.00852583	0.00566851	0.0155922	-0.0045625
CNPRC	36321	-0.0215418	0.0223103	0.0080093	0.0127836
YNPRC	35667	0.0167136	0.0151216	0.0106999	-0.0132731
CNPRC	105550	0.00780941	0.00884063	0.0188013	-0.0192061
WNPRC	36125	0.0258309	0.025641	-0.0089147	-0.00753313
CNPRC	105551	0.00429912	0.0245679	0.0115445	0.034988
CNPRC	105552	0.00172549	-0.0259062	-0.0208217	-0.0184174
Cayo	38803	-0.0500906	-0.0388476	0.0174127	-0.00550886
NEPRC	35381	-0.0315112	-0.0386173	-0.0234728	-0.00689794
CNPRC	105553	-0.00667888	0.0147932	0.0200763	-0.0168266
NEPRC	35396	-0.019096	0.0220085	-0.00995567	0.00621212
SNPRC	36067	-0.00711464	-0.0223805	-0.00918736	0.00358481
CNPRC	105554	-0.027252	0.0227441	-0.016553	0.0406265
NEPRC	35356	-0.00208094	0.0310349	-0.00528884	-0.00635599
WNPRC	30203	-0.00982271	0.00245535	0.00896257	0.0217119
SNPRC	36082	0.113963	-0.0351782	0.0303467	0.0193582
NEPRC	35372	-0.0302135	-0.0125236	-0.0489552	0.0173119
CNPRC	105556	-0.00167017	0.0221918	-0.0322762	0.0162526
CNPRC	106338	0.030607	-0.01365	-0.0457247	0.00594011
CNPRC	105555	0.0253296	-0.0339557	-0.0212302	0.0184269
SNPRC	36049	-0.020352	0.0124984	0.00241531	-0.0203953
WNPRC	25217	-0.00540743	-0.018876	-0.0120514	-0.00472643
WNPRC	36247	0.0128714	-0.0324524	-0.0148561	-0.0250658
CNPRC	105557	-0.0270968	0.0195462	0.0104154	0.0302273
NEPRC	35327	-0.0110855	0.021862	0.00295085	-0.0170614
NEPRC	35345	-0.00798562	-0.013446	-0.0380114	0.0285695
CNPRC	105558	0.0093244	-0.0126529	-0.0406759	0.0332729
SNPRC	36053	0.000629836	0.0054213	0.0147694	-0.0111839
CNPRC	105560	0.0341308	-0.0291055	-0.0162153	0.013333
CNPRC	105559	0.0557953	0.0143694	0.0248367	0.000602049
ONPRC	35813	-0.00320713	-0.026065	-0.0281488	-0.0104208
NEPRC	35329	0.00342771	0.0130756	0.0229311	0.000521232
WNPRC	36144	-0.000532264	-0.0276376	-0.00620718	-0.0016085
CNPRC	105561	-0.000353453	-0.0110819	0.0039695	0.0126248
NEPRC	35397	-0.0152795	-0.0270461	-0.022193	-0.030625
WNPRC	36126	-0.00163744	0.0227596	-0.00750998	-0.00545197
NEPRC	35440	-0.0129186	0.010694	0.00190505	0.00864949
WNPRC	36108	-0.00284406	0.0220531	0.00529469	-0.0177506
CNPRC	105562	-0.000110592	0.00920369	-0.00651579	0.00745356
NEPRC	35251	-0.0130736	0.0175967	-0.0229594	0.0017507
Cayo	38889	-0.0531839	-0.0515244	0.00952755	0.0174048
CNPRC	105563	-0.0122799	-0.0390289	0.000322028	0.0233105
WNPRC	36190	0.00564253	0.00536048	-0.0151246	-0.0181285
NEPRC	35239	-0.0264091	0.00196055	0.0391335	-0.0192022
CNPRC	36336	0.021917	0.0320199	-0.0152371	0.022705
CNPRC	105564	0.00423212	0.03326	-0.00593818	-0.00244497
NEPRC	35450	-0.0283042	0.0257167	-0.000388269	0.000945957
NEPRC	35290	-0.00828089	0.0333895	-0.00890904	-0.0310846
WNPRC	36252	0.00145305	0.0235808	-0.0107039	-0.0128816
YNPRC	35701	-0.0041913	0.0188267	0.00120108	-0.0168727
YNPRC	35608	0.00393214	0.00487535	-0.0090506	0.0165908
ONPRC	35759	-0.0174079	0.00453232	-0.00365811	-0.00635315
CNPRC	106401	0.010088	0.014087	0.0124388	0.00127411
CNPRC	105565	0.0188781	0.0107792	-0.00966495	0.00920898
YNPRC	35545	-0.00802389	0.00615838	-0.0256944	-0.00365537
ONPRC	36257	-0.0095389	0.0278968	-0.0189492	0.0201227
CNPRC	101636	-0.0149403	-0.00206271	0.0290442	0.00736083
CNPRC	105566	-0.011736	0.0318931	-0.00470039	0.0322308
YNPRC	35540	-0.0242798	-0.0282713	-0.0203863	0.00187798
NEPRC	35315	-0.0173933	0.0129832	0.0100301	-0.0252351
NEPRC	35367	-0.0221552	0.0334364	-0.0214133	-0.010782
CNPRC	101627	0.0312755	0.00978697	-0.0115519	0.00440725
CNPRC	105567	-0.000682529	0.0057473	0.00386112	0.000250544
TNPRC	35939	-0.0134972	-0.0221089	-0.0257058	0.00109857
CNPRC	105568	-0.00116616	0.0179047	0.0167482	0.0232598
ONPRC	35751	-0.00785297	-0.00987254	-0.0236248	-0.0128076
CNPRC	105569	-0.00137641	0.0139886	0.0124978	-0.0168433
YNPRC	35605	-0.0191775	9.65703e-05	0.00550072	0.000754286
WNPRC	36243	-0.0182654	0.0288614	-0.0184657	-0.0133979
NEPRC	35314	0.00929568	0.0179523	-0.000801422	0.0194114
SNPRC	36016	0.0109812	0.00909777	-0.0157429	-0.0195149
YNPRC	35628	-0.00792506	0.0363995	-0.0108227	-0.0243266
CNPRC	105570	0.0277759	0.0109229	0.0226123	0.00631888
Cayo	38913	-0.043592	-0.0428818	0.0218126	0.0156239
YNPRC	35518	0.00971308	0.0165305	0.00184085	-0.0234491
WNPRC	36149	-0.00242841	0.0196891	-0.00528084	-0.0216168
CNPRC	38562	0.0611708	0.00390573	0.0325725	0.0084824
ONPRC	35804	0.00755905	-0.0019496	-0.00982703	-0.000547163
CNPRC	105571	-0.0132381	-0.0284584	-0.00314432	-0.0254275
ONPRC	35802	-0.0221901	-0.0372068	-0.0197071	0.00783942
CNPRC	38568	0.00269425	0.0241617	-0.00200369	0.00123778
CNPRC	105572	-0.0139584	0.00457648	0.018283	-0.0054708
YNPRC	35624	0.0113668	0.00872659	0.00617212	-0.0274116
CNPRC	105573	0.0154824	0.00194329	0.00365363	-0.00811957
ONPRC	35746	-0.00505652	0.0202593	-0.0031708	-6.89488e-05
CNPRC	105574	0.00057741	0.0197293	-0.00841286	-0.00207625
YNPRC	35670	0.0198662	0.0239901	0.0137322	-0.00898544
YNPRC	35606	0.0144479	-0.0119953	-0.00984586	0.0184779
CNPRC	105575	-0.0287252	0.00342706	0.00831116	-0.00798763
CNPRC	105576	0.0218536	0.0107989	0.0151081	9.69589e-05
Cayo	38859	-0.0429163	-0.0465565	0.00115353	0.0145294
WNPRC	36251	-0.00985665	0.0168104	0.000182677	0.00394755
WNPRC	36220	-0.0272094	0.0171377	0.006783	0.0131397
CNPRC	106240	-0.0241768	0.0101611	0.00356805	-0.0034122
CNPRC	36373	0.0251894	0.026594	-0.0181599	-0.00379029
WNPRC	30255	-0.0207753	-0.00532924	0.00480307	0.000709049
YNPRC	35594	0.00496051	0.0150879	-0.018996	-0.0208173
CNPRC	36272	0.0923402	-0.0264912	0.0453619	-0.0142396
NEPRC	35402	-0.022188	0.0303564	-0.00902415	-0.0008086
YNPRC	35546	-0.0171545	0.018706	0.00180633	-0.0299287
CNPRC	105577	-0.0182561	0.0170183	-0.00271713	0.0158838
Cayo	38883	-0.0376351	-0.0475778	0.0194875	0.0109662
CNPRC	105578	0.00321805	0.0262821	0.0101806	-0.00112951
Cayo	38885	-0.0402332	-0.0532414	0.0170785	0.00710468
SNPRC	36101	-0.00231369	0.0231624	0.00350603	-0.0257001
SNPRC	35966	-0.0246079	-0.0243196	-0.0157733	0.00271456
CNPRC	105579	0.0167073	0.0145128	-0.00160024	0.00842561
CNPRC	105580	-0.0052256	-0.031701	-0.0341075	-0.00466814
WNPRC	34722	-0.0291254	-0.0176248	-0.00814901	0.0192228
WNPRC	36236	0.00887608	-0.0383866	-0.0377431	0.0110271
Cayo	38941	-0.0150841	-0.0570143	0.00857812	0.0224669
SNPRC	36094	0.0313656	0.00348417	0.00548836	0.0141041
Cayo	38841	-0.0232577	-0.0471209	0.00787021	-0.0123198
TNPRC	35947	-0.0247322	0.0163232	-0.0341824	-0.000776747
ONPRC	35736	-0.0333854	-0.0119048	-0.00691762	-0.00919879
ONPRC	35848	-0.013169	0.0263612	-0.00370318	-0.0320538
NEPRC	35348	-0.0398888	-0.0259527	-0.0334237	-0.0240664
NEPRC	35446	-0.0406226	-0.0203281	-0.0273536	0.00414508
Cayo	38943	-0.0337037	0.00848307	0.0199163	0.0123055
SNPRC	36008	0.108939	-0.0307092	0.0312628	-0.0152279
WNPRC	36213	-0.0336865	0.0239534	-0.00252041	0.00506101
ONPRC	35764	0.00867873	0.0144926	-0.0158604	-0.010297
CNPRC	36349	-0.0108465	-0.00992099	0.0509954	0.0388031
CNPRC	105581	0.0136072	0.0399181	-0.00103126	0.0462869
CNPRC	105582	0.00423403	0.000965203	-0.00670952	0.0537436
Cayo	38985	-0.0348433	-0.0188137	0.0337425	0.0203384
WNPRC	36227	-0.0130685	-0.0296301	-0.0131488	-0.00947099
Cayo	38849	-0.0411566	-0.00501825	0.0445048	0.0075332
YNPRC	35593	0.00255405	0.00168825	0.0138956	-0.0301078
CNPRC	36363	0.033888	0.0236314	0.00330264	-0.0139603
WNPRC	36111	0.0132831	0.0211358	-0.00614767	0.00675005
NEPRC	35366	-0.0235964	0.0163234	0.000954326	-0.0128904
NEPRC	35267	-0.0122607	0.0141482	0.0123805	-0.00557392
WNPRC	36175	-0.00834633	-0.0210264	-0.038125	-0.0253332
CNPRC	105583	0.043055	0.00336706	0.00619562	0.0211333
YNPRC	35556	0.00286222	0.0104376	-0.0179996	-0.0160026
SNPRC	36035	-0.0180842	0.0256247	-0.00329609	-0.0150541
CNPRC	105584	-0.0152732	-0.00535667	-0.0111685	-0.00280632
SNPRC	36047	-0.0108994	0.0196451	-0.00710233	-0.0213158
Cayo	38964	-0.00805548	-0.0321862	0.0190616	-0.015448
Cayo	38799	-0.0388339	0.000415654	0.044967	-0.0244479
ONPRC	35826	0.00416712	0.0116874	-0.00857105	0.00136322
YNPRC	35654	0.00073214	0.0209761	0.00991656	-0.0122628
SNPRC	36091	-0.0126691	-0.00461439	0.0209128	-0.00141222
ONPRC	35858	-0.0276674	0.00805419	0.0129029	0.00468489
NEPRC	35362	-0.0139764	0.00951389	-0.00294681	-0.0179202
YNPRC	35664	0.0124662	0.0246186	0.0014002	-0.0102666
NEPRC	35270	-0.00611869	-0.0161225	-0.0509736	0.00557373
SNPRC	36043	0.0400342	0.0192257	-0.00013925	-0.0123765
YNPRC	35666	-0.00905583	0.00529967	0.0181618	-0.0280671
YNPRC	35597	-0.0194409	0.0172048	0.0174817	-0.0214891
CNPRC	105585	-0.0069465	-0.0342879	-0.0109663	-0.00404979
CNPRC	105586	0.00490153	0.0296226	-0.0042596	0.0210358
CNPRC	105587	-0.00205033	-0.0252748	-0.0229247	0.0134917
CNPRC	39237	0.0616361	-0.0151704	-0.013011	-0.00859446
NEPRC	35401	-0.0471124	0.021255	-0.00618098	-0.00469867
CNPRC	105589	0.0139448	-0.0354156	-0.0236851	0.0150685
CNPRC	105588	0.0453489	0.0142592	-0.00950525	0.00553413
TNPRC	35933	-0.0061809	0.0254767	-0.021854	0.00187624
ONPRC	35861	-0.0171199	-0.0244137	-0.0395436	-0.0117481
SNPRC	36085	-0.000630863	-0.0372892	0.0108162	0.0145144
TNPRC	35930	0.00677002	-0.00126015	0.00608361	0.00858565
YNPRC	35699	0.0048691	0.00745333	-0.0129021	-0.0124331
CNPRC	105590	0.0286589	0.0307452	-0.0136191	-0.00338202
CNPRC	105591	0.0393163	-0.00207641	-0.0218921	-0.00714395
CNPRC	105592	-0.00837691	0.018832	0.00526547	0.00972877
CNPRC	105593	0.0465267	-0.0252133	0.0135064	0.00456214
WNPRC	36235	-0.0131516	0.0209827	0.00574671	-0.0231616
CNPRC	105594	0.0674533	-0.00216696	0.0400748	0.00888101
YNPRC	35631	0.0161233	0.0398126	-0.0209719	0.00486457
ONPRC	35854	-0.00231637	0.0110355	0.00781786	0.000333751
Cayo	38957	-0.0260646	-0.0552078	0.0190467	0.00235098
SNPRC	36062	-0.0203625	0.0161534	0.00754393	-0.0401528
Cayo	38825	-0.0245008	0.00102109	0.0242428	0.00621353
CNPRC	105595	-0.00852476	0.0304797	-0.00217564	-0.00472381
TNPRC	35944	-0.00658829	-0.028504	-0.0252255	-0.0130558
CNPRC	105596	0.0250507	-0.00646392	0.00404442	0.0136386
CNPRC	105597	-1.42627e-05	0.00713694	0.00894894	-0.00765692
YNPRC	35565	0.0267266	-0.00476222	0.00354874	-0.0195478
CNPRC	36378	0.00472308	0.00246006	-0.0253658	-0.002559
CNPRC	105598	-0.00151208	0.019709	0.00576631	-0.0102548
CNPRC	105599	0.0220109	-0.0309245	-0.0197358	0.0130537
Cayo	38817	-0.0549034	-0.052155	0.0267624	0.0203777
CNPRC	105600	0.0764033	0.00248511	0.0260087	0.0269097
CNPRC	105601	0.00585586	0.0158708	-0.00738458	0.044023
CNPRC	105602	0.0407639	0.0193039	-0.00757291	-0.0132818
WNPRC	36245	-0.0160888	0.0314455	-0.00547069	-0.014143
TNPRC	35922	-0.0140933	-0.00609775	-0.0147626	-0.0213408
ONPRC	35713A	-0.0211366	-0.0264456	-0.0139048	-0.0390395
CNPRC	105603	-0.0107214	0.00792619	0.00231476	0.0157223
Cayo	38945	-0.0502243	0.000539724	0.044187	0.00213397
CNPRC	105604	-0.0234146	-0.0128864	-0.00991494	-0.00936975
ONPRC	35771	-0.00735544	0.0066084	-0.00277442	0.00700419
WNPRC	36179	-0.0233875	0.0147333	0.0216109	-0.0130324
YNPRC	35636	-0.00668662	0.0423358	-0.0353415	-0.0131263
WNPRC	30285	-0.0168675	0.010372	-0.0235907	0.0131862
CNPRC	36304	0.100573	0.000850591	0.0305713	-0.00606651
CNPRC	36334	0.00749584	0.0227237	0.00220064	0.00273824
CNPRC	105605	0.0114042	-0.0282464	-0.0142716	-0.0491802
WNPRC	34705	-0.0170083	-0.0289162	-0.0355682	-0.0201518
Cayo	38963	-0.0515692	-0.0029268	0.0444846	-0.00324699
SNPRC	35965	0.00572503	-0.032474	-0.0208957	-0.00322742
CNPRC	105606	0.0292446	0.0121307	-0.00739309	0.0296318
CNPRC	105607	-0.0160638	-0.00121267	0.0202487	0.0321341
NEPRC	35328	-0.0340634	-0.0150766	-0.0391936	0.0147996
NEPRC	35301	-0.0201167	0.0067747	-0.0207805	-0.00189969
Cayo	38842	-0.0426342	0.007747	0.0283053	0.00601317
CNPRC	106352	0.00718189	-0.023833	-0.0231047	0.0054231
CNPRC	105608	0.0130248	-0.0194815	-0.0225184	0.014066
CNPRC	105609	0.0389568	0.0137822	0.00985624	0.00987391
YNPRC	35562	-0.0114854	-0.0154849	-0.0344282	-0.00567744
Cayo	38862	-0.0320568	-0.0241029	0.0137736	0.00151358
CNPRC	105610	0.0158402	0.0150012	0.0126591	0.0409347
CNPRC	105612	-0.0300551	0.0164337	0.0116693	-0.0180157
CNPRC	105611	-6.46438e-07	0.0362228	0.0117473	0.00881248
WNPRC	34714	0.00478458	0.0211524	-0.00135748	-0.0235409
Cayo	38929	-0.0229116	-0.00103938	0.0563985	0.0342452
TNPRC	35956	0.00418886	0.0116433	0.00235358	0.0158837
NEPRC	35364	-0.00902394	0.017415	-0.00117798	-0.0193102
WNPRC	36138	-0.00284086	0.0292785	-0.0021534	-0.00408301
WNPRC	36239	0.00704649	0.016151	0.0290104	-0.0202792
CNPRC	36457	0.0163289	0.00547591	0.00933113	0.00655272
YNPRC	35690	0.00670392	0.00863748	-0.0056538	0.00728207
YNPRC	35612	0.00269	-0.0151287	-0.0212277	-0.0138895
SNPRC	36014	-0.0016763	0.00414596	0.024094	-0.0226633
CNPRC	105613	0.0151065	-0.024328	-0.0216427	0.00228547
WNPRC	36211	-0.00468594	-0.00277863	0.0130463	-0.0340606
CNPRC	105614	0.0215168	0.0146651	0.00137061	-0.00404887
CNPRC	36348	-0.00266143	0.0491669	-0.00320085	0.0197861
CNPRC	105615	0.0189798	0.0083439	0.023619	-0.00250768
CNPRC	105616	0.0312274	0.00804823	-0.00686694	0.0192869
YNPRC	35645	-0.00610248	0.00773362	-0.0334527	-0.00443195
CNPRC	106321	0.0335662	-0.016014	-0.0313326	0.0172294
ONPRC	35818	0.00577671	-0.0253048	-0.0071788	-0.0423327
WNPRC	36228	-0.0080062	-0.0100621	-0.0188183	0.0234366
CNPRC	105617	0.0370614	-0.00414779	0.0356185	-0.00353757
NEPRC	35454	-0.0277608	0.0239956	0.0155222	0.00014179
YNPRC	35657	-0.012581	-0.02734	-0.0094091	-0.0103078
Cayo	38851	-0.0601604	-0.0509452	0.0183697	0.0346344
CNPRC	105618	0.0196138	0.0168037	0.0347459	0.0215551
CNPRC	36360	-0.0104464	-0.00230777	0.00247627	0.0238657
CNPRC	105619	0.0193325	-0.0285083	-0.0282198	0.0225016
WNPRC	36171	-0.00376571	0.00475339	-0.00728395	-0.0126357
ONPRC	35834	0.00853557	0.0278763	-0.0109836	-0.00291449
CNPRC	105620	-0.0120008	0.0142908	0.000603301	-0.00656742
CNPRC	106261	0.0159862	0.00710921	0.0238314	0.00156448
CNPRC	105622	-0.0121935	-0.0261511	-0.00158238	-0.0104255
CNPRC	105621	-0.00572635	0.00924976	-0.00404122	0.027896
Cayo	38909	-0.0527631	-0.0578246	0.014563	0.0039367
ONPRC	35765	-0.0185618	0.0150458	0.00592437	-0.0107869
CNPRC	106271	0.00396009	0.033523	0.00139301	0.032739
CNPRC	105623	-0.00216466	-0.00376018	0.0156515	0.00498048
Cayo	38920	-0.0353169	0.00512462	0.0354986	0.0324406
YNPRC	35567	0.0288593	-0.00631079	-0.00522751	-0.000866321
CNPRC	105624	0.0032293	-0.00762331	-0.0256647	-0.00275071
CNPRC	105625	0.0160531	-0.0286642	-0.0112888	0.00890204
CNPRC	105626	-0.0098536	-0.00282934	0.00529296	0.0042756
CNPRC	105627	0.00281372	0.0364617	0.00448816	0.0179047
NEPRC	35447	-0.00418901	-0.0237011	-0.0285244	0.0311792
YNPRC	35704	-0.0148984	-0.0143762	-0.0106654	-0.00655917
NEPRC	35375	-0.0142298	0.0265898	-0.00460202	0.00543965
NEPRC	35439	-0.0138364	-0.0308453	-0.0298667	0.00488882
CNPRC	102165	0.00246043	-0.00277712	0.01285	0.0213781
WNPRC	36139	-0.0170906	-0.0185884	-0.0255057	0.017024
YNPRC	35656	0.00875951	0.0235819	0.00871071	-0.0176021
Cayo	38893	-0.0468073	-0.0071412	0.0479147	0.0182346
NEPRC	35359A	-0.0094239	0.00571638	0.00175736	-0.0329782
CNPRC	105628	-0.00502024	0.0172712	-0.00468721	-0.014106
CNPRC	105630	1.62111e-05	0.0348157	-0.0173843	0.0335494
CNPRC	105629	0.022788	-0.00308619	-0.00391623	0.0167117
WNPRC	34712	-0.0174912	0.0171671	-0.00251011	-0.0164558
CNPRC	105631	-0.0177979	0.0174779	-0.00887824	0.000449339
CNPRC	105632	0.0073573	-0.00584547	0.031832	-0.00372945
Cayo	38839	-0.0335416	-0.0167739	0.0394837	-0.00726707
Cayo	38967	-0.0587983	-0.00997533	0.0600636	0.00950151
SNPRC	36032	0.000893595	0.0170025	-0.0219117	-0.0186045
CNPRC	105633	0.0125214	0.00324003	0.0187639	-0.00272878
WNPRC	36123	-0.0175596	0.0092756	0.00325523	-0.030255
YNPRC	35577	0.0162062	-0.00783751	0.024054	-0.0131401
CNPRC	105634	0.000829448	0.0163889	0.00315793	0.0157188
NEPRC	35287	-0.0128608	0.0236129	-0.00569513	0.00408652
Cayo	38877	-0.0456184	0.00187081	0.0387321	-0.0032228
NEPRC	35376	-0.0231947	0.0214162	-0.00758695	-0.00302972
NEPRC	35277	-0.0251365	-0.0302006	-0.00906105	-0.0185387
CNPRC	105635	0.00773196	0.0095925	0.0151631	-0.0129682
CNPRC	106305	0.03239	0.0139358	-0.00196743	-0.00139292
WNPRC	36145	-0.0121398	-0.0311332	-0.00533666	-0.00917129
YNPRC	35560	0.0104791	-0.0201313	-0.0199819	-0.023914
ONPRC	35815	-0.0219839	-0.0399135	-0.00855283	-0.00702993
ONPRC	35760	0.000100855	0.0221625	0.00127381	0.0341427
WNPRC	36221	0.0195837	0.00764272	0.0094063	-0.0183006
CNPRC	105636	0.0048386	0.0213994	-0.00757358	0.00161776
NEPRC	35276	-0.00600474	0.015187	0.00568486	0.0188268
CNPRC	105637	0.0130471	0.011596	-0.0108469	-0.000773953
Cayo	38845	-0.0278506	0.0119287	0.0357199	0.0169665
CNPRC	105638	0.0278138	-0.0123821	-0.0110119	-0.0108008
WNPRC	36168	-0.0494246	0.0203719	-0.0148742	0.00943312
SNPRC	36080	0.112849	0.00136748	0.0243152	-0.0186198
ONPRC	35800	0.00986774	0.00703611	-0.000652199	-0.0205074
Cayo	38806	-0.0328893	-0.0417145	0.014596	0.00397743
CNPRC	105639	0.0189231	-0.0128338	0.00945111	-0.0189187
CNPRC	105640	0.0592485	0.0071892	-0.00167096	0.0298291
NEPRC	35382	-0.0152221	-0.0314047	-0.0115851	-0.0104268
Cayo	38968	-0.0300581	-0.0446866	0.013161	-0.0113508
WNPRC	36156	-0.0320969	0.0147856	0.013163	-0.0155489
CNPRC	105641	0.00998787	0.00622786	0.0354408	0.0225795
Cayo	38952	-0.05833	0.00390865	0.0338478	0.0342202
CNPRC	36281	0.125124	-0.032138	0.018253	-0.0118925
ONPRC	35729	-0.0133759	0.0237353	0.0107847	-0.0248022
TNPRC	35918	0.00658299	-0.0039298	-0.00495563	0.0167004
ONPRC	35811	-0.0116213	0.00855121	0.00107213	-0.00554711
WNPRC	36121	-0.00263554	-0.0130538	-0.00381721	-0.0354776
Cayo	38984	-0.0262976	-0.040854	0.0112398	0.00307293
CNPRC	105642	0.130498	-0.0568542	0.0373717	-0.0225332
WNPRC	36186	-0.030845	-0.008054	-0.0140584	-0.000546546
YNPRC	35687	-0.0199403	0.000688672	0.0159071	-0.0384464
NEPRC	35410	-0.0155684	-0.032426	-0.0211751	0.00359166
CNPRC	105643	-0.00226826	0.0226846	0.0143311	0.00658335
NEPRC	35395	-0.00464982	0.0112613	8.29257e-06	-0.0202917
Cayo	38830	-0.0373103	-0.0406104	0.0128355	0.0102468
CNPRC	36372	-0.00916848	0.0249861	0.00387992	0.00166048
NEPRC	35298	-0.0312529	-0.00561785	-0.0401012	-0.00920888
CNPRC	105645	-0.0119854	0.0326229	-0.0133209	0.00705598
CNPRC	105644	0.0183097	-0.0285848	0.0176268	-0.0165577
SNPRC	36076	0.117576	-0.00891296	0.027179	0.0278887
WNPRC	34717	-0.0131065	0.0158801	0.0094293	-0.0146445
NEPRC	35377A	-0.0147037	0.0257389	-0.00606988	-0.0125051
NEPRC	35283	-0.0247348	-0.0168608	-0.0427303	-0.0200417
CNPRC	105646	0.000911906	0.0086993	-0.00220967	-0.008918
YNPRC	35623	-0.00449829	0.0330782	-0.0165908	-0.0131196
CNPRC	105647	-0.000952094	0.0453556	-0.0092002	0.0124675
CNPRC	105648	0.0161732	0.0198407	-0.000405319	0.022166
CNPRC	36278	0.108085	-0.0155474	0.0170782	-0.00210747
CNPRC	36384	0.00563828	0.00325667	0.00408397	-0.00928131
Cayo	38903	-0.0406151	-0.00514404	0.0633275	0.0169436
Cayo	38939	-0.0500308	0.00436715	0.050436	0.00106204
YNPRC	35706	-0.00393414	0.0309965	-0.0085945	-0.0190997
CNPRC	105649	0.0043032	0.0100969	0.00411434	-0.0126434
TNPRC	35893	0.00446376	0.00705379	-0.0193705	0.0127385
CNPRC	105650	-0.000751632	0.0303987	0.00901997	-0.00245268
CNPRC	105651	0.0116894	0.0152615	-0.00936018	0.00786116
WNPRC	33891	-0.0169351	-0.00961596	-0.0124907	0.0186734
YNPRC	35604	-0.0176418	0.0143411	0.0284412	-0.0150908
CNPRC	106390	0.00161057	0.0128774	0.00387308	-0.0034508
CNPRC	105652	0.0437989	-0.0133733	0.0413891	0.0127859
CNPRC	105653	0.0137715	-0.0270463	-0.0168114	0.0128656
YNPRC	35588	0.0115169	-0.0297215	-0.00247523	-0.0210481
NEPRC	35431	0.0114883	-0.0262811	-0.0489034	-0.00118473
WNPRC	36218	-0.012464	-0.000753133	-0.00863347	-0.010641
NEPRC	35296	0.0114159	0.00413057	-0.0166923	-0.00189789
YNPRC	35658	0.00529025	-0.0196416	-0.0134383	0.0111545
Cayo	38975	-0.0322384	0.00381632	0.0372895	0.0112456
Cayo	38933	-0.0340873	-0.0508506	0.0179457	0.00892635
YNPRC	35581	-0.0336569	0.0271815	-0.00658428	-0.0128084
CNPRC	105654	0.00962776	-0.00114929	0.0205329	0.0213042
CNPRC	105655	0.0104144	0.0103935	0.0185178	-0.00914823
CNPRC	36353	-0.0166748	0.0145323	0.027996	-0.00620112
CNPRC	106281	0.00693062	-0.00556597	-0.0578617	0.00771677
CNPRC	105656	0.0432712	-0.0208565	0.0519894	0.00252405
YNPRC	35639	0.0144416	0.0188702	0.00510607	-0.016571
CNPRC	105657	0.0520606	-0.0110783	-0.0153775	0.0295579
NEPRC	35449	-0.0168885	-0.0220371	-0.03669	-0.025186
CNPRC	105658	0.0362695	-0.00406184	0.0216995	0.00841485
Cayo	38852	-0.045971	-0.047229	0.0158995	0.00670477
WNPRC	36178	-0.0129272	0.0236576	-0.00524746	0.00371437
WNPRC	34716	0.00247042	0.00751272	-0.00130877	-0.032021
YNPRC	35589	-0.00170629	0.00628046	-0.0117052	-0.017454
WNPRC	36154	-0.0364382	-0.018058	-0.016787	-0.0237734
TNPRC	35935	-0.0228211	0.00246427	-0.0110345	-0.00318877
ONPRC	35792	-0.0138348	-0.0411579	0.00597448	-0.0279296
WNPRC	30188	0.0231611	0.0198482	0.010059	0.0215524
CNPRC	105659	0.0348781	-0.0322139	-0.000787238	0.00997101
NEPRC	35322	-0.0149664	-0.0066602	-0.051158	-0.0222222
CNPRC	38612	-0.00418124	0.0142415	0.0141746	-0.00406885
ONPRC	35737	-0.00632053	0.022005	0.000875625	0.00771941
WNPRC	25118	-0.00432778	-0.0409003	-0.0370499	-0.00153001
NEPRC	35378	-0.00714976	-0.0262004	-0.0441274	-0.00881173
TNPRC	35909	0.0141094	0.0106143	-0.0171939	-0.0441455
CNPRC	106317	0.00557091	0.0188415	-0.00262676	0.0346014
NEPRC	35318	-0.0270267	-0.0355019	-0.0490377	-0.0252527
Cayo	38932	-0.0184219	-0.037405	0.0199773	0.00609617
WNPRC	36160	-0.0242612	-0.0097191	-0.00154225	-0.0116324
YNPRC	35575	-0.00347335	0.0228759	-0.0213134	-0.0173935
Cayo	38923	-0.0190534	-0.0439878	0.027005	-0.0172171
NEPRC	35428	-0.0236068	0.0165724	0.000138001	-0.0449785
Cayo	38972	-0.0544862	-0.0448373	0.0207015	0.0264718
Cayo	38970	-0.0333941	-0.00597472	0.052056	-0.0144668
NEPRC	35266	-0.0114353	0.0253184	-0.00118671	-0.00691889
WNPRC	36238	0.003965	0.04746	-0.0258427	-0.00256146
WNPRC	36202	-0.0101603	-0.0341164	-0.0108692	-0.00294578
Cayo	38816	-0.0164767	0.00431337	0.0207272	-0.0134443
ONPRC	35840	-0.00885676	-0.0184358	0.00213522	-0.0272428
CNPRC	105660	0.0129735	0.00539142	-0.0119315	-0.00656569
Cayo	38904	-0.0214119	-0.0488787	0.0300839	-0.00114935
YNPRC	35650	0.0186418	0.0212632	0.0117868	0.000352816
Cayo	38832	-0.0173888	-0.0269594	0.019266	-0.00142511
CNPRC	106320	0.0442264	0.00967236	0.00704159	0.00820709
CNPRC	105661	0.0119097	0.0205653	-0.0179305	-0.000810325
NEPRC	35306	-0.0202053	-0.0344656	-0.0235798	-0.00078281
YNPRC	35512	0.00454793	0.0156256	0.00867295	-0.0345773
YNPRC	35559	-0.00159402	-0.00896907	-0.0102851	0.0143863
YNPRC	35592	0.00932363	0.00184929	-0.0235342	-0.0104701
ONPRC	35828	-0.0280202	-0.0275534	-0.0282029	-0.0291683
CNPRC	106259	0.0525102	-0.00278073	0.0377095	-0.00673435
NEPRC	35400	-0.0209898	-0.0234621	-0.0271907	0.00255281
NEPRC	35427	-0.0151253	-0.0266386	-0.0226883	-0.0178299
YNPRC	35536	-0.0130453	-0.0302126	-0.000121519	0.0179576
CNPRC	105662	0.0615963	-0.0454957	0.00464186	0.00249754
CNPRC	105663	0.0125131	-0.0206548	-0.0424508	0.0259547
CNPRC	105664	0.00794339	0.0209658	-0.0176847	0.0181276
NEPRC	35292	-0.0285862	-0.0220084	-0.029529	-0.0417139
YNPRC	35694	0.0156196	0.0117069	0.0180195	-0.0194621
Cayo	38833	-0.0205615	-0.0107871	0.0450687	0.0200742
CNPRC	105665	-0.0117672	0.0245722	0.00663653	0.0237466
SNPRC	35982A	0.105923	-0.0276289	0.0162468	-0.0247086
YNPRC	35603	-0.00929191	0.0322875	-0.00909858	-0.0118111
CNPRC	105666	0.010812	-0.0341546	-0.0207973	-0.0182593
WNPRC	36167	0.00820133	0.0185963	-0.00574323	-0.00475032
CNPRC	105667	0.0230466	-0.00332698	-0.00522301	0.00854693
CNPRC	105668	0.0147868	0.020622	-0.0194049	0.0105813
CNPRC	105669	0.0110524	0.0254896	0.00137265	0.0109112
YNPRC	35534	-0.0495803	0.0151539	-0.00505125	-0.0179797
NEPRC	35304	-0.00649268	-0.0148286	-0.0227253	-0.0231374
YNPRC	35591	-0.0347381	0.00337917	-0.0119375	-0.0283086
CNPRC	105670	0.0158932	0.00936152	-0.0122395	-0.00369368
WNPRC	36133	0.00111699	0.0150626	0.00943483	0.00430948
CNPRC	105671	0.0185409	-0.00636606	0.02482	-0.015288
CNPRC	105672	-0.0172152	-0.0210344	-0.0196651	-0.00948263
ONPRC	35720	0.019525	0.0167389	-0.000220456	0.0138091
CNPRC	105673	0.0606794	0.0126707	0.00655114	0.00988861
NEPRC	35373	-0.0201424	0.0322914	-0.011012	-0.0267721
CNPRC	105674	0.020018	-0.00715562	-0.0165942	0.0048107
CNPRC	105675	-0.00696241	-0.0232839	-0.0398618	0.00537201
CNPRC	105676	-0.0251121	0.0334965	-0.0330105	-0.00935353
CNPRC	105677	0.020829	0.0264369	0.00208688	-0.00595578
YNPRC	35519	0.0158864	0.0058555	-0.00871903	0.00354734
CNPRC	105678	0.108343	-0.0243943	0.0157693	-0.00303635
CNPRC	106260	0.0257039	0.0198331	0.0145879	0.014591
CNPRC	105679	0.0120399	0.00934208	-0.00914409	0.0287918
ONPRC	35750	0.00725416	0.021879	-0.00221584	-0.0234562
CNPRC	105680	0.00591515	0.0132708	0.00254959	0.0176151
WNPRC	34696	-0.00328243	-0.0198847	0.00216717	-0.000124443
Cayo	38831	-0.0457317	-0.0394788	-0.00429253	0.0112874
CNPRC	36350	0.00180751	0.0116597	0.00176357	0.00691064
CNPRC	105681	0.0578584	0.0123314	0.00297631	0.0292865
CNPRC	105682	-0.0145048	0.0301155	-0.0134456	0.0189108
CNPRC	105683	0.0148267	0.0165756	0.00936334	0.00921033
CNPRC	105684	0.00171841	0.02124	-0.00747694	0.0284628
WNPRC	36192	-0.0189499	-0.0208934	0.00828695	-0.00402901
CNPRC	105685	0.0167787	-0.0273309	-0.0199704	0.0127162
CNPRC	105686	-0.00361073	-0.0176465	-0.0356061	0.0150203
YNPRC	35587	-0.0149513	-0.0482563	-0.00703153	-0.00377118
CNPRC	105687	0.0117141	0.0087841	0.0380311	-0.0072727
NEPRC	35445A	-0.0252739	0.0306422	-0.0189467	0.014085
TNPRC	35892	0.0236521	-0.0025391	0.0148348	-0.0140331
CNPRC	106442	0.0267707	0.0188795	0.00565846	0.0352816
WNPRC	36249	-0.0103151	0.0083402	0.0146746	-0.000441823
CNPRC	105688	-0.0199983	0.00496422	0.0234056	0.00209188
YNPRC	35635	0.00141519	0.0384275	-0.0104931	-0.0358358
CNPRC	105689	0.0339543	-0.00609284	-0.000387053	0.0122072
YNPRC	35530	0.00386138	0.0261198	-0.00079539	-0.0254753
Cayo	38926	-0.0293151	-0.0253512	0.031429	-0.0063816
Cayo	38905	-0.0174767	-0.00328205	0.0337551	0.00511324
WNPRC	36147	0.0308717	-0.00575787	0.00800043	-0.000234272
Cayo	38925	-0.0370291	0.00299482	0.027358	0.0105308
Cayo	38812	-0.0388172	-0.0029156	0.0515969	0.039555
WNPRC	36253	0.0151179	0.00551559	0.0234716	-0.0244522
CNPRC	105690	0.0018911	-0.0360833	-0.012796	-0.000641348
CNPRC	105691	0.0021329	0.0106154	-0.0109323	0.00742316
NEPRC	35281	-0.0172432	0.029056	-0.0130941	-0.00534561
NEPRC	35295	-0.0110464	-0.00988764	-0.0142351	-0.0182731
YNPRC	35633	0.00190725	0.017047	-0.0212207	-0.0119635
WNPRC	36113	0.0105861	-0.00675147	-0.0168057	0.00400892
CNPRC	105693	0.00203666	-0.0196948	-0.0341928	0.0212389
CNPRC	105692	0.00655859	0.0175991	0.0102183	-0.00156203
Cayo	38819	-0.0420763	-0.00248423	0.0473114	0.031757
NEPRC	35425	-0.0226617	-0.00767744	0.0034011	0.0194253
WNPRC	36170	-0.0320132	-0.0310123	-0.0233571	0.00316571
Cayo	38898	-0.0382646	-0.0569012	0.0246439	-0.0108073
TNPRC	35950	0.00479222	0.00781722	0.0162399	-0.0408236
CNPRC	105694	0.014114	0.0269388	0.000898142	0.00215654
Cayo	38873	-0.0482806	-0.00776176	0.0543081	0.00876328
CNPRC	105695	0.00670301	0.0129728	-0.0106267	0.00466328
NEPRC	35333	-0.0192213	0.0167451	-0.0146252	-0.0221327
CNPRC	105696	-0.00657759	-0.0174562	-0.0228322	0.0479362
CNPRC	106274	-0.00581306	-0.00737979	0.0011655	-0.0150473
CNPRC	105697	-0.00660818	0.0264893	0.00320655	0.0306725
NEPRC	35411	-0.0184271	-0.0338815	-0.0294046	-0.00777233
Cayo	38911	-0.0347131	-0.0247643	0.00834151	-0.0112627
CNPRC	105698	-0.00774468	0.0187709	0.00656236	-0.0133446
Cayo	38950	-0.0520676	0.00198266	0.0397547	0.00483404
YNPRC	35632	-0.00790747	0.0246518	-0.0052657	0.0113469
WNPRC	34695	0.00263079	-0.0051575	0.012432	-0.000619999
NEPRC	35436	-0.0155858	-0.00487403	-0.00134763	-0.00565129
CNPRC	105699	0.0432775	-0.0256749	-0.0276685	0.0220005
CNPRC	106291	-0.0028381	-0.00247654	0.0136391	-0.0055019
WNPRC	34697	-0.00818736	0.012274	0.0213411	-0.0243389
WNPRC	36187	-0.00748876	0.00344916	-0.0109466	-0.0152374
Cayo	38973	-0.0483902	-0.00812525	0.0472087	0.00873408
Cayo	38829	-0.0400682	-0.0496249	0.00514687	0.0101089
Cayo	38931	-0.0318207	-0.048387	0.00700164	-0.00204483
CNPRC	105700	0.0549816	0.0156995	0.00276344	0.0313229
SNPRC	36018	-0.0109693	0.0192788	0.0150163	0.00300021
NEPRC	35394	-0.0282847	0.0269145	-0.0173111	-0.0130306
Cayo	38901	-0.0513514	-0.0135786	0.0689376	0.0174521
TNPRC	35900	-0.0195681	-0.00255893	-0.00132259	0.0047862
CNPRC	105703	0.0168028	0.0123734	0.0102937	0.030881
CNPRC	105702	0.00214788	-0.0075488	-0.0118507	0.017305
CNPRC	105701	-0.00445234	0.0187883	-0.00635954	0.000761702
CNPRC	36381	-0.00161256	0.0222347	0.00578892	0.00335312
YNPRC	35712	0.00594249	0.0188518	0.0011332	-0.00219214
NEPRC	35405	-0.0101102	0.0047612	0.0166241	-0.00667473
CNPRC	38544	0.0184086	-0.0106686	-0.01374	0.00215965
CNPRC	36448	-0.00466373	0.0143238	-0.0164437	-0.00753236
ONPRC	35851	0.0232665	0.0125359	0.019948	-0.00975169
YNPRC	35675	-0.00358798	0.0093928	-0.00507081	0.013951
NEPRC	35385	-0.0152681	0.0217719	0.00352989	-0.0184574
Cayo	38869	-0.0205802	-0.00881268	0.0496289	-0.00346479
NEPRC	35383	-0.0259312	-0.0163772	-0.0411181	-0.00689504
CNPRC	105704	0.00844134	-0.0277925	0.0358074	-0.0202704
WNPRC	32738A	0.00120034	-0.0360951	-0.0119435	0.00156155
ONPRC	35761	-0.0066403	0.0129651	0.00396818	0.0119301
WNPRC	36122	-0.0300958	0.0115105	0.0211979	-0.00659158
SNPRC	36088	-0.0482316	-0.00910607	0.0546239	8.48979e-05
NEPRC	35289	-0.0275418	0.0271721	0.00472731	0.019825
YNPRC	35572	0.0179564	-0.00543934	0.007672	-0.03694
WNPRC	36172	-0.00201322	-0.00151142	-0.012104	-0.0302064
CNPRC	105705	-0.0263681	-0.0182334	-0.0336487	0.0175496
NEPRC	35300	-0.0047158	-0.00952443	-0.0176334	-0.0256042
SNPRC	36065	-0.00205617	-0.027546	-0.00895297	-0.023413
CNPRC	105706	0.0222861	0.0239652	0.00192237	0.0282357
WNPRC	36176	-0.0167341	0.022179	-0.00551958	-0.0162714
CNPRC	106377	0.0163774	0.0309003	-0.00838491	0.00413758
CNPRC	105707	0.00252335	0.0215865	-0.00694251	0.00418526
YNPRC	35555	-0.0107121	-0.018923	-0.0042342	-0.00456187
TNPRC	35869	-0.00524906	0.0262956	-0.0154644	-0.0176958
CNPRC	105709	0.0481078	-0.028298	-0.00827135	0.00168792
CNPRC	105708	0.0455201	0.00676275	0.0309505	0.0324509
Cayo	38878	-0.0257716	-0.000384372	0.0537281	-0.00397596
ONPRC	35842	-0.00330677	0.00674097	0.018706	-0.00977069
YNPRC	35598	-0.0122434	0.0143747	-0.0128568	-0.00945597
WNPRC	26226	0.00268244	-0.022371	-0.0311815	0.0160042
CNPRC	105710	0.000581983	0.0319142	-0.0148869	0.00188886
YNPRC	35685	-0.0245748	0.0139727	0.0348673	-0.0108625
CNPRC	105711	0.00505203	-0.0272329	-0.0110769	0.0546836
CNPRC	105712	0.0194756	0.00930333	0.0187928	-0.00623177
SNPRC	36046	0.011617	0.00593938	0.00519126	-0.00461697
CNPRC	106211	0.0309611	0.00743312	0.0154524	0.0212072
TNPRC	35920	-0.00577112	-0.0317982	-0.0146014	0.00181512
CNPRC	106280	0.038038	0.00142099	-0.0100064	0.0175192
CNPRC	36354	0.0429164	0.0186922	0.0314807	-0.0140065
ONPRC	35832	0.00928832	0.00836108	0.0136006	0.00408688
CNPRC	105714	0.0259443	0.0182617	0.0145053	0.00367579
CNPRC	105713	-0.00144927	-0.00365401	-0.0252861	0.0240322
CNPRC	105715	0.0274385	-0.00049543	-0.0152903	0.0103802
CNPRC	36383B	0.00283504	0.01103	0.0150837	0.0225445
CNPRC	105716	0.0140327	0.0297225	0.00246708	-0.0277294
CNPRC	105717	0.0306145	0.0185395	-0.00998126	0.0280655
YNPRC	35661	0.0281999	-0.00286571	-0.00381286	-0.0284738
NEPRC	35273	0.0100432	0.00155086	0.0175954	-0.00726131
Cayo	38934	-0.044795	-0.0291953	0.0321799	-0.0046254
Cayo	38887	-0.0264302	-0.0239222	0.0416183	0.00966739
CNPRC	105718	0.00439807	0.0296347	-0.0146407	-0.0107868
TNPRC	35863	0.00707355	-0.0169188	-0.0245469	0.000501774
TNPRC	35951	-0.0127062	-0.0355499	-0.0153581	0.00184128
ONPRC	35739	0.00716896	-0.023846	-0.0200033	0.000154921
Cayo	38938	-0.0246772	0.00257917	0.0596505	-0.0223501
SNPRC	36019	0.00353048	-0.0426933	0.00951459	0.0182592
CNPRC	105719	0.082914	0.0168986	0.0239718	0.00962261
CNPRC	105720	0.00073764	0.00991989	0.00375464	-0.0144566
NEPRC	35275	-0.00723794	0.0152253	0.00780614	-0.0299087
SNPRC	36037	-0.00325689	0.0192087	0.00404893	-0.0127119
CNPRC	105721	0.000145588	0.0234512	-0.0127112	-0.00390093
CNPRC	105722	0.011877	0.00746902	0.0171896	0.0217973
CNPRC	36344	-0.0326552	0.0240996	-0.00542424	0.00306207
YNPRC	35674	0.0061145	-0.00810627	-0.0192135	-0.0249537
YNPRC	35543	-0.0139046	0.0213364	-0.00202528	0.00834503
YNPRC	35599	0.00464073	0.017609	0.00740798	-0.0110364
CNPRC	105723	0.0404432	0.0312814	-0.0142893	0.0246563
CNPRC	105724	0.0543701	0.00491409	0.0101132	0.00918711
YNPRC	35668	0.02277	0.023563	-0.00494744	-0.0195854
ONPRC	35845	0.00205033	-0.026702	-0.021177	-0.0199046
WNPRC	36163	0.0214526	0.00932582	-0.0259585	-0.0227342
NEPRC	35408	-0.0128931	-0.0340008	-0.0056033	-0.022627
ONPRC	35714A	-0.00903011	0.0149208	0.00190527	-0.0285064
CNPRC	105725	-0.000333697	0.0251428	0.000572706	0.0263224
CNPRC	105726	0.0143591	0.0115134	0.0117709	0.0203808
TNPRC	35862	-0.00453308	-0.0109167	0.00102688	-0.00994905
CNPRC	105727	-0.00527461	-0.0349585	-0.00778191	0.00886915
Cayo	38860	-0.0268396	0.00435685	0.038339	0.0195545
SNPRC	36074	0.115821	-0.024474	0.0374598	-0.00513066
SNPRC	36015	0.0230532	0.0223089	-0.00700189	-0.00581001
SNPRC	36089	-0.0374644	-0.0289451	0.0302427	0.0101414
CNPRC	105728	-0.0319947	0.0239829	-0.00520254	0.00284147
YNPRC	35557	0.0167813	-0.0209617	5.93768e-05	-0.00582999
WNPRC	36193	-0.0279596	0.00147791	0.0250167	0.0167106
CNPRC	105729	-0.00876449	0.0324445	-0.0127247	0.00933505
CNPRC	36345	-0.00692458	-0.0325266	-0.0235731	-0.00125046
YNPRC	35695	-0.00713233	0.0175343	0.0235992	-0.0192471
WNPRC	36250	0.014526	0.00754707	0.0183825	-0.00542705
CNPRC	105730	0.0338993	0.0123097	0.0100037	0.0139293
NEPRC	35303	0.0021917	0.00606845	-0.01479	0.00217149
ONPRC	35794	-0.00147464	-0.025142	-0.0121351	-0.000904723
Cayo	38981	-0.0348433	-0.0188137	0.0337425	0.0203384
WNPRC	36185	-0.00681703	0.00230076	0.0258499	0.012387
CNPRC	105731	0.00891323	0.0265645	0.00215614	0.0301891
CNPRC	105732	0.00653887	0.00989948	0.00682545	0.0153931
CNPRC	105733	-0.00592407	0.0237442	-0.00822386	-0.0025378
Cayo	38813	-0.0546907	0.00531158	0.0357916	-0.00963517
SNPRC	36073	-0.0114186	0.0261375	-0.0184577	-0.0165636
WNPRC	36115	-0.00629735	-0.00442342	-0.0112542	0.0043384
WNPRC	34721	0.00647036	0.0174575	-0.000425868	-0.0102315
ONPRC	35741	-0.021243	0.0176257	-0.00217526	-0.000822273
TNPRC	35882	-0.000371445	0.0149223	0.0200555	0.011422
Cayo	38960	-0.0244648	-0.0450666	0.0106623	0.00462658
CNPRC	105734	0.00466926	0.00492483	0.0143501	-0.0128606
CNPRC	105735	0.00538944	0.0288807	-0.0227475	0.0155244
SNPRC	36050	0.0102509	-0.0205992	-0.0175254	-0.0140739
CNPRC	105736	0.0161509	0.0178414	0.0231396	-0.0150012
NEPRC	35233	-0.0216912	0.0211087	-0.0117531	0.00930229
YNPRC	35515	-0.000407006	0.0265032	0.00201214	-0.027123
WNPRC	36234	0.00481206	-0.0323979	-0.0339588	-0.00884107
CNPRC	105737	-0.00183156	-0.0326946	-0.00510959	-0.0381808
CNPRC	105738	-0.00540678	0.0196319	-0.0309212	0.0251013
CNPRC	106351	0.0163402	-0.0361854	-0.0381487	0.0122255
CNPRC	105739	-0.00683123	0.0338997	-0.0118842	0.0135983
CNPRC	106353	0.0368603	-0.020265	-0.0383627	0.00522373
YNPRC	35525	0.00606298	0.0211287	0.00855	-0.0448889
CNPRC	105740	0.00957382	0.0335448	-0.0113652	0.0165865
NEPRC	35374	-0.0264021	-0.0334954	-0.00382048	-0.0238504
CNPRC	105741	0.0351129	0.0269785	-0.0020684	0.0088943
CNPRC	105742	0.00129845	0.0327268	-0.00384866	0.00677565
SNPRC	36083	0.12283	-0.0414478	0.0339334	0.00534131
NEPRC	35444	-0.015034	-0.0340509	-0.00412653	0.00977284
CNPRC	105743	0.0209776	-0.0355031	-0.0096275	0.00648562
NEPRC	35406	-0.0191898	0.021203	-0.00586647	0.00431026
SNPRC	36004	0.131639	-0.0115419	0.0471874	-0.00837877
WNPRC	36231	-0.0275501	-0.0112079	0.0159864	-0.000958807
WNPRC	36246	-0.0111381	0.0146041	0.0142054	-0.0018988
Cayo	38937	-0.0285015	-0.0332737	0.0291568	0.0181886
YNPRC	35643	-0.017125	0.0396562	-0.00957248	-0.0169057
CNPRC	106386	0.0104067	-0.00149622	0.0227982	-0.0230188
CNPRC	106360	0.0465551	-0.000330701	0.0365556	-0.00169883
TNPRC	35904	-0.000681316	-0.0043545	-0.0160979	-0.000394742
ONPRC	35716	-0.00475956	0.00933103	0.0194352	0.00732367
YNPRC	35544	-0.0274634	0.0262952	0.00303983	0.00145538
YNPRC	35542	-0.0340698	0.00905553	0.0145603	0.00905422
CNPRC	105744	0.0404989	0.0209911	0.00427533	0.00725213
Cayo	38824	-0.0214129	-0.00421543	0.0385006	-0.0241423
ONPRC	35767	-0.00223086	0.0100636	0.0115594	-0.0119269
Cayo	38979	-0.0151167	0.000835105	0.0422371	-0.00132381
SNPRC	35967	-0.0103321	-0.0247234	-0.0283575	0.00863031
CNPRC	106302	0.0208621	0.0102908	-0.0227038	-0.0119805
WNPRC	36226	-0.0142874	-6.12665e-05	0.0216389	0.0103786
CNPRC	105745	0.00183169	-0.0117123	-0.0663541	0.0271444
CNPRC	105746	0.0142025	0.0100142	-0.00571541	0.0145454
YNPRC	35614	-0.0168069	0.0269907	-0.00531548	-0.000875675
CNPRC	105747	0.0221394	0.0170588	-0.013584	0.0145112
TNPRC	35948	-0.0247322	0.0163232	-0.0341824	-0.000776747
CNPRC	105748	-0.000367742	0.0175109	-0.022346	-0.00566565
WNPRC	36204	-0.00203768	0.00875132	0.0318444	0.0229556
NEPRC	35363	-0.0172192	-0.0232141	-0.0252728	-0.0109782
Cayo	38966	-0.050944	-0.0585735	0.0116924	-0.0224393
CNPRC	105749	0.00574536	-0.0140423	-0.0386067	0.0282972
NEPRC	35278	-0.0184647	0.00622002	-0.00874498	-0.0131872
SNPRC	36086	-0.0229148	-0.0324989	0.0295216	0.0134321
CNPRC	105750	0.011881	0.0110457	0.0022215	-0.00448441
ONPRC	35837	-0.00870199	0.00259305	0.0243186	-0.00690219
CNPRC	105751	-0.00238383	0.0112628	-0.0213643	0.0394352
CNPRC	105752	0.0074563	-0.00252089	0.0025887	-0.0177723
WNPRC	30457	0.0140827	0.00829249	-0.00352665	-0.051535
CNPRC	106347	0.0140478	-0.00284104	-0.00773953	-0.000644665
CNPRC	105753	0.0121192	-0.0109939	-0.00438762	-5.26194e-05
CNPRC	36343	0.0377164	-0.0161964	0.0298434	0.0172289
CNPRC	105754	0.008159	0.00534369	0.00476926	-0.0013107
Cayo	38879	-0.0501278	-0.0585526	0.0313638	0.0112749
Cayo	38843	-0.0271847	-0.0492615	0.0263918	0.00289167
CNPRC	105755	-0.019963	-0.00670841	-0.0341675	0.050759
YNPRC	35600	0.00334216	0.00587586	-0.0133983	0.00460765
WNPRC	36117	-0.00842915	0.0185114	0.0210265	-0.015912
CNPRC	105757	-0.0103406	0.0188593	0.00626436	0.0146508
CNPRC	105756	0.0144252	0.0201507	-0.00545497	-0.00585677
TNPRC	35938	-0.000146295	0.0117504	0.0132124	-0.00577745
ONPRC	35823	-0.020751	0.0221147	0.00726397	-0.0288147
CNPRC	105758	0.00875024	0.0106088	0.00338517	0.00160737
WNPRC	34703	-0.0121691	-0.00790723	-0.018617	-0.0027351
NEPRC	35442	-0.0251384	0.0281807	-0.023141	-0.00652877
CNPRC	105759	-0.0104297	0.016663	0.000334296	-0.0239206
NEPRC	35330	-0.0191548	0.0264512	-0.00540932	-0.00626133
WNPRC	36141	0.0171122	-0.0247571	-0.0558951	0.00107301
SNPRC	36040	0.00867452	-0.00144822	0.00158563	-0.0253018
TNPRC	35959	0.0128406	-0.0313878	-0.0246874	0.0109311
YNPRC	35492	-0.00104429	0.0222991	0.00156899	-0.0439179
Cayo	38884	-0.0602948	-0.0439579	0.0238184	-0.00456072
NEPRC	35420	0.0035114	-0.0090839	-0.0166169	-0.011752
SNPRC	36009	0.104321	-0.0170447	0.0215625	-0.0098608
YNPRC	35537	-0.00418323	0.0134508	-0.00414595	-0.0167874
CNPRC	105760	-0.00360014	0.0143192	-0.00211593	-0.00412494
Cayo	38823	-0.0430648	-0.050516	0.0168191	0.00819163
CNPRC	105761	0.00426825	0.00429012	-0.0105452	-0.00214934
NEPRC	35453	-0.0112334	0.0210019	-0.00277397	0.00342603
CNPRC	105763	-0.0118641	0.0320938	-0.00785257	0.0157014
CNPRC	36337	-0.00765586	-0.0383476	-0.00894691	0.0280453
CNPRC	105762	0.0157762	0.0113073	0.00090044	0.0203756
SNPRC	36097	0.0319845	0.00853188	0.0227201	-0.0369944
WNPRC	34720	0.00279679	-0.0264912	-0.015988	-0.0130856
Cayo	38886	-0.0427151	-0.000354521	0.0437663	-0.0257537
WNPRC	30214	0.0119631	-0.0275709	-0.0360316	-0.0474132
CNPRC	105764	-0.0121739	0.036237	-0.00864917	0.0530694
WNPRC	36166	0.010129	0.0194272	-0.000651881	-0.00836049
CNPRC	105765	-0.00558949	0.00154921	0.00840501	0.0230976
Cayo	38977	-0.0533265	-0.0296463	0.0151986	0.0334268
CNPRC	105767	-0.0233864	-0.00281684	-0.0263233	0.02103
CNPRC	105766	0.0346791	-0.021143	-0.0281772	0.00891736
Cayo	38958	-0.052615	-0.03557	0.0239628	0.00599874
TNPRC	35880	-0.0148552	0.0208048	-0.00324432	-0.00549434
CNPRC	105768	0.0256143	-0.00872357	0.0120991	0.0386335
Cayo	38870	-0.0242558	-0.0496187	0.0158503	-0.00066158
SNPRC	36056	0.00602105	0.00483524	0.0102724	-0.02289
CNPRC	105769	-0.00211964	0.0396866	-0.00567712	0.027418
CNPRC	105770	0.00732277	0.0195524	0.0267104	0.0157203
NEPRC	35274	-0.00236607	0.00262117	-0.00190945	0.00574826
NEPRC	35380	-0.0307739	-0.0259492	-0.0251353	0.0029582
CNPRC	105771	0.0192373	0.0146725	-0.0167507	0.0230291
CNPRC	105772	-0.00848606	0.0260329	-0.0236831	0.0208437
CNPRC	36447	-0.0233422	0.0212422	-0.00686195	-0.000369388
CNPRC	105773	-0.000238621	0.029714	-0.0128007	-0.0206896
WNPRC	34718	-0.00299548	0.0211741	0.00969732	-0.0141602
SNPRC	36044	-0.0111154	0.0164394	0.0228761	-0.00990951
CNPRC	106289	0.00390839	0.0041878	0.015749	-0.0059347
CNPRC	105774	0.0177273	-0.0235995	-0.0224314	0.00388543
YNPRC	35524	0.0295081	0.0176131	0.00765064	0.00152214
WNPRC	36129	-0.0132191	-0.00719968	0.0142459	0.0213921
CNPRC	106349	0.000769745	0.0110803	0.00673623	0.0190414
WNPRC	36208	-0.0191365	-0.030715	-0.0169658	-0.00967571
ONPRC	35756	-0.0322179	-0.0483875	-0.00536489	-0.00641906
NEPRC	35321	-0.00257371	0.0146017	0.00880008	0.0281376
NEPRC	35294	0.000269556	-0.0251262	-0.0440908	0.0140345
WNPRC	36120	-0.00922872	0.0158261	0.00373286	0.000329274
WNPRC	36164	-0.00879319	-0.00728049	-0.00377986	-0.0312382
YNPRC	35705	-0.01441	0.00657515	-0.0131203	-0.017727
Cayo	38844	-0.0350505	-0.00388499	0.0309806	0.0107166
CNPRC	106380	0.00985918	-0.0406086	-0.0116744	-0.0122811
YNPRC	35673	0.00391874	-0.00184448	-0.0149269	-0.027797
YNPRC	35585	-0.00891071	0.0229769	-0.00248539	-0.0282809
WNPRC	36107	-0.0065755	0.00404773	-0.00859174	-0.0188405
SNPRC	36055	0.0191434	0.0132711	-0.00615021	0.00324888
YNPRC	35569	0.0107783	0.00971862	-0.00327808	-0.0267925
CNPRC	105775	0.00809643	-0.0362122	-0.0138966	0.0132337
WNPRC	36232	-0.0124292	0.00766973	-0.00368236	0.0138485
SNPRC	36102	-0.00550281	0.017129	0.00458995	-0.0101284
CNPRC	36361	0.0534432	-0.0497688	0.00664147	-0.0131219
WNPRC	36159	-0.0299939	-0.0255073	-0.0165747	-0.00340693
CNPRC	106325	-0.0288637	0.00556911	0.0205123	0.00133095
Cayo	38828	-0.0333167	-0.000960853	0.040415	-0.0157487
TNPRC	35897	0.010778	0.0225709	-0.00292911	-0.00264178
NEPRC	35312	0.00187964	-0.0257029	-0.0187579	-0.00271018
CNPRC	105776	0.0105661	0.0333	-0.0055157	0.0174876
YNPRC	35529	-0.0124216	-0.0127637	-0.0138271	-0.0291328
Cayo	38875	-0.0363724	-0.0147309	0.0727504	0.013813
WNPRC	36222	-0.0242649	0.0167669	0.00758866	0.00471179
ONPRC	35790	-0.0143902	-0.029439	0.0093552	0.0144831
CNPRC	106246	-0.00177657	-0.011973	-0.0211632	0.0361287
NEPRC	35282	-0.0063985	-0.0263234	-0.0426886	-0.00652184
Cayo	38896	-0.0192196	-0.0494859	0.0187183	-0.00338049
CNPRC	105777	0.00239158	0.0240327	-0.00195162	0.0239851
CNPRC	105778	0.00421465	-0.00993859	-0.00149757	-0.00908346
Cayo	38872	-0.0298351	0.000950208	0.0413294	-0.00103141
ONPRC	35773	0.00371083	-0.0381761	-0.00694446	-0.018276
YNPRC	35697	-0.00052874	0.00683717	0.0228114	-0.00355876
CNPRC	105779	-0.00753368	0.0257062	-0.019763	-0.0250255
WNPRC	36215	-0.0039662	-0.0405133	0.00514316	-0.0122508
WNPRC	34713	-0.0339394	0.00870576	0.0184542	-0.00927555
CNPRC	105780	0.0123801	0.00901204	0.00193242	0.0218416
NEPRC	35433	-0.0256177	-0.017397	-0.0371309	-0.00919721
CNPRC	105781	0.00654645	0.0179736	-0.000898021	0.0406423
WNPRC	36109	0.0171372	-0.0412486	-1.5478e-05	0.00458674
ONPRC	35852	-0.005764	0.0233444	-0.0209191	0.0190384
WNPRC	36146	-0.0155452	0.0167936	0.0103488	-0.0184859
WNPRC	36165	-0.00196415	0.0114355	0.0292833	-0.014981
NEPRC	35288	-0.0161654	0.0205293	0.00184417	-0.0193797
CNPRC	105782	0.00550283	-0.00285593	-0.00835649	-0.01528
NEPRC	35299	-0.0147796	-0.0195478	-0.0134516	0.00419746
NEPRC	35441	-0.0224489	0.0284156	-0.00598102	-0.00989602
Cayo	38962	-0.0220421	-0.0053965	0.0311638	0.00417843
CNPRC	106268	0.00472017	-0.0289213	-0.0220616	-0.000447474
CNPRC	105783	0.0053897	0.0236094	-0.00149383	0.035052
CNPRC	105784	0.0024219	0.02145	0.008666	0.0346031
SNPRC	36084	-0.0188002	-0.000862172	0.0406379	0.0116302
YNPRC	35640	-0.00997766	0.0257946	0.000849052	-0.0115119
SNPRC	36039	-0.0236823	0.00963456	0.00833429	0.00956433
CNPRC	105785	0.028327	0.0062837	0.00429455	0.0219965
NEPRC	35308	-0.00245212	0.01826	-0.0172866	0.0107894
CNPRC	106361	0.0119071	0.0296563	0.00573447	0.0420197
SNPRC	36058	0.00704845	0.00506158	0.018468	-0.0320954
CNPRC	106314	0.0255611	-0.0366303	-0.015091	-0.020092
NEPRC	35349	-0.0178529	0.0373921	-0.000400787	-0.013134
CNPRC	105786	0.0101891	0.00408557	-0.0022665	0.0431088
CNPRC	105787	0.114717	-0.045929	0.0445905	-0.0213021
ONPRC	35806	0.00716092	-0.0340662	-0.00954076	0.0161396
SNPRC	36059	-0.00360547	0.00756519	0.0128183	-0.00632343
TNPRC	35913	-0.00490612	-0.00101046	-0.00802665	0.00423411
YNPRC	35561	0.00944835	-0.00296012	0.000936613	-0.0446932
CNPRC	105789	0.0427589	-0.0109312	-0.0124874	0.0221537
CNPRC	105788	-0.0220978	0.0187147	0.00950363	0.00238773
CNPRC	105790	0.00353122	0.0110832	-0.0154021	0.0367914
CNPRC	106270	-0.0246906	0.00344645	-0.00475699	-0.0223627
NEPRC	35311	-0.00626892	0.0255077	-0.0131121	-0.00504663
NEPRC	35437	-0.0280578	-0.0203649	-0.0374747	-0.0160569
CNPRC	102168	0.0171604	0.00748859	0.0032765	-0.0170503
WNPRC	34708	-0.0289376	0.0226242	0.00953814	-0.0327376
Cayo	38853	-0.0351709	-0.0445538	0.00736363	0.0168403
CNPRC	36458	0.00212598	0.0129657	-0.008021	0.0101398
CNPRC	105791	0.0101805	0.00943165	-0.0187235	-0.00142015
ONPRC	35812	0.00739994	0.0369134	-0.0227086	0.000632764
CNPRC	105792	0.0504664	0.000167248	0.0254681	-0.00929335
WNPRC	36203	-0.0191597	0.0131369	0.0204202	-0.0262148
YNPRC	35584	0.00132564	0.032759	-0.0161188	-0.0231737
CNPRC	36445	0.000814504	0.0118059	-0.00341773	0.0109571
CNPRC	105805	-0.00186522	0.017555	0.00184914	0.00368457
ONPRC	35763	-0.0162847	-0.0356008	-0.0305253	-0.000365539
WNPRC	34706	-0.013166	0.0311892	-0.0109748	-0.0133748
NEPRC	35336	-0.0096899	-0.0216832	-0.0225763	-0.0040816
NEPRC	35424	0.00124894	0.012929	0.000356132	-0.0279931
CNPRC	105793	-0.012017	0.00628955	0.0229624	-0.0114899
SNPRC	36028	0.00906021	-0.0142821	-0.00484411	-0.00404608
ONPRC	35825	-0.00339911	0.0215997	0.0207402	-0.0155977
ONPRC	35819	-0.0295426	0.00662129	-0.028835	-0.0174347
CNPRC	105794	0.0301592	0.0109999	0.0270159	0.00865562
NEPRC	35332	-0.0186757	-0.0026429	0.00239291	0.00285612
CNPRC	105795	0.0203982	0.0287033	-0.0120907	0.0349176
CNPRC	105796	0.035061	0.0168458	0.00203133	0.0189478
CNPRC	105797	-0.0333944	0.0307599	-0.00362109	0.0172863
ONPRC	35830	-0.0128493	0.0238758	-0.0184416	0.00365456
CNPRC	105798	0.0132302	0.0400243	-0.0093843	0.032486
ONPRC	35847	0.00845103	-0.0283554	0.00551023	0.00164371
CNPRC	106272	0.0173966	0.0126164	-0.00723502	-0.00622065
CNPRC	105799	-0.00623547	0.009138	0.0022237	0.0182956
CNPRC	106387	0.0301933	0.0218528	-0.0242641	0.025388
Cayo	38948	-0.033687	-0.0117453	0.0291598	0.00306507
CNPRC	38609	-0.0159681	0.0215232	-0.00678927	0.0141217
YNPRC	35570	0.00146706	0.0128296	-0.00918239	-0.0290298
WNPRC	24038	-0.0112214	-0.0224414	0.00388439	-0.0118334
WNPRC	36181	0.00237026	0.00719555	0.0039885	0.0160484
NEPRC	35257	-0.00697073	-0.0159952	-0.0142778	-0.0244554
SNPRC	36066	-0.0100134	0.0343724	-0.022629	-0.016389
YNPRC	35620	-0.00238413	0.00474419	0.00746614	-0.0354606
CNPRC	105800	-0.0013411	0.0267559	-0.0226962	0.0507386
CNPRC	106262	0.0109533	0.0153145	0.00483936	-0.017036
WNPRC	36148	0.0130198	0.000394231	-0.00868736	0.00522529
CNPRC	106245	-0.00182894	-0.00124992	0.0141243	0.00700505
CNPRC	105801	-0.00538677	-0.0344746	0.00153651	0.00642526

## Sheet: Figure 2b
Figure 2b , Histogram showing the allele frequency distribution of the autosomal SNVs in each primate center and in all the centers
variant	Cayo_AF	CNPRC_AF	NEPRC_AF	ONPRC_AF	SNPRC_AF	TNPRC_AF	WNPRC_AF	YNPRC_AF	All_AF
16:1520363:C:T	0	0.00115207	0	0	0	0	0	0	0.00115207
5:47377700:C:G	0.0350877	0.0283286	0.0390625	0.0254237	0.0606061	0.0294118	0.0174419	0.0386905	0.0317901
20:55871914:C:G	0	0.0145228	0	0	0	0	0	0	0.00761974
20:1208673:T:C	0.442308	0.340108	0.273399	0.416031	0.267241	0.280303	0.367347	0.286802	0.33871
13:87970281:G:C	0	0.00292969	0	0	0.0215517	0	0	0	0.00247678
2:34957993:C:A	0	0.00229885	0	0	0	0	0	0	0.00229885
14:112701558:G:T	0	0.00131926	0	0	0	0	0	0	0.00131926
11:47543815:G:C	0	0.00115207	0	0	0	0	0	0	0.00115207
13:15150604:T:C	0	0.00229885	0	0	0	0	0	0	0.00229885
14:8056825:G:A	0	0	0.00487805	0	0.012931	0	0.00252525	0	0.00253807
1:205483383:T:C	0	0.00115207	0	0	0	0	0	0	0.00115207
5:119700122:T:C	0	0.0603799	0.0492611	0.0488722	0.0474138	0.106061	0.0782828	0.115578	0.0609358
14:82430681:G:C	0	0.00229885	0	0	0	0	0	0	0.00229885
3:178251527:G:C	0	0.00229885	0	0	0	0	0	0	0.00229885
1:90660229:G:A	0	0.00229885	0	0	0	0	0	0	0.00229885
11:2579154:A:G	0	0.00229885	0	0	0	0	0	0	0.00229885
9:53849948:C:T	0	0.00229885	0	0	0	0	0	0	0.00229885
1:198321138:G:A	0	0.00115207	0	0	0	0	0	0	0.00115207
6:87563253:T:G	0	0	0	0	0.00431034	0	0	0	0.000428449
13:688467:A:G	0	0.00229885	0	0	0	0	0	0	0.00229885
20:2110072:G:A	0.137143	0.177069	0.128079	0.227273	0.150862	0.2	0.149485	0.17268	0.167126
4:159257914:T:C	0	0	0	0	0.00434783	0	0	0	0.000428082
5:21496257:A:G	0	0.00130548	0	0	0	0	0	0	0.00130548
14:70229957:G:C	0	0.00229885	0	0	0	0	0	0	0.00229885
1:43417245:A:G	0	0.00229885	0	0	0	0	0	0	0.00229885
6:147369179:G:A	0	0.00229885	0	0	0	0	0	0	0.00229885
19:1424716:G:A	0	0	0	0	0.00877193	0	0	0	0.000891266
16:24170084:G:A	0	0	0	0	0.00431034	0	0	0	0.000422654
20:45208794:G:T	0	0.00114943	0	0	0	0	0	0	0.00114943
5:119687385:G:A	0	0.00675676	0	0	0.012931	0	0	0	0.00170794
1:26464745:C:T	0	0	0	0.00373134	0	0	0	0	0.000424448
16:1520620:G:A	0	0.0189445	0	0.011194	0	0.00757576	0.00757576	0.0100503	0.0105978
1:54159618:T:A	0	0.302083	0	0	0	0	0	0	0.302083
6:87671407:G:C	0	0.00229885	0	0	0	0	0	0	0.00229885
5:108222610:G:A	0	0	0	0.00373134	0	0	0.00251256	0	0.000848176
13:87974747:A:G	0	0.000978474	0	0.0186567	0	0.00757576	0.00251256	0	0.00247985
13:87973956:A:G	0	0.00115207	0	0	0	0	0	0	0.00115207
10:99254496:G:A	0	0.00391389	0	0	0.0215517	0	0	0.0125628	0.00433437
5:120575975:C:A	0	0	0	0	0.00431034	0	0	0	0.000423729
3:154857920:G:A	0	0.00229885	0	0	0	0	0	0	0.00229885
13:2172783:G:A	0	0	0	0	0.00431034	0	0	0	0.000422297
5:6662983:G:A	0.0672043	0.0621622	0.0439024	0.0559701	0.0732759	0.121212	0.0879397	0.0452261	0.0639566
16:6233315:G:A	0	0.00294695	0	0	0.00869565	0	0	0	0.00159337
5:671624:C:T	0.314516	0.0926928	0.168293	0.0783582	0.125	0.106061	0.138889	0.20603	0.14216
11:15254269:A:T	0	0.00229885	0	0	0	0	0	0	0.00229885
16:58467051:C:T	0	0.00115207	0	0	0	0	0	0	0.00115207
13:87967834:C:A	0	0.00229885	0	0	0	0	0	0	0.00229885
12:56609281:C:T	0.252688	0.32747	0.576355	0.328358	0.37931	0.492424	0.422111	0.464824	0.38165
5:21366249:A:G	0	0.0300958	0	0	0.00431034	0	0.00252525	0	0.0125477
1:54165748:G:T	0	0.00229885	0	0	0	0	0	0	0.00229885
13:81614093:A:G	0.027027	0.0656292	0.0875	0.0416667	0.0608696	0.078125	0.145408	0.0678392	0.0713115
20:71034054:G:A	0	0.00641026	0	0	0	0	0	0	0.000423012
4:137544150:G:A	0	0.00229885	0	0	0	0	0	0	0.00229885
8:55233392:A:G	0	0.0817568	0.095122	0.0932836	0.0689655	0.0530303	0.080402	0.0276382	0.0680217
6:87612345:T:C	0	0	0	0.0037594	0	0	0	0	0.000435161
20:15736098:T:C	0	0.00229885	0	0	0	0	0	0	0.00229885
14:110473609:G:A	0	0.00115207	0	0	0	0	0	0	0.00115207
10:10347771:A:G	0	0.0194805	0	0	0.00431034	0	0	0	0.00169779
3:81731848:T:G	0	0.0016835	0	0	0.0301724	0	0	0	0.00285919
6:136309643:G:A	0	0.00229885	0	0	0	0	0	0	0.00229885
12:111948585:C:T	0	0.00229885	0	0	0	0	0	0	0.00229885
13:87970410:G:A	0	0	0	0	0.00431034	0	0	0	0.000423012
8:99733929:G:A	0	0	0	0	0	0.0227273	0	0	0.00127443
6:63313824:C:T	0	0.0103878	0.0171569	0.00381679	0.0172414	0.030303	0.00753769	0.0929648	0.0194734
10:11172035:T:C	0	0.0128205	0	0	0	0	0	0	0.000847458
7:140412168:C:T	0	0.00115207	0	0	0	0	0	0	0.00115207
20:76316428:A:G	0	0.00115207	0	0	0	0	0	0	0.00115207
20:45202558:G:A	0	0.0027933	0	0	0	0	0	0	0.0027933
4:107747360:C:T	0	0	0	0	0	0	0.00252525	0	0.000433651
7:150567791:C:T	0	0.00229885	0	0	0	0	0	0	0.00229885
7:42177073:C:A	0	0.00229885	0	0	0	0	0	0	0.00229885
20:15774799:G:A	0	0.00490196	0	0	0	0	0	0	0.00106458
9:47934490:T:G	0	0.00229885	0	0	0	0	0	0	0.00229885
19:16596847:A:G	0	0.00229885	0	0	0	0	0	0	0.00229885
4:126363917:T:C	0	0	0	0	0.012931	0	0.00505051	0	0.00211506
20:1620846:G:A	0	0.00229885	0	0	0	0	0	0	0.00229885
16:49376031:C:T	0.00806452	0.0108108	0.0147783	0.0298507	0.012931	0.0530303	0.0227273	0.00251256	0.0143865
3:9156784:A:C	0	0	0	0	0	0	0.00507614	0	0.0008726
9:113691322:G:A	0	0	0	0	0.00431034	0	0	0	0.00042337
2:4344498:A:C	0	0.00114943	0	0	0	0	0	0	0.00114943
16:49376667:C:T	0	0	0	0	0.00431034	0	0	0	0.000422297
7:19894216:A:C	0	0.00229885	0	0	0	0	0	0	0.00229885
9:53839429:C:T	0	0.00229885	0	0	0	0	0	0	0.00229885
9:65969668:G:T	0.129032	0.29567	0.17561	0.186567	0.448276	0.19697	0.227273	0.18593	0.244438
9:84200975:G:A	0	0	0	0	0.00431034	0	0	0	0.000426257
20:1552995:T:C	0	0.00189394	0	0	0	0	0	0	0.00189394
5:119700268:T:C	0	0.00229885	0	0	0	0	0	0	0.00229885
10:86130994:G:A	0	0.00608108	0	0	0	0	0	0	0.00244167
15:25096984:T:C	0	0.00115207	0	0	0	0	0	0	0.00115207
11:87743380:T:C	0	0.00229885	0	0	0	0	0	0	0.00229885
1:73866120:T:C	0	0.00101215	0	0	0.0172414	0	0	0	0.00157035
13:87965983:C:G	0.0215054	0.0473613	0.0123762	0.0447761	0.0818966	0.0606061	0.0227273	0.0226131	0.0380435
13:48358156:G:A	0	0	0	0	0	0	0.0052356	0	0.000876424
4:40463428:C:T	0	0.00585938	0	0	0.0215517	0	0	0	0.00340136
15:26124317:C:T	0	0.00202977	0	0	0.012931	0	0	0	0.00162955
11:131808295:G:A	0	0.00473613	0.00487805	0.011194	0.00862069	0	0	0	0.00379816
15:7475113:C:G	0	0.00229885	0	0	0	0	0	0	0.00229885
12:27632837:A:G	0	0.00229885	0	0	0	0	0	0	0.00229885
4:107796332:C:T	0	0	0	0	0.00431034	0	0	0	0.000442478
11:65940909:C:T	0	0.0014556	0	0.00378788	0	0.0151515	0	0.0175879	0.00335946
7:55399283:C:T	0	0	0	0	0.00431034	0	0	0.00251256	0.000845309
1:218659863:G:A	0	0.000978474	0	0	0.00431034	0	0	0	0.000619195
1:43341422:C:T	0	0.00110132	0	0	0.00431034	0	0	0	0.000646412
11:131876534:G:T	0	0.00814815	0	0	0	0	0	0	0.00814815
6:87573343:A:G	0.142473	0.089726	0.0875	0.119403	0.163793	0.113636	0.0929648	0.140704	0.10847
1:54814968:G:C	0	0.00115207	0	0	0	0	0	0	0.00115207
6:80304740:C:G	0.016129	0.0650685	0.0780488	0.0801527	0.0172414	0.0454545	0.0353535	0.0829146	0.0576188
7:83305720:A:G	0	0.00115207	0	0	0	0	0	0	0.00115207
3:42765473:T:C	0	0.00229885	0	0	0	0	0	0	0.00229885
10:10363856:G:C	0	0.0122283	0	0	0.00431034	0	0	0	0.00516866
11:22588383:C:T	0	0.00344828	0	0	0	0	0	0	0.00344828
14:52857358:C:A	0	0	0	0	0.00431034	0	0	0	0.000430293
20:2087393:C:G	0	0.191678	0.174033	0.126016	0.134021	0.142857	0.179612	0.174528	0.166094
19:50628336:G:A	0	0.00114943	0	0	0	0	0	0	0.00114943
16:38583272:C:A	0	0	0.00243902	0	0	0.00757576	0	0	0.000848176
3:156697523:G:A	0	0.00325733	0	0	0	0	0	0	0.00070922
4:137563753:G:T	0	0.00115207	0	0	0	0	0	0	0.00115207
20:15782514:A:G	0	0.00115207	0	0	0	0	0	0	0.00115207
11:1963117:G:A	0	0.00338295	0	0	0.00431034	0	0	0	0.00162955
12:88950920:G:A	0	0.000980392	0	0	0.00458716	0	0	0	0.000710732
6:73426186:A:G	0	0.00229885	0	0	0	0	0	0	0.00229885
16:6219612:G:C	0.392473	0.623306	0.529268	0.552239	0.573276	0.590909	0.525253	0.537688	0.560261
1:90655331:A:G	0	0.00229885	0	0	0	0	0	0	0.00229885
8:87065739:G:A	0	0.00229885	0	0	0	0	0	0	0.00229885
15:1816304:C:T	0.00746269	0.0342466	0.0263158	0.00413223	0.11	0.0875	0.0327869	0.034188	0.0359785
13:81497405:C:T	0	0	0	0	0.00431034	0	0	0	0.000423729
3:41161025:C:A	0	0.003	0	0	0.00900901	0	0	0	0.00161499
2:34950208:T:C	0	0.00229885	0	0	0	0	0	0	0.00229885
16:7804457:A:C	0	0.00229885	0	0	0	0	0	0	0.00229885
13:93443310:T:C	0	0.00115207	0	0	0	0	0	0	0.00115207
2:127279912:A:G	0	0.0230978	0	0.0037594	0.0603448	0	0	0.00502513	0.0138738
16:38583369:C:T	0.120482	0.0888738	0.0940594	0.0763359	0.0991379	0.119048	0.102094	0.104712	0.0962716
7:7246376:A:T	0	0.00229885	0	0	0	0	0	0	0.00229885
9:92807821:G:A	0.145161	0.185386	0.140394	0.171642	0.172414	0.121212	0.121212	0.0577889	0.151548
9:68500931:G:A	0.364943	0.137534	0.226131	0.307692	0.171053	0.269231	0.247423	0.304124	0.21792
6:80332454:A:T	0	0	0	0	0.00862069	0	0	0	0.000851064
10:45351086:T:A	0	0.00229885	0	0	0	0	0	0	0.00229885
14:8064417:C:T	0.00292398	0	0	0	0	0	0.00263158	0.0026178	0.00131119
12:88937176:C:T	0	0.00641026	0	0	0.00431034	0	0	0	0.000847458
12:125805192:C:T	0	0	0	0	0	0	0.00252525	0	0.000424088
18:48747129:T:C	0	0	0	0	0	0	0.00252525	0	0.000429553
14:8059612:G:A	0	0	0	0	0	0	0	0.00251256	0.000422654
2:178142307:T:A	0	0.00338295	0.0100503	0.0114504	0.0474138	0.00757576	0.00505051	0.00251256	0.00736096
5:35481946:C:T	0	0.00114943	0	0	0	0	0	0	0.00114943
11:131890983:C:T	0	0.000978474	0	0	0	0	0	0.00502513	0.000928793
10:11171846:G:A	0	0.00488599	0	0	0.00431034	0	0	0	0.00141844
1:73746437:T:C	0	0.0519836	0	0	0.00431034	0	0	0	0.0210268
11:47545764:G:C	0	0.00293542	0	0	0	0	0	0	0.00094697
20:2094180:A:G	0	0.00229885	0	0	0	0	0	0	0.00229885
5:183471021:C:T	0	0.00649351	0	0	0.00970874	0	0	0	0.00192308
16:38586354:C:T	0	0	0	0	0.00431034	0	0	0	0.000423012
19:16702378:C:T	0	0.00229885	0	0	0	0	0	0	0.00229885
14:110460618:C:A	0	0	0	0	0.012931	0	0	0	0.00127443
11:131808193:T:C	0.897297	0.808266	0.685366	0.80597	0.831897	0.818182	0.79798	0.881313	0.811957
20:1544562:G:A	0	0.000978474	0.00738916	0.0149254	0.00438596	0.0078125	0	0.0265957	0.00632111
16:6243494:T:C	0	0.00229885	0	0	0	0	0	0	0.00229885
1:68967506:C:T	0	0.0128205	0	0	0	0	0	0	0.000846024
8:100106949:G:A	0	0.00295276	0	0.00373134	0	0.00757576	0	0	0.00155183
13:705969:A:G	0	0.00541272	0	0	0.0474138	0.0227273	0.00252525	0.00502513	0.00679348
4:137545743:C:T	0	0	0	0	0.00431034	0	0	0	0.000423012
2:154491611:A:G	0	0.00684932	0	0.00373134	0.012931	0	0.00252525	0	0.00372439
15:42642176:G:A	0	0.00114943	0	0	0	0	0	0	0.00114943
3:92014366:A:T	0	0.00195695	0	0	0.0215517	0	0	0	0.00216987
13:93510429:C:T	0	0.00214133	0	0.0037594	0	0	0	0	0.000957854
12:128661360:A:G	0	0.00229885	0	0	0	0	0	0	0.00229885
19:10827505:C:A	0	0.00252525	0	0	0	0	0	0	0.00252525
8:55236811:G:T	0	0.00229885	0	0	0	0	0	0	0.00229885
18:35383815:A:G	0.962366	0.933151	0.836585	0.891791	0.926724	0.863636	0.914573	0.934673	0.917573
4:108982931:A:G	0	0.00229885	0	0	0	0	0	0	0.00229885
16:7645661:C:A	0	0.00229885	0	0	0	0	0	0	0.00229885
10:99208935:G:A	0	0.00115207	0	0	0	0	0	0	0.00115207
7:44863544:A:C	0	0.00229885	0	0	0	0	0	0	0.00229885
13:35217098:G:A	0	0.00229885	0	0	0	0	0	0	0.00229885
13:79871638:G:T	0	0	0	0	0.00431034	0	0	0	0.000422654
11:115731721:T:C	0	0	0	0	0	0	0	0.00502513	0.000856898
19:32140062:G:C	0	0.00116009	0	0	0	0	0	0	0.00116009
5:111671938:C:T	0	0.00278164	0.0147783	0	0	0	0	0	0.00274424
1:218662134:A:T	0	0.00150602	0	0	0	0	0	0	0.00150602
14:3510533:C:T	0	0.00229885	0	0	0	0	0	0	0.00229885
16:6222333:A:G	0.698795	0.675712	0.75	0.69084	0.684211	0.81746	0.656757	0.702632	0.693855
9:92781822:T:C	0	0	0	0	0	0	0.00255102	0	0.000432152
1:99674998:T:C	0	0.00229885	0	0	0	0	0	0	0.00229885
3:165284257:A:G	0	0.00229885	0	0	0	0	0	0	0.00229885
3:154841246:C:T	0	0.00115207	0	0	0	0	0	0	0.00115207
13:87953904:T:C	0	0.00229885	0	0	0	0	0	0	0.00229885
11:115732090:C:T	0	0.00492126	0	0	0	0	0	0	0.00155183
20:1610842:T:C	0	0.00115207	0	0	0	0	0	0	0.00115207
19:6628408:C:T	0	0.00229885	0	0	0	0	0	0	0.00229885
13:46930936:C:T	0	0	0	0	0.00431034	0	0	0	0.000423012
20:76311470:A:G	0	0.00229885	0	0	0	0	0	0	0.00229885
3:165333095:C:T	0	0.00115207	0	0	0	0	0	0	0.00115207
16:49376260:T:C	0	0.00229885	0	0	0	0	0	0	0.00229885
19:16686732:G:A	0	0.00229885	0	0	0	0	0	0	0.00229885
9:66041039:A:G	0	0.00229885	0	0	0	0	0	0	0.00229885
1:73497494:T:C	0	0	0	0	0.012931	0	0	0.00502513	0.00213493
11:14951478:C:T	0	0.0128205	0	0	0.012931	0	0	0	0.00211685
6:168303539:T:G	0	0	0	0	0.00431034	0	0	0	0.000440141
8:99917503:G:A	0	0.00106383	0	0	0	0.00757576	0.00252525	0	0.000955414
11:131892217:C:T	0.13172	0.196477	0.158537	0.179104	0.0603448	0.19697	0.171717	0.170854	0.170467
4:39093178:G:A	0	0.00649351	0	0	0	0	0	0	0.00042517
1:218579422:C:T	0	0	0	0	0.00434783	0	0	0	0.000456621
20:1369656:G:C	0	0.00231481	0	0	0	0	0	0	0.00231481
12:56580818:C:A	0	0.0938776	0.0482234	0.0685484	0.0972222	0.0288462	0.0615942	0.0181818	0.068
11:22404647:A:G	0	0.00229885	0	0	0	0	0	0	0.00229885
4:102539712:C:T	0	0.0832206	0.0247525	0.0373134	0.0646552	0.0151515	0.0603015	0.0829146	0.0589354
3:219948:T:C	0	0.00328947	0	0	0	0	0	0	0.000723589
7:129824986:G:T	0	0.0192308	0.0541872	0.0335821	0.00862069	0.030303	0.0376884	0.0904523	0.0385267
19:50614875:C:T	0	0	0	0	0	0.00757576	0	0	0.000424088
19:16711009:A:G	0	0	0	0	0	0	0.00502513	0	0.000844595
1:218608726:G:C	0	0.00115207	0	0	0	0	0	0	0.00115207
5:15012434:C:T	0	0.00229885	0	0	0	0	0	0	0.00229885
9:53848709:T:C	0.52973	0.309878	0.297561	0.279851	0.456897	0.265152	0.214646	0.324121	0.327362
19:7500330:G:C	0	0.00116009	0	0	0	0	0	0	0.00116009
16:31922730:C:T	0	0.00229885	0	0	0	0	0	0	0.00229885
14:57577311:G:A	0	0.00229885	0	0	0	0	0	0	0.00229885
4:93572551:G:A	0	0.00229885	0	0	0	0	0	0	0.00229885
19:10769574:C:T	0	0	0	0	0	0	0.0027933	0	0.000457457
20:76312085:C:T	0	0.00202977	0	0	0	0	0.00757576	0.040201	0.00597177
5:125708496:C:G	0	0.00229885	0	0	0	0	0	0	0.00229885
1:212449645:T:C	0	0.00229885	0	0	0	0	0	0	0.00229885
11:2659638:G:A	0	0.00229885	0	0	0	0	0	0	0.00229885
14:70187436:G:A	0	0	0	0.00746269	0	0	0	0	0.000844595
3:165332414:C:T	0	0.00162866	0	0	0.00431034	0	0.00251256	0	0.00106383
15:42650573:G:A	0	0.0101351	0	0	0.012931	0	0	0	0.00487805
20:15774915:T:C	0	0.00229885	0	0	0	0	0	0	0.00229885
1:54238406:T:G	0	0.0104167	0	0	0	0	0	0	0.0004363
12:28167981:T:C	0	0.00229885	0	0	0	0	0	0	0.00229885
4:102593165:G:A	0.194969	0.206897	0.192105	0.239837	0.134259	0.181034	0.165775	0.15873	0.191228
9:113666666:G:T	0	0.00115207	0	0	0	0	0	0	0.00115207
13:79873936:A:G	0	0.00229885	0	0	0	0	0	0	0.00229885
8:99968505:G:A	0	0.00115207	0	0	0	0	0	0	0.00115207
3:6577795:C:T	0	0.00510204	0	0.00746269	0.00862069	0	0	0	0.00250358
13:15196804:T:G	0	0.00137174	0	0	0.00431034	0	0	0	0.00082012
6:73538257:C:T	0	0.025641	0	0.0454545	0.00862069	0	0.00761421	0	0.00892857
13:699437:C:A	0	0.00229885	0	0	0	0	0	0	0.00229885
19:10778292:G:A	0	0.00115207	0	0	0	0	0	0	0.00115207
11:131829816:G:A	0	0.00114943	0	0	0	0	0	0	0.00114943
4:126377620:T:C	0	0.00115207	0	0	0	0	0	0	0.00115207
14:110473653:A:G	0	0.00229885	0	0	0	0	0	0	0.00229885
1:60168418:G:A	0	0.00222222	0	0	0	0	0	0	0.00222222
16:38587812:G:A	0	0	0	0	0.00431034	0	0	0	0.000422654
9:53832305:A:C	0	0.00231481	0	0	0	0	0	0	0.00231481
11:87751907:A:T	0	0	0	0	0.00862069	0	0	0	0.00085034
5:48927360:C:T	0	0	0	0	0.0172414	0	0	0	0.00177148
1:60189989:A:G	0	0.00229885	0	0	0	0	0	0	0.00229885
16:6233261:G:A	0	0.00461894	0	0	0	0	0	0	0.00461894
9:66335305:C:T	0	0.00229885	0	0	0	0	0	0	0.00229885
6:87707571:C:T	0	0.00229885	0	0	0	0	0	0	0.00229885
10:63838274:C:T	0	0.00675676	0	0	0.00431034	0	0	0	0.00298426
5:6661952:G:A	0	0	0.00243902	0	0	0	0	0.00753769	0.00169205
20:55910935:G:A	0	0.00229885	0	0	0	0	0	0	0.00229885
13:93618279:C:T	0	0.00208768	0	0	0.0258621	0	0.00252525	0.00502513	0.00348322
16:38590482:T:C	0	0.00229885	0	0	0	0	0	0	0.00229885
1:130053277:C:T	0	0	0	0	0.00862069	0	0	0	0.000856898
2:154553754:C:T	0	0.00229885	0	0	0	0	0	0	0.00229885
11:55281194:C:T	0.0107527	0.0385656	0	0.0223881	0.0474138	0.00757576	0.0151515	0	0.0230602
20:15733490:G:A	0.139785	0.345061	0.260976	0.264925	0.344828	0.189394	0.280303	0.301508	0.291915
10:11208636:G:A	0	0	0	0	0	0	0.00505051	0	0.00084674
7:7213491:G:A	0	0.00491159	0	0.00373134	0.0215517	0	0.00252525	0.0100503	0.00497203
4:97076769:C:G	0.540323	0.368687	0.350746	0.39313	0.373913	0.386364	0.385787	0.328283	0.384723
14:3785111:T:G	0	0.00229885	0	0	0	0	0	0	0.00229885
8:95584008:T:G	0	0.00229885	0	0	0	0	0	0	0.00229885
6:80345851:T:C	0	0.00229885	0	0	0	0	0	0	0.00229885
15:28426679:C:T	0.215054	0.0320513	0.112195	0.0410448	0.0608696	0.0378788	0.040404	0.123116	0.0956816
20:45157957:C:T	0	0.00200401	0	0	0.00431034	0	0	0	0.000940439
3:246711:G:C	0	0.00229885	0	0	0	0	0	0	0.00229885
3:2391963:G:A	0	0.00115207	0	0	0	0	0	0	0.00115207
7:49549399:C:T	0.204301	0.230717	0.158416	0.126866	0.0818966	0.0681818	0.141414	0.211055	0.185598
13:106883623:G:T	0	0.00229885	0	0	0	0	0	0	0.00229885
13:93502220:C:G	0	0.00229885	0	0	0	0	0	0	0.00229885
7:48538997:G:C	0	0	0	0.00373134	0.00431034	0	0	0	0.000846024
15:28348685:G:A	0	0.00121065	0	0	0	0	0	0	0.00121065
13:705619:C:T	0	0.00115207	0	0	0	0	0	0	0.00115207
11:131864276:C:A	0	0.00229885	0	0	0	0	0	0	0.00229885
9:49696079:G:A	0	0	0	0	0	0	0.00502513	0.00502513	0.00168919
2:134477194:G:A	0	0	0.0025	0	0	0	0	0	0.000426257
3:165309234:C:T	0	0.00195312	0	0	0	0	0	0	0.000618429
11:22561272:G:T	0	0	0	0	0.00431034	0	0	0	0.000428082
9:101483166:T:C	0	0.00229885	0	0	0	0	0	0	0.00229885
5:48933483:G:A	0	0.00208333	0.00497512	0	0	0	0	0	0.00126823
9:84202319:G:C	0	0	0	0	0.00431034	0	0	0	0.000422297
16:71242052:C:A	0.674731	0.579161	0.470732	0.619403	0.650862	0.643939	0.616162	0.577889	0.590342
6:10948547:C:T	0	0	0	0	0	0	0	0.00251256	0.000422654
10:62589316:G:A	0	0.00171233	0	0	0	0	0	0	0.00171233
12:27654982:A:G	0.481183	0.554953	0.539604	0.488636	0.543103	0.492424	0.575377	0.520101	0.536473
14:6386253:C:T	0	0.00641026	0	0	0	0	0	0	0.000423012
4:137550623:C:T	0	0	0	0	0	0.00757576	0	0.00502513	0.00126904
6:176383254:G:A	0	0.00196078	0	0	0	0	0.00253807	0	0.000929944
14:8024823:A:G	0	0.00195695	0	0	0	0	0	0	0.000618812
16:61566306:G:A	0.0178571	0.124183	0.0277778	0.01875	0.0642857	0.0625	0.06	0.0306122	0.0887488
11:87747928:T:C	0	0.00276243	0	0	0.00431034	0	0	0	0.00137287
11:2774182:C:T	0	0.00811908	0	0	0.0258621	0	0.00507614	0	0.00544662
6:87504071:C:T	0	0	0	0	0	0	0.00251256	0	0.000429553
11:1933982:C:T	0.00268817	0.0310811	0	0.00373134	0.00431034	0	0.010101	0.0351759	0.0181769
8:55234633:A:C	0.502703	0.301759	0.463235	0.339552	0.262931	0.371212	0.324121	0.331658	0.348263
20:43711204:G:A	0	0.0128205	0	0	0	0	0	0	0.000847458
17:26655068:C:T	0	0	0	0	0	0	0	0.0194805	0.00244698
1:121257590:A:G	0	0.0636095	0.0280899	0.0183486	0.00990099	0.00980392	0.00931677	0.00882353	0.0347134
12:125734781:C:G	0	0.00229885	0	0	0	0	0	0	0.00229885
14:9892713:C:T	0	0.0412162	0	0.00373134	0.0431034	0	0.00505051	0	0.0200651
8:87150302:T:C	0	0	0	0	0.0188679	0	0	0	0.00205339
7:7246567:A:G	0	0.0324324	0	0	0	0	0	0	0.0130222
13:81639534:C:T	0	0.00229885	0	0	0	0	0	0	0.00229885
3:178159962:A:G	0	0.00229885	0	0	0	0	0	0	0.00229885
19:6605663:G:A	0	0.00229885	0	0	0	0	0	0	0.00229885
16:49390550:T:C	0	0.00115207	0	0	0	0	0	0	0.00115207
4:93579091:T:C	0	0.00229885	0	0	0	0	0	0	0.00229885
10:13386280:A:G	0.66129	0.587957	0.529268	0.563433	0.5	0.44697	0.580808	0.545226	0.57108
8:100125408:C:T	0	0.014885	0.0512195	0.0485075	0.0301724	0.0378788	0.0227273	0.0301508	0.0241454
1:73817520:G:A	0	0.00167224	0	0	0.00431034	0	0	0	0.00071582
19:47855803:C:T	0	0	0	0	0	0	0.00251256	0	0.000422654
14:9866686:C:T	0	0	0	0	0.0130435	0	0	0	0.00127551
9:101499360:T:C	0	0.00114943	0	0	0	0	0	0	0.00114943
3:178160380:G:A	0	0.00229885	0	0	0	0	0	0	0.00229885
20:15790317:G:A	0.137097	0.0907859	0.0609756	0.0909091	0.107759	0.0454545	0.0634518	0.0603015	0.0853725
11:47543734:A:G	0	0.0304465	0	0.00373134	0.0172414	0	0	0	0.0135648
8:99311461:C:A	0	0.00115207	0	0	0	0	0	0	0.00115207
16:6235233:C:T	0	0.00326797	0	0	0.00869565	0	0	0	0.00150716
13:87972175:C:T	0	0.00229885	0	0	0	0	0	0	0.00229885
20:2080902:C:T	0.742188	0.494513	0.469274	0.451754	0.5	0.5	0.421569	0.468421	0.492527
11:55281266:G:C	0	0.00127226	0	0	0	0	0	0	0.00127226
8:67760692:G:C	0	0.00229885	0	0	0	0	0	0	0.00229885
1:43360749:T:A	0.241935	0.162572	0.248744	0.175573	0.150862	0.189394	0.203518	0.29397	0.200783
9:96110870:G:T	0	0.00929752	0.0439024	0	0.00431034	0.031746	0.0226131	0.0125628	0.0145019
1:54231982:T:C	0	0.00296296	0	0	0	0	0	0	0.00296296
10:70722919:A:G	0	0.00229885	0	0	0	0	0	0	0.00229885
14:3510592:G:T	0.182796	0.101351	0.117073	0.126866	0.228448	0.0909091	0.10804	0.268844	0.139566
11:47542387:C:G	0	0	0	0.00416667	0	0	0	0	0.000556174
4:38915967:T:C	0	0.00200803	0	0	0.00862069	0	0.00502513	0	0.00187617
4:107354574:T:G	0	0.00229885	0	0	0	0	0	0	0.00229885
19:10752112:C:T	0	0	0	0	0.00862069	0	0	0	0.000846024
11:2785293:G:A	0	0	0	0	0.00431034	0	0.00502513	0	0.00126796
11:66088915:A:G	0	0.00229885	0	0	0	0	0	0	0.00229885
9:53843565:T:C	0.446237	0.264189	0.334146	0.291045	0.228448	0.325758	0.325758	0.399497	0.313449
20:71054660:A:G	0	0.00115207	0	0	0	0	0	0	0.00115207
19:6598469:C:T	0	0.00229885	0	0	0	0	0	0	0.00229885
14:8035409:C:A	0	0.0019685	0	0	0	0	0	0	0.000625782
5:111532045:A:G	0	0.00229885	0	0	0	0	0	0	0.00229885
19:16690354:G:A	0	0.00195695	0	0	0.00862069	0	0	0	0.00123762
13:701699:T:C	0	0.00229885	0	0	0	0	0	0	0.00229885
5:629841:G:C	0	0.00229885	0	0	0	0	0	0	0.00229885
2:34954414:G:A	0	0.00880626	0	0	0	0	0	0	0.0027933
8:94081379:C:A	0	0.00135318	0	0	0.012931	0	0	0	0.00135575
8:100120568:G:C	0	0.00229885	0	0	0	0	0	0	0.00229885
8:87051310:A:G	0	0.00229885	0	0	0	0	0	0	0.00229885
20:2077824:C:T	0	0.00165017	0	0	0.00892857	0	0	0	0.00115296
5:152384828:A:T	0	0	0	0.0037594	0	0	0	0	0.000424088
18:48751745:T:C	0	0.00229885	0	0	0	0	0	0	0.00229885
11:87774032:G:A	0	0	0	0	0.0045045	0	0	0	0.000458295
1:100888505:C:A	0	0	0	0	0.00431034	0	0	0	0.00042337
14:112744049:C:T	0	0	0	0	0	0	0	0.0175879	0.00295858
19:7480204:A:G	0	0.00344828	0	0	0	0	0	0	0.00344828
4:133981336:G:A	0	0	0	0.0037594	0	0	0	0	0.000426257
13:13678341:A:C	0	0.00632911	0	0	0.00862069	0	0	0	0.00126689
8:55378064:C:T	0	0	0	0	0	0	0.00505051	0	0.000853971
13:106894469:C:T	0	0.00115741	0	0	0	0	0	0	0.00115741
14:19056611:A:G	0	0	0	0	0.00431034	0	0	0	0.000422654
15:28445123:G:A	0	0	0	0	0.0130435	0	0.00259067	0	0.00173762
3:165333787:C:T	0	0.00115207	0	0	0	0	0	0	0.00115207
10:70722880:C:A	0	0.00229885	0	0	0	0	0	0	0.00229885
5:111657417:C:A	0	0	0	0	0	0	0.00505051	0	0.000849618
6:11216479:C:T	0.0483871	0.0618777	0.0470297	0.131579	0.0689655	0.0757576	0.103015	0.0728643	0.0706763
10:10404052:C:T	0	0	0	0	0	0.00757576	0	0.00502513	0.00127011
1:54669800:T:G	0.167568	0.0907859	0.118812	0.132576	0.113043	0.123077	0.128141	0.155779	0.118256
14:70208502:C:T	0	0.0128205	0	0	0.0136364	0	0	0	0.00225225
8:55276091:G:T	0	0.00115207	0	0	0	0	0	0	0.00115207
3:82160230:G:A	0	0.00293542	0	0	0.00862069	0	0	0	0.00154991
7:7225039:A:C	0	0.00296296	0	0	0	0	0	0	0.00296296
8:77472793:A:G	0	0	0	0	0	0	0.00253807	0	0.000424809
5:120575856:T:G	0	0.00229885	0	0	0	0	0	0	0.00229885
3:178135846:T:C	0	0.00229885	0	0	0	0	0	0	0.00229885
20:76307302:T:C	0	0.00230415	0	0	0	0	0	0	0.00230415
11:22583246:G:A	0	0.00115207	0	0	0	0	0	0	0.00115207
9:28089816:G:T	0.0483871	0.105405	0.0829268	0.101504	0.211207	0.151515	0.138191	0.133166	0.111714
19:16698893:C:T	0	0.00229885	0	0	0	0	0	0	0.00229885
10:41309089:A:G	0	0.00229885	0	0	0	0	0	0	0.00229885
14:80157381:G:A	0	0	0	0	0.00862069	0	0	0	0.000846024
12:28342341:A:T	0	0.00491159	0	0	0.0215517	0	0.00753769	0	0.00403476
12:128688395:C:T	0	0.00229885	0	0	0	0	0	0	0.00229885
7:86165207:C:G	0	0.25	0	0	0	0	0	0	0.2
20:43699136:G:A	0	0.00229885	0	0	0	0	0	0	0.00229885
13:35316417:A:C	0	0.00229885	0	0	0	0	0	0	0.00229885
6:168687209:G:A	0	0.00541272	0	0	0.00431034	0	0	0	0.002443
11:66192907:A:G	0.180108	0.113605	0.0591133	0.0634328	0.133621	0.121212	0.0904523	0.0603015	0.103917
4:102593911:C:T	0	0	0	0	0.0131579	0	0	0	0.00134892
9:66158223:T:G	0	0.00115207	0	0	0	0	0	0	0.00115207
5:21400147:C:T	0	0	0	0	0	0	0.00505051	0	0.000852515
12:121495128:G:A	0	0.0123367	0.0123762	0.0152672	0.0172414	0.0151515	0.0228426	0	0.0114846
6:64639025:A:G	0	0.00229885	0	0	0	0	0	0	0.00229885
19:16596988:G:C	0	0.000976562	0	0.00746269	0	0.00757576	0	0	0.00123686
1:178198930:C:T	0	0	0.00487805	0	0	0	0	0	0.00084674
3:131404160:C:G	0	0.00229885	0	0	0	0	0	0	0.00229885
4:137550627:A:G	0	0.00115207	0	0	0	0	0	0	0.00115207
7:83303013:G:A	0	0.00608931	0.00738916	0	0.00862069	0	0.00502513	0	0.00434311
5:111654101:G:A	0.287634	0.188446	0.214286	0.220149	0.142241	0.19697	0.25	0.231156	0.212411
12:121488435:T:C	0	0.00229885	0	0	0	0	0	0	0.00229885
20:76308649:C:T	0	0.00609756	0	0	0.00431034	0	0	0	0.00271444
3:165331647:G:A	0	0	0	0	0	0	0.00251256	0	0.000422297
9:47887057:C:T	0	0.00114943	0	0	0	0	0	0	0.00114943
8:9974798:C:G	0	0.00229885	0	0	0	0	0	0	0.00229885
2:134347240:A:G	0	0.00229885	0	0	0	0	0	0	0.00229885
1:54055023:T:G	0	0.00229885	0	0	0	0	0	0	0.00229885
9:93822530:A:G	0	0	0	0	0.012931	0	0	0	0.00128315
1:121244621:C:T	0	0	0	0	0	0	0.0104712	0	0.00193237
8:87062713:T:C	0	0.00229885	0	0	0	0	0	0	0.00229885
10:86129252:C:T	0	0.0197011	0	0	0	0	0	0	0.0078976
12:52465719:C:T	0	0.00331858	0	0	0.0258621	0	0.00252525	0	0.00323625
9:68506347:T:G	0	0.00115207	0	0	0	0	0	0	0.00115207
16:71241974:G:A	0	0.00229885	0	0	0	0	0	0	0.00229885
1:73256824:A:G	0	0.00229885	0	0	0	0	0	0	0.00229885
13:87972838:T:G	0.33871	0.594723	0.60804	0.615672	0.625	0.719697	0.654822	0.552764	0.580065
19:1423044:A:G	0	0.00117096	0	0	0	0	0	0	0.00117096
11:2660984:T:C	0	0.00229885	0	0	0	0	0	0	0.00229885
7:7096084:G:A	0	0.0353261	0.0456853	0.0195312	0.0265487	0.0234375	0.0394737	0.0208333	0.0296235
12:28026812:T:C	0	0.00229885	0	0	0	0	0	0	0.00229885
5:15023467:A:G	0	0	0	0	0.00434783	0	0	0	0.000428449
13:87974815:G:A	0	0.00148148	0	0	0	0	0	0	0.00148148
10:86131516:G:A	0.107527	0.202171	0.210784	0.160448	0.107759	0.189394	0.188442	0.218593	0.184411
16:25868146:C:G	0	0.00115207	0	0	0	0	0	0	0.00115207
16:6239532:G:A	0	0.00115207	0	0	0	0	0	0	0.00115207
19:45620413:C:T	0.289189	0.171177	0.153659	0.220149	0.357759	0.143939	0.134518	0.123737	0.186413
1:184495075:C:G	0	0.00148148	0	0	0	0	0	0	0.00148148
20:2088656:G:A	0	0	0	0	0.00431034	0	0	0	0.000433651
1:121298665:T:G	0	0.00230947	0	0	0	0	0	0	0.00230947
14:12162939:A:G	0.0215054	0.0324763	0.0318627	0.0485075	0.00431034	0.030303	0.030303	0.00753769	0.0276873
11:89225872:G:A	0	0.125	0	0	0	0	0	0	0.0769231
5:14539321:G:A	0	0.00229885	0	0	0	0	0	0	0.00229885
10:10367255:A:G	0	0.00229885	0	0	0	0	0	0	0.00229885
20:2109945:C:T	0	0.00230947	0	0	0	0	0	0	0.00230947
14:4311519:G:A	0	0.00135318	0.00246305	0	0	0	0	0	0.000814775
9:28089955:C:T	0.0295699	0.0412162	0.150246	0.0864662	0.0560345	0.113636	0.0707071	0.138191	0.0725149
3:41146464:G:A	0	0.00641026	0	0	0	0	0	0	0.000423012
9:69689679:G:A	0.0752688	0.00135318	0	0.011194	0.012931	0.0378788	0.0252525	0.0653266	0.0208899
6:73490363:A:G	0	0.00206612	0	0	0.00434783	0	0	0	0.00095057
9:49696672:G:A	0.432796	0.241543	0.287805	0.238806	0.146552	0.181818	0.310606	0.163317	0.256647
3:165250854:G:A	0	0	0	0	0.00862069	0	0	0	0.000848896
16:6249048:C:T	0	0.00202703	0.00243902	0.00373134	0	0	0.0125628	0	0.00271003
20:1614519:G:A	0	0	0	0	0	0	0.00253807	0	0.00042337
16:38596027:C:T	0	0.00203252	0	0	0	0	0	0	0.000814332
8:9969456:C:T	0	0	0	0	0.00431034	0	0	0	0.00042337
13:87958698:C:T	0	0	0	0	0.00862069	0	0	0	0.000846024
13:93684942:G:C	0	0.00114943	0	0	0	0	0	0	0.00114943
12:125744474:G:A	0	0.00229885	0	0	0	0	0	0	0.00229885
10:10392217:C:T	0	0.00229885	0	0	0	0	0	0	0.00229885
14:19059269:T:G	0	0.00115207	0	0	0	0	0	0	0.00115207
11:131923320:G:A	0	0	0.00828729	0	0	0	0	0	0.00175234
3:131375014:A:T	0	0.00229885	0	0	0	0	0	0	0.00229885
5:108217170:T:G	0	0.0145833	0	0	0	0	0	0	0.0145833
5:669124:T:C	0	0.0223275	0	0.0149254	0.0301724	0	0.0150754	0.0100503	0.01465
1:214496129:G:A	0.456989	0.294993	0.435961	0.373134	0.435345	0.409091	0.482412	0.422111	0.379479
20:3553044:G:A	0	0.0290934	0	0	0.0258621	0	0	0	0.013337
19:10788077:A:G	0	0.00229885	0	0	0	0	0	0	0.00229885
16:1512656:C:T	0	0.00208333	0	0	0	0	0	0	0.00208333
13:46930925:C:T	0	0.0189873	0	0	0.00431034	0	0	0	0.00169348
4:127180263:G:A	0	0.00114943	0	0	0	0	0	0	0.00114943
4:137546469:A:G	0	0.00229885	0	0	0	0	0	0	0.00229885
19:16699619:C:G	0	0.00230947	0	0	0	0	0	0	0.00230947
5:111654775:C:T	0.145161	0.0998603	0.189655	0.13806	0.137931	0.219697	0.143939	0.0929648	0.128163
20:1628875:C:T	0	0.00208333	0	0	0	0	0	0	0.00208333
1:218635407:C:T	0	0	0	0	0.00431034	0	0	0	0.000423012
5:111652635:C:T	0	0	0	0.00746269	0	0	0	0	0.000853971
19:6624755:G:A	0	0.00490196	0	0	0.00862069	0	0	0	0.00216853
1:73339546:C:G	0	0.00229885	0	0	0	0	0	0	0.00229885
11:16381429:G:A	0	0.012301	0	0	0	0	0	0	0.00478873
4:39078707:G:A	0.0994624	0.00744249	0.00245098	0.00746269	0.012931	0	0.0328283	0.0100503	0.0192725
3:165250859:G:A	0	0.00114943	0	0	0	0	0	0	0.00114943
6:64605342:G:A	0	0.00229885	0	0	0	0	0	0	0.00229885
5:638550:G:T	0	0.00229885	0	0	0	0	0	0	0.00229885
3:178160641:A:G	0	0.00229885	0	0	0	0	0	0	0.00229885
11:131892381:G:C	0	0.00229885	0	0	0	0	0	0	0.00229885
13:701276:T:C	0	0.00202977	0	0	0.0347826	0	0	0	0.00299728
19:10754609:C:G	0	0	0	0	0	0	0.00255102	0	0.000431779
14:6413376:G:A	0	0	0	0.00746269	0.00431034	0	0.0126263	0	0.00338123
14:110415965:A:G	0.0349462	0.169399	0.0816832	0.109023	0.349138	0.106061	0.0812183	0.173367	0.141726
1:73347153:C:T	0	0	0	0	0.00431034	0	0	0	0.000424088
12:28136324:G:C	0.491935	0.503444	0.443627	0.537313	0.590517	0.621212	0.535176	0.60804	0.522678
7:7184055:A:G	0	0.00229885	0	0	0	0	0	0	0.00229885
4:137550655:A:G	0	0.00229885	0	0	0	0	0	0	0.00229885
9:47923040:T:C	0	0	0	0	0	0	0.00251256	0	0.000422297
11:22565181:C:T	0	0.00229885	0	0	0	0	0	0	0.00229885
3:6341397:T:C	0	0.00229885	0	0	0	0	0	0	0.00229885
12:27826349:T:C	0	0.00115207	0	0	0	0	0	0	0.00115207
19:50579583:A:G	0	0.00231481	0	0	0	0	0	0	0.00231481
12:111948382:A:C	0	0.00115207	0	0	0	0	0	0	0.00115207
2:75401580:G:A	0.0483871	0.0986111	0.0536585	0.0559701	0.0517241	0.0909091	0.0252525	0.0175879	0.0652412
3:142975516:G:A	0	0	0	0	0.00431034	0	0	0	0.000428816
13:1165584:C:T	0	0.00195312	0	0.00746269	0	0	0	0	0.00123762
12:121488509:T:C	0	0.00229885	0	0	0	0	0	0	0.00229885
13:81642110:G:A	0	0.0207407	0	0	0	0	0	0	0.0207407
1:212443873:A:T	0	0.00229885	0	0	0	0	0	0	0.00229885
13:87967706:C:T	0	0.00338295	0	0	0.00431034	0	0	0	0.00162955
4:107258947:G:A	0	0.00229885	0	0	0	0	0	0	0.00229885
4:100577972:C:G	0	0.00229885	0	0	0	0	0	0	0.00229885
13:87978640:G:A	0	0.00229885	0	0	0	0	0	0	0.00229885
1:73865963:C:T	0	0	0	0	0.00431034	0	0	0	0.000430663
19:16708661:G:A	0	0	0	0	0	0	0.00505051	0	0.000847458
12:70094223:A:G	0.306452	0.148575	0.139303	0.112782	0.0646552	0.106061	0.0808081	0.0427136	0.135349
5:97981906:C:T	0	0.0362517	0	0	0	0	0	0	0.0144888
13:718065:G:A	0	0.00222552	0	0	0	0	0	0	0.00222552
9:66070388:G:A	0	0.00202703	0	0	0	0	0	0	0.000813449
1:73575408:G:A	0	0	0	0	0.00431034	0	0.00251256	0	0.000865801
1:54141445:C:T	0	0.302083	0	0	0	0	0	0	0.302083
13:93400564:C:T	0	0.00229885	0	0	0	0	0	0	0.00229885
17:26680501:A:G	0	0	0	0.00373134	0	0	0	0	0.000423012
1:198345177:T:C	0	0.000976562	0	0	0.00862069	0	0.00252525	0	0.00123916
10:70694631:G:A	0	0	0	0	0.00431034	0	0	0	0.000424088
1:218653214:G:A	0	0	0	0	0	0	0.00252525	0	0.000425894
10:13418715:G:A	0.0213675	0.121603	0.0892857	0.0778689	0.172897	0.0833333	0.0371622	0.107383	0.100431
3:42765124:C:T	0	0	0	0	0.0173913	0	0	0	0.00170358
10:11208756:A:G	0.293011	0.475643	0.487805	0.507463	0.573276	0.409091	0.494949	0.711055	0.492132
11:14950683:G:A	0.137097	0.0832206	0.131707	0.0597015	0.0905172	0.0984848	0.0959596	0.0351759	0.0895279
8:86998757:C:G	0	0.00229885	0	0	0	0	0	0	0.00229885
3:113625873:T:C	0	0	0	0	0	0	1	0	1
2:127045132:T:C	0.0833333	0	0.0219512	0	0	0	0.00753769	0	0.0183604
4:39076747:C:G	0	0.00229885	0	0	0	0	0	0	0.00229885
1:54054933:T:C	0	0.00229885	0	0	0	0	0	0	0.00229885
20:15792131:A:G	0.137097	0.0906631	0.0612745	0.0864662	0.103448	0.0454545	0.0631313	0.0603015	0.0847366
14:57642948:T:C	0.228495	0.097973	0.156098	0.134328	0.0646552	0.113636	0.0552764	0.120603	0.116531
15:108592875:C:T	0	0	0	0	0.0132743	0	0	0	0.00133333
16:77997310:T:C	0	0.00229885	0	0	0	0	0	0	0.00229885
6:87631858:C:T	0	0.00229885	0	0	0	0	0	0	0.00229885
19:7500366:C:T	0	0.00122549	0	0	0	0	0	0	0.00122549
5:6690022:G:A	0	0.0529172	0	0.00373134	0.0619469	0	0	0	0.0263456
16:61608672:C:T	0	0	0	0	0.00431034	0	0	0	0.000437828
1:54162925:C:T	0	0	0	0	0.00431034	0	0.00251256	0	0.000887311
1:100179683:T:G	0	0.00229885	0	0	0	0	0	0	0.00229885
7:42177690:A:G	0	0.00115207	0	0	0	0	0	0	0.00115207
20:1370742:G:A	0	0	0	0	0.00431034	0	0.00255102	0	0.000853242
14:48128041:T:G	0	0.00833333	0	0	0	0	0	0	0.00833333
19:16703424:A:T	0	0	0	0	0.00431034	0	0	0	0.000424809
7:83296532:T:C	0	0.00804598	0	0	0	0	0	0	0.00804598
8:9955864:C:T	0	0.0067659	0	0	0.0474138	0	0.00252525	0	0.00596853
9:83517732:A:C	0	0	0	0	0.00454545	0	0	0	0.000504032
1:205472839:T:G	0	0.00878378	0.0146341	0.0186567	0.0258621	0.030303	0.0226131	0.0226131	0.0140921
7:83226273:T:A	0	0.00115207	0	0	0	0	0	0	0.00115207
1:43311634:G:A	0	0.005	0	0	0	0	0	0	0.00106762
4:102539711:C:T	0	0.00229885	0	0	0	0	0	0	0.00229885
20:1208638:C:T	0	0	0	0.00373134	0	0	0	0	0.000424088
13:87956864:T:C	0	0	0	0	0.00431034	0	0	0	0.000422654
7:44872722:G:A	0	0	0	0.00746269	0.00431034	0.0151515	0	0	0.00211327
8:9971690:A:G	0	0.00115207	0	0	0	0	0	0	0.00115207
19:10756150:C:T	0	0.00115207	0	0	0	0	0	0	0.00115207
18:48746340:A:G	0.212366	0.469008	0.44878	0.401515	0.439655	0.386364	0.454774	0.432161	0.425369
6:136204499:T:C	0	0.0108696	0	0.00373134	0.0474138	0	0	0	0.00762112
11:131891583:C:A	0	0	0	0	0.00431034	0	0	0	0.000423012
4:126372671:C:A	0	0.00115207	0	0	0	0	0	0	0.00115207
19:1454666:C:T	0	0	0.0175879	0	0	0	0	0	0.00363071
8:9967398:G:A	0	0.00229885	0	0	0	0	0	0	0.00229885
1:178193484:A:G	0	0.00489237	0	0	0.00446429	0	0	0	0.00195695
4:100668016:G:A	0	0	0	0.00384615	0	0	0	0	0.000430663
10:99208977:C:T	0	0.00229885	0	0	0	0	0	0	0.00229885
20:1198209:A:G	0	0.00229885	0	0	0	0	0	0	0.00229885
1:99700090:T:C	0	0.00229885	0	0	0	0	0	0	0.00229885
8:99734015:A:G	0	0.0155616	0	0.0708955	0.012931	0.030303	0.0150754	0.00753769	0.0157523
2:27636050:G:A	0	0	0	0	0.00431034	0	0	0	0.000432152
4:102552436:T:C	0	0	0	0	0.0185185	0	0	0	0.00192308
7:7246621:G:C	0	0.00229885	0	0	0	0	0	0	0.00229885
12:52548981:G:A	0	0.00115207	0	0	0	0	0	0	0.00115207
13:93436741:C:T	0	0.00296296	0	0	0	0	0	0	0.00296296
20:71048994:C:T	0	0	0	0	0	0	0	0.00753769	0.00127011
7:72004818:C:G	0	0.00328947	0	0	0	0	0	0	0.000714286
5:119656305:G:A	0	0.0108254	0	0	0.0732759	0	0.00251256	0	0.00923411
3:6466880:A:T	0	0.0113636	0.0222772	0	0	0	0	0	0.00438212
10:11233763:A:G	0	0.000980392	0	0	0.0172414	0	0.00251256	0	0.00185759
16:77871157:C:T	0	0.00229885	0	0	0	0	0	0	0.00229885
4:159208372:G:A	0	0.00472973	0	0	0	0.00757576	0.0176768	0	0.00406945
3:42766486:C:T	0	0	0	0	0	0.0217391	0.00359712	0	0.00156087
11:115732283:T:C	0	0	0	0	0.00431034	0	0	0	0.000424088
15:108619195:G:T	0	0.00115207	0	0	0	0	0	0	0.00115207
20:36713285:G:C	0	0.0101351	0	0	0	0	0	0.00251256	0.00433604
7:72002930:G:A	0	0.00115207	0	0	0	0	0	0	0.00115207
13:81469939:C:T	0	0.00208333	0	0	0	0	0	0	0.00208333
4:97076620:G:A	0	0.00144509	0	0	0.0130435	0	0	0	0.00139821
8:39506914:C:T	0	0.167571	0.00248756	0.0223881	0.172414	0	0.0277778	0.0150754	0.0846489
1:218674979:C:T	0	0	0	0	0.00442478	0	0	0	0.000455789
6:80329905:A:G	0	0.00229885	0	0	0	0	0	0	0.00229885
9:113563503:A:G	0	0.00115207	0	0	0	0	0	0	0.00115207
5:48927312:A:G	0	0.00229885	0	0	0	0	0	0	0.00229885
14:7066966:G:A	0	0	0	0	0.00471698	0	0	0	0.000546448
13:79872954:G:A	0	0.00229885	0	0	0	0	0	0	0.00229885
11:131838191:G:A	0.061828	0	0	0	0.0172414	0	0.00502513	0	0.0122466
20:1200164:C:T	0	0.00641026	0	0	0	0	0	0	0.00045045
1:205490380:G:A	0	0	0	0	0.00862069	0	0	0	0.000847458
1:68964654:T:C	0.104396	0.275641	0.0714286	0.116541	0.213043	0.0923077	0.118687	0.0628141	0.116795
10:99210987:G:A	0	0.00229885	0	0	0	0	0	0	0.00229885
1:121279911:T:C	0	0.00229885	0	0	0	0	0	0	0.00229885
1:73219371:T:C	0	0.00229885	0	0	0	0	0	0	0.00229885
14:12171010:T:C	0	0.00883152	0	0	0	0.00757576	0.010101	0.00505051	0.0054615
11:47541063:A:G	0	0.00229885	0	0	0	0	0	0	0.00229885
5:21367307:G:A	0	0.00687623	0	0	0.0172414	0	0.00251256	0	0.00371747
18:48751641:T:C	0	0	0	0.0075188	0	0	0	0	0.000859845
17:26805463:C:T	0	0.000996016	0	0	0.00431034	0	0	0	0.000622665
12:28109410:T:C	0	0	0	0	0	0	0.00251256	0	0.000434028
9:124860461:C:T	0	0.0027027	0.00245098	0	0	0	0	0.0100503	0.00244035
2:174902960:T:C	0	0.00102669	0	0	0.00431034	0	0	0	0.000628931
5:6690286:C:T	0.0887574	0.0772358	0.110837	0.105263	0.121739	0.143939	0.145503	0.107143	0.0997789
14:19059346:A:C	0	0.00115207	0	0	0	0	0	0	0.00115207
13:87944571:G:T	0	0.00229885	0	0	0	0	0	0	0.00229885
13:15214493:T:C	0	0.00229885	0	0	0	0	0	0	0.00229885
7:83328468:T:C	0	0.00229885	0	0	0	0	0	0	0.00229885
4:137561199:G:C	0	0.00743243	0	0	0.0344828	0	0	0	0.00514905
12:120772279:T:C	0.0913978	0.047973	0.0658537	0.0522388	0.0646552	0.0757576	0.0606061	0.00753769	0.0536876
18:35432908:A:G	0	0.0192308	0	0	0.00431034	0	0	0	0.00169635
11:131859805:A:G	0	0.00632911	0	0	0	0	0	0	0.000423012
20:1616667:G:A	0	0	0	0	0.00431034	0	0	0	0.000423012
1:205482667:G:A	0	0.00222222	0	0	0	0	0	0	0.00222222
5:35446240:T:G	0	0.00806452	0	0	0.00431034	0.0151515	0	0.00753769	0.00300946
4:102595339:G:A	0	0.00229885	0	0	0	0	0	0	0.00229885
1:184488423:A:C	0	0.00116279	0	0	0	0	0	0	0.00116279
19:7479629:T:C	0	0.000978474	0	0	0.012931	0	0	0	0.00125392
3:173494627:A:C	0	0	0	0	0.00862069	0	0	0	0.000875657
13:15243996:G:A	0	0.00229885	0	0	0	0	0	0	0.00229885
9:49697463:T:C	0	0.00229885	0	0	0	0	0	0	0.00229885
11:87747767:G:A	0	0.00657895	0	0	0	0	0	0	0.000423729
1:198345227:T:C	0	0.000978474	0	0.00373134	0	0	0.0126263	0	0.00216987
9:53838723:A:G	0	0.00229885	0	0	0	0	0	0	0.00229885
6:90453650:T:A	0	0.00115207	0	0	0	0	0	0	0.00115207
11:47552289:G:C	0	0.00229885	0	0	0	0	0	0	0.00229885
19:51139318:C:T	0	0.0108254	0	0	0.00862069	0	0	0	0.00488334
3:41146463:C:T	0	0	0	0	0	0	0.010101	0	0.00169205
4:93578390:C:A	0	0	0	0	0.00431034	0	0	0	0.000423729
12:88932391:A:G	0	0.000978474	0	0	0.00431034	0	0	0	0.000622665
13:1095276:C:T	0	0.00115207	0	0	0	0	0	0	0.00115207
13:13720695:C:T	0	0.0108401	0	0	0.0215517	0	0	0	0.00571895
9:93782588:G:A	0	0.00632911	0	0	0	0	0	0	0.000423729
6:168565398:G:A	0	0	0	0	0.012931	0	0	0	0.00133929
7:48538520:C:T	0	0.00116009	0	0	0	0	0	0	0.00116009
20:59404065:T:G	0	0	0	0	0.00431034	0	0	0	0.000426621
7:129867400:C:T	0	0.00229885	0	0	0	0	0	0	0.00229885
3:165313765:A:G	0	0.00115207	0	0	0	0	0	0	0.00115207
5:14991434:G:A	0.193548	0.0715268	0.0990099	0.101504	0.107759	0.204545	0.226131	0.120603	0.118435
9:93822027:C:G	0	0	0.00252525	0	0	0	0	0.00251256	0.00088968
8:55235956:T:C	0	0.000978474	0	0	0.00431034	0	0	0	0.000619963
7:55401921:T:C	0	0.00229885	0	0	0	0	0	0	0.00229885
1:204649569:G:A	0	0.00229885	0	0	0	0	0	0	0.00229885
20:15774908:T:C	0	0.00229885	0	0	0	0	0	0	0.00229885
7:2204516:T:G	0	0.00115207	0	0	0	0	0	0	0.00115207
20:45202552:T:C	0	0.00138504	0	0	0	0	0	0	0.00138504
20:1553127:C:G	0	0.00232019	0	0	0	0	0	0	0.00232019
19:50627333:C:T	0	0.00229885	0	0	0	0	0	0	0.00229885
7:44874160:C:T	0.109589	0.0897436	0.0222772	0.0227273	0.147321	0.0163934	0.0238095	0.0521978	0.0562613
12:27992294:T:C	0	0.00229885	0	0	0	0	0	0	0.00229885
8:96469568:G:A	0.301075	0.390392	0.312195	0.5	0.301724	0.393939	0.411616	0.439698	0.3828
20:36864353:C:T	0	0	0	0	0	0.00757576	0.00757576	0	0.00169348
2:4344543:T:C	0	0	0	0	0	0	0.00251256	0	0.000423729
14:59322840:C:T	0	0	0	0	0.00431034	0	0	0	0.000423729
17:26785812:T:C	0	0.00229885	0	0	0	0	0	0	0.00229885
6:168264290:T:C	0	0	0	0	0.00431034	0	0	0	0.000423012
11:87778756:T:C	0	0.00114943	0	0	0	0	0	0	0.00114943
12:106014200:T:C	0	0	0	0	0	0	0	0.00251256	0.000424448
4:159182414:A:G	0	0.00293542	0	0	0	0	0	0	0.000928793
9:65963503:C:T	0	0.00657895	0	0	0.00952381	0	0	0	0.00178147
14:112411680:G:C	0	0.025641	0	0.00746269	0.0215517	0	0.00757576	0.0150754	0.00846024
1:121193289:C:A	0	0	0	0	0.00431034	0	0	0	0.000434028
1:73140753:G:C	0	0.00544959	0	0	0	0	0	0	0.00217746
14:48136094:G:A	0.045	0.204895	0.128947	0.264228	0.140187	0.285714	0.203333	0.116667	0.179455
8:55485895:T:C	0	0	0.0148515	0.0037594	0.0258621	0	0.0227273	0.0100503	0.0111972
16:1515426:C:T	0	0.00229885	0	0	0	0	0	0	0.00229885
13:2172195:G:A	0	0.00115207	0	0	0	0	0	0	0.00115207
8:94121737:A:G	0	0.00344828	0	0	0	0	0	0	0.00136612
16:25882829:C:T	0	0	0	0.00373134	0.0215517	0	0	0	0.00253378
15:108635095:C:T	0	0.00115207	0	0	0	0	0	0	0.00115207
5:111652826:C:T	0	0.00114943	0	0	0	0	0	0	0.00114943
1:218599924:G:A	0	0	0	0	0.00431034	0	0	0	0.000423012
20:55914842:G:A	0	0	0	0	0.0215517	0	0.00505051	0	0.00296108
13:703055:G:A	0	0.00229885	0	0	0	0	0	0	0.00229885
13:87975901:G:A	0	0.00115207	0	0	0	0	0	0	0.00115207
6:87605765:C:T	0.629032	0.369231	0.465347	0.559701	0.465517	0.575758	0.605528	0.502513	0.533419
14:19858951:C:T	0.297297	0.297973	0.236585	0.33209	0.215517	0.338462	0.339286	0.391414	0.304241
8:87001864:A:G	0	0.00341997	0	0	0.00431034	0	0	0	0.00163934
14:9895326:C:T	0	0	0	0	0.00862069	0	0	0	0.000846024
6:73424157:G:T	0	0.00229885	0	0	0	0	0	0	0.00229885
2:154525636:G:A	0	0	0	0	0.00862069	0	0	0	0.000864304
1:130136904:C:T	0	0.00229885	0	0	0	0	0	0	0.00229885
1:73402026:C:T	0	0.0601399	0.0735294	0.0757576	0.125	0.106061	0.0904523	0.0251256	0.0619152
1:43298834:T:C	0.155914	0.231724	0.153659	0.131579	0.181034	0.174242	0.125628	0.140704	0.181247
5:48867745:A:C	0	0.0875	0	0	0	0	0	0	0.0875
5:48772581:T:C	0	0.00115207	0	0	0	0	0	0	0.00115207
5:137195832:G:A	0	0.0144928	0	0	0.0144928	0	0	0	0.004
2:106318048:C:T	0	0.000980392	0	0	0.00862069	0	0	0	0.000932256
5:125697399:A:C	0	0.2375	0	0	0	0	0	0	0.2375
7:83198358:A:C	0	0.00163399	0	0.011194	0.012931	0	0	0.00251256	0.00284293
5:15015384:C:T	0	0.00114943	0	0	0	0	0	0	0.00114943
10:13396145:C:A	0	0.00229885	0	0	0	0	0	0	0.00229885
5:111584835:A:G	0	0.00229885	0	0	0	0	0	0	0.00229885
3:42770677:G:A	0	0.00115207	0	0	0	0	0	0	0.00115207
7:7225137:G:C	0	0.025974	0	0	0	0	0	0	0.00169492
2:178173424:A:C	0.0403226	0.142077	0.17	0.162879	0.0775862	0.0681818	0.0631313	0.125628	0.119191
13:106934820:G:A	0	0.00196078	0	0	0.0215517	0	0	0	0.00217256
2:106316596:A:C	0	0.00229885	0	0	0	0	0	0	0.00229885
20:36712297:A:G	0	0.0588633	0.0317073	0.00746269	0.0431034	0.0151515	0.0277778	0.0226131	0.0363538
6:87652881:C:T	0	0.00115207	0	0	0	0	0	0	0.00115207
5:97940056:C:T	0	0.00281294	0	0	0	0	0.00252525	0	0.00138351
7:7246332:C:T	0	0	0	0	0.00862069	0	0	0	0.000845309
5:97985552:G:A	0.0376344	0.004	0.0075	0	0.00862069	0	0	0.00251256	0.00750939
11:22598680:C:T	0	0	0	0	0.00431034	0	0	0	0.000443262
14:12808417:C:T	0	0.00229885	0	0	0	0	0	0	0.00229885
4:133981560:A:G	0	0.00744249	0.00731707	0.0263158	0.0215517	0.0153846	0.0101523	0.0126263	0.0100763
11:47531961:T:A	0	0.00115207	0	0	0	0	0	0	0.00115207
10:99258991:A:G	0.0376344	0.0581081	0.0463415	0.0223881	0.0474138	0	0.0276382	0.168342	0.0579946
9:93774611:T:C	0	0.00115207	0	0	0	0	0	0	0.00115207
14:52741303:C:T	0	0.0122616	0	0	0.0215517	0	0	0	0.0062534
11:1878936:C:T	0	0.00196078	0	0	0.0212766	0	0	0	0.00249584
10:70716039:A:G	0	0.00416667	0	0	0	0	0	0	0.00416667
8:39755192:T:A	0	0.00229885	0	0	0	0	0	0	0.00229885
2:34953823:C:A	0	0.000978474	0	0	0.00431034	0	0	0	0.000620732
13:47777230:C:T	0	0.0196211	0	0.0037594	0	0	0.00251256	0	0.00841934
15:28449256:C:T	0	0.00344828	0	0	0	0	0	0	0.00344828
19:10761925:A:G	0	0.0871622	0.0439024	0.0932836	0.211207	0	0.0703518	0.0226131	0.0699187
13:93436958:C:T	0	0.00229885	0	0	0	0	0	0	0.00229885
10:99221578:C:T	0	0.00229885	0	0	0	0	0	0	0.00229885
1:73140719:C:G	0	0.00229885	0	0	0	0	0	0	0.00229885
20:15759947:G:A	0	0	0	0	0.012931	0	0	0	0.00126904
2:140792786:T:C	0	0.00229885	0	0	0	0	0	0	0.00229885
1:222000990:T:C	0	0.00229885	0	0	0	0	0	0	0.00229885
18:48752013:C:T	0	0	0	0.00378788	0	0.00757576	0	0	0.000865801
15:29548375:T:C	0.0295699	0.197832	0.0714286	0.0970149	0.288793	0.143939	0.0753769	0.040201	0.13308
19:7499984:G:A	0	0	0	0	0.00862069	0	0	0	0.000846024
13:93510339:T:C	0	0	0	0.0149254	0	0	0	0	0.00176211
3:91980402:G:C	0	0	0	0	0.00431034	0	0	0	0.000426621
12:27488641:A:G	0	0.00115207	0	0	0	0	0	0	0.00115207
13:15244940:G:A	0	0.00229885	0	0	0	0	0	0	0.00229885
7:44882876:C:T	0	0.0277402	0.0146341	0	0.0258621	0	0.00252525	0	0.01465
7:55345202:G:C	0	0	0	0	0.00431034	0	0	0	0.000423012
2:104520796:G:A	0	0.00391389	0	0	0.00862069	0	0	0	0.00185759
8:39568816:C:T	0	0	0	0	0	0	0.00251256	0	0.000424809
14:48139388:G:A	0	0.00229885	0	0	0	0	0	0	0.00229885
3:131400871:A:G	0	0	0	0.0112782	0	0	0.00502513	0	0.00212404
13:1095128:G:A	0	0	0	0	0	0	0	0.00251256	0.000423012
20:76294884:C:T	0	0.00163399	0.00735294	0.00373134	0.00431034	0.00757576	0	0.00502513	0.00319602
10:10340349:G:C	0	0.00229885	0	0	0	0	0	0	0.00229885
13:696050:G:A	0.0322581	0.00945946	0	0	0	0.00757576	0	0.00753769	0.00813449
7:67993864:T:C	0	0.0175305	0	0	0.010989	0	0.0153061	0	0.0106952
1:121116333:T:C	0.814516	0.885811	0.817073	0.880597	0.892241	0.80303	0.821608	0.771357	0.84878
20:76307624:T:C	0	0	0	0	0.00431034	0	0	0	0.000428449
3:42769303:C:A	0	0.0897436	0.0569307	0.037594	0.0517241	0.0307692	0.0473684	0.0418848	0.0422106
13:106864602:A:G	0	0	0	0.00373134	0	0	0	0	0.000424088
7:19885748:C:T	0	0.00229885	0	0	0	0	0	0	0.00229885
20:76308923:G:A	0	0.000978474	0	0.0186567	0	0	0	0	0.00185759
5:6661172:G:A	0	0.00416667	0	0	0	0	0	0	0.00416667
15:28446280:G:C	0	0.00232019	0	0	0	0	0	0	0.00232019
8:55229786:C:T	0	0.0128205	0	0	0	0	0	0	0.00084674
1:54165637:A:C	0	0.302083	0	0	0	0	0	0	0.302083
16:25882964:G:A	0	0	0	0	0.00862069	0	0	0	0.000845309
7:140864052:G:A	0	0.00206612	0	0.00378788	0.00862069	0	0	0	0.00157828
3:6376670:C:A	0	0.0045977	0	0	0	0	0	0	0.0045977
2:4299929:A:G	0.0483871	0.193617	0.0812808	0.125	0.0689655	0.181818	0.11809	0.133166	0.137597
6:168630283:C:G	0	0.00229885	0	0	0	0	0	0	0.00229885
12:106023542:C:G	0	0.00208333	0	0	0	0	0	0	0.00208333
20:1212910:C:T	0	0.00488599	0	0	0.00431034	0	0.00252525	0	0.00177179
19:16681842:C:T	0	0.00115207	0	0	0	0	0	0	0.00115207
9:101494699:T:C	0	0.00127877	0	0	0	0	0	0	0.00127877
13:45621290:A:T	0	0.00229885	0	0	0	0	0	0	0.00229885
1:155993882:T:C	0	0.00757576	0	0	0.00431034	0	0	0	0.000859107
9:111484311:G:A	0	0.000978474	0	0	0.00438596	0	0	0	0.000625782
9:101485365:C:T	0	0.00229885	0	0	0	0	0	0	0.00229885
16:6190503:G:A	0.381818	0.205788	0.0625	0.208791	0.284884	0.151163	0.175373	0.228758	0.209586
1:43091837:G:A	0	0.00724638	0	0	0.0172414	0.0151515	0	0	0.00410872
6:80313196:G:A	0	0.00115207	0	0	0	0	0	0	0.00115207
13:696074:C:T	0	0.00229885	0	0	0	0	0	0	0.00229885
13:15171281:A:G	0	0.00229885	0	0	0	0	0	0	0.00229885
11:131853689:C:T	0	0.00745257	0.00742574	0.0037594	0.0258621	0	0.0328283	0.00502513	0.00979325
14:1838133:G:A	0	0	0	0	0.00454545	0	0	0	0.000478927
11:1999051:G:C	0	0.00229885	0	0	0	0	0	0	0.00229885
9:92801025:G:A	0	0.00489237	0	0	0.00862069	0	0	0	0.00217391
4:137545063:C:T	0.303763	0.106225	0.257426	0.165414	0.176724	0.166667	0.119289	0.148241	0.159684
5:6671189:G:A	0	0	0	0	0.00431034	0	0	0	0.000423012
19:53871347:A:G	0	0.00115207	0	0	0	0	0	0	0.00115207
11:47531974:C:T	0	0	0.00487805	0	0	0.00757576	0	0.00753769	0.00253807
13:87968102:A:G	0	0.00229885	0	0	0	0	0	0	0.00229885
6:87652874:C:T	0	0.00222552	0	0	0	0	0	0	0.00222552
15:7448090:C:A	0	0	0	0	0	0	0	0.00251256	0.000423729
10:13402580:G:A	0	0.00641026	0	0	0	0	0	0	0.000428082
16:49391129:G:A	0	0	0	0	0	0.00757576	0	0	0.000423012
20:1592013:C:T	0.293011	0.371274	0.178049	0.328358	0.280172	0.325758	0.319095	0.376884	0.32637
6:80332382:C:T	0	0.00229885	0	0	0	0	0	0	0.00229885
1:73140619:A:G	0	0.0517241	0	0	0	0	0	0	0.0205142
4:126377195:G:C	0	0	0	0	0	0.00757576	0.00252525	0	0.000846024
1:43326769:G:A	0	0.00229885	0	0	0	0	0	0	0.00229885
10:70723035:G:A	0	0.00229885	0	0	0	0	0	0	0.00229885
13:35314841:C:T	0	0.00229885	0	0	0	0	0	0	0.00229885
4:66622881:A:G	0	0.00115207	0	0	0	0	0	0	0.00115207
11:22565189:G:T	0	0.00229885	0	0	0	0	0	0	0.00229885
20:71021301:A:G	0	0.00229885	0	0	0	0	0	0	0.00229885
5:38311700:T:C	0	0.00229885	0	0	0	0	0	0	0.00229885
8:67712260:C:A	0.0617647	0.0345997	0.0294118	0.0458015	0.0301724	0.0384615	0.0236842	0.0259067	0.0351606
14:48121433:G:C	0	0	0	0	0.00446429	0	0	0	0.000461681
6:73428868:T:C	0.233871	0.421875	0.395522	0.274809	0.482759	0.265152	0.362944	0.173367	0.353056
2:101917934:C:T	0	0	0	0	0.00438596	0	0.00507614	0	0.00136364
20:1614502:G:A	0.0241935	0.000978474	0	0	0	0	0	0	0.00310174
11:87794866:T:G	0	0.00115207	0	0	0	0	0	0	0.00115207
5:47347715:A:G	0	0.00694444	0	0	0.0172414	0	0	0	0.00213311
9:29477268:C:A	0	0.0144928	0	0	0	0	0	0	0.000855432
20:1612617:G:A	0	0.0128205	0	0	0	0	0	0	0.000845309
5:667897:C:T	0	0	0.00246305	0.00373134	0	0	0.00505051	0	0.00169779
1:54827967:A:G	0	0.00229885	0	0	0	0	0	0	0.00229885
7:42206460:C:T	0	0	0	0	0.00431034	0	0.00252525	0	0.000848176
1:73732066:T:C	0.397849	0.438263	0.446078	0.369403	0.435345	0.371212	0.416667	0.38191	0.419022
8:9971686:G:T	0	0	0	0	0.00431034	0	0	0	0.000423012
6:80331161:A:T	0	0.00229885	0	0	0	0	0	0	0.00229885
20:45204285:T:C	0	0.00115207	0	0	0	0	0	0	0.00115207
14:48111349:C:A	0	0.00200401	0	0	0	0	0	0	0.000708215
11:47537095:G:A	0	0.00862069	0	0	0.0641026	0	0	0.00746269	0.00915605
3:131399005:G:C	0	0.0186207	0	0	0	0	0.00252525	0	0.00767123
16:7799596:G:T	0	0.00641026	0	0	0	0	0	0	0.000429553
10:70722043:A:G	0	0.00229885	0	0	0	0	0	0	0.00229885
17:26795867:T:C	0	0.00229885	0	0	0	0	0	0	0.00229885
1:221999051:G:A	0	0	0	0	0.00431034	0	0	0	0.000423012
11:89224049:G:A	0	0.00641026	0	0	0	0	0	0	0.00042337
20:8917175:C:T	0	0.00632911	0	0	0	0	0	0	0.000422297
19:16681913:C:T	0	0	0	0	0.00438596	0	0	0	0.000449236
11:115730536:C:T	0	0.00980392	0	0	0	0	0	0	0.000434783
8:9967476:G:A	0	0.00115207	0	0	0	0	0	0	0.00115207
1:73166840:G:A	0	0.00115207	0	0	0	0	0	0	0.00115207
3:165322066:G:A	0	0	0	0	0.00431034	0	0	0	0.000424809
1:54837579:A:G	0	0	0	0	0	0	0.00252525	0	0.00044287
6:87640591:G:A	0	0	0	0	0.00431034	0	0	0	0.000430293
12:52523514:A:T	0	0.00229885	0	0	0	0	0	0	0.00229885
6:87584242:C:G	0	0.00308642	0	0	0.00862069	0	0	0	0.0015753
15:108608633:T:C	0	0.00114943	0	0	0	0	0	0	0.00114943
19:6627916:G:C	0.319892	0.0256757	0.0219512	0.0373134	0.0517241	0.030303	0.0703518	0.0276382	0.0626016
14:110474461:C:T	0	0.000978474	0	0	0	0	0.00251256	0	0.000618812
18:48748422:C:A	0.150538	0.279863	0.202439	0.25	0.25	0.30303	0.251256	0.28392	0.243562
11:65993141:T:C	0.102778	0.254274	0.183938	0.189922	0.176724	0.253968	0.21066	0.343434	0.226659
4:126363807:C:G	0	0.00641026	0	0	0.0172414	0	0	0	0.00212044
13:93508280:A:G	0	0.00117925	0	0	0.0217391	0	0	0	0.00198216
5:35444111:G:A	0	0.00344828	0	0	0.012931	0.00757576	0	0	0.0024644
5:48936631:T:C	0	0	0	0	0.00431034	0	0	0	0.000437828
8:9971708:G:A	0	0.00115207	0	0	0	0	0	0	0.00115207
20:15782501:C:T	0	0.00115207	0	0	0	0	0	0	0.00115207
10:70726494:G:C	0	0.00724638	0	0	0.00431034	0	0	0	0.000861326
13:1144838:T:C	0	0.0128552	0	0.0150376	0	0.00769231	0.00765306	0	0.00736096
11:2703012:C:G	0	0.00229885	0	0	0	0	0	0	0.00229885
15:1810693:C:T	0	0.00641026	0	0.00393701	0.0186916	0	0.003125	0	0.00364204
1:212452518:T:G	0	0.00229885	0	0	0	0	0	0	0.00229885
8:99704176:A:C	0	0.00229885	0	0	0	0	0	0	0.00229885
1:73289696:C:T	0	0.00115207	0	0	0	0	0	0	0.00115207
6:64603311:A:G	0.126344	0.111582	0.0151515	0.019084	0.116379	0.0454545	0.0555556	0.0125628	0.0765816
19:51147181:G:A	0.016129	0.108254	0.129268	0.0895522	0.0775862	0.0681818	0.108586	0.0753769	0.0930548
4:39091970:G:C	0	0.00641026	0	0	0	0	0	0	0.000424088
14:80157814:A:G	0	0	0	0	0.00431034	0	0.00757576	0	0.00169635
1:43298726:G:A	0	0	0	0.00378788	0	0	0.00757576	0	0.0017316
5:111532078:G:C	0.00268817	0.0790569	0.0317073	0.0186567	0.0603448	0.0454545	0.0703518	0.0251256	0.0523001
19:10750841:C:T	0.0505618	0.0109649	0	0	0.0046729	0	0.00802139	0.00271739	0.011183
1:205481597:A:G	0.610215	0.451411	0.465854	0.406716	0.439655	0.454545	0.522727	0.462312	0.475316
13:35173742:T:C	0	0.00229885	0	0	0	0	0	0	0.00229885
16:61626602:G:T	0	0	0	0	0.012931	0	0	0	0.00126796
14:4313856:G:A	0	0	0	0	0	0	0.025	0	0.00272727
7:154083517:G:A	0	0.00135135	0	0	0.012931	0	0	0	0.00135501
20:40728190:T:C	0	0	0	0	0.00862069	0	0	0	0.000887311
11:2640708:G:A	0	0	0	0	0.00431034	0	0	0	0.000426621
10:98945035:A:G	0	0.00115207	0	0	0	0	0	0	0.00115207
20:55914325:G:T	0	0.00229885	0	0	0	0	0	0	0.00229885
19:47855865:T:C	0	0.00229885	0	0	0	0	0	0	0.00229885
3:81533103:G:A	0	0.0301783	0	0.0075188	0.0818966	0	0.00753769	0	0.018559
2:134480191:A:G	0	0.00229885	0	0	0	0	0	0	0.00229885
20:15790296:C:G	0.451613	0.370771	0.256098	0.315789	0.448276	0.204545	0.299492	0.21608	0.336773
3:113654328:T:C	0	0.00632911	0	0	0	0	0	0	0.000423729
20:1608457:G:A	0	0.00229885	0	0	0	0	0	0	0.00229885
3:165331826:A:G	0	0.00229885	0	0	0	0	0	0	0.00229885
8:9968493:C:T	0	0.00229885	0	0	0	0	0	0	0.00229885
13:35315888:T:C	0	0.00115207	0	0	0	0	0	0	0.00115207
4:108342589:A:G	0	0.00229885	0	0	0	0	0	0	0.00229885
10:62555268:C:T	0	0.00229885	0	0	0	0	0	0	0.00229885
12:27992299:C:A	0	0.00498339	0	0	0	0	0	0.00251256	0.00142857
11:22431065:T:G	0	0	0	0	0	0	0	0.00502513	0.000853971
12:28134355:G:A	0	0.00229885	0	0	0	0	0	0	0.00229885
8:55234351:A:G	0.094086	0.141575	0.143275	0.172414	0.102941	0.108333	0.159884	0.18254	0.14157
1:218664438:C:T	0	0	0	0	0	0	0	0.00251256	0.000423012
1:43417254:G:A	0	0.00229885	0	0	0	0	0	0	0.00229885
13:87956795:C:T	0	0.00473613	0	0	0.0517241	0	0	0.00753769	0.00597177
5:137253225:T:C	0	0.0037037	0	0	0	0	0	0	0.0037037
14:70279146:C:T	0	0.00229885	0	0	0	0	0	0	0.00229885
1:73140609:C:T	0	0.00229885	0	0	0	0	0	0	0.00229885
13:106877514:C:T	0	0.0195312	0.0121951	0.0261194	0.0172414	0.0378788	0.0378788	0.0351759	0.0216584
9:113685612:G:T	0	0.00114943	0	0	0	0	0	0	0.00114943
9:93754161:C:T	0.0483871	0.000980392	0	0.00373134	0.00862069	0	0.00753769	0.0100503	0.00898946
3:229712:G:A	0	0	0	0	0.00877193	0	0	0	0.00086881
9:68434138:A:C	0	0.0305292	0	0	0.00431034	0	0	0	0.0125068
11:87792586:G:A	0	0	0	0.00381679	0	0	0	0	0.000430663
15:42662477:T:C	0	0.00229885	0	0	0	0	0	0	0.00229885
13:93623368:G:T	0	0.00229885	0	0	0	0	0	0	0.00229885
1:73273398:C:A	0	0.00632911	0	0	0	0	0	0	0.00042337
18:48752936:T:C	0	0.00229885	0	0	0	0	0	0	0.00229885
5:111652805:G:A	0	0	0	0.00378788	0	0	0	0	0.000436681
20:45204277:G:A	0	0	0	0	0.00438596	0	0	0	0.000460829
11:87794158:A:G	0	0	0	0	0.0172414	0	0.00251256	0	0.00212585
2:27594767:A:G	0	0	0	0	0	0	0.00251256	0	0.000422654
16:49378676:C:T	0	0.00641026	0	0.00373134	0	0	0	0	0.000846024
2:34952846:A:T	0	0	0	0	0.0175439	0	0	0	0.00175285
13:81487294:C:T	0	0	0	0	0	0	0.00252525	0.00502513	0.00127443
1:100167296:C:T	0	0.00115207	0	0	0	0	0	0	0.00115207
13:15171478:A:T	0.0268817	0.00136426	0.0123762	0.0075188	0.00862069	0.00757576	0.0151515	0	0.00763775
6:87695683:A:C	0	0	0.00245098	0	0	0	0	0	0.000425894
8:9972575:G:A	0.115591	0.149706	0.165854	0.119403	0.185345	0.106061	0.18593	0.301508	0.169245
14:7064270:T:G	0	0	0	0	0.012931	0	0	0	0.00129088
3:81689530:C:T	0	0.0010352	0	0	0.00431034	0	0	0	0.000632511
3:173410993:T:C	0	0.0605634	0.105	0.0458015	0.0646552	0.0681818	0.0728643	0.040201	0.0578307
13:106864966:G:A	0	0	0	0	0.00431034	0	0	0	0.000423729
4:66633684:C:T	0	0.00115207	0	0	0	0	0	0	0.00115207
10:70726845:C:T	0	0	0.00490196	0	0	0	0	0	0.000847458
13:45404707:T:G	0	0.00761773	0	0	0.0172414	0	0	0	0.00411184
5:38326818:T:A	0	0.00229885	0	0	0	0	0	0	0.00229885
13:81473716:G:A	0	0.00229885	0	0	0	0	0	0	0.00229885
1:5866904:T:A	0	0.00229885	0	0	0	0	0	0	0.00229885
19:16690931:T:C	0	0	0	0.00373134	0.00862069	0	0.00505051	0	0.00211506
5:37965343:A:G	0	0.00229885	0	0	0	0	0	0	0.00229885
1:218608838:G:A	0	0.00229885	0	0	0	0	0	0	0.00229885
9:92814842:A:G	0	0.00229885	0	0	0	0	0	0	0.00229885
12:105851178:T:C	0	0.00115207	0	0	0	0	0	0	0.00115207
3:175135542:C:T	0	0.00229885	0	0	0	0	0	0	0.00229885
8:63661572:A:G	0.97043	0.824763	0.860294	0.813433	0.892241	0.80303	0.88191	0.884422	0.858654
1:60205752:A:G	0	0.00229885	0	0	0	0	0	0	0.00229885
15:25096995:T:C	0.0833333	0.0175913	0.0935961	0.0150376	0.0344828	0.030303	0.0728643	0.0351759	0.0418251
13:87944707:G:A	0	0.00405954	0	0	0.00862069	0	0	0	0.00217273
12:128663380:A:G	0	0.00229885	0	0	0	0	0	0	0.00229885
19:50601477:G:C	0	0.00293542	0	0	0.0130435	0	0	0.00837989	0.00293734
20:36713881:C:T	0	0	0	0	0.00431034	0	0	0	0.000423012
8:39488516:C:G	0	0.00229885	0	0	0	0	0	0	0.00229885
1:73491571:G:A	0	0	0	0	0	0	0	0.0150754	0.00257954
10:63838614:T:C	0	0.00115207	0	0	0	0	0	0	0.00115207
20:55910790:G:A	0	0.00229885	0	0	0	0	0	0	0.00229885
3:142989787:T:C	0	0	0	0	0	0.00757576	0.00507614	0	0.00131464
20:59411529:G:A	0	0	0	0	0.00431034	0	0	0	0.000424809
16:1542659:G:A	0	0.00115207	0	0	0	0	0	0	0.00115207
6:80332583:A:T	0	0.0182927	0	0	0.00431034	0	0	0	0.00759631
3:131406134:G:A	0	0.002331	0	0	0.00431034	0	0	0	0.000983607
2:154553822:A:G	0	0.0388283	0	0	0.00862069	0	0	0	0.0160851
4:66589468:G:T	0	0.00407609	0.0272277	0	0.0517241	0	0.00753769	0.00753769	0.00952122
14:3760185:G:A	0	0.00202977	0.00243902	0.011194	0.00862069	0	0.00505051	0	0.00298426
14:4341511:G:A	0	0.0128205	0	0	0.00431034	0	0	0	0.00126904
5:38382465:C:T	0	0	0	0.0149254	0	0	0	0	0.00171086
6:168610627:C:T	0	0.00229885	0	0	0	0	0	0	0.00229885
16:25863719:T:C	0.438172	0.253045	0.377451	0.36194	0.258621	0.44697	0.437186	0.281407	0.323657
6:87640515:G:C	0	0.00115207	0	0	0	0	0	0	0.00115207
13:2172720:C:T	0	0	0.00243902	0	0	0	0.00502513	0	0.00126689
7:42178061:G:C	0	0.00229885	0	0	0	0	0	0	0.00229885
11:1888414:G:A	0.00581395	0.0466847	0	0.00746269	0	0.015873	0.0260417	0.0178571	0.0253444
20:15743440:T:C	0	0.00115207	0	0	0	0	0	0	0.00115207
1:43242825:G:C	0	0.00229885	0	0	0	0	0	0	0.00229885
5:37966516:T:A	0	0.00229885	0	0	0	0	0	0	0.00229885
13:696696:G:A	0.0268817	0.0169147	0.0463415	0.0634328	0.012931	0.030303	0.0603015	0.0326633	0.0311822
10:63837915:C:T	0	0.00195695	0	0	0	0	0	0.00251256	0.000928793
5:97957698:A:G	0	0	0	0	0.00431034	0	0	0	0.000437063
12:28026675:T:C	0	0.00394477	0.00243902	0.0298507	0	0	0.00505051	0	0.00465549
12:105850786:G:T	0	0	0	0	0.00431034	0	0	0	0.000423729
12:128671278:A:G	0	0.0202703	0	0	0.012931	0	0	0	0.00894794
5:111579842:T:C	0	0.00229885	0	0	0	0	0	0	0.00229885
19:3662920:G:A	0	0.0263158	0	0	0	0	0	0	0.0263158
5:35482138:G:T	0	0.00229885	0	0	0	0	0	0	0.00229885
8:55267671:T:A	0	0.00115207	0	0	0	0	0	0	0.00115207
5:21366347:A:G	0	0.00229885	0	0	0	0	0	0	0.00229885
20:64333812:C:T	0	0.00229885	0	0	0	0	0	0	0.00229885
5:101285402:G:A	0	0	0	0.00746269	0	0	0.00252525	0	0.00127334
3:178196128:G:A	0	0	0	0	0	0.00757576	0	0	0.000425532
4:93578716:T:C	0	0.00229885	0	0	0	0	0	0	0.00229885
3:154842796:C:T	0.196237	0.0541272	0.129268	0.130597	0.0862069	0.0757576	0.0959596	0.113065	0.0960391
1:214486661:C:T	0	0.00222222	0	0	0	0	0	0	0.00222222
1:5818657:G:A	0	0.00115207	0	0	0	0	0	0	0.00115207
17:29840816:G:C	0	0	0	0	0.00862069	0	0	0	0.000881834
11:22433110:A:C	0	0.00229885	0	0	0	0	0	0	0.00229885
1:54165808:T:C	0	0.00115207	0	0	0	0	0	0	0.00115207
12:52479431:T:C	0	0.00229885	0	0	0	0	0	0	0.00229885
5:97976748:T:C	0	0	0	0	0.00431034	0	0	0	0.000435161
1:54165790:G:T	0	0.116667	0	0	0	0	0	0	0.116667
1:99692920:C:T	0	0.000683995	0	0.0075188	0	0.00757576	0.0101523	0	0.00218579
14:70250218:A:C	0	0.000980392	0	0	0.00431034	0	0	0	0.000619963
1:99697073:G:A	0	0	0.0146341	0.011194	0	0	0.00251256	0.00251256	0.00466102
8:96470417:T:C	0	0.00114943	0	0	0	0	0	0	0.00114943
8:55276054:T:C	0	0.00229885	0	0	0	0	0	0	0.00229885
11:109228698:G:A	0	0.00641026	0	0	0.00862069	0	0	0	0.00127119
16:1546018:A:G	0	0.00229885	0	0	0	0	0	0	0.00229885
9:65995686:T:C	0	0.00115207	0	0	0	0	0	0	0.00115207
10:56138723:G:T	0	0.00229885	0	0	0	0	0	0	0.00229885
14:112702743:C:T	0	0	0	0	0.00431034	0	0	0	0.000422654
1:99700205:G:T	0	0	0.0221675	0	0	0	0.00753769	0	0.00508906
9:66093014:A:G	0	0.00229885	0	0	0	0	0	0	0.00229885
14:82310782:A:G	0	0.00229885	0	0	0	0	0	0	0.00229885
19:16596788:G:A	0	0.00114943	0	0	0	0	0	0	0.00114943
14:12787002:G:C	0	0.00229885	0	0	0	0	0	0	0.00229885
14:110460579:G:A	0	0.00405954	0	0	0.00862069	0	0.00252525	0	0.002443
14:12170991:T:C	0.0702247	0.0915875	0.0788177	0.0606061	0.073913	0.0634921	0.107143	0.0479798	0.0806806
7:83221452:T:C	0	0.00229885	0	0	0	0	0	0	0.00229885
11:2776742:A:G	0	0.00196078	0	0	0.0172414	0	0.00252525	0	0.00216853
20:36713701:G:T	0	0.000978474	0	0	0.012931	0	0	0	0.00123762
1:60168373:A:C	0	0.00444444	0	0	0	0	0	0	0.00444444
16:49375236:T:G	0	0.00115207	0	0	0	0	0	0	0.00115207
20:36864419:G:A	0	0.00115207	0	0	0	0	0	0	0.00115207
14:112412604:A:G	0	0.00409836	0	0	0	0	0	0	0.00409836
20:1546284:G:T	0.4	0.479675	0.321951	0.347015	0.50431	0.340909	0.353535	0.439698	0.42314
7:42177647:C:T	0.83871	0.784168	0.893564	0.876866	0.814655	0.893939	0.896465	0.796482	0.827717
1:73121346:C:T	0	0.00114943	0	0	0	0	0	0	0.00114943
3:165332915:A:C	0.456989	0.58356	0.585366	0.679104	0.698276	0.742424	0.694444	0.701005	0.615489
14:70272760:C:T	0	0.00222222	0	0	0	0	0	0	0.00222222
11:131843413:A:C	0	0	0	0	0	0	0	0.00251256	0.000422297
16:61556311:A:T	0	0.00115207	0	0	0	0	0	0	0.00115207
11:131829785:C:T	0	0.00115207	0	0	0	0	0	0	0.00115207
5:111652077:A:C	0	0	0	0	0.00431034	0	0	0	0.000423012
11:131851604:C:T	0	0.000978474	0	0	0	0	0	0.00502513	0.000928793
4:107373480:C:T	0.419355	0.449574	0.343284	0.409774	0.465517	0.401515	0.395939	0.341709	0.413152
14:48114442:C:T	0	0.00115207	0	0	0	0	0	0	0.00115207
14:70153602:G:A	0	0.00229885	0	0	0	0	0	0	0.00229885
7:7224350:C:T	0	0.00326797	0	0.0075188	0.00431034	0	0	0	0.00177809
7:83297426:G:A	0	0.00229885	0	0	0	0	0	0	0.00229885
9:47860179:C:T	0	0.041272	0.0591133	0.0298507	0.0301724	0	0.020202	0.0301508	0.032591
3:131400798:A:G	0	0.00115207	0	0	0	0	0	0	0.00115207
10:11185374:G:A	0	0.00163399	0	0	0.00431034	0	0	0	0.000714286
4:100739059:T:C	0	0.00115207	0	0	0	0	0	0	0.00115207
12:105857201:G:A	0	0.00115207	0	0	0	0	0	0	0.00115207
20:1199870:G:A	0	0	0	0	0.00438596	0	0	0	0.000425532
1:113043638:A:C	0	0.00229885	0	0	0	0	0	0	0.00229885
14:110426408:G:A	0	0.00673401	0	0.0037594	0.00862069	0	0	0	0.00250537
3:175169357:G:A	0	0.00326797	0	0.0037594	0	0	0	0	0.00106686
4:93579209:C:T	0	0.00790514	0	0	0.0344828	0	0	0	0.00498132
20:45201576:C:T	0	0.0492537	0	0	0.00819672	0	0	0	0.0331683
16:1521222:A:G	0	0.00229885	0	0	0	0	0	0	0.00229885
7:55392357:G:A	0	0.00229885	0	0	0	0	0	0	0.00229885
7:49554130:C:A	0.322581	0.162382	0.24505	0.25188	0.142241	0.189394	0.175879	0.241206	0.203804
4:66614241:C:T	0	0.00115207	0	0	0	0	0	0	0.00115207
2:174889588:C:T	0	0.00199203	0	0	0.0172414	0	0	0	0.00186916
5:6662574:A:G	0	0.00115207	0	0	0	0	0	0	0.00115207
14:1832191:G:A	0	0.00208333	0	0	0	0	0	0	0.00208333
12:106018007:T:C	0	0.002457	0	0	0	0	0	0	0.002457
4:137552459:C:G	0	0.00229885	0	0	0	0	0	0	0.00229885
13:1164707:C:T	0	0.00229885	0	0	0	0	0	0	0.00229885
19:16708127:G:A	0	0.00294118	0	0	0.0130435	0	0.00260417	0	0.00222505
6:136337983:C:G	0	0.00229885	0	0	0	0	0	0	0.00229885
20:36711677:G:A	0	0.00229885	0	0	0	0	0	0	0.00229885
12:28299757:T:A	0	0.00115207	0	0	0	0	0	0	0.00115207
1:121320732:T:G	0	0.00197628	0	0	0	0	0	0	0.00197628
6:168311690:A:G	0	0.00526316	0	0	0.012931	0	0	0	0.0021645
15:108636360:C:T	0	0.00229885	0	0	0	0	0	0	0.00229885
18:48747582:T:C	0	0.00229885	0	0	0	0	0	0	0.00229885
4:133983406:C:T	0	0.00270636	0	0	0.012931	0	0	0	0.00190011
6:176385705:G:A	0	0.00229885	0	0	0	0	0	0	0.00229885
4:40483082:G:A	0	0.00230415	0	0	0	0	0	0	0.00230415
20:2118345:C:G	0	0	0	0	0.00869565	0	0	0	0.000864304
13:1094577:C:T	0.00806452	0.0487145	0.0219512	0.0298507	0.0517241	0.0757576	0.0454545	0.0603015	0.0423223
19:1454742:G:A	0	0	0	0	0.0176471	0	0	0	0.00230415
2:178152496:T:G	0	0.0827586	0	0	0	0	0	0	0.0827586
16:1520584:G:T	0	0.00229885	0	0	0	0	0	0	0.00229885
20:2092715:G:A	0	0	0	0	0	0.0172414	0	0	0.000641849
13:35386493:G:T	0.479769	0.488482	0.507353	0.320611	0.464286	0.395161	0.367021	0.26943	0.436702
1:43367976:C:T	0.513441	0.477405	0.480198	0.435606	0.551724	0.469697	0.568182	0.422111	0.486835
5:38346946:T:C	0	0	0	0	0.00431034	0	0	0	0.000431034
19:50628134:T:G	0	0.00229885	0	0	0	0	0	0	0.00229885
8:9973881:G:A	0	0	0	0	0	0.0277778	0	0.00724638	0.00278164
9:28083078:C:T	0	0.00163934	0	0	0.00862069	0	0	0	0.00106686
4:107258328:G:A	0	0.00201207	0	0	0.012931	0	0	0	0.00156348
3:175142249:C:A	0	0.00229885	0	0	0	0	0	0	0.00229885
5:37966223:C:T	0.25	0.214189	0.117073	0.242537	0.318966	0.310606	0.218593	0.248744	0.223306
4:93576995:G:A	0	0.00229885	0	0	0	0	0	0	0.00229885
10:55900129:T:C	0	0.00229885	0	0	0	0	0	0	0.00229885
16:49375535:G:A	0	0.00229885	0	0	0	0	0	0	0.00229885
9:93822537:C:T	0.723118	0.607923	0.788557	0.729323	0.715517	0.681818	0.786432	0.801508	0.698144
20:1203239:C:T	0	0.00148148	0	0	0	0	0	0	0.00148148
19:10776548:C:T	0	0.00229885	0	0	0	0	0	0	0.00229885
13:81505684:T:C	0	0.00229885	0	0	0	0	0	0	0.00229885
1:130084147:C:T	0	0.0128726	0	0	0	0	0	0	0.00516304
9:49696078:C:T	0.432796	0.261486	0.287805	0.242537	0.163793	0.204545	0.319095	0.165829	0.268022
5:111653470:G:A	0	0	0	0	0.00431034	0	0	0	0.000426257
20:1369371:C:T	0	0	0.0128205	0	0	0	0.00925926	0	0.00393701
4:93574607:C:T	0.36828	0.320896	0.339109	0.309701	0.521552	0.340909	0.336683	0.288945	0.338499
8:99968380:G:A	0	0	0	0	0.00431034	0	0	0	0.000437828
20:1546986:G:A	0	0.00229885	0	0	0	0	0	0	0.00229885
16:25879377:G:T	0	0.00653595	0	0	0	0	0	0	0.00141743
16:6237653:C:T	0	0	0.0394089	0	0	0	0	0	0.00689061
1:121297537:A:C	0	0	0.00362319	0.00617284	0.00909091	0.0119048	0.00359712	0	0.00333778
9:49704126:C:T	0	0	0	0	0.00862069	0	0	0	0.000846024
4:102592546:G:C	0	0.0151515	0	0	0.00431034	0	0	0	0.000896861
2:4271187:T:G	0	0	0	0	0	0	0.0078125	0	0.00137741
9:65969340:G:A	0	0.00229885	0	0	0	0	0	0	0.00229885
1:43285701:C:T	0	0.00229885	0	0	0	0	0	0	0.00229885
16:61589394:C:T	0	0.0272346	0.0223881	0.00378788	0.00862069	0.030303	0.0227273	0.010101	0.0187638
9:84202267:T:C	0.430108	0.17027	0.352941	0.16791	0.211207	0.0833333	0.190955	0.226131	0.224241
1:130085332:C:T	0	0.00115207	0	0	0	0	0	0	0.00115207
11:22433162:T:A	0	0.0230041	0.0375	0.0300752	0.0603448	0.0757576	0.0176768	0.0251256	0.0266739
3:41144292:T:A	0	0	0	0	0.00431034	0	0	0	0.000423012
7:42203168:C:T	0	0.00229885	0	0	0	0	0	0	0.00229885
11:22601447:T:C	0	0.00229885	0	0	0	0	0	0	0.00229885
2:27610297:G:A	0	0	0	0	0.00431034	0	0	0	0.000431034
1:214485252:A:G	0	0.00229885	0	0	0	0	0	0	0.00229885
1:26484563:A:T	0	0.00115207	0	0	0	0	0	0	0.00115207
12:27825549:T:C	0	0	0	0	0.00431034	0	0	0	0.000422654
13:46929951:G:C	0	0.00229885	0	0	0	0	0	0	0.00229885
1:43349745:G:T	0.0510753	0.135965	0.160804	0.184211	0.12931	0.30303	0.223618	0.193467	0.155443
2:127049876:C:T	0.0188172	0.00217865	0	0	0	0.00757576	0.00252525	0	0.00352564
1:54737597:T:C	0	0.00115207	0	0	0	0	0	0	0.00115207
14:8029228:A:G	0	0.00229885	0	0	0	0	0	0	0.00229885
6:64650616:C:T	0	0.00114943	0	0	0	0	0	0	0.00114943
13:79872340:T:G	0	0	0	0.00373134	0	0	0	0	0.00042337
8:55339415:C:T	0.768817	0.672585	0.729064	0.645522	0.672414	0.636364	0.674242	0.610553	0.678848
5:4103219:C:T	0	0.0142857	0	0	0.00641026	0	0	0	0.00283554
8:55378086:A:G	0	0.00229885	0	0	0	0	0	0	0.00229885
16:6233191:A:G	0.470085	0.490502	0.502538	0.561069	0.5	0.511111	0.558065	0.419872	0.49696
10:55888489:G:A	0.204301	0.111637	0.144608	0.0783582	0.163793	0.189394	0.123737	0.080402	0.126221
11:1962991:G:A	0.00537634	0.0290934	0.00738916	0.0113636	0.0130435	0.0153846	0.0429293	0.00505051	0.0204248
14:110447873:C:A	0	0	0	0	0.00434783	0	0	0	0.000473485
14:110425791:C:T	0	0	0	0	0.00431034	0	0	0	0.000423729
15:7465600:A:G	0	0.00115207	0	0	0	0	0	0	0.00115207
16:57772175:G:A	0	0.00115207	0	0	0	0	0	0	0.00115207
5:111532595:C:T	0.00268817	0.0784593	0.029703	0.018797	0.0603448	0.0454545	0.0707071	0.0251256	0.051638
5:14983825:C:T	0	0	0	0	0	0	0	0.00251256	0.000434783
3:131372166:G:A	0	0	0	0	0.00431034	0	0	0	0.000422297
20:2080904:C:T	0	0	0	0	0.00526316	0	0	0	0.000656168
1:73303434:G:A	0	0.00229885	0	0	0	0	0	0	0.00229885
9:96110363:T:C	0	0.00229885	0	0	0	0	0	0	0.00229885
7:7185412:G:A	0	0.00293542	0	0	0.00431034	0	0.00251256	0	0.00155183
5:111656902:T:C	0	0.00229885	0	0	0	0	0	0	0.00229885
20:2077826:G:C	0	0.0156676	0.00248756	0.00757576	0.0401786	0	0.0357143	0	0.0138329
19:10790891:T:A	0	0.00229885	0	0	0	0	0	0	0.00229885
9:53797520:G:A	0	0.00229885	0	0	0	0	0	0	0.00229885
19:7495297:A:G	0.545946	0.317073	0.317073	0.395522	0.392241	0.310606	0.343434	0.43401	0.365688
8:100146483:G:A	0	0.00115207	0	0	0	0	0	0	0.00115207
14:44946870:A:G	0	0.00229885	0	0	0	0	0	0	0.00229885
15:25095782:G:C	0.744624	0.806757	0.817073	0.763158	0.836207	0.80303	0.738693	0.60804	0.771421
20:76309124:G:A	0	0	0	0	0	0	0.0226131	0	0.00380068
1:100810804:G:A	0	0.00115207	0	0	0	0	0	0	0.00115207
20:43706246:T:A	0	0.14885	0.145	0.125	0.0732759	0.174242	0.126904	0.178392	0.12861
1:43411508:C:T	0	0.00208333	0	0	0	0	0	0	0.00208333
13:87978506:T:C	0	0.00229885	0	0	0	0	0	0	0.00229885
1:73491595:T:C	0.448925	0.59944	0.719512	0.597015	0.685345	0.666667	0.68593	0.675879	0.623145
1:73219539:C:T	0	0	0	0	0	0	0.00251256	0	0.000430293
14:3519824:T:C	0.776882	0.752703	0.680488	0.746269	0.844828	0.636364	0.709596	0.648241	0.732375
8:9955920:C:G	0	0	0	0	0.00431034	0	0.0125628	0	0.00253378
10:56137881:C:T	0	0.0101488	0	0	0.0387931	0	0	0	0.00652174
1:113029249:A:C	0	0.00416667	0	0	0	0	0	0	0.00416667
3:154841236:T:C	0	0.0189702	0.00487805	0	0.116379	0	0	0.00251256	0.0157609
6:147393127:C:G	0	0.00229885	0	0	0	0	0	0	0.00229885
1:130161331:G:A	0	0.00115207	0	0	0	0	0	0	0.00115207
16:6220061:C:G	0.108553	0.297554	0.271144	0.318182	0.21875	0.198113	0.229885	0.148936	0.248856
1:90694792:A:C	0	0	0	0	0.00431034	0	0	0	0.00042517
19:10797485:G:A	0	0.00587084	0	0	0.00431034	0	0	0	0.00216853
13:35313121:G:C	0	0.00115207	0	0	0	0	0	0	0.00115207
6:80333907:G:T	0	0.00229885	0	0	0	0	0	0	0.00229885
20:2100416:G:A	0	0.00195312	0	0	0.00431034	0	0	0	0.000928218
7:150998590:T:A	0	0	0	0	0	0	0	0.00502513	0.000859107
14:33642757:C:A	0.494624	0.203378	0.173171	0.231343	0.224138	0.166667	0.253769	0.190955	0.235501
3:82160177:C:T	0	0.00229885	0	0	0	0	0	0	0.00229885
11:109228661:C:T	0	0.0128205	0	0	0	0	0	0	0.000846024
13:1095442:T:C	0	0.00977199	0	0.00373134	0.00431034	0	0	0	0.00283688
13:701678:G:A	0	0.00229885	0	0	0	0	0	0	0.00229885
10:55901075:C:T	0	0.00229885	0	0	0	0	0	0	0.00229885
10:70745827:C:T	0	0	0	0	0	0	0	0.00251256	0.00042517
1:43350180:A:C	0.0887097	0.123926	0.15099	0.218045	0.142241	0.181818	0.14899	0.100503	0.13376
15:7474236:T:A	0	0	0	0	0.00862069	0	0	0	0.00084674
16:1548598:A:T	0	0	0	0	0	0.0163934	0.00568182	0	0.00187441
14:33642906:C:A	0	0.00229885	0	0	0	0	0	0	0.00229885
11:87793269:C:T	0	0.00229885	0	0	0	0	0	0	0.00229885
5:183364151:C:A	0	0.00229885	0	0	0	0	0	0	0.00229885
9:68512990:T:C	0	0	0	0	0.0221239	0	0	0	0.00232558
20:15790219:C:T	0	0.00229885	0	0	0	0	0	0	0.00229885
5:48772593:C:T	0	0	0	0	0.00431034	0	0	0.00753769	0.00172861
19:10753363:C:T	0.122283	0.0684282	0.112195	0.0858209	0.137931	0.0681818	0.113636	0.0757576	0.0899946
19:10776488:T:C	0	0.00115207	0	0	0	0	0	0	0.00115207
12:125753760:C:T	0	0.000984252	0	0	0.00434783	0	0	0	0.000625
14:70227284:C:A	0	0.000978474	0	0.00373134	0.0258621	0	0.0126263	0	0.00403727
12:125734623:A:G	0	0.00115207	0	0	0	0	0	0	0.00115207
12:120200360:G:A	0	0.000980392	0	0	0.00431034	0	0	0	0.000620732
7:49552445:G:C	0.184211	0.230717	0.151515	0.116279	0.0833333	0.0483871	0.142487	0.201031	0.181111
3:92014509:C:G	0	0.00641026	0	0	0.012931	0	0	0	0.00169348
1:54822684:C:T	0	0.0068306	0	0	0.012931	0	0	0	0.00354031
8:39645367:T:C	0	0.00229885	0	0	0	0	0	0	0.00229885
13:106807984:G:A	0	0.00229885	0	0	0	0	0	0	0.00229885
4:73426:C:T	0.0268817	0.0439783	0.0373134	0.0373134	0.0258621	0.0151515	0.0656566	0.00502513	0.0369766
17:29844819:A:G	0	0.00115207	0	0	0	0	0	0	0.00115207
11:14952134:T:G	0	0.00229885	0	0	0	0	0	0	0.00229885
16:1546153:G:A	0	0.00325733	0	0	0.0172414	0	0	0	0.00212615
14:6428540:G:A	0	0.00444444	0	0	0	0	0	0	0.00444444
5:183487556:G:A	0	0.00229885	0	0	0	0	0	0	0.00229885
5:97995465:T:C	0.887097	0.911765	0.960199	0.908397	0.926724	0.901515	0.908629	0.859296	0.907216
20:15760082:C:T	0	0	0	0	0.00862069	0	0	0	0.000845309
13:697318:A:C	0	0	0	0	0	0.0227273	0	0	0.00127443
1:73590423:T:C	0	0	0	0.00373134	0.00431034	0	0.00502513	0.00502513	0.0026087
7:150978398:A:G	0	0.00608931	0	0	0	0	0	0	0.00244565
10:13397991:C:T	0	0	0	0	0.00431034	0	0	0	0.000429185
14:8018952:G:A	0	0	0	0	0	0.00877193	0.0141243	0	0.00277264
1:26460158:C:T	0	0.0128205	0	0	0.0045045	0	0	0	0.00138122
1:205473454:G:A	0	0	0	0	0.0301724	0	0.00505051	0	0.00381033
13:35314328:C:A	0	0.00114943	0	0	0	0	0	0	0.00114943
15:9797738:T:C	0	0.00229885	0	0	0	0	0	0	0.00229885
8:100080866:A:C	0	0.00229885	0	0	0	0	0	0	0.00229885
4:66633714:G:A	0	0.00115207	0	0	0	0	0	0	0.00115207
3:178302257:A:G	0	0.00229885	0	0	0	0	0	0	0.00229885
12:121487621:C:T	0	0.0235714	0	0	0.0517241	0	0.00251256	0	0.0127424
18:48753348:G:A	0	0.00229885	0	0	0	0	0	0	0.00229885
9:84171439:A:G	0	0.00229885	0	0	0	0	0	0	0.00229885
20:1612525:C:T	0	0.0365359	0	0	0.0387931	0	0.00252525	0	0.017363
1:205501724:G:A	0.801075	0.729675	0.55198	0.679104	0.74569	0.727273	0.780303	0.723618	0.719413
4:133981309:A:G	0	0.00115207	0	0	0	0	0	0	0.00115207
3:165332726:G:A	0.30914	0.346883	0.356098	0.279851	0.340517	0.295455	0.296482	0.311558	0.327727
9:113564526:C:T	0	0.0126582	0	0	0.012931	0	0	0	0.00211327
15:108638293:G:C	0.0188172	0	0	0.00746269	0	0	0	0	0.00380711
2:154491719:C:A	0	0.00195695	0	0.00378788	0	0	0	0.00251256	0.00124378
1:218629196:C:T	0	0.00165017	0	0	0	0	0	0	0.00165017
11:47554512:T:C	0	0.00473613	0	0	0.012931	0	0	0	0.00272035
1:130144525:C:T	0.295699	0.193617	0.263547	0.488806	0.267241	0.363636	0.338384	0.311558	0.273658
9:47868870:C:T	0	0.00115207	0	0	0	0	0	0	0.00115207
20:45138588:T:C	0	0.00229885	0	0	0	0	0	0	0.00229885
3:6573890:G:A	0	0	0	0.00373134	0	0	0.00502513	0	0.00127443
2:178148567:G:C	0	0	0	0	0.00431034	0	0	0	0.000432152
20:2102779:C:A	0	0	0	0.00373134	0	0	0	0	0.000423012
1:114533560:G:A	0	0.00490196	0	0	0.012931	0	0	0	0.0021322
20:2078879:C:T	0	0.0324675	0	0	0.00446429	0	0	0	0.00262927
13:46930243:G:A	0	0	0	0	0.00431034	0	0	0	0.000423012
19:16686716:C:T	0	0.000978474	0	0	0.00862069	0	0	0	0.000928793
16:7645501:G:A	0	0.00229885	0	0	0	0	0	0	0.00229885
12:28167959:C:T	0	0.00229885	0	0	0	0	0	0	0.00229885
5:37966547:G:A	0	0	0	0	0.00862069	0	0.00251256	0	0.00127011
10:11208762:T:C	0	0.00229885	0	0	0	0	0	0	0.00229885
2:104520622:G:A	0.0349462	0.0554054	0.0756098	0.109023	0.112069	0.128788	0.121212	0.0577889	0.0729788
3:178241564:A:G	0	0.00229885	0	0	0	0	0	0	0.00229885
5:37966321:T:G	0	0	0	0	0	0	0.00251256	0	0.00042337
15:29564529:T:C	0	0.00115741	0	0	0	0	0	0	0.00115741
5:21442326:A:G	0	0.00229885	0	0	0	0	0	0	0.00229885
11:89129661:G:T	0	0.00229885	0	0	0	0	0	0	0.00229885
9:49704120:G:C	0	0	0	0	0.00862069	0	0	0	0.000846024
11:109228625:C:T	0	0	0	0	0	0	0.00252525	0	0.000423012
13:2165755:G:A	0	0	0	0	0.00862069	0	0	0	0.000848176
12:68749935:C:A	0	0.0169837	0.0490196	0.0458015	0.0215517	0.030303	0.0505051	0.00507614	0.0240964
17:26678097:G:T	0	0	0	0.00373134	0.012931	0.0151515	0.00252525	0	0.00297366
5:111653958:C:T	0	0	0.00738916	0	0.00862069	0	0	0	0.00215332
9:65960055:C:T	0	0.00163399	0	0	0.026087	0	0	0	0.00251799
6:80312104:T:C	0	0.00115207	0	0	0	0	0	0	0.00115207
16:1536960:T:G	0	0.0195946	0	0.011194	0.00431034	0.00757576	0.00753769	0.0100503	0.0111111
12:28360992:T:G	0	0	0	0.00381679	0	0	0	0.00251256	0.000883392
5:629863:G:A	0	0.00229885	0	0	0	0	0	0	0.00229885
6:87485055:A:C	0.016129	0.030303	0.0124378	0.0458015	0.00862069	0.00757576	0.0429293	0	0.0199115
16:49375130:G:A	0	0	0	0	0.00431034	0	0	0	0.00042337
9:65962358:A:T	0	0.00229885	0	0	0	0	0	0	0.00229885
5:6690301:G:C	0	0.00115473	0	0	0	0	0	0	0.00115473
16:58475854:T:C	0	0.00229885	0	0	0	0	0	0	0.00229885
13:87958795:C:T	0	0.00229885	0	0	0	0	0	0	0.00229885
20:55907273:G:A	0	0.00163934	0	0	0.00431034	0	0	0	0.000710227
5:35426493:C:A	0	0.00769231	0	0	0.012931	0	0	0	0.00172117
12:111956168:C:T	0	0.00229885	0	0	0	0	0	0	0.00229885
4:159194566:C:T	0.652542	0.734765	0.679487	0.738281	0.767544	0.715385	0.715736	0.741117	0.720891
3:165322073:C:T	0	0.0019685	0	0	0.00431034	0	0.00252525	0	0.00124301
10:70721962:G:A	0	0	0	0.00373134	0	0	0	0	0.000422654
2:134457414:A:G	0	0.00229885	0	0	0	0	0	0	0.00229885
1:218662291:G:C	0	0.00114943	0	0	0	0	0	0	0.00114943
1:121211881:G:A	0	0.00229885	0	0	0	0	0	0	0.00229885
5:97950654:T:C	0	0.00229885	0	0	0	0	0	0	0.00229885
20:15721509:C:T	0	0.00811908	0	0	0.012931	0	0	0	0.00412768
1:43349633:C:T	0	0.00508721	0	0	0.00431034	0	0	0	0.00224341
20:2107264:G:C	0	0.0128205	0	0	0	0	0	0	0.000902527
11:55281310:T:A	0	0.00115207	0	0	0	0	0	0	0.00115207
12:121503773:A:G	0	0.0630435	0	0	0.012931	0	0	0	0.025196
20:1532557:G:A	0	0	0	0	0.00884956	0	0	0	0.000864304
19:10794954:C:T	0	0.0317997	0.0170732	0.0149254	0.0258621	0	0.020202	0.00251256	0.0198047
20:76309046:T:G	0	0.00115207	0	0	0	0	0	0	0.00115207
16:49375196:G:A	0	0.00229885	0	0	0	0	0	0	0.00229885
6:80334700:A:C	0	0	0	0	0.00431034	0	0	0	0.000437445
1:54876318:T:A	0	0	0	0.00384615	0	0	0	0.00251256	0.000888889
8:9956525:C:T	0.0833333	0.123816	0.129902	0.0858209	0.155172	0.0757576	0.121212	0.208543	0.126764
19:10826512:T:C	0	0.00231481	0	0	0	0	0	0	0.00231481
7:42204270:C:T	0	0.0227596	0.0257732	0.00793651	0	0	0.0113636	0	0.0141426
11:15004072:A:G	0	0.00115207	0	0	0	0	0	0	0.00115207
5:4103172:C:G	0	0.0166667	0	0	0	0	0	0	0.0166667
16:6243360:C:T	0	0.00115207	0	0	0	0	0	0	0.00115207
11:131876519:G:C	0	0.00115207	0	0	0	0	0	0	0.00115207
11:2701178:C:T	0	0	0	0	0.00431034	0	0	0	0.000432152
14:12168464:C:G	0.462366	0.400407	0.402439	0.414179	0.297414	0.340909	0.388889	0.437186	0.402009
14:3785153:C:T	0	0.00115207	0	0	0	0	0	0	0.00115207
16:38589023:C:T	0	0.00472973	0	0	0.00431034	0	0	0	0.00217391
11:22404954:G:C	0	0.00229885	0	0	0	0	0	0	0.00229885
14:112411510:C:T	0	0	0	0	0.00431034	0	0	0	0.000423012
20:59415591:C:T	0	0.00229885	0	0	0	0	0	0	0.00229885
7:44869738:C:T	0	0.0169147	0	0	0.00862069	0	0.00252525	0	0.00759631
8:9968013:A:G	0	0.0252874	0	0	0	0	0	0	0.0252874
9:93753506:T:C	0	0.00229885	0	0	0	0	0	0	0.00229885
6:73538245:T:C	0	0.00163399	0	0.0263158	0.00431034	0	0.00251256	0	0.00355366
6:87645982:C:G	0	0.00229885	0	0	0	0	0	0	0.00229885
5:137230868:T:C	0	0.00115207	0	0	0	0	0	0	0.00115207
20:2113454:C:T	0	0.00641026	0	0	0.0454545	0	0	0.00986842	0.00697906
9:93805624:C:T	0	0	0	0	0.00431034	0	0	0	0.000438596
3:178182760:G:A	0	0	0	0	0.00431034	0.00757576	0	0	0.000853971
20:76310212:T:C	0	0.00115207	0	0	0	0	0	0	0.00115207
5:97957661:A:G	0	0.00229885	0	0	0	0	0	0	0.00229885
20:15721446:C:G	0	0.00230947	0	0	0	0	0	0	0.00230947
18:35383786:G:T	0	0.00229885	0	0	0	0	0	0	0.00229885
8:55470988:T:A	0	0.00229885	0	0	0	0	0	0	0.00229885
10:62589343:A:G	0	0.00134409	0	0	0	0	0	0	0.00134409
19:10776442:G:T	0.639785	0.626694	0.668293	0.705224	0.715517	0.666667	0.717172	0.703518	0.663409
9:96103442:T:C	0.620879	0.730245	0.613065	0.614504	0.691304	0.623077	0.625641	0.556122	0.661805
6:87550750:C:T	0	0	0.0147783	0	0	0	0	0	0.00258398
19:10828698:C:T	0	0	0	0	0.00431034	0	0	0	0.00043554
12:120758420:G:A	0	0.00229885	0	0	0	0	0	0	0.00229885
20:15782527:G:C	0	0.00115473	0	0	0	0	0	0	0.00115473
2:154553667:T:C	0	0	0	0	0.00431034	0.00757576	0	0	0.000851789
5:48933480:T:C	0	0.00229885	0	0	0	0	0	0	0.00229885
6:87483551:G:A	0	0.00229885	0	0	0	0	0	0	0.00229885
20:15773488:C:T	0	0.00625	0	0	0	0	0	0	0.00625
4:133976157:T:C	0	0.00229885	0	0	0	0	0	0	0.00229885
1:43287358:G:A	0	0.00229885	0	0	0	0	0	0	0.00229885
14:19856915:A:T	0	0.0230041	0	0	0.00438596	0	0	0.00537634	0.0104049
3:178145686:T:C	0	0.00632911	0	0	0	0	0	0	0.000422297
13:15221858:G:A	0	0	0	0	0.0172414	0	0	0	0.00170213
14:8019003:C:A	0	0.00230415	0	0	0	0	0	0	0.00230415
8:95563040:G:A	0	0	0	0	0	0	0	0.00753769	0.00127334
1:178199058:C:T	0	0	0	0	0.00431034	0	0	0	0.000423012
11:1872415:C:G	0.715054	0.816396	0.632353	0.649254	0.711207	0.666667	0.712121	0.721106	0.740087
6:87504072:G:A	0.231183	0.13278	0.148515	0.216418	0.155172	0.310606	0.173367	0.246231	0.175342
7:83307889:A:T	0	0.00229885	0	0	0	0	0	0	0.00229885
11:2787928:C:A	0	0.00116009	0	0	0	0	0	0	0.00116009
1:73368229:A:G	0	0.134298	0.00246305	0.0410448	0.189655	0.030303	0.0175879	0.0376884	0.0757244
8:55293156:T:G	0	0	0.0207254	0.00390625	0.00431034	0	0.0101523	0.00753769	0.00762332
7:83221428:T:G	0	0.0128205	0	0.0037594	0.012931	0	0	0	0.00254669
11:109227044:T:C	0	0.00229885	0	0	0	0	0	0	0.00229885
11:22430915:A:G	0	0.0549525	0.120098	0.0671642	0.12069	0.143939	0.0934343	0.10804	0.0747283
10:10363968:C:T	0	0.00229885	0	0	0	0	0	0	0.00229885
19:10758247:C:T	0	0.00195695	0	0	0	0	0	0	0.000632111
12:28182063:A:G	0	0.00229885	0	0	0	0	0	0	0.00229885
9:47922990:C:G	0.169355	0.363265	0.372549	0.36194	0.521552	0.257576	0.290404	0.211055	0.326442
3:174782105:C:T	0	0.00649351	0	0	0.00431034	0	0	0	0.000846024
4:39012439:C:T	0	0.0294118	0.0025	0.0227273	0.0301724	0.030303	0.0277778	0.0502513	0.0225464
3:178137572:G:A	0	0.00229885	0	0	0	0	0	0	0.00229885
19:7500552:T:C	0.3875	0.48645	0.497449	0.605469	0.642857	0.509259	0.607843	0.589172	0.522014
5:97964932:A:G	0	0.0148148	0	0	0	0	0	0	0.0148148
5:119658832:C:A	0	0	0	0	0	0	0.00252525	0	0.000424448
8:99968227:A:G	0	0.00115207	0	0	0	0	0	0	0.00115207
13:87976147:G:A	0	0.00229885	0	0	0	0	0	0	0.00229885
5:108222805:T:C	0	0.0138889	0	0	0.00431034	0	0	0	0.00128096
5:14532979:T:C	0	0.00229885	0	0	0	0	0	0	0.00229885
3:42769297:C:G	0	0	0	0	0.012931	0	0	0	0.00132042
11:115738350:C:T	0	0.00229885	0	0	0	0	0	0	0.00229885
1:130155556:T:C	0	0.00229885	0	0	0	0	0	0	0.00229885
13:93634774:A:G	0	0.0208914	0	0	0	0	0	0	0.00824176
9:68418696:G:A	0	0.0284168	0	0	0.00862069	0	0	0	0.0119435
11:22448939:A:G	0	0.0315501	0	0.008	0.0347826	0	0.00255102	0	0.0157982
8:77472692:A:C	0	0.00229885	0	0	0	0	0	0	0.00229885
19:51147802:T:C	0	0.00229885	0	0	0	0	0	0	0.00229885
20:1551070:G:A	0	0	0	0	0	0	0.00507614	0	0.000848896
15:7465405:G:A	0	0	0	0	0	0	0.00753769	0	0.00126796
9:111467501:C:T	0	0.00229885	0	0	0	0	0	0	0.00229885
1:130145088:C:T	0	0.00208333	0	0	0	0	0	0	0.000821918
9:53856141:T:A	0	0.00229885	0	0	0	0	0	0	0.00229885
5:120574643:C:T	0	0	0	0	0.00862069	0	0	0	0.000863558
4:107945932:A:T	0	0	0	0	0.0172414	0	0	0	0.00175439
14:70206548:C:T	0	0	0	0.0037594	0	0	0	0	0.000445236
12:70053867:A:G	0	0.00229885	0	0	0	0	0	0	0.00229885
2:140087539:G:A	0	0	0	0	0	0	0.00252525	0	0.000422654
8:9969332:C:G	0.677419	0.646078	0.539024	0.608209	0.689655	0.507576	0.606061	0.693467	0.631351
14:70179303:G:A	0	0.00229885	0	0	0	0	0	0	0.00229885
14:8060924:A:G	0	0.00229885	0	0	0	0	0	0	0.00229885
20:43716736:G:C	0	0.00115741	0	0	0	0	0	0	0.00115741
20:59408949:G:A	0	0	0	0	0.012931	0	0	0	0.00127226
10:55902769:G:A	0	0	0	0	0.00862069	0	0	0	0.000864304
20:1217101:C:T	0	0.00491159	0	0.00373134	0.0176991	0	0	0	0.00321543
11:47540673:G:A	0	0.00815217	0	0	0.0304348	0	0.00529101	0	0.00587906
10:11172225:C:T	0	0.00195695	0	0	0	0	0	0	0.000620347
16:25883048:G:T	0	0.00229885	0	0	0	0	0	0	0.00229885
9:111467526:T:C	0	0	0	0	0	0.0151515	0	0	0.000849618
1:90720891:G:A	0	0.00165563	0	0	0.00884956	0	0	0	0.00114329
19:10762005:C:T	0	0.00202977	0	0.0150376	0.00431034	0.00757576	0.00505051	0	0.00298588
20:36701702:G:C	0	0	0	0	0	0	0	0.00251256	0.000424088
4:126634147:C:T	0	0.00229885	0	0	0	0	0	0	0.00229885
6:80314663:C:T	0	0.00229885	0	0	0	0	0	0	0.00229885
20:40737165:G:A	0	0.00229885	0	0	0	0	0	0	0.00229885
20:2105477:C:T	0	0	0	0	0.00862069	0	0	0	0.00084674
8:55402546:T:C	0	0.00229885	0	0	0	0	0	0	0.00229885
18:35410049:C:T	0	0.00208333	0	0	0	0	0	0	0.00208333
15:28450651:C:T	0.268817	0.346414	0.468293	0.399254	0.318966	0.363636	0.399497	0.497487	0.376898
20:76311904:T:C	0	0.00163399	0	0.00746269	0	0	0.00251256	0	0.00141743
14:4341167:C:T	0	0.00229885	0	0	0	0	0	0	0.00229885
1:73167374:A:G	0	0.00229885	0	0	0	0	0	0	0.00229885
14:70229351:C:T	0	0.0196211	0.0146341	0.0373134	0.0474138	0.0151515	0.0505051	0.0150754	0.0227889
16:57775614:A:G	0	0	0	0	0.012931	0	0	0.00502513	0.00212224
3:165332620:C:T	0	0.00229885	0	0	0	0	0	0	0.00229885
8:94092566:C:T	0	0.00704225	0	0	0	0	0	0	0.00042735
4:102552827:T:C	0	0.0019802	0	0	0	0.0175439	0	0	0.00131234
5:119682463:C:T	0	0	0	0	0.00520833	0	0	0	0.000545852
8:39604754:A:C	0	0.0342466	0	0	0.0238095	0	0	0	0.00494071
2:127126706:G:A	0	0.00541272	0.00731707	0.00378788	0.00862069	0	0.00505051	0.00502513	0.00488865
12:27610809:A:T	0	0.00229885	0	0	0	0	0	0	0.00229885
20:43699324:C:T	0	0	0	0	0.00862069	0	0	0	0.000847458
14:82310794:C:T	0	0.00555556	0.0243902	0	0.00431034	0	0	0	0.00520833
6:87510159:A:C	0	0.00340136	0	0.00373134	0	0	0.00502513	0	0.00178955
3:165332179:T:G	0	0.00115207	0	0	0	0	0	0	0.00115207
1:222000900:C:G	0.206989	0.0595399	0.0097561	0.0634328	0.103448	0.0530303	0.0558376	0.0879397	0.0743757
10:10378366:C:T	0	0	0	0	0	0	0	0.00502513	0.00084674
5:111655794:C:A	0	0.00229885	0	0	0	0	0	0	0.00229885
9:93774987:C:G	0	0.00229885	0	0	0	0	0	0	0.00229885
6:73464922:G:A	0	0	0	0	0	0	0.00253807	0	0.000437828
9:122975032:G:A	0	0.00202429	0	0	0.00438596	0	0	0	0.000951173
7:83221570:T:C	0	0.00229885	0	0	0	0	0	0	0.00229885
14:3519920:G:A	0	0.10625	0	0	0	0	0	0	0.10625
16:61552253:C:T	0	0.00416667	0	0	0	0	0	0	0.00416667
4:100803260:A:G	0	0.00443459	0	0	0.0301724	0	0	0	0.00356911
4:127173232:G:A	0	0	0.00487805	0.011194	0.00862069	0.0227273	0	0	0.00422654
7:7213365:T:A	0	0.00229885	0	0	0	0	0	0	0.00229885
5:111575750:G:C	0.00268817	0.0921053	0.0125628	0.0192308	0.0387931	0.0530303	0.0659898	0.0175879	0.0296198
4:159208496:T:C	0	0	0	0	0.00862069	0	0.00252525	0	0.00127551
1:97402643:G:A	0	0	0	0	0	0.0151515	0	0	0.000848896
14:19058035:T:C	0.373656	0.566216	0.417073	0.440299	0.633621	0.386364	0.469697	0.354271	0.485629
1:69173240:A:G	0	0.00747283	0	0	0	0	0	0	0.00299564
2:154491660:T:G	0	0.00115207	0	0	0	0	0	0	0.00115207
8:9969505:G:A	0	0.00641026	0	0	0.00862069	0	0	0	0.00126904
5:6662646:G:A	0	0.00229885	0	0	0	0	0	0	0.00229885
13:81497034:G:A	0.575269	0.639378	0.710396	0.62406	0.728448	0.537879	0.675127	0.441919	0.624115
6:87550765:T:C	0	0.0110193	0	0	0.00862069	0	0	0	0.00492341
3:156699524:A:G	0	0.00338753	0	0	0.0258621	0	0	0	0.00298588
16:49385223:A:G	0	0.00229885	0	0	0	0	0	0	0.00229885
15:28446387:G:A	0	0.00229885	0	0	0	0	0	0	0.00229885
11:1955045:G:A	0	0.0487145	0	0	0.0560345	0	0	0.00251256	0.0233696
8:94122182:A:G	0	0.00229885	0	0	0	0	0	0	0.00229885
10:10387913:T:G	0	0.00684932	0	0	0	0	0	0	0.000425894
8:102485989:A:G	0	0.00229885	0	0	0	0	0	0	0.00229885
12:121487783:C:T	0	0.00666667	0	0	0	0	0	0	0.00666667
5:14496826:C:G	0	0.00229885	0	0	0	0	0	0	0.00229885
11:66016761:A:G	0	0.00114943	0	0	0	0	0	0	0.00114943
1:121297681:A:G	0	0.00229885	0	0	0	0	0	0	0.00229885
8:55237816:A:G	0	0.00115207	0	0	0	0	0	0	0.00115207
7:44876162:G:A	0	0.00608931	0	0	0.0301724	0	0	0	0.00434075
1:73132853:G:A	0	0	0	0	0	0	0.00505051	0	0.000854701
11:15254034:C:T	0	0.00229885	0	0	0	0	0	0	0.00229885
5:120575262:G:C	0	0.00115207	0	0	0	0	0	0	0.00115207
20:2102193:G:A	0	0.00208333	0	0	0	0	0	0	0.00208333
16:57766851:C:T	0	0.00641026	0	0.00373134	0.00862069	0	0	0	0.00169492
1:43245795:T:G	0	0.00229885	0	0	0	0	0	0	0.00229885
20:40789057:T:C	0	0.00229885	0	0	0	0	0	0	0.00229885
4:137567658:C:A	0	0.00208333	0	0	0	0	0	0	0.00208333
7:7225187:G:A	0	0.00115207	0	0	0	0	0	0	0.00115207
10:45269154:G:A	0.306452	0.275204	0.23399	0.261194	0.284483	0.166667	0.316583	0.221106	0.2681
7:83318526:T:A	0	0.00162866	0	0	0	0	0	0	0.000354108
9:65986467:C:T	0	0.00230415	0	0	0	0	0	0	0.00230415
4:100670873:A:G	0	0.00115207	0	0	0	0	0	0	0.00115207
6:10967550:G:A	0	0.00114943	0	0	0	0	0	0	0.00114943
11:14997671:C:T	0	0	0	0	0.00862069	0	0	0	0.000864304
9:65963296:G:A	0	0	0	0	0.00549451	0	0	0	0.000686813
6:63424008:C:T	0	0.00229885	0	0	0	0	0	0	0.00229885
13:15241500:C:T	0.346774	0.296472	0.330846	0.197761	0.146552	0.348485	0.306533	0.288945	0.290805
10:98918787:G:A	0	0.00641026	0	0	0.00431034	0	0	0	0.000845309
11:22404574:T:C	0	0.00330033	0	0	0.00862069	0	0	0	0.00142552
20:64333867:A:G	0	0.0111111	0	0	0	0	0	0	0.000437063
11:89223158:G:T	0	0	0	0	0	0.00757576	0	0	0.000422297
11:131900346:A:G	0	0.00229885	0	0	0	0	0	0	0.00229885
6:80331338:C:T	0	0	0	0	0.00431034	0	0	0	0.000428082
2:174887842:A:G	0.260753	0.503392	0.519802	0.462687	0.534483	0.492424	0.552764	0.628141	0.498097
6:80332059:T:C	0	0.00229885	0	0	0	0	0	0	0.00229885
4:108178926:C:G	0	0	0	0	0.00431034	0	0	0	0.000438596
13:15211228:T:C	0	0.00229885	0	0	0	0	0	0	0.00229885
1:73821729:T:C	0	0.00229885	0	0	0	0	0	0	0.00229885
19:3662865:G:A	0	0.0683857	0.0340909	0.0555556	0.075	0.5	0.0555556	0.0434783	0.0637959
19:1432151:C:T	0	0.00735294	0	0	0	0	0.0238095	0	0.00305499
1:103361793:C:T	0	0	0	0	0.00431034	0	0	0	0.000422297
4:39059370:C:T	0	0.00229885	0	0	0	0	0	0	0.00229885
6:87483779:A:G	0	0.00197628	0	0	0.00862069	0	0	0	0.00124378
20:2092756:C:T	0.0131579	0.0851499	0.0662983	0.0725806	0.0721154	0.09375	0.109524	0.0245098	0.0747599
4:39054187:T:C	0.63172	0.750341	0.791667	0.791045	0.706897	0.734848	0.743719	0.698492	0.736255
13:1165091:G:A	0	0	0	0	0	0.00757576	0	0.0100503	0.00211685
20:1199812:C:T	0	0	0	0	0.00431034	0	0	0	0.00042337
15:7442704:G:C	0	0.00229885	0	0	0	0	0	0	0.00229885
11:131853677:G:A	0	0.00115207	0	0	0	0	0	0	0.00115207
6:138056936:C:A	0	0.0317997	0	0	0	0	0.00502513	0	0.0133008
4:93573732:A:G	0	0.00229885	0	0	0	0	0	0	0.00229885
13:87946275:T:C	0	0.00229885	0	0	0	0	0	0	0.00229885
13:35202686:C:T	0	0	0	0	0	0	0.00251256	0	0.000429553
1:130104708:A:C	0.491935	0.409091	0.539409	0.649254	0.37931	0.545455	0.550251	0.452261	0.472283
19:53877750:G:A	0	0.00114943	0	0	0	0	0	0	0.00114943
15:25095587:T:A	0	0.00229885	0	0	0	0	0	0	0.00229885
14:48141939:C:T	0	0.00196078	0	0	0.0258621	0	0	0	0.00247678
19:10785824:G:A	0.641304	0.596154	0.570732	0.656716	0.706897	0.628788	0.664103	0.68593	0.64486
6:147394647:G:A	0	0.00307377	0	0	0.012931	0	0.00251256	0	0.00220126
3:42769833:G:A	0	0.00229885	0	0	0	0	0	0	0.00229885
20:2092199:C:T	0	0	0	0	0	0	0.00274725	0	0.000447227
2:140820974:T:C	0	0	0	0	0.012931	0	0	0.00251256	0.00170648
1:100830647:C:A	0	0.00519288	0	0	0	0	0	0	0.00519288
16:49381514:C:T	0	0	0	0.0126582	0	0	0	0	0.00241546
12:125734455:C:T	0	0.00326797	0	0	0	0	0	0	0.00070922
12:27900730:A:G	0	0	0	0	0.00862069	0	0	0	0.0008726
16:24175623:C:T	0.769663	0.798228	0.856757	0.86036	0.810526	0.727273	0.727273	0.823009	0.804781
13:76830546:G:A	0	0	0	0	0.0384615	0	0	0	0.0128205
1:73167167:A:G	0	0	0	0	0.00431034	0	0	0	0.00042517
5:664443:C:T	0	0.00542741	0	0	0.00434783	0	0	0	0.00252101
14:112418100:G:C	0	0.00114943	0	0	0	0	0	0	0.00114943
13:87979164:T:C	0	0.00491159	0	0.00746269	0.0344828	0	0	0	0.00466128
5:663496:G:A	0	0.00229885	0	0	0	0	0	0	0.00229885
7:42206721:G:A	0	0.00232558	0	0	0	0	0	0	0.00232558
15:29563686:T:C	0	0.00229885	0	0	0	0	0	0	0.00229885
3:178137239:T:C	0	0.00115207	0	0	0	0	0	0	0.00115207
3:178160271:A:G	0	0.00229885	0	0	0	0	0	0	0.00229885
16:1540729:G:A	0	0.00229885	0	0	0	0	0	0	0.00229885
13:79873952:G:C	0	0.00197239	0	0	0.00862069	0	0	0	0.00124069
12:27825547:A:G	0	0.00229885	0	0	0	0	0	0	0.00229885
11:47538674:A:G	0	0.00229885	0	0	0	0	0	0	0.00229885
4:102552412:C:T	0.60177	0.190014	0.367876	0.243697	0.223301	0.209302	0.24	0.278125	0.260612
12:27574711:G:T	0	0.00229885	0	0	0	0	0	0	0.00229885
19:53876966:C:G	0	0.00229885	0	0	0	0	0	0	0.00229885
14:110427399:A:C	0	0	0	0	0.00431034	0	0	0	0.000432152
7:141124438:G:C	0	0.00229885	0	0	0	0	0	0	0.00229885
14:70209245:G:C	0	0	0	0	0.00431034	0	0	0	0.000424448
4:100736105:A:G	0	0.00231481	0	0	0	0	0	0	0.00231481
1:73347117:C:T	0.196237	0.0751015	0.0222772	0.0559701	0.0775862	0.0378788	0.0703518	0.165829	0.0882672
14:82310887:G:A	0	0.00833333	0	0	0.00862069	0	0	0	0.00128977
2:140821574:T:C	0	0.00229885	0	0	0	0	0	0	0.00229885
9:65988644:G:A	0	0.000976562	0	0	0.00431034	0	0	0	0.000618429
11:131808052:A:C	0	0.00677507	0.00738916	0.00373134	0.0215517	0	0.0329949	0.00502513	0.00926431
5:6661506:G:A	0	0.00115207	0	0	0	0	0	0	0.00115207
3:178161302:C:G	0.0134409	0.0237772	0.00490196	0.037594	0.00862069	0.00757576	0.0151515	0.00502513	0.0171382
15:28348733:T:C	0	0.00116009	0	0	0	0	0	0	0.00116009
5:119671577:C:T	0	0.00195695	0	0	0.00431034	0	0	0	0.000932836
16:61593093:T:A	0	0.00208333	0	0	0	0	0	0	0.00208333
20:1587902:C:T	0	0	0	0.00373134	0	0	0	0	0.000423012
19:8153618:G:C	0	0.0355649	0	0	0	0	0	0	0.0355649
1:73166447:G:A	0	0.00229885	0	0	0	0	0	0	0.00229885
13:45302187:A:G	0	0	0	0	0.012931	0	0	0	0.00134892
6:73538177:G:A	0	0.00229885	0	0	0	0	0	0	0.00229885
13:48358157:C:T	0	0.0189702	0.080402	0.0725191	0.00438596	0.047619	0.0207254	0.00255102	0.0263158
9:93824842:T:C	0	0.00909091	0	0	0.00431034	0	0	0	0.000873362
6:147399454:A:G	0	0.00229885	0	0	0	0	0	0	0.00229885
20:55904350:G:A	0	0.0045977	0	0	0	0	0	0	0.0045977
14:6386339:G:A	0	0	0.00243902	0	0	0	0	0	0.000422297
17:94897571:G:C	0	0.00229885	0	0	0	0	0	0	0.00229885
20:1213044:C:T	0	0.0320513	0	0.00373134	0.012931	0	0	0	0.00381356
10:70722087:C:A	0	0	0	0.00746269	0	0	0	0	0.000846024
4:102618106:T:C	0	0.00208768	0	0	0.0172414	0	0	0	0.00189753
14:110435633:G:A	0	0.00229885	0	0	0	0	0	0	0.00229885
3:165332027:C:T	0	0	0	0	0.00431034	0	0	0	0.000424809
3:9142875:G:A	0.00537634	0.000998004	0.0123762	0.00757576	0.0215517	0.030303	0.00507614	0.0150754	0.00844278
19:53884566:G:A	0	0.00208333	0	0	0	0	0	0	0.00208333
8:55234266:T:G	0	0.00229885	0	0	0	0	0	0	0.00229885
1:218674404:G:T	0	0.00229885	0	0	0	0	0	0	0.00229885
14:110452322:A:G	0	0	0	0	0.00431034	0	0	0	0.000426985
10:45301688:T:G	0.0537634	0.0740223	0.0816832	0.0932836	0.103448	0.0984848	0.0631313	0.103015	0.0789763
7:72077109:G:A	0	0.00229885	0	0	0	0	0	0	0.00229885
11:65910673:G:T	0	0	0	0	0	0	0	0.0226131	0.00385274
20:55908455:A:G	0	0	0	0	0.00431034	0	0	0	0.000423012
3:165309094:G:A	0	0.014885	0.0097561	0	0	0	0	0	0.00704989
5:21367358:C:T	0	0	0	0	0	0	0	0.00502513	0.000848896
13:697971:G:A	0	0.00229885	0	0	0	0	0	0	0.00229885
9:93822468:T:A	0	0.00229885	0	0	0	0	0	0	0.00229885
3:175180243:G:A	0	0.00115207	0	0	0	0	0	0	0.00115207
16:31920849:C:T	0.0672043	0.00811908	0.00738916	0.011194	0.00862069	0.0151515	0.0100503	0.0301508	0.017101
20:2105411:T:C	0	0.00488281	0	0	0	0	0	0	0.00154799
12:105856538:A:G	0	0.00229885	0	0	0	0	0	0	0.00229885
19:16699878:C:T	0	0.000978474	0	0	0.00434783	0	0	0	0.000623053
13:13715840:T:C	0	0	0	0	0.00862069	0	0	0	0.000851064
4:137550613:C:A	0.0188172	0	0	0	0	0	0	0	0.00296359
19:7504177:A:G	0	0.00229885	0	0	0	0	0	0	0.00229885
8:9967902:C:T	0	0.00641026	0	0	0.012931	0	0.00507614	0	0.00254237
12:105848125:C:T	0	0	0	0.00373134	0	0	0	0	0.00042337
19:10790075:G:C	0	0.00229885	0	0	0	0	0	0	0.00229885
14:12162713:T:G	0	0.00229885	0	0	0	0	0	0	0.00229885
11:131808028:T:C	0	0.00230415	0	0	0	0	0	0	0.00230415
6:176383236:C:G	0.535135	0.700587	0.707317	0.75	0.814655	0.757576	0.783163	0.861809	0.727047
12:128654631:C:T	0	0	0	0	0.00869565	0	0	0	0.000854701
9:93787844:G:A	0	0	0.00497512	0	0	0	0	0	0.000856164
4:100735986:G:T	0	0.00115473	0	0	0	0	0	0	0.00115473
1:54737751:C:T	0	0.0019802	0	0	0	0	0	0	0.000622665
11:115705774:T:A	0	0.00229885	0	0	0	0	0	0	0.00229885
15:25096651:C:T	0	0	0	0.00373134	0	0	0	0	0.00042337
1:100177283:C:T	0	0	0	0.00373134	0	0	0.00252525	0	0.000847458
2:140800131:A:G	0	0	0	0	0	0	0	0.00502513	0.000851064
9:66043007:C:T	0	0.00229885	0	0	0	0	0	0	0.00229885
7:150572632:G:C	0	0.00115207	0	0	0	0	0	0	0.00115207
1:43166470:C:G	0	0.00229885	0	0	0	0	0	0	0.00229885
7:19866471:A:G	0	0	0	0	0.00431034	0	0	0	0.000425532
5:183487388:C:T	0	0.0135685	0	0	0	0	0	0	0.00543774
9:96110803:G:A	0	0.00229885	0	0	0	0	0	0	0.00229885
3:81719606:A:C	0	0	0	0	0.00431034	0	0	0	0.000433651
11:75903273:T:C	0	0.017663	0.00490196	0	0.0344828	0	0.00251256	0	0.0100543
9:49694585:G:A	0	0	0	0	0	0.00757576	0.00757576	0	0.00169205
1:43380607:C:T	0	0.00229885	0	0	0	0	0	0	0.00229885
19:10753399:C:T	0.0162162	0.050882	0.106436	0.0261194	0.0301724	0.0984848	0.0479798	0.184343	0.0661765
5:97964859:C:G	0	0.00115207	0	0	0	0	0	0	0.00115207
3:178161196:G:A	0	0.00203528	0	0	0.0431034	0	0	0	0.00353069
1:205473534:C:T	0	0	0	0	0.00431034	0	0	0	0.000422654
11:109237834:G:A	0	0.00229885	0	0	0	0	0	0	0.00229885
20:1544305:T:C	0.05	0.064276	0.0512195	0.0261194	0.16087	0.0378788	0.0382653	0.0252525	0.0567376
16:57775643:T:G	0	0.0304465	0	0	0.0344828	0	0.00252525	0	0.0146819
9:53832667:G:C	0.33871	0.417344	0.329268	0.429104	0.461207	0.515152	0.459799	0.472362	0.417254
10:56138073:T:C	0	0.00632911	0	0	0.00431034	0	0.00502513	0	0.00169205
10:41277442:T:C	0	0	0	0	0.00862069	0	0	0	0.000844595
11:109221420:C:T	0	0.00229885	0	0	0	0	0	0	0.00229885
7:48538500:G:A	0	0.00116009	0	0	0	0	0	0	0.00116009
5:111655811:C:T	0	0.00200401	0	0	0	0	0	0	0.000625
9:96104587:C:T	0	0.00229885	0	0	0	0	0	0	0.00229885
2:75400995:A:G	0	0.00229885	0	0	0	0	0	0	0.00229885
3:165257414:A:G	0	0.00591716	0	0	0	0	0	0	0.00186683
6:80365198:G:A	0	0.02	0	0	0.00431034	0	0	0	0.000888889
14:19056648:T:C	0	0.00229885	0	0	0	0	0	0	0.00229885
20:55927393:G:A	0	0	0.00243902	0.00373134	0.0258621	0.0227273	0	0	0.00466102
14:19059506:C:A	0	0.00229885	0	0	0	0	0	0	0.00229885
11:131908579:C:T	0	0.00948509	0	0	0	0	0	0	0.0038674
1:73167619:G:C	0	0	0	0	0.00431034	0	0.00252525	0	0.000859107
3:41133562:G:A	0	0	0	0	0.00431034	0.00757576	0	0	0.000845309
8:9967423:G:A	0	0	0	0	0.00431034	0	0	0	0.000423012
7:129874145:T:C	0	0.00229885	0	0	0	0	0	0	0.00229885
5:12369037:T:C	0.373656	0.453744	0.411458	0.431298	0.534483	0.318182	0.393939	0.429648	0.429904
7:44876200:C:T	0	0.00148148	0	0	0	0	0	0	0.00148148
7:141122599:T:C	0	0.00229885	0	0	0	0	0	0	0.00229885
15:7474901:G:A	0	0.00326797	0	0.0186567	0.00862069	0	0.00505051	0.00502513	0.00460993
5:21367435:C:T	0	0	0	0	0.00431034	0	0	0	0.00042735
3:173494738:C:T	0	0.00229885	0	0	0	0	0	0	0.00229885
19:53871469:G:A	0	0.0243243	0.0220588	0.0373134	0.0344828	0.0378788	0.0226131	0.0226131	0.0233189
11:47531985:G:A	0	0.00490196	0	0	0	0	0	0	0.00106383
5:6662360:C:T	0	0.00608108	0	0	0.00431034	0	0	0	0.00271003
5:111668192:C:T	0	0	0	0	0.00431034	0	0	0	0.000426621
5:125733990:C:T	0	0.00229885	0	0	0	0	0	0	0.00229885
10:63838069:C:A	0	0.00229885	0	0	0	0	0	0	0.00229885
1:73786198:G:A	0	0.00229885	0	0	0	0	0	0	0.00229885
3:6568813:C:T	0	0	0	0	0.00431034	0	0	0	0.000429185
6:80312532:C:T	0	0.00229885	0	0	0	0	0	0	0.00229885
4:137548635:G:A	0.094086	0.0338295	0.0219512	0.0634328	0.0258621	0.0454545	0.0477387	0.0251256	0.0412148
16:49378083:C:A	0	0.00222222	0	0	0	0	0	0	0.00222222
12:106023507:T:G	0	0	0	0	0.00431034	0	0	0	0.000425532
16:57804535:G:A	0	0.00743243	0	0	0	0	0	0	0.00298103
19:16707299:T:C	0	0.00115207	0	0	0	0	0	0	0.00115207
13:45347751:G:T	0	0.00229885	0	0	0	0	0	0	0.00229885
14:112411550:A:G	0.016129	0.0155405	0.0365854	0.0373134	0.0775862	0.0151515	0.0454545	0.0979899	0.0355206
7:129831264:T:C	0.0967742	0.0897436	0.131188	0.104478	0.0560345	0.0984848	0.126263	0.175879	0.117472
14:48127808:C:T	0	0	0.0121951	0	0	0	0	0	0.00211149
14:44924504:C:T	0	0	0	0	0	0	0.00251256	0	0.000422297
14:44970964:G:T	0.174731	0.253721	0.321078	0.416667	0.258621	0.515152	0.383249	0.610553	0.32708
9:68500894:T:C	0.583333	0.51084	0.445274	0.612782	0.552632	0.507576	0.542929	0.681818	0.542803
8:55267692:A:G	0	0.00203252	0	0	0.0215517	0	0	0	0.00217746
11:109237942:A:G	0	0	0	0	0.00431034	0	0	0	0.000429553
9:84202663:G:A	0	0	0.0075	0	0	0	0	0	0.00127551
9:122974359:C:T	0	0.00196078	0	0	0.00431034	0	0	0	0.000928793
1:43327690:A:G	0.206989	0.411594	0.281726	0.351145	0.310345	0.439394	0.310606	0.374372	0.350533
1:54214150:C:T	0	0.301255	0	0	0	0	0	0	0.301255
6:80313470:A:G	0	0.00649351	0	0	0.00431034	0	0	0	0.000847458
7:7246074:C:T	0	0.00115207	0	0	0	0	0	0	0.00115207
15:7459971:T:C	0	0.00229885	0	0	0	0	0	0	0.00229885
3:165332257:G:A	0	0.00229885	0	0	0	0	0	0	0.00229885
11:47552342:C:G	0	0.00229885	0	0	0	0	0	0	0.00229885
8:94092426:T:A	0	0.00229885	0	0	0	0	0	0	0.00229885
3:238148:C:T	0	0.00649351	0	0	0	0	0	0	0.00042337
16:25879335:T:A	0	0.00115207	0	0	0	0	0	0	0.00115207
20:71027881:G:A	0	0.00222222	0	0	0	0	0	0	0.00222222
4:38916037:G:A	0	0	0	0	0.00431034	0	0	0	0.000429185
2:53101266:G:A	0	0.00204499	0	0	0.00431034	0	0	0	0.000942803
20:45142792:A:G	0	0.00115207	0	0	0	0	0	0	0.00115207
12:70072656:C:T	0	0.00229885	0	0	0	0	0	0	0.00229885
6:87567857:G:C	0	0	0	0	0.00431034	0	0	0	0.000438596
14:12163324:G:A	0	0.00229885	0	0	0	0	0	0	0.00229885
1:222001243:C:T	0	0.0257802	0.00753769	0.0307692	0.0590909	0.0272727	0.0180723	0.0121951	0.0222552
6:136338261:C:T	0	0.00229885	0	0	0	0	0	0	0.00229885
1:43366704:C:T	0	0.0150646	0	0.00378788	0.0387931	0.00757576	0.00757576	0	0.0097493
7:83222387:G:A	0	0.0126582	0	0	0	0	0	0	0.000845309
12:111951527:C:A	0	0.00115207	0	0	0	0	0	0	0.00115207
9:124849513:T:C	0	0.00229885	0	0	0	0	0	0	0.00229885
5:47341887:A:G	0	0.00229885	0	0	0	0	0	0	0.00229885
1:155980384:C:T	0	0	0	0	0	0	0	0.00502513	0.00084674
3:91953782:A:T	0	0.00115207	0	0	0	0	0	0	0.00115207
5:14518758:T:C	0	0.00229885	0	0	0	0	0	0	0.00229885
16:49391282:G:C	0	0.0108254	0	0	0.00862069	0	0	0	0.00488334
12:105856548:C:A	0	0.00229885	0	0	0	0	0	0	0.00229885
12:56593600:G:A	0.0806452	0.173207	0.126866	0.093985	0.198276	0.0757576	0.118687	0.0577889	0.132753
2:104521445:C:T	0	0.00115207	0	0	0	0	0	0	0.00115207
20:15759890:C:T	0	0.0192308	0	0	0	0	0	0	0.00126904
15:108629824:G:A	0	0.0584416	0	0	0.025	0	0	0	0.0078125
14:8065827:T:C	0	0	0	0	0.00431034	0	0	0	0.000422654
5:97221321:T:C	0	0.00229885	0	0	0	0	0	0	0.00229885
11:131911137:A:T	0	0.00231481	0	0	0	0	0	0	0.00231481
5:38385151:C:T	0	0.0277778	0	0	0.00438596	0	0	0.00555556	0.0019685
7:150978596:T:G	0	0.00243902	0	0	0	0	0	0	0.00243902
19:8157733:T:C	0	0.00229885	0	0	0	0	0	0	0.00229885
5:111472806:C:A	0.0675676	0	0.0477387	0.0634921	0.117391	0.0769231	0.0888325	0.0653266	0.0718182
14:7064336:G:T	0	0	0	0	0.00431034	0	0	0	0.000423012
15:7464067:T:C	0.576087	0.727273	0.512438	0.583969	0.698276	0.55303	0.613636	0.550251	0.638646
12:111947717:T:A	0	0.00229885	0	0	0	0	0	0	0.00229885
16:72943743:A:G	0	0.0128205	0	0.00746269	0.0131579	0	0.0106383	0.00793651	0.0062167
4:93553239:G:A	0	0.0135501	0	0	0	0	0	0	0.00542888
20:64393949:T:A	0.120968	0.113388	0.0820896	0.220149	0.12931	0.19697	0.186869	0.175879	0.137282
20:76312064:C:T	0	0.00326797	0	0	0.00862069	0	0	0	0.00141743
9:88220542:T:C	0	0.0476744	0	0	0	0	0	0	0.0476744
19:16639108:G:C	0	0.00229885	0	0	0	0	0	0	0.00229885
2:106775319:G:A	0	0.00162866	0	0.00373134	0	0	0	0.00251256	0.00106308
6:11178533:C:T	0	0	0.0220588	0	0	0	0	0	0.00391645
15:25095314:G:A	0	0.00229885	0	0	0	0	0	0	0.00229885
1:198309550:C:T	0	0.00338295	0	0	0	0	0.00507614	0	0.00190011
15:42663127:G:A	0	0.00229885	0	0	0	0	0	0	0.00229885
3:165333839:C:T	0	0.00293542	0	0	0.00862069	0	0	0	0.00154895
19:16708448:G:A	0	0.00540541	0.00699301	0	0.00526316	0	0.0149254	0.0108696	0.00566751
12:28008898:T:C	0	0.00114943	0	0	0	0	0	0	0.00114943
8:100139614:T:C	0	0.00229885	0	0	0	0	0	0	0.00229885
13:2173253:G:A	0	0.00222222	0	0	0	0	0	0	0.00222222
12:28031898:A:G	0	0.00704225	0	0	0.00431034	0	0	0	0.000852515
6:88009474:A:G	0	0.00503356	0	0	0	0	0	0	0.00106914
5:111575722:C:A	0	0	0	0	0.00431034	0	0	0	0.000439367
16:6226146:G:A	0	0	0	0	0.00431034	0	0	0	0.000423012
16:61628475:C:T	0	0.00229885	0	0	0	0	0	0	0.00229885
1:121223536:A:G	0	0	0	0	0.00431034	0	0	0	0.00045045
9:49702185:G:A	0	0.0128205	0	0	0	0	0	0	0.000845309
8:99858695:G:C	0	0	0	0	0.00431034	0	0	0	0.00042517
20:1214920:C:T	0	0.00657895	0	0	0	0	0	0	0.000693481
13:87948413:T:C	0	0.00229885	0	0	0	0	0	0	0.00229885
3:2394429:A:G	0	0.00229885	0	0	0	0	0	0	0.00229885
3:6494052:T:C	0.6875	0.822799	0.633929	0.767857	0.526316	0.733333	0.716981	0.729508	0.75335
20:76328282:G:A	0	0	0.0121951	0	0	0	0.00251256	0	0.00253593
6:87677474:T:C	0	0	0	0	0	0.00757576	0	0	0.000434405
3:131405614:C:T	0	0.0126582	0	0	0	0	0	0	0.000844595
16:7642199:T:C	0	0.00115207	0	0	0	0	0	0	0.00115207
5:108222196:T:C	0.744624	0.663058	0.587805	0.727612	0.741379	0.689394	0.713568	0.60804	0.672993
1:90660556:A:G	0	0.0128726	0	0	0.0258621	0	0.00252525	0	0.00706906
5:6662730:G:C	0	0.00632911	0	0	0	0	0	0	0.000422654
5:35429454:A:G	0	0.00229885	0	0	0	0	0	0	0.00229885
14:8055275:G:A	0	0.00744249	0	0	0	0.0151515	0	0	0.00352686
10:41277664:A:G	0	0.00408163	0	0.0037594	0.0344828	0	0	0	0.00408719
4:102550963:A:G	0	0.00229885	0	0	0	0	0	0	0.00229885
9:101485377:C:G	0.0365854	0.0342466	0	0	0.0173913	0	0.00268817	0	0.0165816
15:108626200:G:A	0	0.00229885	0	0	0	0	0	0	0.00229885
5:660256:C:T	0	0.00203252	0.00761421	0.00775194	0	0	0	0	0.00247219
11:66016846:G:A	0	0.00115207	0	0	0	0	0	0	0.00115207
5:38367996:A:G	0.725806	0.826923	0.793532	0.780303	0.862069	0.810606	0.813131	0.826633	0.809444
7:140434535:C:T	0.0134409	0.0142857	0.019802	0.0634328	0.0172414	0.030303	0.0477387	0.00502513	0.0260239
7:55390638:A:G	0	0.00115207	0	0	0	0	0	0	0.00115207
20:55909536:C:A	0.00537634	0.00608108	0.0439024	0	0	0	0	0.00251256	0.00813449
7:83302577:C:T	0	0	0	0	0.00431034	0	0	0	0.000432526
20:2095266:C:G	0	0.00114943	0	0	0	0	0	0	0.00114943
11:87747641:A:G	0.262162	0.324792	0.185644	0.170455	0.230435	0.310606	0.233333	0.208543	0.262665
3:156694699:G:T	0	0.0844595	0.0294118	0.0634328	0.0258621	0.0681818	0.0479798	0.10804	0.0626696
20:1587970:G:A	0	0	0	0.00373134	0	0	0	0	0.000424809
19:6604969:A:G	0	0.00115207	0	0	0	0	0	0	0.00115207
2:34987852:G:A	0	0.00909091	0	0	0	0	0	0	0.00229358
14:3915430:T:G	0	0	0	0	0.00862069	0	0	0	0.00084674
4:159225805:T:A	0	0.00229885	0	0	0	0	0	0	0.00229885
20:1610898:C:T	0	0.0128205	0	0	0	0	0	0	0.00084674
9:14426494:A:G	0	0.00229885	0	0	0	0	0	0	0.00229885
10:99237045:G:A	0	0.00114943	0	0	0	0	0	0	0.00114943
19:8161809:C:T	0	0.00744249	0	0	0.00431034	0	0	0	0.00325733
19:53871392:G:A	0	0	0	0	0.00862069	0	0	0	0.000852515
4:107747386:A:G	0	0.00229885	0	0	0	0	0	0	0.00229885
13:87966635:A:C	0	0.00544959	0	0.0189394	0	0	0.00507614	0	0.00409836
12:128677580:G:A	0	0	0	0	0.00431034	0	0	0	0.000423012
6:87612540:A:C	0	0	0	0	0.00862069	0	0	0	0.000870322
19:7485461:C:T	0	0.00229885	0	0	0	0	0	0	0.00229885
13:688406:C:G	0	0.00115207	0	0	0	0	0	0	0.00115207
5:97959107:G:A	0	0	0	0	0.00431034	0	0	0	0.000441696
8:102485955:C:G	0	0.0284168	0	0	0.00862069	0	0	0	0.011976
12:27938098:G:T	0	0.00229885	0	0	0	0	0	0	0.00229885
8:55267689:T:G	0	0.00115207	0	0	0	0	0	0	0.00115207
15:108638117:T:C	0	0	0	0.0131579	0.025641	0	0	0	0.00455927
1:222001274:G:T	0.170213	0.0197279	0.00259067	0.0362903	0.0235849	0.027027	0.0423077	0.0757576	0.0351386
14:70247869:C:T	0	0.00816993	0	0	0	0	0	0	0.00177305
13:15227824:G:A	0	0	0	0	0	0	0.00252525	0	0.00042517
9:49703979:G:A	0	0.00641026	0	0	0	0	0	0	0.000423012
12:128667031:C:T	0	0.0101488	0.0121951	0	0	0.0151515	0	0	0.00596853
14:48143279:G:A	0	0.00270636	0	0.00373134	0.00431034	0	0	0	0.00162778
3:6573750:G:T	0	0.00206044	0	0	0.00431034	0	0	0	0.0010917
16:6303497:C:T	0	0.00229885	0	0	0	0	0	0	0.00229885
11:131807785:G:A	0	0.00641026	0	0	0	0	0	0	0.000423012
5:111671614:C:T	0	0.00102459	0	0	0.00431034	0	0	0	0.000630517
3:41140707:G:A	0	0.00229885	0	0	0	0	0	0	0.00229885
20:76328151:C:G	0	0.00229885	0	0	0	0	0	0	0.00229885
9:101498151:C:T	0	0.00229885	0	0	0	0	0	0	0.00229885
13:2172119:T:C	0	0.00229885	0	0	0	0	0	0	0.00229885
1:218659351:G:T	0	0.00202977	0	0	0.0215517	0	0	0	0.00217865
6:87640478:G:A	0	0.00229885	0	0	0	0	0	0	0.00229885
14:70243051:G:A	0	0.00229885	0	0	0	0	0	0	0.00229885
14:8041336:G:A	0.135417	0.121751	0.176617	0.280769	0.166667	0.206897	0.181564	0.117816	0.152802
5:663801:C:T	0	0.00114943	0	0	0	0	0	0	0.00114943
8:39743036:T:C	0	0.00229885	0	0	0	0	0	0	0.00229885
2:142431843:C:A	0	0.000978474	0	0	0	0	0.00252525	0	0.000619579
4:40552255:T:C	0.400538	0.599459	0.55665	0.533582	0.568966	0.5	0.532663	0.557789	0.55266
7:140377306:A:G	0	0.00115207	0	0	0	0	0	0	0.00115207
13:46930675:G:C	0	0.00229885	0	0	0	0	0	0	0.00229885
3:249685:A:G	0	0.00229885	0	0	0	0	0	0	0.00229885
8:67842089:C:A	0	0.00100402	0	0	0.00431034	0	0	0	0.000625391
13:2172133:C:G	0	0.00115207	0	0	0	0	0	0	0.00115207
13:81497067:C:T	0	0.00114943	0	0	0	0	0	0	0.00114943
4:137549521:C:T	0	0.00229885	0	0	0	0	0	0	0.00229885
3:41138689:A:G	0	0.00229885	0	0	0	0	0	0	0.00229885
20:55923688:G:A	0	0.00657895	0	0	0.00431034	0	0	0	0.000848896
13:35316461:G:T	0	0	0	0	0.00862069	0	0	0	0.000853971
20:1208196:G:C	0	0.00294695	0	0	0.0194175	0	0	0	0.00251076
10:70687471:C:G	0	0.00632911	0	0	0	0	0.00251256	0	0.000844595
6:87929795:C:T	0	0.00229885	0	0	0	0	0	0	0.00229885
8:94081336:A:C	0	0.00115207	0	0	0	0	0	0	0.00115207
11:47560822:G:A	0	0.00154321	0	0	0	0	0	0	0.00154321
16:6191939:C:T	0.198925	0.0392422	0.0414634	0.0820896	0.103448	0.0606061	0.0555556	0.080402	0.0697233
19:53885737:T:C	0.873786	0.828804	0.811224	0.8	0.912037	0.86	0.81338	0.748252	0.825249
15:108592681:G:A	0	0.00115207	0	0	0	0	0	0	0.00115207
19:10801826:C:T	0	0.00641026	0	0	0	0	0	0	0.00042735
20:43695178:G:A	0	0.00229885	0	0	0	0	0	0	0.00229885
11:131900083:A:G	0.00815217	0.0576923	0.14604	0.109848	0.0921053	0.0984848	0.118687	0.0736041	0.089667
19:7486338:G:A	0	0.00229885	0	0	0	0	0	0	0.00229885
14:110446731:C:T	0	0.00142248	0	0	0.00505051	0.015625	0	0	0.0013541
9:65959803:A:G	0.951613	0.925676	0.95122	0.932836	0.948276	0.962121	0.91206	0.954774	0.936043
5:6661647:G:A	0	0.00405405	0	0	0.012931	0	0	0	0.00244035
6:147440439:T:C	0	0.00115207	0	0	0	0	0	0	0.00115207
1:43185199:G:T	0	0.00229885	0	0	0	0	0	0	0.00229885
6:147371395:G:C	0	0.00115207	0	0	0	0	0	0	0.00115207
13:87976806:G:A	0	0.00229885	0	0	0	0	0	0	0.00229885
1:43407950:C:T	0	0.00229885	0	0	0	0	0	0	0.00229885
7:150572909:G:T	0	0.0290934	0	0	0.00431034	0	0	0	0.0119565
14:6389615:A:G	0	0.00229885	0	0	0	0	0	0	0.00229885
11:47552350:C:T	0	0	0	0	0	0	0.00252525	0	0.000423729
16:6239405:C:A	0	0.00229885	0	0	0	0	0	0	0.00229885
5:6662652:G:A	0	0	0	0.00373134	0.00431034	0	0	0	0.000844595
7:19894213:G:T	0	0.00229885	0	0	0	0	0	0	0.00229885
4:39091810:T:A	0	0	0	0	0.00431034	0	0	0	0.000424088
10:70726485:G:A	0	0.0027248	0	0	0.00862069	0	0.00255102	0	0.00191676
1:70358006:C:T	0	0.0563094	0.0275	0.00775194	0.0434783	0	0.020202	0	0.0311816
7:7203073:C:T	0	0.00229885	0	0	0	0	0	0	0.00229885
6:80331229:C:T	0	0.00229885	0	0	0	0	0	0	0.00229885
16:7798391:A:T	0.0322581	0.0608931	0.0465686	0.0410448	0.116379	0.0757576	0.035533	0.0527638	0.0554047
20:1544319:C:T	0	0.000976562	0	0	0.00431034	0	0	0	0.000619579
13:45404527:G:A	0	0.00554017	0	0	0.0301724	0	0.00505051	0	0.0046652
3:173486265:C:G	0	0.0731364	0.0756098	0.0225564	0.0560345	0.0757576	0.0984848	0.143216	0.0716648
11:7422652:G:A	0	0.00744249	0.00247525	0	0.00431034	0	0.00253807	0.00502513	0.00436443
3:81724162:C:T	0	0.00416667	0	0	0	0	0	0	0.00416667
9:49696327:G:A	0	0.00229885	0	0	0	0	0	0	0.00229885
12:121502819:C:G	0	0	0	0	0.00438596	0	0	0	0.000457038
20:36712330:G:C	0	0.00229885	0	0	0	0	0	0	0.00229885
14:6347256:C:T	0	0.00115207	0	0	0	0	0	0	0.00115207
9:47920694:G:A	0	0.0037037	0	0	0	0	0	0	0.0037037
1:100814757:G:A	0	0.00229885	0	0	0	0	0	0	0.00229885
6:80330873:C:T	0	0.00353107	0	0	0.00431034	0	0	0	0.00165837
5:111668236:A:T	0	0.00229885	0	0	0	0	0	0	0.00229885
14:4327902:C:A	0	0.00641026	0	0	0	0	0	0	0.000423012
13:45381832:A:G	0	0.00229885	0	0	0	0	0	0	0.00229885
20:76310414:C:T	0	0.00666667	0	0	0	0	0	0	0.00666667
7:72042086:A:G	0.806452	0.536723	0.633663	0.640152	0.732759	0.674242	0.60101	0.733668	0.62922
1:5757695:G:A	0	0.00358166	0	0	0	0	0	0	0.00138812
9:47934372:C:T	0	0	0	0	0	0	0.00753769	0	0.00126904
15:1818461:C:T	0.076087	0.136671	0.131707	0.134328	0.126087	0.121212	0.0429293	0.0703518	0.111413
5:183473850:G:A	0	0.00338295	0	0	0.00431034	0	0	0	0.00163043
20:1206019:C:T	0	0.00114943	0	0	0	0	0	0	0.00114943
12:128660216:C:T	0	0.00229885	0	0	0	0	0	0	0.00229885
5:48952045:G:A	0	0.00105263	0.00243902	0	0.00862069	0	0	0	0.00126662
12:27389891:G:T	0	0.0071736	0	0	0.0258621	0	0.00757576	0.00502513	0.00586265
8:9971565:C:A	0	0.00229885	0	0	0	0	0	0	0.00229885
9:65989119:G:T	0	0.00114943	0	0	0	0	0	0	0.00114943
17:26767942:A:G	0	0.00229885	0	0	0	0	0	0	0.00229885
20:44491226:T:C	0	0.025641	0.00247525	0.0149254	0.0215517	0	0.00251256	0	0.00637213
16:49390567:C:T	0	0.00115207	0	0	0	0	0	0	0.00115207
20:59407507:A:G	0.284946	0.256534	0.306373	0.281955	0.241379	0.189394	0.239899	0.175879	0.25287
16:1520373:T:C	0	0.0189445	0	0.011194	0	0.00757576	0.00757576	0.0100503	0.0105978
5:47356335:T:C	0	0.00704225	0	0	0.00862069	0	0	0	0.00128205
14:110402602:G:T	0	0	0	0	0	0	0.00502513	0	0.000844595
16:1518299:G:C	0	0.0189445	0	0.011194	0	0.00757576	0.00757576	0.0100503	0.0105978
18:35427499:C:T	0	0.0133333	0	0	0.0172414	0	0	0	0.00255537
11:22617240:A:G	0	0.00229885	0	0	0	0	0	0	0.00229885
5:14508906:T:G	0	0.00344828	0	0	0	0	0	0	0.00344828
15:1815582:G:A	0	0.00116279	0	0	0	0	0	0	0.00116279
1:218546129:G:A	0.16129	0.124493	0.20098	0.108209	0.103448	0.0833333	0.0909091	0.110553	0.127579
2:27636012:T:C	0.435484	0.352401	0.340686	0.408397	0.306034	0.401515	0.409091	0.253769	0.357854
3:173410880:G:A	0	0.00229885	0	0	0	0	0	0	0.00229885
7:42176958:C:T	0	0	0	0.0037594	0	0	0	0	0.000424448
9:88202051:T:A	0	0.00114943	0	0	0	0	0	0	0.00114943
4:102564514:A:G	0	0	0	0	0.0046729	0	0	0	0.000483559
7:2454240:C:T	0	0.00229885	0	0	0	0	0	0	0.00229885
13:35386608:G:A	0	0	0	0	0.0208333	0	0	0	0.00238095
13:87956757:G:T	0	0.00229885	0	0	0	0	0	0	0.00229885
19:1428628:C:G	0	0	0	0	0.00458716	0	0	0	0.000496032
13:35202804:T:C	0	0	0	0	0.00862069	0	0	0	0.000852515
2:4348618:A:G	0	0.00229885	0	0	0	0	0	0	0.00229885
6:64650619:T:C	0	0.0192308	0	0.0037594	0	0.00757576	0	0	0.00133333
20:1191620:C:T	0	0.00114943	0	0	0	0	0	0	0.00114943
1:218636034:G:A	0	0.00115207	0	0	0	0	0	0	0.00115207
15:29549229:G:A	0	0.00641026	0	0	0.00862069	0	0	0	0.00127119
9:53839627:G:A	0	0	0	0	0.00862069	0	0	0	0.000847458
8:55470792:A:G	0	0	0	0	0.00431034	0	0	0	0.000430663
16:77870899:G:A	0	0.00229885	0	0	0	0	0	0	0.00229885
1:60163072:C:T	0	0.00229885	0	0	0	0	0	0	0.00229885
6:87640485:C:A	0	0.00229885	0	0	0	0	0	0	0.00229885
13:79871327:G:A	0	0.0223577	0.0219512	0.00746269	0.103448	0	0.010101	0.0100503	0.0206298
8:55236051:A:G	0	0.00229885	0	0	0	0	0	0	0.00229885
7:154033041:G:A	0	0	0	0	0.00431034	0	0	0	0.000433651
20:15740433:G:A	0	0.00229885	0	0	0	0	0	0	0.00229885
16:25858993:G:A	0	0.00115207	0	0	0	0	0	0	0.00115207
20:45138720:C:T	0	0.0446549	0	0	0	0	0.00502513	0	0.0184382
10:99260145:G:A	0	0.0426829	0	0	0.0172414	0	0.00251256	0	0.0184482
13:1153324:C:T	0	0	0	0	0	0	0.00251256	0	0.000422297
20:3545526:A:G	0	0.00135318	0	0	0.00431034	0.00757576	0.00251256	0	0.00135722
7:42178867:C:T	0	0.00115207	0	0	0	0	0	0	0.00115207
20:2092330:A:G	0	0.00229885	0	0	0	0	0	0	0.00229885
13:93736446:A:G	0	0.00115207	0	0	0	0	0	0	0.00115207
2:53144165:C:T	0.481183	0.305322	0.358537	0.354478	0.318966	0.310606	0.376884	0.28392	0.339472
3:178170765:T:G	0	0.00229885	0	0	0	0	0	0	0.00229885
14:1835987:A:G	0	0.00229885	0	0	0	0	0	0	0.00229885
16:49376022:A:G	0	0.00229885	0	0	0	0	0	0	0.00229885
14:7066925:C:A	0	0.00229885	0	0	0	0	0	0	0.00229885
5:47356379:C:A	0	0	0	0.00373134	0	0.0151515	0.00251256	0	0.00169779
4:127181253:G:A	0	0.00148148	0	0	0	0	0	0	0.00148148
3:178145567:G:C	0	0.00115207	0	0	0	0	0	0	0.00115207
3:173669088:T:C	0	0.00229885	0	0	0	0	0	0	0.00229885
1:54158969:A:G	0	0.164502	0	0	0	0	0	0	0.164502
2:181799872:C:T	0	0.00229885	0	0	0	0	0	0	0.00229885
13:79871055:T:A	0	0	0	0	0.00862069	0	0	0	0.00084674
1:73277250:G:A	0	0.00115207	0	0	0	0	0	0	0.00115207
1:218675580:G:A	0	0.00203252	0	0	0.00431034	0	0	0	0.00108992
7:150561418:A:G	0	0	0.0147783	0	0.00431034	0	0	0	0.00296359
14:82324153:G:A	0	0.0149254	0	0	0.00862069	0.00757576	0.00502513	0	0.00733297
20:1192282:C:T	0	0.00139665	0	0	0	0	0	0	0.00139665
14:6334730:T:C	0	0.00229885	0	0	0	0	0	0	0.00229885
14:33650289:C:T	0	0.00608931	0.00731707	0	0	0.00757576	0.0100503	0.00502513	0.00515184
7:142017284:C:G	0	0.001002	0	0	0.00862069	0	0	0	0.00093633
1:121230104:C:T	0	0.0789474	0	0	0.0560345	0	0.00252525	0	0.0347222
13:35203138:C:T	0.147849	0.095788	0.0539216	0.104478	0.0775862	0.143939	0.138191	0.0728643	0.0997283
1:43287413:G:A	0	0.00684932	0	0	0	0	0	0	0.000424448
14:70228003:G:A	0	0.00641026	0	0	0	0	0	0	0.000423012
13:81480653:T:G	0	0	0	0.00378788	0	0	0.00252525	0.00251256	0.00127443
5:48938994:C:T	0	0.00573888	0.0049505	0	0	0	0	0	0.00278396
19:16708602:T:C	0	0.0019685	0	0	0	0	0.00252525	0	0.000935745
20:2081016:G:T	0.222222	0.0833333	0.225	0.192308	0.125	0.153846	0.121212	0.135135	0.163778
1:99699868:A:C	0	0.00115207	0	0	0	0	0	0	0.00115207
9:96097415:G:A	0	0.00115207	0	0	0	0	0	0	0.00115207
4:107373472:G:A	0	0.00229885	0	0	0	0	0	0	0.00229885
4:102595264:A:G	0	0.00229885	0	0	0	0	0	0	0.00229885
19:10761493:C:T	0	0.00115207	0	0	0	0	0	0	0.00115207
1:130144754:C:T	0	0	0	0	0.00431034	0	0	0	0.000447628
11:2778563:G:T	0	0.0405954	0	0.00775194	0.0227273	0	0	0.00591716	0.0204991
2:134055686:A:G	0.274194	0.0884774	0.14532	0.179104	0.103448	0.128788	0.0904523	0.193467	0.134279
12:105848164:C:G	0	0	0	0	0.00434783	0	0	0	0.000425894
1:218546222:A:G	0	0.00229885	0	0	0	0	0	0	0.00229885
5:35430567:C:T	0	0.030654	0	0	0	0	0	0	0.0122416
3:41136670:G:A	0	0.00683594	0	0	0.012931	0	0.00252525	0	0.00340347
14:70266820:T:C	0	0.00115207	0	0	0	0	0	0	0.00115207
20:15758538:C:T	0	0.00229885	0	0	0	0	0	0	0.00229885
1:73570142:T:C	0	0.00229885	0	0	0	0	0	0	0.00229885
19:6629818:A:G	0.658602	0.485772	0.34878	0.440299	0.633621	0.454545	0.472222	0.442211	0.486699
13:45381923:C:T	0	0.00101833	0	0.0037594	0	0	0	0	0.000628536
20:1614492:T:C	0	0.00229885	0	0	0	0	0	0	0.00229885
1:73166415:T:C	0	0.00229885	0	0	0	0	0	0	0.00229885
6:80312511:G:A	0	0	0	0	0.012931	0	0	0	0.00126796
13:35312164:C:T	0	0.00198807	0	0	0.00431034	0	0	0	0.000935162
10:11169578:G:A	0	0.00490196	0	0	0.00431034	0	0	0	0.00141844
3:2395672:C:T	0	0.00229885	0	0	0	0	0	0	0.00229885
20:15774743:C:T	0	0.00490196	0	0	0.00431034	0	0.00505051	0.00753769	0.00319602
4:107796377:G:A	0	0.00229885	0	0	0	0	0	0	0.00229885
1:43340035:G:A	0	0.00115207	0	0	0	0	0	0	0.00115207
14:112411503:G:C	0	0.00229885	0	0	0	0	0	0	0.00229885
12:88941587:A:G	0	0.00114943	0	0	0	0	0	0	0.00114943
11:47550532:A:G	0	0.00231481	0	0	0	0	0	0	0.00231481
1:43356571:A:G	0.241935	0.0182216	0.080402	0.0230769	0.00862069	0.0378788	0.0226131	0.0728643	0.0555867
3:174776018:C:T	0	0	0	0	0.0357143	0	0	0	0.00378788
14:82430774:G:A	0	0.00793651	0	0	0	0	0	0	0.000429185
11:87792532:A:C	0	0.02	0	0	0.00862069	0	0	0	0.00174825
20:2095352:C:T	0	0	0	0	0.00431034	0	0	0	0.000423012
7:72055308:C:G	0	0.00207469	0	0	0.00431034	0	0	0	0.000949367
13:710969:C:G	0	0	0	0	0	0	0.00252525	0	0.000424448
12:120770090:G:C	0	0.00229885	0	0	0	0	0	0	0.00229885
9:113677871:G:A	0.00806452	0.0176391	0.0097561	0.00378788	0	0	0	0.0326633	0.0127787
11:131924205:C:T	0	0	0	0	0	0	0	0.00251256	0.000422654
19:16656934:C:T	0	0	0	0	0	0	0.00251256	0	0.000422654
16:6191829:G:A	0	0	0	0	0.00431034	0	0.00252525	0	0.000845309
12:120772291:T:C	0	0	0	0	0.00431034	0	0.0100503	0	0.00211327
11:22405026:A:G	0.209677	0.361644	0.311558	0.294776	0.556034	0.416667	0.281407	0.351759	0.34035
10:70715929:G:A	0	0.0197368	0	0	0	0	0	0	0.00127119
7:150978665:A:G	0	0.00229885	0	0	0	0	0	0	0.00229885
9:101499366:G:A	0	0.00114943	0	0	0	0	0	0	0.00114943
14:57581547:C:G	0	0	0.0196078	0	0	0	0	0	0.00338696
16:34701053:C:T	0	0.00391389	0	0.00373134	0.00431034	0	0	0.00252525	0.00216853
14:12168491:A:G	0	0.0101626	0	0	0	0.00757576	0.010101	0.00502513	0.00597177
11:131851668:G:A	0	0.00338295	0	0	0.00431034	0.0151515	0.00252525	0	0.00244167
1:218664391:A:C	0.717742	0.698241	0.582927	0.708955	0.741379	0.684615	0.682741	0.658291	0.684411
6:87500436:A:G	0	0	0	0.0189394	0.00431034	0	0	0	0.0025663
16:1537667:C:T	0	0.00641026	0	0	0	0	0	0	0.000423729
9:83705618:G:A	0	0.0555556	0	0	0.012931	0	0	0	0.00267618
6:80337999:T:C	0	0	0	0	0.00862069	0	0	0	0.000892061
19:16688326:A:G	0	0.00229885	0	0	0	0	0	0	0.00229885
13:15150797:A:C	0.0268817	0.00405954	0.0121951	0.0298507	0.0301724	0.0530303	0.0175879	0.0301508	0.0168113
13:701574:A:C	0	0.00270636	0	0	0.0387931	0	0	0	0.00352877
5:111580014:G:A	0	0.00603622	0.0147783	0	0.012931	0	0.00757576	0.0175879	0.00782228
18:48748100:C:G	0	0.00100806	0	0	0.00431034	0	0	0	0.000625782
20:64330354:G:A	0	0	0	0	0.00862069	0	0	0	0.000862813
9:68402793:C:T	0	0	0	0	0.00431034	0	0	0	0.000422297
14:19856584:G:T	0	0.00196078	0	0	0.010101	0	0	0	0.00158983
20:55904259:T:C	0	0.00229885	0	0	0	0	0	0	0.00229885
9:84184200:C:T	0	0.00340136	0	0	0.00431034	0	0	0	0.00163845
12:28182562:G:C	0	0.00229885	0	0	0	0	0	0	0.00229885
13:35173825:A:G	0	0.00229885	0	0	0	0	0	0	0.00229885
11:1922042:C:T	0	0	0	0	0.00431034	0	0	0.00251256	0.000847458
4:126372725:A:T	0.0188172	0.0385656	0.0344828	0.0746269	0.0689655	0.0606061	0.0732323	0.0854271	0.0502444
20:64338125:C:T	0	0.00229885	0	0	0	0	0	0	0.00229885
20:1208674:G:A	0.442308	0.337398	0.273399	0.416031	0.258621	0.280303	0.364103	0.286802	0.336707
5:47341824:A:G	0	0.00115207	0	0	0	0	0	0	0.00115207
4:137568578:C:T	0.626344	0.583221	0.663366	0.62406	0.530172	0.55303	0.60101	0.614213	0.600163
13:76768398:G:A	0	0.00115207	0	0	0	0	0	0	0.00115207
20:15757304:A:G	0	0.00134048	0	0	0	0	0	0	0.00134048
1:218583954:G:A	0	0.00540541	0	0	0	0	0	0	0.0021692
13:35172686:G:A	0	0.00102041	0	0	0.012931	0	0	0	0.00125549
2:120132017:C:T	0	0.00277008	0	0.00378788	0.0172414	0	0	0	0.00246846
9:83863832:A:C	0	0.00115207	0	0	0	0	0	0	0.00115207
14:110473564:C:A	0	0.00229885	0	0	0	0	0	0	0.00229885
20:1216467:C:T	0	0.0311231	0.0243902	0.00373134	0.0387931	0.0378788	0.0378788	0.0150754	0.0249593
6:87583997:T:C	0	0.0105485	0	0	0.00862069	0	0	0	0.00469354
6:87533970:G:A	0	0.00229885	0	0	0	0	0	0	0.00229885
3:41146400:G:A	0	0.00229885	0	0	0	0	0	0	0.00229885
3:88009678:G:A	0	0.00229885	0	0	0	0	0	0	0.00229885
20:1587833:C:T	0	0.00229885	0	0	0	0	0	0	0.00229885
8:99785308:T:G	0	0.00229885	0	0	0	0	0	0	0.00229885
16:25879341:G:C	0	0.00115207	0	0	0	0	0	0	0.00115207
13:15211241:C:T	0	0.002331	0	0	0	0	0	0	0.002331
1:43353806:G:C	0	0.00229885	0	0	0	0	0	0	0.00229885
14:1838040:G:A	0	0	0	0.00373134	0	0	0	0	0.000432526
13:1094352:G:A	0	0.00208333	0	0	0	0	0	0	0.00208333
20:55927967:A:G	0	0	0	0	0.012931	0	0	0	0.00126689
6:87610310:T:A	0	0	0	0.00378788	0	0	0	0	0.0004363
20:55914773:G:A	0	0.012987	0	0	0.00431034	0	0	0	0.00126904
14:57643172:A:G	0	0.0182679	0	0	0	0	0	0	0.00733696
19:16704124:G:C	0	0.00392157	0	0	0.0172414	0	0	0	0.00247831
11:47541164:G:A	0	0.00163934	0	0	0	0	0	0	0.000359195
19:10799993:T:C	0	0.00229885	0	0	0	0	0	0	0.00229885
[truncated: 44,446 more rows]

## Sheet: Figure 2c
Figure 2c, Box plot showing the distribution of dN/dS ratio for IRD genes (purple) and ND genes (blue).
Gene name and transcript ID	t	S	N	dN/dS	dN	dS	gene type
ILF2|ENST00000361891-ENSMMUT00000085647	0.0371	405.3	764.7	0.001	0	0.0356	ND
SDCCAG8|ENST00000366541-ENSMMUT00000069525	0.1122	532.6	1603.4	0.2946	0.0234	0.0795	IRD
PLA2G5|ENST00000375108-ENSMMUT00000105576	0.2621	75.4	335.6	0.165	0.0453	0.2746	IRD
FLVCR1|ENST00000366971-ENSMMUT00000016429	0.0659	493.7	1171.3	0.1879	0.0096	0.0513	IRD
SLC7A14|ENST00000231706-ENSMMUT00000019634	0.0717	681.3	1628.7	0.096	0.0063	0.0659	IRD
APH1A|ENST00000369109-ENSMMUT00000102408	0.4271	214.9	559.1	0.782	0.1322	0.169	ND
CNTN4|ENST00000427331-ENSMMUT00000002603	0.1048	784.8	2275.2	0.2042	0.0175	0.0856	ND
TRNT1|ENST00000251607-ENSMMUT00000025264	0.0544	369.1	932.9	0.3054	0.011	0.0361	IRD
RHO|ENST00000296271-ENSMMUT00000100145	0.1432	162.4	881.6	0.0365	0.0094	0.2561	IRD
EMC1|ENST00000477853-ENSMMUT00000047527	0.0774	872.9	2106.1	0.0804	0.0059	0.0737	IRD
USH2A|ENST00000366943-ENSMMUT00000031859	0.0965	4512.6	11090.4	0.3184	0.0199	0.0624	IRD
CLRN1|ENST00000328863-ENSMMUT00000030192	0.0971	237.8	497.2	0.2049	0.0143	0.07	IRD
PPT1|ENST00000433473-ENSMMUT00000062784	0.0918	245.9	666.1	0.1547	0.0124	0.08	IRD
PEX11B|ENST00000369306-ENSMMUT00000094417	0.2095	235.6	541.4	0.6521	0.0601	0.0922	IRD
LZTFL1|ENST00000296135-ENSMMUT00000065519	0.0429	309.2	587.8	0.1705	0.0053	0.0313	IRD
RD3|ENST00000367002-ENSMMUT00000080814	0.1051	98.9	486.1	0.1353	0.0168	0.1245	IRD
NEK2|ENST00000366999-ENSMMUT00000071646	0.0756	435.1	899.9	0.131	0.008	0.0608	IRD
DSCAM|ENST00000400454-ENSMMUT00000094744	0.0497	1561.7	4468.3	0.011	0.0007	0.062	ND
MFN2|ENST00000235329-ENSMMUT00000032989	0.0714	599	1672	0.0214	0.0018	0.0852	IRD
HMCN1|ENST00000271588-ENSMMUT00000014658	0.0744	4779.4	12125.6	0.19	0.0112	0.0592	IRD
GNAT2|ENST00000351050-ENSMMUT00000008156	0.0513	287	775	0.0218	0.0013	0.0597	IRD
RPE65|ENST00000262340-ENSMMUT00000107769	0.0393	468.8	1130.2	0.0212	0.0009	0.0425	IRD
IQCB1|ENST00000310864-ENSMMUT00000001493	0.0723	531.8	1262.2	0.3164	0.0147	0.0464	IRD
IMPG2|ENST00000193391-ENSMMUT00000015910	0.0727	1103.9	2616.1	0.293	0.0141	0.0482	IRD
HOXA1|ENST00000343060-ENSMMUT00000017968	0.0667	272.4	732.6	0.0829	0.0056	0.067	ND
DYRK1A|ENST00000398960-ENSMMUT00000025477	0.0291	560.2	1728.8	0.0712	0.0023	0.0325	ND
COL11A1|ENST00000358392-ENSMMUT00000005828	0.0922	1464.4	3947.6	0.2252	0.0159	0.0707	IRD
PEX10|ENST00000288774-ENSMMUT00000059729	0.2363	184.9	787.1	0.3296	0.0568	0.1723	IRD
PDE6B|ENST00000496514-ENSMMUT00000004640	0.0929	424.1	2089.9	0.063	0.0088	0.14	IRD
PEX3|ENST00000367591-ENSMMUT00000007551	0.0326	340.7	778.3	0.1497	0.004	0.0266	IRD
NMNAT1|ENST00000377205-ENSMMUT00000008211	0.0671	192.9	644.1	0.1851	0.0111	0.06	IRD
MAK|ENST00000474039-ENSMMUT00000007788	0.0818	539.1	1329.9	0.1728	0.0115	0.0663	IRD
TULP1|ENST00000229771-ENSMMUT00000007139	0.0583	356.9	1269.1	0.1755	0.0096	0.0545	IRD
ATF6|ENST00000367942-ENSMMUT00000082052	0.111	561.8	1445.2	0.3027	0.0225	0.0743	IRD
TLR6|ENST00000381950-ENSMMUT00000003432	0.1023	698.2	1689.8	0.3008	0.0203	0.0675	IRD
SEMA4A|ENST00000368282-ENSMMUT00000045724	0.0931	610.3	1669.7	0.1769	0.0138	0.0781	IRD
ATP1B1|ENST00000367815-ENSMMUT00000029647	0.1025	229.9	679.1	0.1212	0.012	0.0994	ND
CNTNAP2|ENST00000361727-ENSMMUT00000022143	0.0921	1054	2939	0.0675	0.0066	0.0979	ND
WDR19|ENST00000399820-ENSMMUT00000042337	0.051	1242.8	2783.2	0.2073	0.0078	0.0376	IRD
KDM5B|ENST00000367264-ENSMMUT00000021356	0.0514	1369.8	3262.2	0.0687	0.0034	0.0497	ND
HMX1|ENST00000400677-ENSMMUT00000092145	0.1028	206.3	837.7	0.0411	0.0061	0.1486	IRD
ARL6|ENST00000394206-ENSMMUT00000085650	0.2534	118.2	439.8	0.1604	0.04	0.2497	IRD
PEX7|ENST00000318471-ENSMMUT00000040065	0.0682	282.8	686.2	0.2467	0.012	0.0487	IRD
PDCD2|ENST00000541970-ENSMMUT00000027978	0.0633	287.7	744.3	0.4841	0.0163	0.0336	IRD
PEX1|ENST00000248633-ENSMMUT00000067991	0.0542	1085.4	2763.6	0.261	0.01	0.0385	IRD
CEP41|ENST00000223208-ENSMMUT00000099354	0.077	290.7	810.3	0.25	0.0143	0.0573	IRD
ARL13B|ENST00000471138-ENSMMUT00000083032	0.0802	339.7	944.3	0.282	0.016	0.0566	IRD
ATXN7|ENST00000538065-ENSMMUT00000081710	0.0444	841	1970	0.2173	0.0071	0.0328	IRD
ADIPOR1|ENST00000436244-ENSMMUT00000009842	0.043	362.9	762.1	0.11	0.004	0.0361	IRD
TREX1|ENST00000422277-ENSMMUT00000055681	0.3456	322	785	0.4987	0.0891	0.1787	IRD
SRD5A3|ENST00000264228-ENSMMUT00000106723	0.4979	238.1	700.9	0.4498	0.1267	0.2817	IRD
KIAA1549|ENST00000422774-ENSMMUT00000009174	0.1317	1831.5	4018.5	0.2707	0.0238	0.0879	IRD
AHI1|ENST00000265602-ENSMMUT00000013088	0.1059	999.5	2588.5	0.6181	0.0301	0.0487	IRD
NPHP4|ENST00000378156-ENSMMUT00000032216	0.1636	1042.6	3160.4	0.208	0.028	0.1348	IRD
BBS9|ENST00000242067-ENSMMUT00000004098	0.0556	710	1951	0.1475	0.0073	0.0495	IRD
CFH|ENST00000367429-ENSMMUT00000019848	0.195	790.9	2902.1	0.6259	0.0576	0.092	IRD
ELOVL4|ENST00000369816-ENSMMUT00000072916	0.0538	288.2	653.8	0.3293	0.0111	0.0336	IRD
BBS7|ENST00000264499-ENSMMUT00000091145	0.0609	566.2	1578.8	0.2605	0.0116	0.0446	IRD
LCA5|ENST00000392959-ENSMMUT00000104291	0.0844	528.1	1562.9	0.4724	0.022	0.0465	IRD
PRPH2|ENST00000230381-ENSMMUT00000106192	0.0971	213.2	824.8	0.0581	0.0075	0.1287	IRD
SMURF1|ENST00000361125-ENSMMUT00000108535	0.0681	692.1	1578.9	0.018	0.0013	0.0716	ND
IMPG1|ENST00000369950-ENSMMUT00000084059	0.0893	711.3	1679.7	0.5541	0.024	0.0433	IRD
NAA15|ENST00000296543-ENSMMUT00000095418	0.0798	584.6	2013.4	0.0907	0.0082	0.0901	ND
CRB1|ENST00000367400-ENSMMUT00000017266	0.0897	1193.9	3024.1	0.4351	0.0219	0.0503	IRD
KLHL7|ENST00000339077-ENSMMUT00000083474	0.0387	436.4	1321.6	0.0153	0.0008	0.0496	IRD
EIF4E|ENST00000505992-ENSMMUT00000015469	0.0548	224.2	516.8	0.1291	0.006	0.0466	ND
TLR3|ENST00000296795-ENSMMUT00000030621	0.1	797.9	1914.1	0.3514	0.0216	0.0615	IRD
ABCA4|ENST00000370225-ENSMMUT00000019452	0.0811	1940.3	4878.7	0.1181	0.0087	0.0733	IRD
CYP4V2|ENST00000378802-ENSMMUT00000016294	0.0869	398.2	1038.8	0.2189	0.0146	0.0666	IRD
GUCA1B|ENST00000230361-ENSMMUT00000005664	0.7129	124.9	445.1	0.4376	0.1854	0.4237	IRD
RIMS1|ENST00000521978-ENSMMUT00000014481	0.0427	1485.8	3590.2	0.1085	0.0042	0.0386	ND
GUCA1A|ENST00000372958-ENSMMUT00000007890	0.0802	139.5	463.5	0.0205	0.0022	0.1081	IRD
OPA1|ENST00000361510-ENSMMUT00000013664	0.077	759.8	2120.2	0.0571	0.0048	0.0839	IRD
CHD2|ENST00000394196-ENSMMUT00000016513	0.0401	1461.3	4022.7	0.0102	0.0005	0.0488	ND
KMT2E|ENST00000257745-ENSMMUT00000031991	0.0349	1477	4097	0.1746	0.0052	0.0296	ND
PEX6|ENST00000304611-ENSMMUT00000001975	0.0763	917.2	1911.8	0.1802	0.0103	0.057	IRD
OTX2|ENST00000339475-ENSMMUT00000054059	0.0111	205.7	661.3	0.001	0	0.0155	IRD
COL9A1|ENST00000357250-ENSMMUT00000007857	0.0721	910.8	1852.2	0.2211	0.0111	0.0503	IRD
CC2D2A|ENST00000503292-ENSMMUT00000042412	0.0818	1450.2	3409.8	0.2683	0.015	0.056	IRD
RAB28|ENST00000330852-ENSMMUT00000084369	0.0231	196.1	466.9	0.2811	0.0044	0.0156	IRD
ERCC6|ENST00000355832-ENSMMUT00000025211	0.0832	1319.5	3159.5	0.1969	0.0126	0.064	IRD
MAPKAPK3|ENST00000357955-ENSMMUT00000109374	0.3114	251.7	879.3	0.2988	0.0682	0.2282	IRD
ADSL|ENST00000454266-ENSMMUT00000057744	0.1267	407.6	1044.4	0.1473	0.0161	0.1092	ND
TNRC6B|ENST00000454349-ENSMMUT00000043984	0.0233	1798.7	3694.3	0.1144	0.0022	0.0192	ND
PROM1|ENST00000510224-ENSMMUT00000042405	0.0924	718.5	1846.5	0.3325	0.0197	0.0593	IRD
KAT2B|ENST00000263754-ENSMMUT00000102423	0.0493	748.4	1747.6	0.0599	0.0029	0.0481	ND
MET|ENST00000318493-ENSMMUT00000009490	0.0668	1165.9	2977.1	0.0969	0.0061	0.0634	ND
TMEM67|ENST00000453321-ENSMMUT00000007823	0.0637	807.8	2147.2	0.34	0.0139	0.0408	IRD
WAC|ENST00000354911-ENSMMUT00000011563	0.1509	463.5	1459.5	0.3698	0.0356	0.0964	ND
EYS|ENST00000370616-ENSMMUT00000063301	0.1018	2442.4	7052.6	0.4617	0.0261	0.0565	IRD
SPATA7|ENST00000393545-ENSMMUT00000029549	0.1117	490.5	1252.5	0.4525	0.0278	0.0614	IRD
EN2|ENST00000297375-ENSMMUT00000094924	0.0713	156.3	842.7	0.0799	0.0085	0.1062	ND
PEX2|ENST00000522527-ENSMMUT00000071072	0.0612	242.2	672.8	0.2248	0.0107	0.0475	IRD
RPGRIP1|ENST00000206660-ENSMMUT00000040067	0.1098	1091.3	2613.7	0.5274	0.0289	0.0549	IRD
GDF6|ENST00000287020-ENSMMUT00000081833	0.1021	254	1111	0.056	0.0082	0.147	IRD
PDE6A|ENST00000255266-ENSMMUT00000006717	0.078	767.1	1812.9	0.0759	0.0056	0.0742	IRD
DHDDS|ENST00000360009-ENSMMUT00000069755	0.0339	271.5	727.5	0.0371	0.0014	0.0378	IRD
WFS1|ENST00000226760-ENSMMUT00000018813	0.1079	372	2298	0.0362	0.0076	0.2109	IRD
CHD8|ENST00000557364-ENSMMUT00000040064	0.0421	2307.9	5435.1	0.0434	0.0019	0.0427	ND
RANBP17|ENST00000523189-ENSMMUT00000040694	0.0683	984.1	2279.9	0.2271	0.0112	0.0495	ND
TSPAN12|ENST00000415871-ENSMMUT00000032795	0.0498	239.7	675.3	0.0539	0.003	0.055	IRD
TTC8|ENST00000338104-ENSMMUT00000006524	0.0482	440.7	1152.3	0.0326	0.0017	0.0536	IRD
SLC24A1|ENST00000261892-ENSMMUT00000031035	0.1286	966	2313	0.4371	0.0311	0.0711	IRD
BEST1|ENST00000449131-ENSMMUT00000044316	0.0899	476.6	1335.4	0.3038	0.0187	0.0615	IRD
MPV17|ENST00000405983-ENSMMUT00000014703	0.0406	157.7	370.3	0.3358	0.0085	0.0253	IRD
PLA2G6|ENST00000332509-ENSMMUT00000003843	0.2538	482.9	1923.1	0.2776	0.0556	0.2002	IRD
RBP3|ENST00000224600-ENSMMUT00000016682	0.1159	835.7	2905.3	0.0748	0.0103	0.1372	IRD
KIF11|ENST00000260731-ENSMMUT00000032729	0.058	800.7	2367.3	0.2463	0.0109	0.0442	IRD
BCL11A|ENST00000335712-ENSMMUT00000097395	0.0573	585.1	1916.9	0.2476	0.0112	0.0451	ND
LRAT|ENST00000336356-ENSMMUT00000089353	0.0903	194.5	495.5	0.0439	0.0042	0.096	IRD
CNGB3|ENST00000320005-ENSMMUT00000025140	0.1044	680.8	1740.2	0.3357	0.0224	0.0666	IRD
OAT|ENST00000368845-ENSMMUT00000084470	0.077	354.8	962.2	0.1837	0.0117	0.0635	IRD
VPS13B|ENST00000358544-ENSMMUT00000031206	0.0668	3516.9	8549.1	0.2363	0.0115	0.0485	ND
DIP2A|ENST00000318711-ENSMMUT00000022187	0.121	1312.5	3400.5	0.1394	0.0148	0.1064	ND
NRXN3|ENST00000335750-ENSMMUT00000019427	0.0574	840.1	2342.9	0.0061	0.0004	0.0712	ND
FZD4|ENST00000531380-ENSMMUT00000005742	0.104	380.2	1230.8	0.1769	0.0165	0.0934	IRD
PAX2|ENST00000370296-ENSMMUT00000012817	0.0271	349.9	904.1	0.0381	0.0011	0.0295	IRD
GIGYF1|ENST00000275732-ENSMMUT00000042433	0.1051	795.6	2306.4	0.0519	0.0062	0.1188	ND
INVS|ENST00000262457-ENSMMUT00000106975	0.0767	994.8	2197.2	0.1944	0.0112	0.0574	IRD
FBLN5|ENST00000267620-ENSMMUT00000011812	0.0839	348.3	995.7	0.0598	0.0055	0.0921	IRD
EFEMP1|ENST00000355426-ENSMMUT00000054820	0.0275	436.4	1036.6	0.1225	0.0029	0.024	IRD
AGBL5|ENST00000360131-ENSMMUT00000100803	0.0644	795.8	1862.2	0.2647	0.0117	0.0442	IRD
USH1C|ENST00000005226-ENSMMUT00000033175	0.0838	764.4	1932.6	0.1374	0.0101	0.0732	IRD
PAX6|ENST00000379115-ENSMMUT00000107669	0.2428	341.1	960.9	0.5204	0.0652	0.1253	IRD
TYR|ENST00000263321-ENSMMUT00000015534	0.0936	480.7	1106.3	0.3609	0.0203	0.0563	IRD
CTNND2|ENST00000304623-ENSMMUT00000032952	0.0426	950.5	2724.5	0.0377	0.0019	0.0496	ND
JAG1|ENST00000254958-ENSMMUT00000025448	0.0517	866.3	2787.7	0.0051	0.0004	0.0715	IRD
TRPM1|ENST00000542188-ENSMMUT00000066760	0.0838	1470.9	3455.1	0.1177	0.0086	0.0733	IRD
WDPCP|ENST00000272321-ENSMMUT00000059556	0.0775	661.1	1462.9	0.4042	0.0177	0.0438	IRD
SPP2|ENST00000168148-ENSMMUT00000017050	0.1168	193.1	427.9	0.811	0.0363	0.0447	IRD
RBP4|ENST00000371467-ENSMMUT00000020627	0.0582	107.7	495.3	0.0465	0.0042	0.0894	IRD
SLC6A4|ENST00000261707-ENSMMUT00000004969	0.0816	501.3	1388.7	0.0795	0.0067	0.0841	ND
PDE6C|ENST00000371447-ENSMMUT00000020630	0.064	741.1	1832.9	0.1032	0.0061	0.059	IRD
TMEM216|ENST00000334888-ENSMMUT00000003350	0.0912	147.3	296.7	0.2208	0.014	0.0634	IRD
ADNP|ENST00000396032-ENSMMUT00000003924	0.1172	780.7	2525.3	0.1933	0.0197	0.1018	ND
TMEM138|ENST00000278826-ENSMMUT00000104555	0.5306	118	359	0.6252	0.154	0.2464	IRD
MKKS|ENST00000399054-ENSMMUT00000086516	0.067	483.1	1226.9	0.2741	0.0128	0.0466	IRD
MFRP|ENST00000449574-ENSMMUT00000077386	0.1179	446	1291	0.2246	0.0208	0.0928	IRD
GNB3|ENST00000229264-ENSMMUT00000007309	0.0738	253.4	766.6	0.001	0.0001	0.0987	IRD
KCNV2|ENST00000382082-ENSMMUT00000088448	0.1593	263.3	1371.7	0.0913	0.0204	0.2234	IRD
POMGNT1|ENST00000371986-ENSMMUT00000104051	0.0532	521.6	1434.4	0.0789	0.0043	0.0547	IRD
FOXP1|ENST00000491238-ENSMMUT00000004097	0.0181	720	1317	0.001	0	0.0171	ND
GGNBP2|ENST00000304718-ENSMMUT00000055567	0.0472	552.9	1538.1	0.036	0.0019	0.054	ND
HDLBP|ENST00000310931-ENSMMUT00000006688	0.13	968.5	2796.5	0.1196	0.015	0.1252	ND
TMEM126A|ENST00000304511-ENSMMUT00000099293	0.1252	139.9	442.1	0.5605	0.0351	0.0627	IRD
TEAD1|ENST00000361985-ENSMMUT00000079080	0.0543	349.2	928.8	0.001	0.0001	0.0661	IRD
CACNA1H|ENST00000348261-ENSMMUT00000073106	0.1756	1175.1	5877.9	0.0675	0.0177	0.2626	ND
CTSD|ENST00000236671-ENSMMUT00000088235	0.3993	188.6	1047.4	0.2146	0.0854	0.398	IRD
KCNJ13|ENST00000410029-ENSMMUT00000087840	0.0538	322.9	757.1	0.1494	0.0066	0.0444	IRD
LRP5|ENST00000294304-ENSMMUT00000044668	0.1006	771.8	4064.2	0.0062	0.0013	0.2036	IRD
RLBP1|ENST00000268125-ENSMMUT00000020236	0.0628	217.6	733.4	0.0528	0.0041	0.0777	IRD
CA4|ENST00000300900-ENSMMUT00000011085	0.232	202.2	733.8	0.7023	0.0709	0.1009	IRD
NRL|ENST00000396997-ENSMMUT00000101647	0.0902	169.4	541.6	0.0973	0.0094	0.0962	IRD
FAM161A|ENST00000404929-ENSMMUT00000019614	0.0944	572.9	1575.1	0.4531	0.0238	0.0526	IRD
ALMS1|ENST00000264448-ENSMMUT00000057935	0.1196	3399.6	8792.4	0.6735	0.0351	0.0522	IRD
IQGAP2|ENST00000274364-ENSMMUT00000099608	0.0998	1213.3	3496.7	0.3216	0.0216	0.067	ND
CUL1|ENST00000325222-ENSMMUT00000100828	0.0543	719.3	1608.7	0.0112	0.0006	0.0571	ND
APOB|ENST00000233242-ENSMMUT00000010778	0.1077	4124	9541	0.5063	0.0277	0.0548	IRD
GNPTG|ENST00000204679-ENSMMUT00000082189	0.1806	176.4	738.6	0.1343	0.0268	0.1998	IRD
ANK2|ENST00000357077-ENSMMUT00000041864	0.0897	3441.8	8369.2	0.2828	0.0172	0.0608	ND
TUB|ENST00000305253-ENSMMUT00000095811	0.1363	403.5	1114.5	0.3214	0.0291	0.0905	IRD
ARID1B|ENST00000367148-ENSMMUT00000003217	0.0436	1974.6	4886.4	0.0407	0.0019	0.0459	ND
SLCO1B3|ENST00000553473-ENSMMUT00000047095	0.1391	566.4	1674.6	0.5536	0.0385	0.0696	ND
RP1L1|ENST00000382483-ENSMMUT00000071832	0.3603	1370.8	3324.2	0.3944	0.0829	0.2103	IRD
USP7|ENST00000344836-ENSMMUT00000005764	0.0379	900.8	2405.2	0.0188	0.0008	0.0441	ND
GPR179|ENST00000342292-ENSMMUT00000028891	0.1367	2150.8	4911.2	0.4384	0.0328	0.0748	IRD
TK2|ENST00000299697-ENSMMUT00000000036	0.1131	204.2	599.8	0.3988	0.0273	0.0683	IRD
CLN6|ENST00000538696-ENSMMUT00000077305	0.2325	161.4	771.6	0.1287	0.0357	0.2773	IRD
PRPF6|ENST00000266079-ENSMMUT00000021821	0.1126	683.5	2076.5	0.01	0.0015	0.1472	IRD
OXTR|ENST00000316793-ENSMMUT00000013548	0.0976	167.7	999.3	0.0716	0.0114	0.1587	ND
CEP164|ENST00000278935-ENSMMUT00000089684	0.2689	1001.1	3195.9	0.3874	0.0651	0.168	IRD
CDH23|ENST00000224721-ENSMMUT00000018179	0.098	2221.2	7840.8	0.0803	0.0093	0.1153	IRD
PLK4|ENST00000270861-ENSMMUT00000058675	0.0528	691.6	2218.4	0.3297	0.0119	0.036	IRD
SAG|ENST00000409110-ENSMMUT00000032866	0.0804	325.6	889.4	0.1033	0.0081	0.078	IRD
NBAS|ENST00000281513-ENSMMUT00000032970	0.0869	2199.7	4913.3	0.189	0.0125	0.0659	IRD
NR2F1|ENST00000327111-ENSMMUT00000107782	0.0246	173.8	1095.2	0.001	0.0001	0.0596	IRD
CNNM4|ENST00000377075-ENSMMUT00000084940	0.4109	389.5	1851.5	0.1902	0.0787	0.4139	IRD
ZNF423|ENST00000262383-ENSMMUT00000097306	0.1018	724.9	3127.1	0.0134	0.0023	0.1704	IRD
MFSD8|ENST00000296468-ENSMMUT00000108793	0.107	427.6	1126.4	0.44	0.0264	0.06	IRD
SLC25A46|ENST00000355943-ENSMMUT00000095889	0.0477	376.1	877.9	0.1461	0.0058	0.0395	IRD
LRIT3|ENST00000594814-ENSMMUT00000032317	0.0875	597.4	1430.6	0.4631	0.0217	0.0469	IRD
NDP|ENST00000378062-ENSMMUT00000025286	0.0647	113.7	285.3	0.001	0.0001	0.0755	IRD
MVK|ENST00000228510-ENSMMUT00000045631	0.2532	290.7	885.3	0.3542	0.0582	0.1642	IRD
PEX5|ENST00000412720-ENSMMUT00000097897	0.0556	533.7	1446.3	0.0901	0.005	0.0553	IRD
TUBGCP4|ENST00000260383-ENSMMUT00000024011	0.045	599.5	1398.5	0.0675	0.0029	0.0432	IRD
C12orf65|ENST00000429587-ENSMMUT00000084863	0.0922	145.9	352.1	0.4965	0.0237	0.0477	IRD
IFT140|ENST00000426508-ENSMMUT00000005142	0.1429	973.8	3412.2	0.1343	0.0196	0.1459	IRD
PRPF4|ENST00000374198-ENSMMUT00000008193	0.0589	428.2	1134.8	0.0574	0.0036	0.0622	IRD
CHM|ENST00000357749-ENSMMUT00000023568	0.068	491	1468	0.2382	0.0126	0.0528	IRD
POC1B|ENST00000313546-ENSMMUT00000045895	0.0434	409.6	1024.4	0.2094	0.007	0.0332	IRD
CSPP1|ENST00000262210-ENSMMUT00000020240	0.0702	958.2	2677.8	0.5686	0.0195	0.0343	IRD
RPGRIP1L|ENST00000379925-ENSMMUT00000028955	0.0634	1105.2	2701.8	0.4484	0.0156	0.0347	IRD
EP400|ENST00000333577-ENSMMUT00000024923	0.1038	2755.5	6367.5	0.1003	0.0093	0.093	ND
SETD5|ENST00000407969-ENSMMUT00000046677	0.0696	1197.6	3185.4	0.2478	0.0127	0.0512	ND
POGZ|ENST00000271715-ENSMMUT00000029426	0.1021	1167.7	3059.3	0.2611	0.0191	0.0732	ND
CTNNA1|ENST00000302763-ENSMMUT00000021250	0.0608	778.7	1939.3	0.0408	0.0026	0.0642	IRD
VCAN|ENST00000265077-ENSMMUT00000081221	0.105	2790.3	7397.7	0.5296	0.0282	0.0532	IRD
ACBD5|ENST00000375888-ENSMMUT00000088841	0.0649	462	1137	0.3228	0.0135	0.0417	IRD
MTTP|ENST00000511045-ENSMMUT00000012722	0.1189	727.8	1954.2	0.272	0.023	0.0844	IRD
KDM6A|ENST00000382899-ENSMMUT00000004693	0.0146	1217.3	3006.7	0.021	0.0003	0.0161	ND
CABP4|ENST00000325656-ENSMMUT00000107584	0.1923	195.7	629.3	0.3376	0.0438	0.1296	IRD
MYT1L|ENST00000399161-ENSMMUT00000010858	0.0515	944	2608	0.0255	0.0015	0.0604	ND
SLC38A8|ENST00000299709-ENSMMUT00000039207	0.1411	305	1000	0.1245	0.0178	0.1429	IRD
CWC27|ENST00000381070-ENSMMUT00000054452	0.0373	307.3	1108.7	0.2301	0.0072	0.0313	IRD
IDH3B|ENST00000380843-ENSMMUT00000060168	0.1851	258.6	896.4	0.2811	0.0392	0.1395	IRD
TTPA|ENST00000260116-ENSMMUT00000103157	0.0751	243.4	590.6	0.2119	0.012	0.0567	IRD
KMT2C|ENST00000355193-ENSMMUT00000010090	0.0692	4301.7	10584.3	0.201	0.0107	0.0534	ND
KATNAL2|ENST00000356157-ENSMMUT00000022432	0.0768	486	1128	0.2311	0.0128	0.0553	ND
PEX12|ENST00000225873-ENSMMUT00000008449	0.0605	317.2	759.8	0.253	0.0108	0.0427	IRD
KDM6B|ENST00000254846-ENSMMUT00000097780	0.0659	1527.9	3497.1	0.1532	0.0082	0.0535	ND
TPP1|ENST00000299427-ENSMMUT00000010856	0.0632	515.3	1173.7	0.1536	0.0079	0.0512	IRD
CRX|ENST00000539067-ENSMMUT00000082136	0.067	218.5	678.5	0.001	0.0001	0.0914	IRD
ZNF408|ENST00000311764-ENSMMUT00000092515	0.1321	643	1514	0.3292	0.0274	0.0832	IRD
DMD|ENST00000357033-ENSMMUT00000017443	0.0545	3200.4	7854.6	0.1893	0.0081	0.0428	IRD
GABRB3|ENST00000541819-ENSMMUT00000097426	0.1382	336.7	1082.3	0.172	0.0215	0.125	ND
VIL1|ENST00000248444-ENSMMUT00000023737	0.1053	599.8	1881.2	0.0987	0.0109	0.1108	ND
ZGPAT|ENST00000328969-ENSMMUT00000045264	0.1146	332.1	1197.9	0.0899	0.0119	0.1329	IRD
DHX38|ENST00000268482-ENSMMUT00000092626	0.0792	922.7	2758.3	0.0263	0.0026	0.0976	IRD
TSC1|ENST00000440111-ENSMMUT00000013850	0.06	1029.7	2462.3	0.1596	0.0078	0.0491	ND
CDH3|ENST00000264012-ENSMMUT00000039263	0.1263	636.4	1850.6	0.195	0.0205	0.105	IRD
NCKAP1|ENST00000360982-ENSMMUT00000080731	0.0427	909.1	2492.9	0.001	0.0001	0.0532	ND
NPHP1|ENST00000316534-ENSMMUT00000032093	0.116	640	1559	0.3592	0.0254	0.0708	IRD
PANK2|ENST00000316562-ENSMMUT00000028051	0.0657	370.3	970.7	0.0999	0.0063	0.0629	IRD
RGR|ENST00000359452-ENSMMUT00000000952	0.1169	191.1	681.9	0.0508	0.0077	0.1507	IRD
CDHR1|ENST00000372117-ENSMMUT00000000948	0.0866	660.9	1916.1	0.123	0.0102	0.083	IRD
PRPF8|ENST00000572621-ENSMMUT00000093971	0.0868	1707.3	5288.7	0.0226	0.0025	0.1108	IRD
TRAF3IP1|ENST00000391994-ENSMMUT00000014074	0.1055	496.5	1573.5	0.3623	0.0247	0.0682	IRD
TMEM237|ENST00000409883-ENSMMUT00000025508	0.1421	304.1	907.9	0.3775	0.0335	0.0888	IRD
HK1|ENST00000448642-ENSMMUT00000005451	0.0835	739.1	2023.9	0.0905	0.0075	0.0834	IRD
MED13L|ENST00000281928-ENSMMUT00000002694	0.0418	2067.4	4562.6	0.1043	0.0038	0.0363	ND
CNGA1|ENST00000402813-ENSMMUT00000058403	0.1001	623.1	1653.9	0.2627	0.0189	0.0718	IRD
PHYH|ENST00000263038-ENSMMUT00000043246	0.1622	288.6	725.4	0.2199	0.0269	0.1223	IRD
RDH5|ENST00000548082-ENSMMUT00000107947	0.0593	274.3	679.7	0.1549	0.0077	0.0497	IRD
CUL3|ENST00000264414-ENSMMUT00000044483	0.0296	595.3	1708.7	0.001	0	0.0381	ND
PTCHD1|ENST00000379361-ENSMMUT00000001542	0.0217	706.8	1957.2	0.0429	0.001	0.0244	ND
CNGA3|ENST00000409937-ENSMMUT00000043253	0.3161	380.9	1695.1	0.2413	0.0668	0.2769	IRD
GRM6|ENST00000517717-ENSMMUT00000024734	0.1103	449.9	2181.1	0.0486	0.0084	0.174	IRD
TCF7L2|ENST00000545257-ENSMMUT00000032090	0.0338	526.1	1210.9	0.05	0.0017	0.0333	ND
GUCY2D|ENST00000254854-ENSMMUT00000105904	0.1731	810.9	2462.1	0.2121	0.03	0.1417	IRD
ITM2B|ENST00000378565-ENSMMUT00000011048	0.0402	220.3	577.7	0.001	0	0.0484	IRD
SNRNP200|ENST00000323853-ENSMMUT00000032731	0.0905	1788.9	4619.1	0.0021	0.0002	0.1074	IRD
RB1|ENST00000267163-ENSMMUT00000055616	0.0581	775.6	2008.4	0.0484	0.003	0.0618	IRD
MKS1|ENST00000393119-ENSMMUT00000016770	0.0722	457.2	1219.8	0.1265	0.0084	0.066	IRD
ADAMTS18|ENST00000282849-ENSMMUT00000001190	0.0777	1030.6	2632.4	0.1592	0.0104	0.0655	IRD
LRP1B|ENST00000389484-ENSMMUT00000013814	0.0672	3683.4	10113.6	0.1037	0.0068	0.0653	IRD
GRIN2B|ENST00000609686-ENSMMUT00000026857	0.0424	1090.9	3361.1	0.0108	0.0006	0.0558	ND
ADAM9|ENST00000487273-ENSMMUT00000039057	0.1917	538.8	1909.2	0.2842	0.0411	0.1447	IRD
MAPT|ENST00000415613-ENSMMUT00000005853	0.2858	612	1530	0.533	0.0762	0.143	ND
RRM2B|ENST00000522368-ENSMMUT00000029206	0.1154	239.2	813.8	0.2862	0.0246	0.0858	IRD
PHF2|ENST00000359246-ENSMMUT00000011583	0.0903	742	2546	0.0226	0.0028	0.1237	ND
RP1|ENST00000220676-ENSMMUT00000106748	0.1098	1594.9	4855.1	0.4333	0.0277	0.0638	IRD
PTEN|ENST00000371953-ENSMMUT00000011788	0.0143	190.9	1018.1	0.001	0	0.03	ND
INPP5E|ENST00000371712-ENSMMUT00000004393	0.105	345.3	1586.7	0.0532	0.0084	0.1573	IRD
COL2A1|ENST00000380518-ENSMMUT00000016031	0.0586	1721.6	2739.4	0.0662	0.003	0.0458	IRD
CISD2|ENST00000503643-ENSMMUT00000091907	0.6678	95.2	309.8	0.4905	0.1789	0.3647	IRD
RTN4IP1|ENST00000369063-ENSMMUT00000073523	0.0699	335.7	852.3	0.2285	0.0119	0.0522	IRD
BBS10|ENST00000393262-ENSMMUT00000084201	0.1003	542	1615	0.5468	0.0277	0.0506	IRD
PEX16|ENST00000241041-ENSMMUT00000012416	0.0923	250.1	787.9	0.2066	0.016	0.0773	IRD
TIMP3|ENST00000266085-ENSMMUT00000097441	0.0517	103.5	529.5	0.001	0.0001	0.1049	IRD
USH1G|ENST00000319642-ENSMMUT00000109508	0.0936	211.5	1171.5	0.024	0.0043	0.1801	IRD
PDZD7|ENST00000370215-ENSMMUT00000031829	0.1551	298.9	1249.1	0.1066	0.0197	0.1852	IRD
DTHD1|ENST00000507598-ENSMMUT00000009615	0.094	690	1773	0.4881	0.0242	0.0496	IRD
PDE6H|ENST00000266395-ENSMMUT00000091775	0.643	63	183	0.8243	0.2032	0.2466	IRD
GPR143|ENST00000380929-ENSMMUT00000048211	0.1039	347.3	864.7	0.216	0.017	0.0786	IRD
PNPLA6|ENST00000414982-ENSMMUT00000108980	0.0953	852.2	3161.8	0.0312	0.0042	0.1341	IRD
SCN2A|ENST00000375427-ENSMMUT00000003860	0.0473	1715.4	4299.6	0.0131	0.0007	0.0535	ND
IFT172|ENST00000260570-ENSMMUT00000062285	0.0557	1550.9	3696.1	0.0783	0.0042	0.053	IRD
CEP290|ENST00000309041-ENSMMUT00000022293	0.0614	1788.4	5648.6	0.1795	0.0098	0.0543	IRD
TSC2|ENST00000219476-ENSMMUT00000004006	0.1236	1120.1	4102.9	0.059	0.0093	0.1579	ND
BBS2|ENST00000245157-ENSMMUT00000018631	0.0709	620.4	1542.6	0.2275	0.012	0.0526	IRD
CACNA2D4|ENST00000586184-ENSMMUT00000024274	0.1505	722.4	2685.6	0.1659	0.0243	0.1464	IRD
CLUAP1|ENST00000341633-ENSMMUT00000010587	0.071	403.3	835.7	0.1525	0.0084	0.0553	IRD
ARL2BP|ENST00000563234-ENSMMUT00000083262	0.456	121	371	0.4024	0.1113	0.2767	IRD
RGS9|ENST00000262406-ENSMMUT00000020373	0.0675	471.6	1490.4	0.0852	0.0063	0.0737	IRD
SETDB1|ENST00000271640-ENSMMUT00000032683	0.0426	1067.1	2694.9	0.0703	0.003	0.0426	ND
MERTK|ENST00000421804-ENSMMUT00000014052	0.1015	926.9	2070.1	0.3202	0.0204	0.0638	IRD
PCDH15|ENST00000361849-ENSMMUT00000013680	0.0666	1618.9	4246.1	0.188	0.0101	0.0538	IRD
DHCR7|ENST00000355527-ENSMMUT00000073740	0.1057	251.9	1173.1	0.088	0.0124	0.1414	ND
ABHD12|ENST00000376542-ENSMMUT00000044365	0.1422	304.9	889.1	0.2115	0.0243	0.1148	IRD
ATOH7|ENST00000373673-ENSMMUT00000021205	0.0767	69.3	386.7	0.1964	0.0158	0.0803	IRD
PRPF31|ENST00000321030-ENSMMUT00000088379	0.0995	267.7	1229.3	0.001	0.0002	0.1846	IRD
CACNA1C|ENST00000406454-ENSMMUT00000018215	0.088	1314.2	5099.8	0.0625	0.0072	0.1152	ND
SHANK1|ENST00000391814-ENSMMUT00000013077	0.07	1542.2	4940.8	0.0512	0.0043	0.0842	ND
GRK1|ENST00000335678-ENSMMUT00000010381	0.1341	291.4	1313.6	0.0607	0.0117	0.1933	IRD
SHANK2|ENST00000338508-ENSMMUT00000087042	0.1328	1305.9	4190.1	0.1784	0.0211	0.1185	ND
MECP2|ENST00000453960-ENSMMUT00000063447	0.0338	411.9	1082.1	0.024	0.0009	0.0384	ND
PEX13|ENST00000295030-ENSMMUT00000106337	0.0647	318.4	890.6	0.1104	0.0069	0.0625	IRD
TCTN3|ENST00000265993-ENSMMUT00000004395	0.1275	543.5	1277.5	0.3783	0.0285	0.0754	IRD
HTRA1|ENST00000368984-ENSMMUT00000089335	0.09	350.4	1089.6	0.0244	0.0028	0.1146	IRD
AIPL1|ENST00000381129-ENSMMUT00000063507	0.1674	213.7	938.3	0.0543	0.0132	0.2428	IRD
RGS9BP|ENST00000334176-ENSMMUT00000073449	0.1126	97.4	607.6	0.0133	0.0033	0.2507	IRD
PITPNM3|ENST00000262483-ENSMMUT00000042345	0.1084	566.8	2355.2	0.044	0.0069	0.1574	IRD
TIMM8A|ENST00000372902-ENSMMUT00000067334	0.021	95.8	195.2	0.001	0	0.0212	IRD
UNC119|ENST00000335765-ENSMMUT00000017140	0.0857	127.4	592.6	0.1119	0.0119	0.1061	IRD
TOPORS|ENST00000360538-ENSMMUT00000046303	0.1659	636.2	2498.8	0.3464	0.04	0.1155	IRD
ZNF513|ENST00000323703-ENSMMUT00000098745	0.0325	526.3	1096.7	0.099	0.0027	0.0277	IRD
GRIP1|ENST00000359742-ENSMMUT00000023372	0.0424	989.7	2394.3	0.0974	0.0038	0.0391	ND
ANKRD11|ENST00000301030-ENSMMUT00000098980	0.1515	1875.4	5987.6	0.1463	0.0211	0.1443	ND
ABCC6|ENST00000205557-ENSMMUT00000062822	0.1389	1146	3363	0.1786	0.0213	0.1195	IRD
RDH11|ENST00000381346-ENSMMUT00000080201	0.0686	280	674	0.2032	0.0106	0.0523	IRD
CERKL|ENST00000339098-ENSMMUT00000073366	0.0584	417.2	1178.8	0.3641	0.0134	0.0367	IRD
CIB2|ENST00000258930-ENSMMUT00000013840	0.0499	131.9	429.1	0.001	0.0001	0.0705	IRD
IMPDH1|ENST00000338791-ENSMMUT00000073468	0.0652	420.6	1376.4	0.0564	0.0044	0.0784	IRD
IDH3A|ENST00000299518-ENSMMUT00000016585	0.0525	347.5	750.5	0.0259	0.0014	0.0523	IRD
NEUROD1|ENST00000295108-ENSMMUT00000011596	0.0585	231.1	836.9	0.0139	0.0012	0.0858	IRD
RDH12|ENST00000539142-ENSMMUT00000080902	0.065	249.5	698.5	0.1262	0.0077	0.0609	IRD
PRPS1|ENST00000543248-ENSMMUT00000102504	0.0369	261.1	692.9	0.001	0	0.0448	IRD
TLR4|ENST00000355622-ENSMMUT00000012747	0.1124	737.3	1740.7	0.7359	0.0339	0.046	IRD
PGK1|ENST00000373316-ENSMMUT00000047930	0.0487	356.6	894.4	0.0208	0.0011	0.0542	IRD
CAPN5|ENST00000456580-ENSMMUT00000025548	0.1083	354.5	1565.5	0.044	0.0072	0.1637	IRD
PRCD|ENST00000586148-ENSMMUT00000089779	0.0588	38.7	123.3	0.1451	0.0081	0.0561	IRD
MYO7A|ENST00000409709-ENSMMUT00000025561	0.1073	1276.1	5368.9	0.014	0.0025	0.1759	IRD
OPA3|ENST00000323060-ENSMMUT00000109639	0.1243	98.7	441.3	0.1946	0.0236	0.1212	IRD
CEP250|ENST00000397527-ENSMMUT00000010254	0.0839	2202.8	5114.2	0.3582	0.0182	0.0507	IRD
OPN1SW|ENST00000249389-ENSMMUT00000098681	0.0908	252.6	791.4	0.3515	0.0209	0.0595	IRD
INTS6|ENST00000311234-ENSMMUT00000066060	0.0296	767.1	1893.9	0.0334	0.0011	0.0316	ND
ETFB|ENST00000354232-ENSMMUT00000038385	0.1056	249.8	701.2	0.1401	0.0135	0.0962	ND
TRIM32|ENST00000373983-ENSMMUT00000086861	0.0623	590.1	1368.9	0.0348	0.0022	0.0638	IRD
PRPF3|ENST00000324862-ENSMMUT00000022895	0.1161	479.8	1515.2	0.3432	0.0265	0.0772	IRD
FSCN2|ENST00000334850-ENSMMUT00000059560	0.1565	242.5	1233.5	0.0372	0.0099	0.2669	IRD
TCF3|ENST00000395423-ENSMMUT00000063460	0.12	379.7	1429.3	0.0713	0.0107	0.1502	ND
OFD1|ENST00000340096-ENSMMUT00000027270	0.0831	915.9	2120.1	0.4514	0.0203	0.0449	IRD
ROM1|ENST00000278833-ENSMMUT00000106883	0.0889	340.6	712.4	0.4914	0.0222	0.0452	IRD
SLC6A1|ENST00000287766-ENSMMUT00000008283	0.0896	369.1	1427.9	0.001	0.0001	0.1449	ND
WDFY3|ENST00000295888-ENSMMUT00000069478	0.0517	3093.1	7484.9	0.0637	0.0033	0.0511	ND
ASXL3|ENST00000269197-ENSMMUT00000048244	0.0763	2066.3	4671.7	0.2846	0.0144	0.0505	ND
PDE6G|ENST00000573076-ENSMMUT00000065773	0.088	68	193	0.0536	0.0052	0.0977	IRD
RAX2|ENST00000555633-ENSMMUT00000086817	0.1039	119.1	432.9	0.0328	0.0047	0.1434	IRD
BBS4|ENST00000395205-ENSMMUT00000019222	0.0743	417.5	1139.5	0.2895	0.0149	0.0516	IRD
PHF8|ENST00000357988-ENSMMUT00000012236	0.0375	931.8	2248.2	0.1437	0.0046	0.0317	ND
NLGN3|ENST00000358741-ENSMMUT00000067963	0.0318	747.4	1796.6	0.0163	0.0006	0.0348	ND
CERS4|ENST00000559450-ENSMMUT00000089671	0.1878	282.2	896.8	0.1876	0.0307	0.1638	ND
GUCY2F|ENST00000218006-ENSMMUT00000018517	0.0714	945	2379	0.2338	0.0123	0.0527	IRD
EP300|ENST00000263253-ENSMMUT00000080799	0.0519	2347.3	4894.7	0.0873	0.0039	0.0452	ND
SLC6A5|ENST00000525748-ENSMMUT00000012666	0.0651	642.2	1748.8	0.1263	0.0076	0.0601	IRD
NYX|ENST00000378220-ENSMMUT00000007469	0.0965	192.7	1247.3	0.0956	0.0142	0.1485	IRD
NRXN2|ENST00000265459-ENSMMUT00000031794	0.051	1007.2	4128.8	0.0251	0.002	0.0787	ND
CACNA1F|ENST00000376265-ENSMMUT00000012051	0.0649	1558.7	4351.3	0.0759	0.0051	0.0677	IRD
SPAST|ENST00000315285-ENSMMUT00000030520	0.0355	546.4	1295.6	0.1621	0.0047	0.0288	ND
RS1|ENST00000379984-ENSMMUT00000007141	0.0614	183.7	488.3	0.001	0.0001	0.0747	IRD
EXOSC2|ENST00000372358-ENSMMUT00000017529	0.0532	270.2	608.8	0.067	0.0034	0.0501	IRD
SMARCA4|ENST00000358026-ENSMMUT00000016867	0.0891	1146	3891	0.001	0.0001	0.1301	ND
C3|ENST00000245907-ENSMMUT00000012152	0.1331	1129.7	3859.3	0.2	0.0233	0.1164	IRD
RP2|ENST00000218340-ENSMMUT00000032389	0.0367	250.7	799.3	0.0949	0.0037	0.0394	IRD
TBR1|ENST00000389554-ENSMMUT00000016686	0.0245	464.4	1581.6	0.001	0	0.0358	ND

## Sheet: Figure 2d
Figure 2d, Box plot showing the distribution of Neutrality Index values for IRD genes (purple) and ND genes (blue)
Gene name	Human transcript ID	Rhesus macaque transcript ID	NI	Gene type
ILF2	ENST00000361891	ENSMMUT00000085647	Inf	ND
SDCCAG8	ENST00000366541	ENSMMUT00000069525	2.31162	IRD
PLA2G5	ENST00000375108	ENSMMUT00000105576	2.53768	IRD
FLVCR1	ENST00000366971	ENSMMUT00000016429	3.83743	IRD
SLC7A14	ENST00000231706	ENSMMUT00000019634	7.07368	IRD
APH1A	ENST00000369109	ENSMMUT00000102408	0.535608	ND
CNTN4	ENST00000427331	ENSMMUT00000002603	2.22086	ND
TRNT1	ENST00000251607	ENSMMUT00000025264	3.54649	IRD
RHO	ENST00000296271	ENSMMUT00000100145	7.10127	IRD
EMC1	ENST00000477853	ENSMMUT00000047527	10.3961	IRD
USH2A	ENST00000366943	ENSMMUT00000031859	2.74984	IRD
CLRN1	ENST00000328863	ENSMMUT00000030192	4.92579	IRD
PPT1	ENST00000433473	ENSMMUT00000062784	3.42726	IRD
PEX11B	ENST00000369306	ENSMMUT00000094417	2.07131	IRD
LZTFL1	ENST00000296135	ENSMMUT00000065519	5.53763	IRD
RD3	ENST00000367002	ENSMMUT00000080814	2.6821	IRD
NEK2	ENST00000366999	ENSMMUT00000071646	7.02952	IRD
DSCAM	ENST00000400454	ENSMMUT00000094744	44.1529	ND
MFN2	ENST00000235329	ENSMMUT00000032989	23.3966	IRD
HMCN1	ENST00000271588	ENSMMUT00000014658	4.48921	IRD
GNAT2	ENST00000351050	ENSMMUT00000008156	29.3333	IRD
RPE65	ENST00000262340	ENSMMUT00000107769	39.3397	IRD
IQCB1	ENST00000310864	ENSMMUT00000001493	3.46253	IRD
IMPG2	ENST00000193391	ENSMMUT00000015910	3.32437	IRD
HOXA1	ENST00000343060	ENSMMUT00000017968	9.21429	ND
DYRK1A	ENST00000398960	ENSMMUT00000025477	5.37796	ND
COL11A1	ENST00000358392	ENSMMUT00000005828	3.03055	IRD
PEX10	ENST00000288774	ENSMMUT00000059729	1.06645	IRD
PDE6B	ENST00000496514	ENSMMUT00000004640	5.50949	IRD
PEX3	ENST00000367591	ENSMMUT00000007551	6.63158	IRD
NMNAT1	ENST00000377205	ENSMMUT00000008211	3.83535	IRD
MAK	ENST00000474039	ENSMMUT00000007788	5.15155	IRD
TULP1	ENST00000229771	ENSMMUT00000007139	3.2172	IRD
ATF6	ENST00000367942	ENSMMUT00000082052	2.57059	IRD
TLR6	ENST00000381950	ENSMMUT00000003432	2.73171	IRD
SEMA4A	ENST00000368282	ENSMMUT00000045724	4.19663	IRD
ATP1B1	ENST00000367815	ENSMMUT00000029647	3.43966	ND
CNTNAP2	ENST00000361727	ENSMMUT00000022143	9.25806	ND
WDR19	ENST00000399820	ENSMMUT00000042337	4.81178	IRD
KDM5B	ENST00000367264	ENSMMUT00000021356	10.0533	ND
HMX1	ENST00000400677	ENSMMUT00000092145	9.99802	IRD
ARL6	ENST00000394206	ENSMMUT00000085650	2.57092	IRD
PEX7	ENST00000318471	ENSMMUT00000040065	3.09441	IRD
PDCD2	ENST00000541970	ENSMMUT00000027978	2.16547	IRD
PEX1	ENST00000248633	ENSMMUT00000067991	3.69289	IRD
CEP41	ENST00000223208	ENSMMUT00000099354	2.90761	IRD
ARL13B	ENST00000471138	ENSMMUT00000083032	3.08889	IRD
ATXN7	ENST00000538065	ENSMMUT00000081710	4.0304	IRD
ADIPOR1	ENST00000436244	ENSMMUT00000009842	4.61538	IRD
TREX1	ENST00000422277	ENSMMUT00000055681	1.30935	IRD
SRD5A3	ENST00000264228	ENSMMUT00000106723	1.12989	IRD
KIAA1549	ENST00000422774	ENSMMUT00000009174	2.92828	IRD
AHI1	ENST00000265602	ENSMMUT00000013088	1.59467	IRD
NPHP4	ENST00000378156	ENSMMUT00000032216	2.6105	IRD
BBS9	ENST00000242067	ENSMMUT00000004098	5.13085	IRD
CFH	ENST00000367429	ENSMMUT00000019848	0.847679	IRD
ELOVL4	ENST00000369816	ENSMMUT00000072916	2.45455	IRD
BBS7	ENST00000264499	ENSMMUT00000091145	3.23543	IRD
LCA5	ENST00000392959	ENSMMUT00000104291	1.74902	IRD
PRPH2	ENST00000230381	ENSMMUT00000106192	6.80662	IRD
SMURF1	ENST00000361125	ENSMMUT00000108535	28.792	ND
IMPG1	ENST00000369950	ENSMMUT00000084059	2.13911	IRD
NAA15	ENST00000296543	ENSMMUT00000095418	3.49079	ND
CRB1	ENST00000367400	ENSMMUT00000017266	2.30124	IRD
KLHL7	ENST00000339077	ENSMMUT00000083474	22	IRD
EIF4E	ENST00000505992	ENSMMUT00000015469	3.84615	ND
TLR3	ENST00000296795	ENSMMUT00000030621	2.3999	IRD
ABCA4	ENST00000370225	ENSMMUT00000019452	6.56998	IRD
CYP4V2	ENST00000378802	ENSMMUT00000016294	4.25481	IRD
GUCA1B	ENST00000230361	ENSMMUT00000005664	0.923139	IRD
RIMS1	ENST00000521978	ENSMMUT00000014481	7.57105	ND
GUCA1A	ENST00000372958	ENSMMUT00000007890	23.4722	IRD
OPA1	ENST00000361510	ENSMMUT00000013664	11.2484	IRD
CHD2	ENST00000394196	ENSMMUT00000016513	46.2396	ND
KMT2E	ENST00000257745	ENSMMUT00000031991	3.75273	ND
PEX6	ENST00000304611	ENSMMUT00000001975	4.56195	IRD
OTX2	ENST00000339475	ENSMMUT00000054059	Inf	IRD
COL9A1	ENST00000357250	ENSMMUT00000007857	3.70804	IRD
CC2D2A	ENST00000503292	ENSMMUT00000042412	3.81405	IRD
RAB28	ENST00000330852	ENSMMUT00000084369	3.36792	IRD
ERCC6	ENST00000355832	ENSMMUT00000025211	4.51382	IRD
MAPKAPK3	ENST00000357955	ENSMMUT00000109374	1.4072	IRD
ADSL	ENST00000454266	ENSMMUT00000057744	4.74072	ND
TNRC6B	ENST00000454349	ENSMMUT00000043984	7.18177	ND
PROM1	ENST00000510224	ENSMMUT00000042405	2.73333	IRD
KAT2B	ENST00000263754	ENSMMUT00000102423	9.71017	ND
MET	ENST00000318493	ENSMMUT00000009490	5.98083	ND
TMEM67	ENST00000453321	ENSMMUT00000007823	2.91111	IRD
WAC	ENST00000354911	ENSMMUT00000011563	1.2127	ND
EYS	ENST00000370616	ENSMMUT00000063301	1.79086	IRD
SPATA7	ENST00000393545	ENSMMUT00000029549	2.65806	IRD
EN2	ENST00000297375	ENSMMUT00000094924	2.112	ND
PEX2	ENST00000522527	ENSMMUT00000071072	4.95813	IRD
RPGRIP1	ENST00000206660	ENSMMUT00000040067	1.77439	IRD
GDF6	ENST00000287020	ENSMMUT00000081833	5.81977	IRD
PDE6A	ENST00000255266	ENSMMUT00000006717	11.7052	IRD
DHDDS	ENST00000360009	ENSMMUT00000069755	20.2439	IRD
WFS1	ENST00000226760	ENSMMUT00000018813	6.69315	IRD
CHD8	ENST00000557364	ENSMMUT00000040064	14.4639	ND
RANBP17	ENST00000523189	ENSMMUT00000040694	5.57131	ND
TSPAN12	ENST00000415871	ENSMMUT00000032795	10.8462	IRD
TTC8	ENST00000338104	ENSMMUT00000006524	31.3304	IRD
SLC24A1	ENST00000261892	ENSMMUT00000031035	1.82951	IRD
BEST1	ENST00000449131	ENSMMUT00000044316	2.34555	IRD
MPV17	ENST00000405983	ENSMMUT00000014703	3.19444	IRD
PLA2G6	ENST00000332509	ENSMMUT00000003843	1.34882	IRD
RBP3	ENST00000224600	ENSMMUT00000016682	5.06637	IRD
KIF11	ENST00000260731	ENSMMUT00000032729	2.26637	IRD
BCL11A	ENST00000335712	ENSMMUT00000097395	1.61144	ND
LRAT	ENST00000336356	ENSMMUT00000089353	16.0423	IRD
CNGB3	ENST00000320005	ENSMMUT00000025140	3.0408	IRD
OAT	ENST00000368845	ENSMMUT00000084470	4.15096	IRD
VPS13B	ENST00000358544	ENSMMUT00000031206	3.8299	ND
DIP2A	ENST00000318711	ENSMMUT00000022187	3.65694	ND
NRXN3	ENST00000335750	ENSMMUT00000019427	73.0712	ND
FZD4	ENST00000531380	ENSMMUT00000005742	2.40484	IRD
PAX2	ENST00000370296	ENSMMUT00000012817	13.5417	IRD
GIGYF1	ENST00000275732	ENSMMUT00000042433	9.99127	ND
INVS	ENST00000262457	ENSMMUT00000106975	4.81784	IRD
FBLN5	ENST00000267620	ENSMMUT00000011812	7.7946	IRD
EFEMP1	ENST00000355426	ENSMMUT00000054820	5.45985	IRD
AGBL5	ENST00000360131	ENSMMUT00000100803	3.23581	IRD
USH1C	ENST00000005226	ENSMMUT00000033175	5.96761	IRD
PAX6	ENST00000379115	ENSMMUT00000107669	0.654131	IRD
TYR	ENST00000263321	ENSMMUT00000015534	2.7972	IRD
CTNND2	ENST00000304623	ENSMMUT00000032952	12.0411	ND
JAG1	ENST00000254958	ENSMMUT00000025448	81.0753	IRD
TRPM1	ENST00000542188	ENSMMUT00000066760	6.71028	IRD
WDPCP	ENST00000272321	ENSMMUT00000059556	2.37347	IRD
SPP2	ENST00000168148	ENSMMUT00000017050	1.34949	IRD
RBP4	ENST00000371467	ENSMMUT00000020627	7.61029	IRD
SLC6A4	ENST00000261707	ENSMMUT00000004969	6.73575	ND
PDE6C	ENST00000371447	ENSMMUT00000020630	6.34801	IRD
TMEM216	ENST00000334888	ENSMMUT00000003350	3.2	IRD
ADNP	ENST00000396032	ENSMMUT00000003924	1.80924	ND
TMEM138	ENST00000278826	ENSMMUT00000104555	0.97961	IRD
MKKS	ENST00000399054	ENSMMUT00000086516	2.97672	IRD
MFRP	ENST00000449574	ENSMMUT00000077386	3.06241	IRD
GNB3	ENST00000229264	ENSMMUT00000007309	Inf	IRD
KCNV2	ENST00000382082	ENSMMUT00000088448	4.01052	IRD
POMGNT1	ENST00000371986	ENSMMUT00000104051	7.46345	IRD
FOXP1	ENST00000491238	ENSMMUT00000004097	Inf	ND
GGNBP2	ENST00000304718	ENSMMUT00000055567	13.7637	ND
HDLBP	ENST00000310931	ENSMMUT00000006688	3.11879	ND
TMEM126A	ENST00000304511	ENSMMUT00000099293	1.68682	IRD
TEAD1	ENST00000361985	ENSMMUT00000079080	30	IRD
CACNA1H	ENST00000348261	ENSMMUT00000073106	3.41992	ND
CTSD	ENST00000236671	ENSMMUT00000088235	0.700721	IRD
KCNJ13	ENST00000410029	ENSMMUT00000087840	5.16533	IRD
LRP5	ENST00000294304	ENSMMUT00000044668	36.4904	IRD
RLBP1	ENST00000268125	ENSMMUT00000020236	11.3366	IRD
CA4	ENST00000300900	ENSMMUT00000011085	0.670112	IRD
NRL	ENST00000396997	ENSMMUT00000101647	4.45263	IRD
FAM161A	ENST00000404929	ENSMMUT00000019614	2.17082	IRD
ALMS1	ENST00000264448	ENSMMUT00000057935	1.56821	IRD
IQGAP2	ENST00000274364	ENSMMUT00000099608	2.21354	ND
CUL1	ENST00000325222	ENSMMUT00000100828	22.1596	ND
APOB	ENST00000233242	ENSMMUT00000010778	2.04667	IRD
GNPTG	ENST00000204679	ENSMMUT00000082189	3.06227	IRD
ANK2	ENST00000357077	ENSMMUT00000041864	2.65465	ND
TUB	ENST00000305253	ENSMMUT00000095811	2.08253	IRD
ARID1B	ENST00000367148	ENSMMUT00000003217	15.7861	ND
SLCO1B3	ENST00000553473	ENSMMUT00000047095	1.59031	ND
RP1L1	ENST00000382483	ENSMMUT00000071832	2.38947	IRD
USP7	ENST00000344836	ENSMMUT00000005764	15.1083	ND
GPR179	ENST00000342292	ENSMMUT00000028891	2.07528	IRD
TK2	ENST00000299697	ENSMMUT00000000036	1.52142	IRD
CLN6	ENST00000538696	ENSMMUT00000077305	2.39949	IRD
PRPF6	ENST00000266079	ENSMMUT00000021821	24.1714	IRD
OXTR	ENST00000316793	ENSMMUT00000013548	3.24848	ND
CEP164	ENST00000278935	ENSMMUT00000089684	1.54633	IRD
CDH23	ENST00000224721	ENSMMUT00000018179	5.7289	IRD
PLK4	ENST00000270861	ENSMMUT00000058675	1.999	IRD
SAG	ENST00000409110	ENSMMUT00000032866	6.46809	IRD
NBAS	ENST00000281513	ENSMMUT00000032970	4.92441	IRD
NR2F1	ENST00000327111	ENSMMUT00000107782	Inf	IRD
CNNM4	ENST00000377075	ENSMMUT00000084940	1.05043	IRD
ZNF423	ENST00000262383	ENSMMUT00000097306	17.7143	IRD
MFSD8	ENST00000296468	ENSMMUT00000108793	1.99213	IRD
SLC25A46	ENST00000355943	ENSMMUT00000095889	7.24706	IRD
LRIT3	ENST00000594814	ENSMMUT00000032317	2.13018	IRD
NDP	ENST00000378062	ENSMMUT00000025286	Inf	IRD
MVK	ENST00000228510	ENSMMUT00000045631	1.36321	IRD
PEX5	ENST00000412720	ENSMMUT00000097897	6.89211	IRD
TUBGCP4	ENST00000260383	ENSMMUT00000024011	6.57647	IRD
C12orf65	ENST00000429587	ENSMMUT00000084863	2.64744	IRD
IFT140	ENST00000426508	ENSMMUT00000005142	3.42312	IRD
PRPF4	ENST00000374198	ENSMMUT00000008193	10.6481	IRD
CHM	ENST00000357749	ENSMMUT00000023568	2.6092	IRD
POC1B	ENST00000313546	ENSMMUT00000045895	5.55267	IRD
CSPP1	ENST00000262210	ENSMMUT00000020240	1.60524	IRD
RPGRIP1L	ENST00000379925	ENSMMUT00000028955	2.44102	IRD
EP400	ENST00000333577	ENSMMUT00000024923	5.96637	ND
SETD5	ENST00000407969	ENSMMUT00000046677	2.29743	ND
POGZ	ENST00000271715	ENSMMUT00000029426	2.26125	ND
CTNNA1	ENST00000302763	ENSMMUT00000021250	12.1115	IRD
VCAN	ENST00000265077	ENSMMUT00000081221	1.59306	IRD
ACBD5	ENST00000375888	ENSMMUT00000088841	2.64545	IRD
MTTP	ENST00000511045	ENSMMUT00000012722	2.64162	IRD
KDM6A	ENST00000382899	ENSMMUT00000004693	32.1606	ND
CABP4	ENST00000325656	ENSMMUT00000107584	1.70902	IRD
MYT1L	ENST00000399161	ENSMMUT00000010858	17.4957	ND
SLC38A8	ENST00000299709	ENSMMUT00000039207	3.80984	IRD
CWC27	ENST00000381070	ENSMMUT00000054452	3.2625	IRD
IDH3B	ENST00000380843	ENSMMUT00000060168	1.57542	IRD
TTPA	ENST00000260116	ENSMMUT00000103157	3.64874	IRD
KMT2C	ENST00000355193	ENSMMUT00000010090	4.04669	ND
KATNAL2	ENST00000356157	ENSMMUT00000022432	3.36998	ND
PEX12	ENST00000225873	ENSMMUT00000008449	3.91912	IRD
KDM6B	ENST00000254846	ENSMMUT00000097780	4.44355	ND
TPP1	ENST00000299427	ENSMMUT00000010856	6.27572	IRD
CRX	ENST00000539067	ENSMMUT00000082136	Inf	IRD
ZNF408	ENST00000311764	ENSMMUT00000092515	2.37171	IRD
DMD	ENST00000357033	ENSMMUT00000017443	5.25185	IRD
GABRB3	ENST00000541819	ENSMMUT00000097426	1.58782	ND
VIL1	ENST00000248444	ENSMMUT00000023737	5.91829	ND
ZGPAT	ENST00000328969	ENSMMUT00000045264	5.06494	IRD
DHX38	ENST00000268482	ENSMMUT00000092626	18.5655	IRD
TSC1	ENST00000440111	ENSMMUT00000013850	4.20273	ND
CDH3	ENST00000264012	ENSMMUT00000039263	3.12948	IRD
NCKAP1	ENST00000360982	ENSMMUT00000080731	Inf	ND
NPHP1	ENST00000316534	ENSMMUT00000032093	2.69276	IRD
PANK2	ENST00000316562	ENSMMUT00000028051	6.95215	IRD
RGR	ENST00000359452	ENSMMUT00000000952	7.96835	IRD
CDHR1	ENST00000372117	ENSMMUT00000000948	5.61	IRD
PRPF8	ENST00000572621	ENSMMUT00000093971	7.13481	IRD
TRAF3IP1	ENST00000391994	ENSMMUT00000014074	1.68437	IRD
TMEM237	ENST00000409883	ENSMMUT00000025508	2.80876	IRD
HK1	ENST00000448642	ENSMMUT00000005451	5.06233	IRD
MED13L	ENST00000281928	ENSMMUT00000002694	6.79977	ND
CNGA1	ENST00000402813	ENSMMUT00000058403	2.8379	IRD
PHYH	ENST00000263038	ENSMMUT00000043246	3.73163	IRD
RDH5	ENST00000548082	ENSMMUT00000107947	5.46804	IRD
CUL3	ENST00000264414	ENSMMUT00000044483	Inf	ND
PTCHD1	ENST00000379361	ENSMMUT00000001542	12.1914	ND
CNGA3	ENST00000409937	ENSMMUT00000043253	1.43515	IRD
GRM6	ENST00000517717	ENSMMUT00000024734	6.90189	IRD
TCF7L2	ENST00000545257	ENSMMUT00000032090	9.36932	ND
GUCY2D	ENST00000254854	ENSMMUT00000105904	2.31973	IRD
ITM2B	ENST00000378565	ENSMMUT00000011048	Inf	IRD
SNRNP200	ENST00000323853	ENSMMUT00000032731	87.0346	IRD
RB1	ENST00000267163	ENSMMUT00000055616	13.4933	IRD
MKS1	ENST00000393119	ENSMMUT00000016770	5.66588	IRD
ADAMTS18	ENST00000282849	ENSMMUT00000001190	5.28302	IRD
LRP1B	ENST00000389484	ENSMMUT00000013814	6.36046	IRD
GRIN2B	ENST00000609686	ENSMMUT00000026857	25.4739	ND
ADAM9	ENST00000487273	ENSMMUT00000039057	1.24946	IRD
MAPT	ENST00000415613	ENSMMUT00000005853	1.03322	ND
RRM2B	ENST00000522368	ENSMMUT00000029206	1.88618	IRD
PHF2	ENST00000359246	ENSMMUT00000011583	13.5913	ND
RP1	ENST00000220676	ENSMMUT00000106748	2.05199	IRD
PTEN	ENST00000371953	ENSMMUT00000011788	Inf	ND
INPP5E	ENST00000371712	ENSMMUT00000004393	6.15978	IRD
COL2A1	ENST00000380518	ENSMMUT00000016031	14.5741	IRD
CISD2	ENST00000503643	ENSMMUT00000091907	0.794118	IRD
RTN4IP1	ENST00000369063	ENSMMUT00000073523	3.2	IRD
BBS10	ENST00000393262	ENSMMUT00000084201	1.55574	IRD
PEX16	ENST00000241041	ENSMMUT00000012416	2.67626	IRD
TIMP3	ENST00000266085	ENSMMUT00000097441	Inf	IRD
USH1G	ENST00000319642	ENSMMUT00000109508	11.0318	IRD
PDZD7	ENST00000370215	ENSMMUT00000031829	4.22989	IRD
DTHD1	ENST00000507598	ENSMMUT00000009615	2.24613	IRD
PDE6H	ENST00000266395	ENSMMUT00000091775	0.708333	IRD
GPR143	ENST00000380929	ENSMMUT00000048211	2.89931	IRD
PNPLA6	ENST00000414982	ENSMMUT00000108980	8.60771	IRD
SCN2A	ENST00000375427	ENSMMUT00000003860	30.5662	ND
IFT172	ENST00000260570	ENSMMUT00000062285	11.9059	IRD
CEP290	ENST00000309041	ENSMMUT00000022293	4.41298	IRD
TSC2	ENST00000219476	ENSMMUT00000004006	5.35024	ND
BBS2	ENST00000245157	ENSMMUT00000018631	3.72995	IRD
CACNA2D4	ENST00000586184	ENSMMUT00000024274	2.7125	IRD
CLUAP1	ENST00000341633	ENSMMUT00000010587	6.56098	IRD
ARL2BP	ENST00000563234	ENSMMUT00000083262	1.91398	IRD
RGS9	ENST00000262406	ENSMMUT00000020373	6.30882	IRD
SETDB1	ENST00000271640	ENSMMUT00000032683	6.59922	ND
MERTK	ENST00000421804	ENSMMUT00000014052	2.66122	IRD
PCDH15	ENST00000361849	ENSMMUT00000013680	4.90297	IRD
DHCR7	ENST00000355527	ENSMMUT00000073740	4.03635	ND
ABHD12	ENST00000376542	ENSMMUT00000044365	2.62897	IRD
ATOH7	ENST00000373673	ENSMMUT00000021205	1.32653	IRD
PRPF31	ENST00000321030	ENSMMUT00000088379	Inf	IRD
CACNA1C	ENST00000406454	ENSMMUT00000018215	3.56184	ND
SHANK1	ENST00000391814	ENSMMUT00000013077	8.02369	ND
GRK1	ENST00000335678	ENSMMUT00000010381	5.15165	IRD
SHANK2	ENST00000338508	ENSMMUT00000087042	2.08561	ND
MECP2	ENST00000453960	ENSMMUT00000063447	20.2703	ND
PEX13	ENST00000295030	ENSMMUT00000106337	6.50149	IRD
TCTN3	ENST00000265993	ENSMMUT00000004395	2.12129	IRD
HTRA1	ENST00000368984	ENSMMUT00000089335	19.8081	IRD
AIPL1	ENST00000381129	ENSMMUT00000063507	6.66772	IRD
RGS9BP	ENST00000334176	ENSMMUT00000073449	18.3673	IRD
PITPNM3	ENST00000262483	ENSMMUT00000042345	6.15415	IRD
TIMM8A	ENST00000372902	ENSMMUT00000067334	Inf	IRD
UNC119	ENST00000335765	ENSMMUT00000017140	3.13589	IRD
TOPORS	ENST00000360538	ENSMMUT00000046303	1.04878	IRD
ZNF513	ENST00000323703	ENSMMUT00000098745	7.91503	IRD
GRIP1	ENST00000359742	ENSMMUT00000023372	7.66854	ND
ANKRD11	ENST00000301030	ENSMMUT00000098980	2.76868	ND
ABCC6	ENST00000205557	ENSMMUT00000062822	3.36186	IRD
RDH11	ENST00000381346	ENSMMUT00000080201	4.02151	IRD
CERKL	ENST00000339098	ENSMMUT00000073366	2.41609	IRD
CIB2	ENST00000258930	ENSMMUT00000013840	Inf	IRD
IMPDH1	ENST00000338791	ENSMMUT00000073468	7.30415	IRD
IDH3A	ENST00000299518	ENSMMUT00000016585	21.055	IRD
NEUROD1	ENST00000295108	ENSMMUT00000011596	32.9589	IRD
RDH12	ENST00000539142	ENSMMUT00000080902	5.21186	IRD
PRPS1	ENST00000543248	ENSMMUT00000102504	Inf	IRD
TLR4	ENST00000355622	ENSMMUT00000012747	1.27241	IRD
PGK1	ENST00000373316	ENSMMUT00000047930	18.4167	IRD
CAPN5	ENST00000456580	ENSMMUT00000025548	7.78093	IRD
PRCD	ENST00000586148	ENSMMUT00000089779	4	IRD
MYO7A	ENST00000409709	ENSMMUT00000025561	24.2488	IRD
OPA3	ENST00000323060	ENSMMUT00000109639	2.42407	IRD
CEP250	ENST00000397527	ENSMMUT00000010254	2.91346	IRD
OPN1SW	ENST00000249389	ENSMMUT00000098681	1.50091	IRD
INTS6	ENST00000311234	ENSMMUT00000066060	13.6432	ND
ETFB	ENST00000354232	ENSMMUT00000038385	4.4318	ND
TRIM32	ENST00000373983	ENSMMUT00000086861	25.3353	IRD
PRPF3	ENST00000324862	ENSMMUT00000022895	0.883275	IRD
FSCN2	ENST00000334850	ENSMMUT00000059560	7.38387	IRD
TCF3	ENST00000395423	ENSMMUT00000063460	4.98047	ND
OFD1	ENST00000340096	ENSMMUT00000027270	2.27483	IRD
ROM1	ENST00000278833	ENSMMUT00000106883	1.92908	IRD
SLC6A1	ENST00000287766	ENSMMUT00000008283	Inf	ND
WDFY3	ENST00000295888	ENSMMUT00000069478	8.87888	ND
ASXL3	ENST00000269197	ENSMMUT00000048244	3.10841	ND
PDE6G	ENST00000573076	ENSMMUT00000065773	12.5	IRD
RAX2	ENST00000555633	ENSMMUT00000086817	13.7143	IRD
BBS4	ENST00000395205	ENSMMUT00000019222	3.36151	IRD
PHF8	ENST00000357988	ENSMMUT00000012236	3.36232	ND
NLGN3	ENST00000358741	ENSMMUT00000067963	24.6011	ND
CERS4	ENST00000559450	ENSMMUT00000089671	3.3622	ND
GUCY2F	ENST00000218006	ENSMMUT00000018517	3.59729	IRD
EP300	ENST00000263253	ENSMMUT00000080799	7.11111	ND
SLC6A5	ENST00000525748	ENSMMUT00000012666	5.20638	IRD
NYX	ENST00000378220	ENSMMUT00000007469	2.21897	IRD
NRXN2	ENST00000265459	ENSMMUT00000031794	12.1168	ND
CACNA1F	ENST00000376265	ENSMMUT00000012051	8.50858	IRD
SPAST	ENST00000315285	ENSMMUT00000030520	4.02062	ND
RS1	ENST00000379984	ENSMMUT00000007141	Inf	IRD
EXOSC2	ENST00000372358	ENSMMUT00000017529	14.5833	IRD
SMARCA4	ENST00000358026	ENSMMUT00000016867	Inf	ND
C3	ENST00000245907	ENSMMUT00000012152	1.89573	IRD
RP2	ENST00000218340	ENSMMUT00000032389	7.29412	IRD
TBR1	ENST00000389554	ENSMMUT00000016686	Inf	ND

## Sheet: Figure 2e
Figure 2e, Scatter plot showing allele frequencies of shared autosomal genetic polymorphisms (n= 14,412) between human (X axis) and rhesus macaque (Y axis) populations.
rhemac10 SNV	gnomAD AF	Macaque AF	rhesus macaque AN
20:1208673:T:C	0.999963	0.33871	3658
11:47543815:G:C	0.999905	0.00115207	868
13:15150604:T:C	0.999984	0.00229885	870
1:205483383:T:C	0.999988	0.00115207	868
1:90660229:G:A	0.99998	0.00229885	870
11:2579154:A:G	0.999947	0.00229885	870
20:2110072:G:A	0.999992	0.167126	3632
14:70229957:G:C	0.999996	0.00229885	870
1:43417245:A:G	0.999988	0.00229885	870
19:1424716:G:A	1.20198e-05	0.000891266	2244
20:45208794:G:T	0.999996	0.00114943	870
6:87671407:G:C	0.999996	0.00229885	870
10:99254496:G:A	7.95596e-06	0.00433437	3230
5:6662983:G:A	3.99189e-06	0.0639566	3690
16:6233315:G:A	0.999996	0.00159337	3138
5:671624:C:T	0.0034266	0.14216	3686
11:15254269:A:T	0.999922	0.00229885	870
13:87967834:C:A	0.999825	0.00229885	870
20:71034054:G:A	7.36207e-05	0.000423012	2364
6:87612345:T:C	4.4482e-06	0.000435161	2298
13:87970410:G:A	1.59105e-05	0.000423012	2364
20:76316428:A:G	0.999829	0.00115207	868
16:49376031:C:T	4.80962e-05	0.0143865	3684
9:113691322:G:A	1.24372e-05	0.00042337	2362
20:1552995:T:C	0.999941	0.00189394	528
10:86130994:G:A	3.97909e-06	0.00244167	3686
15:25096984:T:C	0.999996	0.00115207	868
11:87743380:T:C	0.999875	0.00229885	870
4:40463428:C:T	0.999992	0.00340136	3234
15:26124317:C:T	0.000127694	0.00162955	3682
11:131808295:G:A	5.18931e-06	0.00379816	3686
1:218659863:G:A	4.36967e-06	0.000619195	3230
6:87573343:A:G	0.932337	0.10847	3660
7:83305720:A:G	0.999741	0.00115207	868
16:38583272:C:A	2.74266e-05	0.000848176	2358
12:88950920:G:A	4.20748e-06	0.000710732	2814
6:73426186:A:G	0.999996	0.00229885	870
1:90655331:A:G	0.995045	0.00229885	870
2:34950208:T:C	0.99998	0.00229885	870
2:127279912:A:G	0.999877	0.0138738	3676
7:7246376:A:T	0.999912	0.00229885	870
10:45351086:T:A	0.999996	0.00229885	870
12:88937176:C:T	2.48781e-05	0.000847458	2360
11:131890983:C:T	1.20192e-05	0.000928793	3230
20:2094180:A:G	0.999992	0.00229885	870
5:183471021:C:T	0.00107321	0.00192308	1560
11:131808193:T:C	0.999973	0.811957	3680
16:6243494:T:C	0.999992	0.00229885	870
8:100106949:G:A	7.96052e-06	0.00155183	3222
15:42642176:G:A	1.59066e-05	0.00114943	870
3:92014366:A:T	4.20486e-06	0.00216987	3226
12:128661360:A:G	0.999924	0.00229885	870
18:35383815:A:G	0.999996	0.917573	3676
16:7645661:C:A	0.999996	0.00229885	870
11:115731721:T:C	0.999964	0.000856898	2334
5:111671938:C:T	3.98076e-05	0.00274424	3644
14:3510533:C:T	0.999992	0.00229885	870
1:99674998:T:C	0.999996	0.00229885	870
3:165284257:A:G	0.999996	0.00229885	870
3:154841246:C:T	0.999996	0.00115207	868
20:76311470:A:G	0.999836	0.00229885	870
3:165333095:C:T	0.999992	0.00115207	868
1:218579422:C:T	9.4644e-05	0.000456621	2190
19:50614875:C:T	5.91976e-05	0.000424088	2358
9:53848709:T:C	0.999996	0.327362	3684
4:93572551:G:A	0.999996	0.00229885	870
1:212449645:T:C	0.999976	0.00229885	870
3:165332414:C:T	4.71544e-05	0.00106383	2820
20:15774915:T:C	0.999976	0.00229885	870
4:102593165:G:A	3.97852e-06	0.191228	3420
13:79873936:A:G	0.99978	0.00229885	870
8:99968505:G:A	0.999992	0.00115207	868
3:6577795:C:T	4.00699e-05	0.00250358	2796
11:131829816:G:A	0.00217152	0.00114943	870
4:126377620:T:C	0.999996	0.00115207	868
16:38587812:G:A	2.05604e-05	0.000422654	2366
10:63838274:C:T	1.19287e-05	0.00298426	3686
16:38590482:T:C	0.99992	0.00229885	870
10:11208636:G:A	8.57427e-06	0.00084674	2362
6:80345851:T:C	0.99996	0.00229885	870
20:45157957:C:T	2.00333e-05	0.000940439	3190
7:49549399:C:T	0.0101117	0.185598	3680
13:93502220:C:G	0.984795	0.00229885	870
11:131864276:C:A	0.99997	0.00229885	870
9:49696079:G:A	1.60457e-05	0.00168919	2368
3:165309234:C:T	4.01355e-06	0.000618429	3234
5:48933483:G:A	0.999301	0.00126823	3154
6:176383254:G:A	0.999988	0.000929944	3226
11:87747928:T:C	2.80863e-05	0.00137287	3642
11:2774182:C:T	0.00116361	0.00544662	3672
8:55234633:A:C	4.0049e-06	0.348263	3684
20:43711204:G:A	1.59068e-05	0.000847458	2360
17:26655068:C:T	1.43509e-05	0.00244698	1226
14:9892713:C:T	3.98267e-06	0.0200651	3688
7:7246567:A:G	4.00673e-06	0.0130222	3686
4:93579091:T:C	0.999976	0.00229885	870
8:100125408:C:T	0.000322732	0.0241454	3686
9:101499360:T:C	0.999996	0.00114943	870
8:99311461:C:A	0.999996	0.00115207	868
16:6235233:C:T	1.97945e-05	0.00150716	2654
20:2080902:C:T	3.98549e-05	0.492527	2810
1:54231982:T:C	0.000109885	0.00296296	1350
10:70722919:A:G	0.999996	0.00229885	870
4:107354574:T:G	0.999996	0.00229885	870
19:10752112:C:T	0.00052544	0.000846024	2364
11:66088915:A:G	0.99996	0.00229885	870
20:71054660:A:G	0.999435	0.00115207	868
5:111532045:A:G	0.999952	0.00229885	870
8:94081379:C:A	1.98812e-05	0.00135575	3688
4:133981336:G:A	1.19398e-05	0.000426257	2346
13:106894469:C:T	6.70844e-06	0.00115741	864
6:11216479:C:T	1.19299e-05	0.0706763	3608
10:10404052:C:T	3.98235e-06	0.00127011	2362
8:77472793:A:G	6.37019e-05	0.000424809	2354
10:41309089:A:G	0.999887	0.00229885	870
14:80157381:G:A	3.97744e-06	0.000846024	2364
13:35316417:A:C	0.99996	0.00229885	870
4:102593911:C:T	3.99211e-06	0.00134892	2224
9:66158223:T:G	0.999988	0.00115207	868
5:21400147:C:T	3.98064e-06	0.000852515	2346
12:121495128:G:A	4.02901e-06	0.0114846	3570
6:64639025:A:G	3.97814e-06	0.00229885	870
20:76308649:C:T	0.999971	0.00271444	3684
3:165331647:G:A	0.000440087	0.000422297	2368
9:47887057:C:T	1.19581e-05	0.00114943	870
9:68506347:T:G	0.999996	0.00115207	868
16:71241974:G:A	0.999996	0.00229885	870
13:87972838:T:G	0.999992	0.580065	3672
19:1423044:A:G	0.999983	0.00117096	854
19:45620413:C:T	4.05541e-06	0.186413	3680
1:121298665:T:G	0.999992	0.00230947	866
5:14539321:G:A	0.999994	0.00229885	870
10:10367255:A:G	0.999972	0.00229885	870
14:4311519:G:A	3.58064e-05	0.000814775	3682
6:73490363:A:G	0.482638	0.00095057	3156
3:165250854:G:A	4.04181e-06	0.000848896	2356
16:6249048:C:T	0.000226893	0.00271003	3690
20:1614519:G:A	1.19998e-05	0.00042337	2362
12:125744474:G:A	0.999975	0.00229885	870
14:19059269:T:G	0.999988	0.00115207	868
11:131923320:G:A	3.64092e-05	0.00175234	1712
1:214496129:G:A	3.19241e-05	0.379479	3684
19:10788077:A:G	0.999992	0.00229885	870
16:1512656:C:T	0.999952	0.00208333	480
4:137546469:A:G	0.999895	0.00229885	870
5:111654775:C:T	4.38244e-05	0.128163	3636
20:1628875:C:T	7.95938e-06	0.00208333	480
1:218635407:C:T	4.01142e-06	0.000423012	2364
5:111652635:C:T	1.1942e-05	0.000853971	2342
1:73339546:C:G	0.999992	0.00229885	870
4:39078707:G:A	2.00639e-05	0.0192725	3684
5:638550:G:T	0.995594	0.00229885	870
11:131892381:G:C	0.994658	0.00229885	870
14:6413376:G:A	2.80822e-05	0.00338123	2366
12:28136324:G:C	0.999987	0.522678	3660
7:7184055:A:G	0.999988	0.00229885	870
12:27826349:T:C	0.999984	0.00115207	868
19:50579583:A:G	0.99999	0.00231481	864
13:81642110:G:A	1.59293e-05	0.0207407	1350
13:87967706:C:T	0.000633865	0.00162955	3682
1:73575408:G:A	7.98327e-06	0.000865801	2310
1:54141445:C:T	3.98912e-06	0.302083	480
1:198345177:T:C	3.97633e-06	0.00123916	3228
1:218653214:G:A	1.62774e-05	0.000425894	2348
10:13418715:G:A	3.13432e-05	0.100431	3246
11:14950683:G:A	1.19346e-05	0.0895279	3686
5:6690022:G:A	0.000680424	0.0263456	3530
16:61608672:C:T	4.02262e-06	0.000437828	2284
1:54162925:C:T	0.000111398	0.000887311	2254
20:1370742:G:A	4.77248e-05	0.000853242	2344
14:48128041:T:G	0.999411	0.00833333	240
8:9955864:C:T	0.000127005	0.00596853	3686
1:43311634:G:A	2.3996e-05	0.00106762	2810
4:102539711:C:T	0.999984	0.00229885	870
20:1208638:C:T	8.18223e-06	0.000424088	2358
7:44872722:G:A	2.7872e-05	0.00211327	2366
8:9971690:A:G	0.99998	0.00115207	868
18:48746340:A:G	0.999968	0.425369	3658
11:131891583:C:A	3.97782e-06	0.000423012	2364
4:126372671:C:A	0.999996	0.00115207	868
19:1454666:C:T	1.09575e-05	0.00363071	1928
20:1198209:A:G	0.999991	0.00229885	870
1:99700090:T:C	0.999992	0.00229885	870
2:27636050:G:A	3.98626e-06	0.000432152	2314
4:102552436:T:C	1.20463e-05	0.00192308	2080
20:71048994:C:T	0.000229279	0.00127011	2362
4:159208372:G:A	3.97766e-06	0.00406945	3686
3:42766486:C:T	2.00372e-05	0.00156087	1922
11:115732283:T:C	9.1605e-05	0.000424088	2358
13:81469939:C:T	7.15865e-05	0.00208333	480
14:7066966:G:A	5.98382e-05	0.000546448	1830
13:79872954:G:A	0.999984	0.00229885	870
11:131838191:G:A	0.000176334	0.0122466	2368
1:205490380:G:A	0.000119355	0.000847458	2360
10:99210987:G:A	0.999996	0.00229885	870
1:121279911:T:C	0.999988	0.00229885	870
12:28109410:T:C	3.99438e-06	0.000434028	2304
9:124860461:C:T	7.95786e-06	0.00244035	3688
5:6690286:C:T	2.04513e-05	0.0997789	3618
11:131859805:A:G	4.19213e-06	0.000423012	2364
1:205482667:G:A	0.000290344	0.00222222	1350
9:49697463:T:C	0.999972	0.00229885	870
9:53838723:A:G	0.999984	0.00229885	870
13:13720695:C:T	4.02117e-06	0.00571895	3672
9:93782588:G:A	1.19318e-05	0.000423729	2360
6:168565398:G:A	0.000151204	0.00133929	2240
8:55235956:T:C	7.95602e-06	0.000619963	3226
20:15774908:T:C	0.999996	0.00229885	870
20:1553127:C:G	0.999991	0.00232019	862
20:36864353:C:T	4.01703e-06	0.00169348	2362
6:168264290:T:C	2.79276e-05	0.000423012	2364
16:1515426:C:T	0.999916	0.00229885	870
8:94121737:A:G	1.19327e-05	0.00136612	3660
20:55914842:G:A	0.0548499	0.00296108	2364
1:73402026:C:T	7.58065e-05	0.0619152	3634
5:15015384:C:T	6.07216e-06	0.00114943	870
13:106934820:G:A	0.999996	0.00217256	3222
19:10761925:A:G	7.79812e-06	0.0699187	3690
13:93436958:C:T	0.999996	0.00229885	870
20:15759947:G:A	3.97994e-06	0.00126904	2364
1:222000990:T:C	0.999967	0.00229885	870
18:48752013:C:T	0.0002772	0.000865801	2310
15:29548375:T:C	0.999976	0.13308	3682
13:93510339:T:C	3.98823e-06	0.00176211	2270
12:27488641:A:G	0.999996	0.00115207	868
13:15244940:G:A	0.999996	0.00229885	870
7:44882876:C:T	0.000234901	0.01465	3686
2:104520796:G:A	0.00123471	0.00185759	3230
8:39568816:C:T	7.96026e-06	0.000424809	2354
3:131400871:A:G	1.19546e-05	0.00212404	2354
10:10340349:G:C	0.999904	0.00229885	870
13:696050:G:A	1.19557e-05	0.00813449	3688
1:121116333:T:C	0.999964	0.84878	3690
13:106864602:A:G	9.69584e-06	0.000424088	2358
7:19885748:C:T	0.999996	0.00229885	870
16:25882964:G:A	3.97633e-05	0.000845309	2366
7:140864052:G:A	2.38831e-05	0.00157828	3168
12:106023542:C:G	1.98844e-05	0.00208333	480
16:6190503:G:A	9.18927e-05	0.209586	2128
19:53871347:A:G	0.99998	0.00115207	868
11:47531974:C:T	3.58069e-05	0.00253807	2364
13:87968102:A:G	0.999976	0.00229885	870
10:13402580:G:A	1.19848e-05	0.000428082	2336
6:80332382:C:T	0.514901	0.00229885	870
1:43326769:G:A	0.99998	0.00229885	870
10:70723035:G:A	0.999964	0.00229885	870
20:71021301:A:G	0.99998	0.00229885	870
20:1614502:G:A	7.96762e-06	0.00310174	3224
5:667897:C:T	1.59309e-05	0.00169779	2356
1:54827967:A:G	0.999952	0.00229885	870
1:73732066:T:C	2.39301e-05	0.419022	3680
6:80331161:A:T	0.999984	0.00229885	870
10:70722043:A:G	0.999996	0.00229885	870
17:26795867:T:C	0.999992	0.00229885	870
1:221999051:G:A	7.57799e-05	0.000423012	2364
18:48748422:C:A	8.04298e-06	0.243562	2796
13:93508280:A:G	0.00317776	0.00198216	2018
8:9971708:G:A	0.999951	0.00115207	868
20:15782501:C:T	0.999993	0.00115207	868
11:2703012:C:G	0.998338	0.00229885	870
1:73289696:C:T	0.999996	0.00115207	868
6:64603311:A:G	1.65681e-05	0.0765816	3604
19:51147181:G:A	0.00143294	0.0930548	3686
14:4313856:G:A	4.58573e-06	0.00272727	1100
11:2640708:G:A	4.9696e-05	0.000426621	2344
10:98945035:A:G	0.999988	0.00115207	868
19:47855865:T:C	0.999382	0.00229885	870
2:134480191:A:G	0.999996	0.00229885	870
20:15790296:C:G	0.999982	0.336773	3682
3:165331826:A:G	0.999891	0.00229885	870
13:35315888:T:C	0.999996	0.00115207	868
10:62555268:C:T	0.999996	0.00229885	870
1:218664438:C:T	8.46986e-05	0.000423012	2364
1:73140609:C:T	0.999988	0.00229885	870
15:42662477:T:C	0.999992	0.00229885	870
1:73273398:C:A	0.000246951	0.00042337	2362
5:111652805:G:A	8.37902e-05	0.000436681	2290
16:49378676:C:T	2.108e-05	0.000846024	2364
13:81487294:C:T	3.97725e-06	0.00127443	2354
1:100167296:C:T	0.999988	0.00115207	868
3:173410993:T:C	0.00010345	0.0578307	3614
10:70726845:C:T	7.9576e-06	0.000847458	2360
13:81473716:G:A	0.999932	0.00229885	870
19:16690931:T:C	0.99997	0.00211506	2364
5:37965343:A:G	0.999944	0.00229885	870
8:63661572:A:G	0.999948	0.858654	3686
15:25096995:T:C	3.98556e-06	0.0418251	3682
20:36713881:C:T	1.5939e-05	0.000423012	2364
1:73491571:G:A	3.98276e-06	0.00257954	2326
20:59411529:G:A	0.494627	0.000424809	2354
3:131406134:G:A	0.999991	0.000983607	3050
2:154553822:A:G	7.95444e-06	0.0160851	3668
14:3760185:G:A	0.000366479	0.00298426	3686
14:4341511:G:A	0.0020439	0.00126904	2364
5:38382465:C:T	1.20386e-05	0.00171086	2338
6:87640515:G:C	0.999972	0.00115207	868
13:2172720:C:T	1.19875e-05	0.00126689	2368
12:28026675:T:C	3.98508e-06	0.00465549	3222
12:128671278:A:G	2.38588e-05	0.00894794	3688
5:111579842:T:C	0.999959	0.00229885	870
5:101285402:G:A	1.59099e-05	0.00127334	2356
3:178196128:G:A	4.48085e-06	0.000425532	2350
4:93578716:T:C	0.99998	0.00229885	870
11:22433110:A:C	0.999996	0.00229885	870
1:99697073:G:A	5.19112e-05	0.00466102	2360
8:96470417:T:C	3.89482e-05	0.00114943	870
11:109228698:G:A	1.19385e-05	0.00127119	2360
16:1546018:A:G	0.999996	0.00229885	870
9:65995686:T:C	0.999912	0.00115207	868
14:112702743:C:T	7.9708e-06	0.000422654	2366
14:82310782:A:G	0.996083	0.00229885	870
19:16596788:G:A	0.000178053	0.00114943	870
14:12170991:T:C	2.14562e-05	0.0806806	3644
11:2776742:A:G	0.999713	0.00216853	3228
14:112412604:A:G	0.999993	0.00409836	244
11:131829785:C:T	0.999996	0.00115207	868
7:7224350:C:T	8.0141e-06	0.00177809	2812
9:47860179:C:T	1.66067e-05	0.032591	3682
7:55392357:G:A	0.999991	0.00229885	870
5:6662574:A:G	0.999992	0.00115207	868
14:1832191:G:A	8.02124e-06	0.00208333	480
13:1164707:C:T	0.999996	0.00229885	870
12:28299757:T:A	0.999229	0.00115207	868
18:48747582:T:C	0.999984	0.00229885	870
4:133983406:C:T	8.10132e-05	0.00190011	3684
20:2092715:G:A	6.41346e-06	0.000641849	1558
5:38346946:T:C	3.22477e-05	0.000431034	2320
19:50628134:T:G	0.999984	0.00229885	870
9:28083078:C:T	3.99198e-06	0.00106686	2812
4:93576995:G:A	0.999992	0.00229885	870
10:55900129:T:C	0.999968	0.00229885	870
9:93822537:C:T	7.99859e-06	0.698144	3664
13:81505684:T:C	0.999972	0.00229885	870
9:49696078:C:T	0.0019018	0.268022	3690
8:99968380:G:A	3.98248e-06	0.000437828	2284
20:1546986:G:A	0.999996	0.00229885	870
9:49704126:C:T	3.97877e-06	0.000846024	2364
2:127049876:C:T	2.78343e-05	0.00352564	3120
8:55378086:A:G	0.999992	0.00229885	870
16:6233191:A:G	0.999964	0.49696	3290
10:55888489:G:A	2.38654e-05	0.126221	3684
11:1962991:G:A	4.25387e-06	0.0204248	3672
15:7465600:A:G	0.999984	0.00115207	868
5:14983825:C:T	2.47662e-05	0.000434783	2300
9:96110363:T:C	0.999994	0.00229885	870
5:111656902:T:C	0.999996	0.00229885	870
19:10790891:T:A	0.999992	0.00229885	870
19:7495297:A:G	0.999996	0.365688	3678
20:76309124:G:A	1.59379e-05	0.00380068	2368
1:100810804:G:A	0.999968	0.00115207	868
20:43706246:T:A	1.19366e-05	0.12861	3670
13:87978506:T:C	0.999972	0.00229885	870
1:73491595:T:C	0.999996	0.623145	3638
1:73219539:C:T	3.98311e-06	0.000430293	2324
14:3519824:T:C	0.999967	0.732375	3688
10:56137881:C:T	1.19435e-05	0.00652174	3680
3:154841236:T:C	0.999996	0.0157609	3680
19:10797485:G:A	3.266e-05	0.00216853	3228
11:109228661:C:T	3.97788e-06	0.000846024	2364
19:10753363:C:T	2.87068e-05	0.0899946	3678
19:10776488:T:C	0.999996	0.00115207	868
12:125734623:A:G	0.999985	0.00115207	868
7:49552445:G:C	3.97985e-06	0.181111	3600
3:92014509:C:G	8.37423e-06	0.00169348	2362
16:1546153:G:A	1.19315e-05	0.00212615	2822
14:6428540:G:A	3.97928e-06	0.00444444	1350
10:13397991:C:T	0.99997	0.000429185	2330
1:26460158:C:T	3.44187e-05	0.00138122	2172
15:9797738:T:C	0.999996	0.00229885	870
9:84171439:A:G	0.999996	0.00229885	870
20:1612525:C:T	7.98282e-06	0.017363	3686
1:205501724:G:A	0.999988	0.719413	3678
4:133981309:A:G	0.999984	0.00115207	868
2:154491719:C:A	0.999892	0.00124378	3216
1:130144525:C:T	7.9533e-06	0.273658	3614
20:45138588:T:C	0.999992	0.00229885	870
13:46930243:G:A	1.20345e-05	0.000423012	2364
12:28167959:C:T	7.98722e-06	0.00229885	870
5:37966547:G:A	9.17578e-05	0.00127011	2362
10:11208762:T:C	0.999951	0.00229885	870
2:104520622:G:A	4.77973e-05	0.0729788	3686
15:29564529:T:C	0.999992	0.00115741	864
11:89129661:G:T	0.999996	0.00229885	870
12:68749935:C:A	4.3213e-06	0.0240964	3652
9:65962358:A:T	0.999996	0.00229885	870
10:70721962:G:A	3.98603e-06	0.000422654	2366
2:134457414:A:G	0.999996	0.00229885	870
1:121211881:G:A	0.999996	0.00229885	870
5:97950654:T:C	0.999996	0.00229885	870
20:15721509:C:T	4.82362e-05	0.00412768	3634
19:10794954:C:T	3.97896e-06	0.0198047	3686
19:10826512:T:C	0.999976	0.00231481	864
7:42204270:C:T	4.64115e-05	0.0141426	3394
11:15004072:A:G	0.999972	0.00115207	868
11:131876519:G:C	0.999984	0.00115207	868
11:2701178:C:T	7.21716e-05	0.000432152	2314
16:38589023:C:T	0.999992	0.00217391	3680
20:59415591:C:T	0.999911	0.00229885	870
7:44869738:C:T	7.96965e-06	0.00759631	3686
6:73538245:T:C	0.999996	0.00355366	2814
5:137230868:T:C	0.999805	0.00115207	868
20:2113454:C:T	2.93086e-05	0.00697906	2006
9:93805624:C:T	7.17726e-05	0.000438596	2280
3:178182760:G:A	0.000423215	0.000853971	2342
20:15721446:C:G	0.99998	0.00230947	866
19:10828698:C:T	0.000242869	0.00043554	2296
20:15782527:G:C	0.999991	0.00115473	866
20:15773488:C:T	0.000222996	0.00625	480
13:15221858:G:A	3.97652e-06	0.00170213	2350
8:95563040:G:A	3.98178e-06	0.00127334	2356
11:2787928:C:A	0.999996	0.00116009	862
11:109227044:T:C	0.999948	0.00229885	870
19:10758247:C:T	0.00299046	0.000632111	3164
9:47922990:C:G	0.999996	0.326442	3676
3:174782105:C:T	1.21885e-05	0.000846024	2364
4:39012439:C:T	0.999881	0.0225464	2262
19:7500552:T:C	0.999964	0.522014	3316
5:97964932:A:G	0.0581712	0.0148148	1350
1:130155556:T:C	0.999996	0.00229885	870
13:93634774:A:G	0.999992	0.00824176	3640
11:22448939:A:G	4.47864e-06	0.0157982	3608
8:77472692:A:C	0.993143	0.00229885	870
19:51147802:T:C	0.999968	0.00229885	870
20:1551070:G:A	6.0167e-05	0.000848896	2356
1:130145088:C:T	1.98858e-05	0.000821918	3650
9:53856141:T:A	0.999996	0.00229885	870
14:70179303:G:A	0.999996	0.00229885	870
20:43716736:G:C	0.999996	0.00115741	864
20:1217101:C:T	1.29368e-05	0.00321543	3110
10:11172225:C:T	5.17055e-05	0.000620347	3224
16:25883048:G:T	0.999996	0.00229885	870
4:126634147:C:T	0.999996	0.00229885	870
20:40737165:G:A	0.999984	0.00229885	870
1:73167374:A:G	0.999904	0.00229885	870
4:102552827:T:C	0.999996	0.00131234	3048
2:127126706:G:A	9.16254e-05	0.00488865	3682
1:222000900:C:G	0.000951785	0.0743757	3684
5:111655794:C:A	0.999996	0.00229885	870
6:73464922:G:A	0.00029885	0.000437828	2284
7:83221570:T:C	0.999971	0.00229885	870
14:3519920:G:A	1.60834e-05	0.10625	480
16:61552253:C:T	0.00082942	0.00416667	480
4:127173232:G:A	7.95874e-06	0.00422654	2366
14:19058035:T:C	0.999996	0.485629	3688
8:9969505:G:A	0.000230738	0.00126904	2364
5:6662646:G:A	0.634609	0.00229885	870
7:44876162:G:A	3.98232e-06	0.00434075	3686
20:2102193:G:A	1.99068e-05	0.00208333	480
4:100670873:A:G	0.999988	0.00115207	868
20:64333867:A:G	3.62658e-05	0.000437063	2288
6:80331338:C:T	3.59029e-05	0.000428082	2336
2:174887842:A:G	0.999996	0.498097	3678
13:15211228:T:C	0.999992	0.00229885	870
19:1432151:C:T	8.05159e-06	0.00305499	982
6:87483779:A:G	0.999996	0.00124378	3216
4:39054187:T:C	0.999968	0.736255	3674
13:1165091:G:A	7.96267e-06	0.00211685	2362
20:1199812:C:T	0.00016488	0.00042337	2362
15:7442704:G:C	0.998738	0.00229885	870
13:87946275:T:C	0.999996	0.00229885	870
13:35202686:C:T	0.000240767	0.000429553	2328
19:53877750:G:A	8.84621e-05	0.00114943	870
14:48141939:C:T	1.99013e-05	0.00247678	3230
16:49381514:C:T	2.81901e-05	0.00241546	828
14:112418100:G:C	0.999956	0.00114943	870
13:87979164:T:C	3.99661e-06	0.00466128	3218
5:663496:G:A	0.999994	0.00229885	870
3:178137239:T:C	0.996941	0.00115207	868
3:178160271:A:G	0.999996	0.00229885	870
13:79873952:G:C	0.999964	0.00124069	3224
12:27825547:A:G	0.999988	0.00229885	870
11:47538674:A:G	0.999944	0.00229885	870
9:65988644:G:A	9.62371e-05	0.000618429	3234
13:45302187:A:G	4.0171e-06	0.00134892	2224
13:48358157:C:T	1.19881e-05	0.0263158	3610
20:55904350:G:A	8.35143e-05	0.0045977	870
14:6386339:G:A	7.95564e-05	0.000422297	2368
17:94897571:G:C	0.99997	0.00229885	870
8:55234266:T:G	0.999856	0.00229885	870
20:55908455:A:G	1.19301e-05	0.000423012	2364
13:697971:G:A	0.999968	0.00229885	870
9:93822468:T:A	0.999988	0.00229885	870
16:31920849:C:T	2.40319e-05	0.017101	3684
20:2105411:T:C	3.98985e-06	0.00154799	3230
12:105848125:C:T	3.98606e-05	0.00042337	2362
19:10790075:G:C	0.999992	0.00229885	870
14:12162713:T:G	0.999996	0.00229885	870
11:131808028:T:C	0.999991	0.00230415	868
6:176383236:C:G	0.999645	0.727047	3224
11:115705774:T:A	0.999992	0.00229885	870
1:100177283:C:T	0.000135405	0.000847458	2360
1:43166470:C:G	0.99996	0.00229885	870
7:19866471:A:G	0.00107805	0.000425532	2350
9:96110803:G:A	0.999994	0.00229885	870
19:10753399:C:T	7.53035e-05	0.0661765	3672
3:178161196:G:A	7.95507e-06	0.00353069	3682
11:109221420:C:T	0.999664	0.00229885	870
9:96104587:C:T	0.999996	0.00229885	870
2:75400995:A:G	0.999833	0.00229885	870
11:131908579:C:T	0.000739533	0.0038674	3620
8:9967423:G:A	1.20754e-05	0.000423012	2364
7:141122599:T:C	0.999984	0.00229885	870
5:21367435:C:T	3.98753e-06	0.00042735	2340
11:47531985:G:A	1.19326e-05	0.00106383	2820
5:6662360:C:T	4.81406e-05	0.00271003	3690
5:111668192:C:T	0.000207394	0.000426621	2344
5:125733990:C:T	0.999996	0.00229885	870
10:63838069:C:A	0.999996	0.00229885	870
3:6568813:C:T	6.02938e-05	0.000429185	2330
4:137548635:G:A	4.05676e-06	0.0412148	3688
12:106023507:T:G	3.97709e-06	0.000425532	2350
14:112411550:A:G	0.000202208	0.0355206	3688
7:129831264:T:C	2.79852e-05	0.117472	2358
14:48127808:C:T	5.83635e-05	0.00211149	2368
14:44924504:C:T	0.000795241	0.000422297	2368
9:68500894:T:C	0.999984	0.542803	3668
11:109237942:A:G	0.85051	0.000429553	2328
9:84202663:G:A	2.57593e-05	0.00127551	2352
9:122974359:C:T	0.000258946	0.000928793	3230
1:43327690:A:G	1.60316e-05	0.350533	3566
1:54214150:C:T	0.999992	0.301255	478
11:47552342:C:G	0.999916	0.00229885	870
14:12163324:G:A	0.999996	0.00229885	870
1:222001243:C:T	0.000139905	0.0222552	3370
7:83222387:G:A	0.00103285	0.000845309	2366
12:111951527:C:A	0.999996	0.00115207	868
9:124849513:T:C	0.999992	0.00229885	870
5:47341887:A:G	0.999976	0.00229885	870
1:155980384:C:T	0.000934676	0.00084674	2362
5:14518758:T:C	0.999979	0.00229885	870
16:49391282:G:C	8.11563e-06	0.00488334	3686
20:15759890:C:T	1.998e-05	0.00126904	2364
15:108629824:G:A	2.21706e-05	0.0078125	1792
7:150978596:T:G	0.999996	0.00243902	820
4:93553239:G:A	7.96381e-06	0.00542888	3684
9:88220542:T:C	0.000947822	0.0476744	860
6:11178533:C:T	7.95368e-06	0.00391645	2298
1:198309550:C:T	1.99225e-05	0.00190011	3684
15:42663127:G:A	0.999996	0.00229885	870
3:165333839:C:T	4.01216e-05	0.00154895	3228
8:100139614:T:C	0.999991	0.00229885	870
13:2173253:G:A	2.39082e-05	0.00222222	1350
16:6226146:G:A	0.133837	0.000423012	2364
3:2394429:A:G	0.99995	0.00229885	870
20:76328282:G:A	1.47334e-05	0.00253593	2366
16:7642199:T:C	0.999967	0.00115207	868
4:102550963:A:G	0.999988	0.00229885	870
15:108626200:G:A	0.999964	0.00229885	870
19:6604969:A:G	0.999992	0.00115207	868
2:34987852:G:A	7.4744e-06	0.00229358	436
4:159225805:T:A	0.999996	0.00229885	870
20:1610898:C:T	3.98057e-06	0.00084674	2362
9:14426494:A:G	0.999996	0.00229885	870
19:8161809:C:T	4.01004e-06	0.00325733	3684
19:53871392:G:A	5.22235e-05	0.000852515	2346
4:107747386:A:G	6.37137e-06	0.00229885	870
6:87612540:A:C	8.0551e-06	0.000870322	2298
5:97959107:G:A	0.000113058	0.000441696	2264
12:27938098:G:T	0.999996	0.00229885	870
15:108638117:T:C	6.92482e-06	0.00455927	658
13:15227824:G:A	3.97826e-06	0.00042517	2352
9:49703979:G:A	5.99262e-05	0.000423012	2364
12:128667031:C:T	2.78836e-05	0.00596853	3686
3:41140707:G:A	0.999992	0.00229885	870
6:87640478:G:A	0.999996	0.00229885	870
8:39743036:T:C	0.999867	0.00229885	870
4:40552255:T:C	1.59519e-05	0.55266	3684
7:140377306:A:G	0.999983	0.00115207	868
3:249685:A:G	0.999626	0.00229885	870
13:2172133:C:G	0.999992	0.00115207	868
4:137549521:C:T	2.43262e-05	0.00229885	870
3:41138689:A:G	0.999987	0.00229885	870
19:10801826:C:T	4.02979e-06	0.00042735	2340
14:110446731:C:T	5.0315e-06	0.0013541	2954
9:65959803:A:G	0.999963	0.936043	3690
5:6661647:G:A	0.00709933	0.00244035	3688
6:147440439:T:C	0.999996	0.00115207	868
6:147371395:G:C	0.999825	0.00115207	868
13:87976806:G:A	0.99996	0.00229885	870
14:6389615:A:G	0.999972	0.00229885	870
5:6662652:G:A	5.96469e-05	0.000844595	2368
9:49696327:G:A	0.999996	0.00229885	870
20:76310414:C:T	7.9609e-06	0.00666667	1350
7:72042086:A:G	0.999968	0.62922	3614
20:1206019:C:T	1.41691e-05	0.00114943	870
12:128660216:C:T	0.999992	0.00229885	870
5:48952045:G:A	1.59067e-05	0.00126662	3158
8:9971565:C:A	0.999963	0.00229885	870
9:65989119:G:T	8.25205e-06	0.00114943	870
20:44491226:T:C	0.00018083	0.00637213	2354
16:49390567:C:T	0.99986	0.00115207	868
5:47356335:T:C	8.01995e-06	0.00128205	2340
18:35427499:C:T	1.23289e-05	0.00255537	2348
1:218546129:G:A	2.41458e-05	0.127579	3684
13:35386608:G:A	7.24953e-05	0.00238095	420
13:35202804:T:C	0.000112584	0.000852515	2346
16:77870899:G:A	0.999985	0.00229885	870
7:154033041:G:A	3.5836e-05	0.000433651	2306
20:45138720:C:T	4.00969e-06	0.0184382	3688
13:1153324:C:T	1.59425e-05	0.000422297	2368
7:42178867:C:T	0.999996	0.00115207	868
3:178145567:G:C	0.999427	0.00115207	868
3:173669088:T:C	0.999988	0.00229885	870
1:54158969:A:G	1.37703e-05	0.164502	462
2:181799872:C:T	0.999992	0.00229885	870
1:73277250:G:A	0.999988	0.00115207	868
7:150561418:A:G	4.07053e-06	0.00296359	2362
14:82324153:G:A	3.98972e-06	0.00733297	3682
14:70228003:G:A	7.5848e-05	0.000423012	2364
1:99699868:A:C	0.999996	0.00115207	868
2:134055686:A:G	2.40427e-05	0.134279	3664
1:218546222:A:G	0.999996	0.00229885	870
19:6629818:A:G	0.999992	0.486699	3684
13:45381923:C:T	4.81665e-05	0.000628536	3182
20:1614492:T:C	0.999992	0.00229885	870
3:2395672:C:T	0.999991	0.00229885	870
14:112411503:G:C	0.999823	0.00229885	870
11:47550532:A:G	0.999857	0.00231481	864
3:174776018:C:T	5.53655e-06	0.00378788	2112
20:2095352:C:T	3.99546e-06	0.000423012	2364
13:710969:C:G	3.98108e-06	0.000424448	2356
11:131924205:C:T	2.39666e-05	0.000422654	2366
16:6191829:G:A	3.97643e-06	0.000845309	2366
11:22405026:A:G	0.99975	0.34035	3658
1:218664391:A:C	0.999959	0.684411	3682
9:83705618:G:A	1.19836e-05	0.00267618	2242
19:16688326:A:G	0.999994	0.00229885	870
20:64330354:G:A	8.75503e-05	0.000862813	2318
13:35173825:A:G	0.99998	0.00229885	870
11:1922042:C:T	1.20922e-05	0.000847458	2360
20:1208674:G:A	0.0552606	0.336707	3656
4:137568578:C:T	0.999976	0.600163	3674
1:218583954:G:A	8.04563e-06	0.0021692	3688
9:83863832:A:C	0.999996	0.00115207	868
16:25879341:G:C	0.999984	0.00115207	868
1:43353806:G:C	0.999996	0.00229885	870
19:10799993:T:C	0.999996	0.00229885	870
9:84055436:A:G	2.82746e-05	0.00084674	2362
16:77871130:C:T	0.000102834	0.00070922	2820
20:1202519:G:A	4.23148e-06	0.000846024	2364
1:100819777:T:C	0.999996	0.000927644	3234
6:80334516:T:C	0.987209	0.00115207	868
8:39477447:C:T	4.22172e-06	0.000878735	2276
3:2394575:C:G	0.999996	0.00229885	870
1:130121290:A:G	0.999984	0.00115207	868
20:15755134:C:T	1.98893e-05	0.107004	1028
5:37965137:A:G	4.14271e-06	0.00135648	3686
19:7506549:T:C	0.999407	0.00229885	870
1:73491566:C:T	7.96546e-06	0.000627746	3186
1:205478547:T:C	0.999996	0.00229885	870
6:136228615:C:G	0.999984	0.881083	3658
6:136338324:C:T	4.37097e-06	0.00114943	870
3:173669004:T:C	0.999968	0.00229885	870
7:42177948:A:T	0.948208	0.00229885	870
2:127038964:G:A	3.97988e-05	0.0013181	2276
6:87585118:T:C	5.63403e-05	0.000628536	3182
1:73132680:C:T	4.00243e-06	0.00208333	480
13:106894417:C:T	1.35906e-05	0.00118765	842
3:81533004:G:A	0.999996	0.00229885	870
8:39494168:T:C	0.999701	0.00114943	870
20:1195813:G:A	4.01452e-06	0.00422654	2366
3:113632619:C:T	0.999996	0.00229885	870
6:168565365:T:C	0.998938	0.00229885	870
4:126654770:C:T	6.37953e-05	0.00416667	480
3:165296377:A:G	0.999976	0.00229885	870
7:67985212:G:A	1.19357e-05	0.00127443	2354
13:93480305:C:T	0.999996	0.00229885	870
11:47543650:C:T	0.000115337	0.00296296	1350
1:73289842:C:T	7.17114e-05	0.000424088	2358
16:61628493:G:A	3.20582e-05	0.000424088	2358
6:87550884:A:G	0.00477013	0.0787895	3668
9:66060329:C:A	0.998316	0.00229885	870
20:40815752:G:A	1.59781e-05	0.00214777	2328
20:1616684:G:A	6.30713e-05	0.000423012	2364
2:34959759:A:G	3.98191e-06	0.000929944	3226
6:87499092:T:G	0.812115	0.00229885	870
20:2088604:G:T	0.999979	0.00229885	870
9:49696177:A:G	4.00805e-06	0.00211327	2366
3:9164281:C:T	0.999996	0.00093985	3192
1:178198935:G:A	3.1839e-05	0.00169205	2364
3:113652751:C:T	7.56556e-05	0.000424809	2354
9:122981789:G:A	3.97624e-06	0.000423012	2364
19:10754595:C:T	9.27205e-06	0.00692042	2312
20:36713161:G:A	3.20195e-05	0.00114943	870
20:76308906:T:G	0.999964	0.00229885	870
13:35314806:C:T	0.999996	0.00229885	870
3:131399292:T:C	0.999996	0.00115207	868
18:35408042:A:G	0.999988	0.00229885	870
13:35316567:A:G	0.999992	0.00229885	870
1:99680580:A:G	1.36423e-05	0.226576	2348
12:105849494:A:G	0.999972	0.00229885	870
9:28097742:T:C	0.953956	0.00115207	868
3:6552189:C:T	0.999992	0.00229885	870
14:70209249:C:T	0.999971	0.00229885	870
8:55229702:C:T	0.999996	0.00229885	870
20:1218581:C:T	1.19002e-05	0.0011655	858
20:1198440:C:T	6.47936e-05	0.00148148	1350
5:6662510:C:T	0.000263091	0.00229885	870
1:218629218:G:A	3.07652e-05	0.0258264	968
19:1416720:A:G	0.999954	0.00116009	862
6:147400764:A:G	0.999992	0.00229885	870
13:35172693:G:A	7.98926e-06	0.000429923	2326
3:2397402:G:A	9.56581e-06	0.000595948	1678
9:53837426:T:C	0.999996	0.00229885	870
14:6360385:G:A	3.99342e-06	0.00114943	870
8:77473401:T:C	0.990753	0.272135	3682
14:110462014:C:T	1.59274e-05	0.00271592	3682
20:64408468:C:T	0.999996	0.00115207	868
5:108201354:C:G	0.999987	0.00229885	870
19:10769799:A:G	0.999996	0.00229885	870
1:130063142:T:C	0.999984	0.00115207	868
10:11258226:C:T	0.999986	0.00115207	868
20:1195810:T:C	0.99996	0.0474512	3688
3:42770269:A:G	0.999996	0.00229885	870
1:99680660:T:C	0.999936	0.00229885	870
11:131898281:A:G	0.999801	0.00229885	870
5:15032816:T:C	0.999992	0.00229885	870
8:100130524:G:T	0.999924	0.00229885	870
12:120797212:C:T	0.999835	0.00115207	868
14:112702689:G:A	1.59188e-05	0.00126904	2364
11:115705613:C:T	2.39139e-05	0.00208333	480
16:49383509:G:A	4.00792e-06	0.00114943	870
13:81571523:A:G	3.35034e-05	0.0012766	2350
17:26805501:A:C	0.999952	0.00229885	870
3:6610953:C:T	6.00981e-05	0.0896739	3680
6:11132002:G:A	0.00234325	0.00114943	870
4:137568679:G:A	4.06016e-06	0.000853971	2342
9:66127586:G:A	3.6245e-05	0.000424809	2354
7:67992079:C:T	0.000107784	0.0291667	480
14:3809660:T:C	0.999994	0.00229885	870
9:84202550:G:A	0.999936	0.00229885	870
1:99680617:T:G	0.671732	0.00229885	870
12:70051422:C:T	0.999992	0.00229885	870
18:48826931:G:A	1.30085e-05	0.000894454	2236
1:73166225:T:C	0.999992	0.00229885	870
12:70095085:C:T	3.59971e-05	0.00132626	2262
19:7501910:C:G	3.97678e-06	0.00338123	2366
5:6662106:G:A	0.0573127	0.000423012	2364
6:88023127:G:A	6.20188e-05	0.00043592	2294
5:666597:T:C	0.999972	0.00114943	870
13:35202990:G:A	4.03132e-06	0.0178348	3196
11:7409050:G:A	3.97883e-06	0.0136091	3674
14:1837544:T:C	0.999948	0.00154799	3230
16:57779700:A:T	0.999996	0.00115207	868
9:49696249:C:G	0.999968	0.89468	3684
2:4331976:A:T	0.999996	0.00115207	868
19:7500189:T:C	0.319635	0.00116009	862
20:45162427:C:T	1.20889e-05	0.00574713	870
16:49385085:T:C	0.999769	0.00115207	868
7:55358673:T:C	0.999988	0.00115207	868
2:140800173:T:C	0.999996	0.00229885	870
6:80314673:C:A	4.07428e-06	0.00871935	3670
13:15243997:C:T	0.999996	0.00229885	870
10:10339305:C:T	3.9847e-06	0.00126796	2366
20:2077915:T:G	0.999995	0.000641026	3120
3:242291:A:G	0.999992	0.00229885	870
20:15752998:A:G	0.999952	0.00115207	868
11:47530807:G:A	0.999996	0.00229885	870
13:35312672:T:C	0.999996	0.00229885	870
9:53853541:A:G	0.999994	0.00229885	870
20:76306994:C:T	1.59226e-05	0.164135	3686
5:15012416:G:A	0.999996	0.00229885	870
20:2094141:C:T	3.98124e-06	0.00244035	3688
13:13695173:C:T	0.999996	0.00229885	870
1:43269491:A:G	1.99152e-05	0.314631	3636
9:68425151:G:A	1.19289e-05	0.0770065	3688
4:107747487:T:C	0.999987	0.00229885	870
11:66080114:A:G	4.01758e-06	0.00044484	2248
11:131889845:G:A	0.999996	0.00229885	870
9:96088195:C:G	0.999897	0.00229885	870
12:125755694:C:T	2.38743e-05	0.00570652	3680
8:55237375:G:C	0.999956	0.00115207	868
20:2101490:C:T	2.39749e-05	0.0010101	2970
11:131843355:G:A	0.999992	0.00229885	870
14:4327474:C:T	1.59141e-05	0.00169205	2364
14:110435574:A:G	3.97791e-06	0.00114943	870
11:47539064:A:G	0.99996	0.000427716	2338
6:80330392:G:A	0.999992	0.00229885	870
8:9974512:G:A	0.99998	0.00229885	870
5:6662901:C:T	0.997825	0.0045977	870
3:165253214:C:T	0.999933	0.00559701	3216
9:66335180:A:G	0.999994	0.00229885	870
13:81572032:G:A	2.39674e-05	0.00635593	2360
20:15747616:T:C	0.992117	0.00229885	870
9:83863657:C:T	1.19509e-05	0.00214408	2332
8:100106948:C:T	7.9602e-05	0.00426257	2346
1:130157942:G:A	0.999992	0.00229885	870
5:48791700:G:A	0.59888	0.00229885	870
7:83331212:G:A	4.27365e-06	0.000620732	3222
1:222000828:G:A	1.03936e-05	0.34885	3652
2:134131278:G:A	1.20217e-05	0.00220872	3622
13:93476809:G:A	4.02159e-06	0.125915	3550
12:52549472:C:T	4.00388e-06	0.00131234	2286
10:13410083:C:G	0.999984	0.00229885	870
16:1537025:A:G	0.999968	0.00229885	870
15:108608509:C:T	0.070292	0.185272	3422
16:58468833:C:T	2.07192e-05	0.00114943	870
1:205483380:G:A	0.999992	0.00115207	868
15:9791682:T:C	3.98406e-06	0.0048913	3680
1:73924082:A:C	0.999992	0.00115207	868
5:6662511:A:G	0.999908	0.00154703	3232
16:34701270:G:A	1.56496e-05	0.0149132	3688
15:26124570:C:T	7.15939e-05	0.000928793	3230
16:49377387:T:G	0.999996	0.00229885	870
10:55907244:C:T	9.55528e-05	0.000423012	2364
14:12169778:C:T	0.000624398	0.00325556	3686
6:176379174:G:A	0.0466821	0.000845309	2366
14:112417124:C:T	0.999992	0.00229885	870
14:70233176:A:C	0.999992	0.00115207	868
3:165333911:G:A	2.40823e-05	0.00464527	2368
6:87481864:T:C	0.999963	0.00229885	870
6:176379112:C:A	0.999996	0.00115207	868
5:125646149:C:T	3.99189e-06	0.00042517	2352
5:6677913:T:C	4.22994e-06	0.00127226	2358
14:80158661:C:T	1.19344e-05	0.000422297	2368
12:105846606:G:A	7.96001e-06	0.00114943	870
2:104520880:G:T	4.01339e-06	0.0084102	3686
20:1210091:G:A	2.0181e-05	0.00042337	2362
10:56138186:G:A	7.96641e-06	0.00135943	3678
5:6675362:C:T	0.00087099	0.000422654	2366
8:100080876:C:A	0.999972	0.00115207	868
20:76308742:C:T	4.04498e-06	0.00154799	3230
15:42642048:A:G	0.999992	0.00229885	870
1:121199203:G:A	0.999916	0.00150376	1330
11:14997688:C:T	8.03387e-06	0.0004363	2292
1:60205755:G:A	0.999996	0.00229885	870
2:34950241:C:T	0.999801	0.000931099	3222
6:176387041:C:T	3.25148e-05	0.00263505	3036
16:49376261:G:A	0.999972	0.00229885	870
20:2100519:C:T	0.999996	0.00115207	868
19:10797530:C:T	0.000252229	0.00868621	3684
1:73256836:G:A	7.95602e-06	0.000955414	3140
1:218664392:G:A	0.000150446	0.00081389	3686
10:98944891:G:A	0.0001056	0.528502	3684
5:21496160:A:G	0.999996	0.370175	2850
13:93436844:G:C	0.589399	0.00229885	870
1:73924432:T:C	4.00975e-06	0.001443	2772
16:6303448:A:C	4.15103e-06	0.000845309	2366
14:112415104:C:T	4.04302e-05	0.000875657	2284
1:130144772:G:A	0.999996	0.00229885	870
3:155021819:G:A	0.999992	0.00115207	868
13:1169600:T:C	0.999964	0.00229885	870
11:2773428:C:T	4.04937e-05	0.00840564	3688
16:49384512:A:G	0.999979	0.00229885	870
3:165333545:C:T	8.82478e-05	0.000423012	2364
3:218088:G:A	0.0908809	0.00042337	2362
4:102609029:A:C	0.999901	0.00229885	870
9:101483335:G:A	2.982e-05	0.115099	3232
14:44970958:A:C	0.999991	0.00115207	868
20:1369912:C:T	4.00365e-06	0.00126904	2364
2:140087363:C:T	4.03753e-05	0.328447	3684
16:24170114:A:G	0.999988	0.00114943	870
12:28076689:T:G	0.999996	0.00115207	868
5:14510024:A:G	2.42377e-05	0.00128205	3120
13:87974048:G:A	7.99456e-06	0.000848176	2358
3:174587474:G:A	0.999996	0.00345695	3182
8:55287386:C:T	7.48324e-06	0.000440917	2268
7:44876010:G:A	0.0122397	0.00126904	2364
19:7480340:C:T	4.92742e-06	0.00170551	3518
11:115731870:G:A	7.96641e-06	0.00426621	2344
14:9883081:A:G	0.999996	0.00115207	868
16:49375243:A:G	0.999162	0.00115207	868
1:94790306:T:C	0.999996	0.00229885	870
2:154555828:A:G	3.98057e-06	0.00148148	1350
11:131891976:G:C	0.999908	0.00115207	868
3:165253169:G:T	0.999977	0.00229885	870
7:154083594:A:G	0.999996	0.00115207	868
16:1539892:G:A	5.56833e-05	0.00126796	2366
1:73166314:T:C	1.98935e-05	0.00106383	2820
2:134178800:T:C	0.999996	0.00229885	870
1:54165642:T:C	3.9775e-06	0.0423588	3612
6:87510307:T:C	0.999959	0.00229885	870
18:35416478:G:A	0.000117183	0.00114943	870
7:118903914:C:A	0.999996	0.00115207	868
8:96469468:A:G	0.999996	0.00229885	870
5:111346783:A:G	0.99998	0.00114943	870
19:16693455:A:G	0.999972	0.00115207	868
20:36710940:C:T	0.000240817	0.000423012	2364
12:128686628:G:A	3.98213e-06	0.000424088	2358
9:49695832:C:G	0.999992	0.00229885	870
6:168552107:C:T	3.78549e-05	0.000433651	2306
19:16698802:G:A	2.4426e-05	0.00866873	3230
10:11265322:G:C	1.60952e-05	0.00114943	870
12:70086541:C:T	0.999899	0.00286078	3146
16:77870497:C:T	2.99383e-05	0.000423012	2364
5:47341903:A:G	0.99998	0.00229885	870
1:121253955:T:C	0.999996	0.00229885	870
5:120576031:A:G	0.835121	0.00229885	870
11:131859682:G:A	7.9647e-06	0.00114943	870
1:70363602:A:G	0.999996	0.00229885	870
8:99368126:C:T	3.97931e-06	0.00173611	2304
20:76310666:G:A	0.999988	0.00115207	868
3:142983371:A:G	0.999996	0.00229885	870
2:142446772:C:T	4.10061e-06	0.00169492	2360
3:155020641:C:T	3.9923e-06	0.00296296	1350
20:71028048:A:G	1.20035e-05	0.378188	3686
4:137545243:T:C	0.996817	0.00229885	870
5:38350812:C:T	4.01284e-06	0.0515548	3666
9:84002228:T:C	3.98788e-06	0.00597177	3684
5:48824317:G:A	1.19509e-05	0.0136166	3672
1:43336726:G:A	3.98023e-06	0.000832871	3602
14:3520474:C:T	0.00843125	0.00217155	3684
8:55374751:G:A	2.23454e-05	0.00773908	3618
1:218676127:G:A	4.05407e-06	0.059989	3634
6:168587236:A:G	3.98318e-06	0.00453721	2204
20:44497859:G:A	0.999992	0.00115207	868
4:93578972:G:C	0.999996	0.00229885	870
16:1512974:T:G	0.999996	0.00229885	870
13:87979259:T:C	0.988565	0.00229885	870
16:25883072:T:C	0.999861	0.00229885	870
11:15065315:C:T	8.06725e-06	0.00218341	3664
20:36711709:A:G	0.996743	0.00229885	870
20:45125696:C:T	4.08493e-06	0.00516796	1548
20:15762608:C:T	0.999996	0.00115207	868
7:129864836:G:A	3.97643e-06	0.0215494	3666
3:6303654:G:A	1.61911e-05	0.00215517	2320
9:66047651:T:C	0.999979	0.00229885	870
9:65977224:C:T	2.80858e-05	0.000845309	2366
4:108177114:C:A	6.40582e-06	0.0103294	3582
1:43347517:G:A	7.95323e-06	0.000447227	2236
9:122974941:A:G	0.999857	0.00229885	870
5:47357567:T:G	0.999928	0.00229885	870
3:81731818:T:C	0.999992	0.00115207	868
12:106024819:G:A	0.000448236	0.00127551	2352
7:72079524:C:T	3.98038e-06	0.00898693	3672
20:15733489:C:G	0.999996	0.00229885	870
6:87831395:C:T	2.03595e-05	0.193496	3690
14:48139401:C:T	0.99998	0.00229885	870
6:80345848:C:T	0.999992	0.00229885	870
3:165296529:C:T	0.999963	0.00229885	870
2:75401571:A:G	0.999797	0.00115207	868
15:28450196:G:A	5.57192e-05	0.0157111	3628
5:48933693:C:T	0.000445902	0.000874891	2286
16:25859011:A:G	0.999979	0.00229885	870
10:13360770:G:A	0.00358527	0.000708717	2822
14:70271455:T:C	0.999889	0.00229885	870
4:126374111:C:T	3.07085e-05	0.017663	3680
20:1546828:T:C	0.999996	0.00229885	870
7:7246575:G:A	2.00338e-05	0.0032538	3688
10:10339275:C:T	0.999988	0.00229885	870
13:81502191:G:C	0.999996	0.00229885	870
3:6341391:C:G	0.999996	0.00229885	870
20:27003287:A:G	0.999968	0.00229885	870
13:79871195:C:G	1.60309e-05	0.00379816	3686
11:131834223:C:T	7.95336e-06	0.000422654	2366
1:214496023:T:C	0.00496932	0.00169205	2364
14:4322348:C:T	0.999996	0.00229885	870
15:7442774:C:T	1.59169e-05	0.000423012	2364
15:7469963:T:C	0.999996	0.00115207	868
20:71028096:C:T	4.06633e-06	0.302286	2362
6:176382652:T:C	0.99994	0.00229885	870
9:84202885:G:A	4.17397e-05	0.00169492	2360
9:53801875:G:A	1.19786e-05	0.000426257	2346
3:154843261:G:A	7.96407e-05	0.0012766	2350
9:124851619:G:A	0.999996	0.00115207	868
4:127180323:C:T	1.99248e-05	0.00185759	3230
1:155978330:G:A	0.999996	0.201608	3606
6:87550932:C:G	8.43577e-05	0.00256849	2336
15:108628413:C:T	7.96267e-06	0.000423012	2364
19:16663568:A:G	0.999988	0.00115207	868
13:709234:C:T	7.95336e-06	0.00154991	3226
5:21371236:C:T	8.33208e-06	0.000854701	2340
1:43328585:A:G	0.999996	0.00115207	868
3:41146426:T:C	0.999637	0.00229885	870
9:28121079:T:C	0.999969	0.158629	2364
9:124851629:T:C	0.999984	0.00115207	868
9:65977239:G:A	2.006e-05	0.00208333	480
3:2396911:C:T	4.58061e-05	0.00162778	3686
8:96469559:C:T	0.999984	0.00229885	870
7:7182059:C:T	0.000504953	0.000423012	2364
8:102498306:G:A	0.000131645	0.00042517	2352
9:66158341:T:C	0.999996	0.869766	3678
13:79872970:C:T	4.018e-06	0.000424809	2354
13:87972436:T:C	0.999996	0.00115207	868
1:130104736:A:G	0.999996	0.00229885	870
20:1199582:T:C	0.999785	0.00229885	870
2:181799786:G:A	2.39118e-05	0.000427716	2338
20:1532519:G:C	0.999976	0.00230947	866
13:35315163:G:C	8.03762e-06	0.308928	3674
4:63532076:G:A	3.98251e-06	0.00169062	2366
8:39742948:A:G	0.999981	0.00115207	868
5:653783:C:G	0.999992	0.00229885	870
1:73166900:G:A	7.97773e-06	0.0138738	3676
13:93580271:T:C	0.999673	0.00229885	870
5:14997837:G:A	0.999991	0.195129	3654
12:120790170:A:G	0.99979	0.00115207	868
9:66034738:G:A	0.955634	0.00229885	870
5:6662199:C:G	0.99978	0.00229885	870
8:9972576:G:A	8.01404e-06	0.169245	3232
13:691386:G:A	0.0004849	0.00169205	2364
13:15220982:A:G	1.19357e-05	0.00426743	2812
7:42197396:T:C	0.99999	0.00114943	870
18:35383738:G:A	0.999996	0.00115207	868
7:42206497:G:C	0.999992	0.00229885	870
13:87971133:A:T	3.99227e-06	0.000424448	2356
11:2660830:G:C	0.999979	0.719208	3686
20:36712000:T:C	0.99992	0.00229885	870
20:15721057:G:A	1.1987e-05	0.00570652	3680
8:9970108:C:G	4.00734e-06	0.000423012	2364
13:35314739:T:G	0.999996	0.00115207	868
20:59404202:C:G	0.999976	0.00115207	868
3:6574004:G:A	4.01671e-05	0.0120022	3666
8:9968207:C:T	2.82117e-05	0.600124	3226
8:63649624:A:G	0.999996	0.00229885	870
16:38594357:C:T	6.8261e-05	0.00044964	2224
1:130085224:C:T	7.9552e-05	0.00141844	2820
1:214485494:T:C	0.999984	0.813145	3682
19:53885722:G:A	1.30116e-05	0.000687758	2908
8:9967675:G:A	5.361e-05	0.00127551	2352
20:1369768:A:G	0.999935	0.863014	3650
5:6677912:T:G	0.999467	0.472995	3666
5:108201742:A:T	0.999994	0.00229885	870
5:97243260:G:A	0.999984	0.00230415	868
14:44963426:A:C	0.999988	0.00229885	870
20:45153629:C:G	0.99998	0.00229885	870
3:178237421:A:G	0.999984	0.00115207	868
11:131834120:G:C	0.999992	0.00229885	870
16:24170510:A:G	0.999932	0.394894	3682
3:6317481:G:C	0.999964	0.0027533	3632
1:73163345:G:A	0.999988	0.00229885	870
13:35310648:T:C	0.000169051	0.00245098	3672
4:127180723:G:A	7.95399e-06	0.00169062	2366
1:130155550:A:G	0.999984	0.00229885	870
4:63146121:C:G	0.999983	0.00229885	870
6:147394614:A:G	0.999996	0.00115207	868
13:87951941:G:C	0.999996	0.00229885	870
13:1169585:C:T	0.999992	0.00229885	870
20:59405093:T:C	0.999509	0.00229885	870
11:131891487:G:A	0.998572	0.00229885	870
3:173669140:G:C	0.999988	0.00229885	870
15:108622913:C:T	3.32563e-05	0.00126689	2368
14:48139432:G:C	0.483923	0.00115207	868
7:83224878:G:A	8.61074e-06	0.000849618	2354
13:35203201:A:G	0.999996	0.00115207	868
19:16698777:G:A	2.83249e-05	0.000422654	2366
16:49384525:A:G	0.998953	0.00229885	870
13:87973395:C:T	0.999988	0.00229885	870
14:3520290:A:G	0.999916	0.00115207	868
6:73491740:T:C	0.999979	0.00229885	870
1:130086878:G:C	0.999996	0.00229885	870
11:131858162:C:T	3.18246e-05	0.00229885	870
13:87970636:T:C	0.999124	0.00229885	870
20:71027985:C:T	0.999996	0.00229885	870
15:28429407:G:A	3.97706e-06	0.00271297	3686
14:70187437:C:T	7.95824e-06	0.000422297	2368
10:70721798:A:C	0.999976	0.00229885	870
11:7409454:G:A	0.999996	0.00229885	870
13:35315118:G:C	0.999992	0.00229885	870
2:4317801:T:C	1.20523e-05	0.551368	3582
11:55283815:A:G	0.999996	0.00115207	868
9:53843652:G:A	0.999996	0.325733	3684
4:102581024:C:T	1.19542e-05	0.00291424	2402
10:55907627:C:T	0.000334057	0.0298103	3690
1:121193983:A:G	0.999992	0.00229885	870
11:65910653:C:T	8.01545e-06	0.00172712	2316
20:15762568:G:A	0.999996	0.00229885	870
7:44878620:C:T	0.999972	0.00115207	868
1:54087576:A:G	0.999984	0.00229885	870
2:134457312:A:T	9.22603e-06	0.000424088	2358
5:6662610:G:A	0.999992	0.00115207	868
19:1420138:T:C	0.999925	0.531123	1478
10:99260166:C:T	8.00743e-06	0.247425	3690
14:70271545:C:T	0.999996	0.00461205	3686
19:1450895:G:A	6.81394e-06	0.000841751	1188
15:7449751:T:C	0.999968	0.580033	3686
4:102591963:C:G	0.999996	0.00229885	870
13:81624717:C:T	3.99447e-06	0.0754205	3686
4:93113510:T:C	0.999952	0.00115207	868
13:79872222:A:G	0.9999	0.653011	3686
13:76779897:T:C	0.990568	0.00229885	870
1:43321515:G:A	0.999992	0.00229885	870
16:31922095:T:C	3.98013e-06	0.000846024	2364
6:87501186:A:G	4.07687e-06	0.00114943	870
19:3664004:C:T	2.83773e-05	0.00208333	480
12:28136368:C:T	0.999992	0.00229885	870
16:58459457:T:C	0.999996	0.00229885	870
15:7442676:G:A	8.78924e-05	0.00081389	3686
11:47538710:C:G	3.98518e-06	0.0113433	3350
9:68412012:G:A	7.96191e-06	0.000424088	2358
20:1193109:C:G	4.03441e-06	0.000423729	2360
3:113624842:C:G	3.98175e-06	0.000498008	2008
3:6318671:C:T	4.00911e-06	0.0971538	3654
11:2776077:C:T	0.000915766	0.000423012	2364
3:216208:C:G	0.999987	0.00229885	870
20:27000325:G:A	4.03998e-06	0.275883	3342
13:718018:C:T	0.999984	0.00229885	870
20:2106039:C:G	0.999996	0.00115473	866
14:6370813:A:G	0.999988	0.00229885	870
13:46931733:C:A	4.158e-06	0.00229885	870
14:48093494:C:G	0.999992	0.003003	666
14:7066821:G:A	2.38844e-05	0.000426257	2346
14:19061119:A:G	0.999988	0.000428816	2332
13:35173749:G:A	0.000291755	0.00229885	870
20:45201619:T:C	4.53828e-06	0.000974659	1026
11:2605517:C:T	2.41712e-05	0.00114943	870
5:14567664:T:C	0.999996	0.00229885	870
1:94789157:G:A	0.999988	0.00115207	868
9:65972212:G:A	2.7532e-05	0.000845309	2366
20:36711580:G:A	4.37706e-05	0.00678242	3686
12:111942572:C:T	0.999984	0.00297872	2350
15:108617139:T:C	0.999992	0.40788	3680
1:100819957:G:A	0.000399454	0.505707	3680
20:15721489:G:A	0.999996	0.0209366	3630
6:80282876:C:T	5.9741e-05	0.0615176	3690
1:54087543:A:C	0.676229	0.00229885	870
20:2092774:C:T	0.999994	0.128777	2780
16:58462361:T:C	0.999976	0.00229885	870
20:59409436:A:G	3.98352e-06	0.000429553	2328
1:121279915:G:A	3.98127e-06	0.000448029	2232
7:7223000:A:C	0.999988	0.622917	480
14:48113191:C:T	0.999995	0.00115207	868
1:73582337:C:T	0.999996	0.00229885	870
7:150564096:G:C	0.999996	0.895425	3672
13:87978985:G:A	0.999964	0.00229885	870
13:93577803:G:A	0.999996	0.00229885	870
1:221999134:T:C	0.999976	0.00229885	870
7:42191103:G:A	3.69016e-05	0.00188324	3186
14:48111376:T:C	0.999996	0.00115473	866
6:80330681:C:T	2.40433e-05	0.000438596	2280
19:8157673:T:C	0.999988	0.00115207	868
16:7801195:G:A	3.9763e-06	0.000943396	2120
5:125647388:G:A	0.999216	0.00229885	870
3:173762926:A:G	0.999972	0.00229885	870
14:6326083:G:A	0.999996	0.00115207	868
19:7504268:C:T	1.98981e-05	0.00406725	3688
11:89129811:T:C	0.999996	0.00229885	870
19:16697127:T:C	0.999992	0.00229885	870
1:130110414:C:T	5.58677e-05	0.000852515	2346
1:43387828:G:A	0.999996	0.00229885	870
11:2660788:G:A	0.00014469	0.010038	3686
14:112416058:C:T	8.03206e-06	0.000422654	2366
3:142991814:G:T	0.999996	0.00229885	870
11:75902676:C:T	1.59171e-05	0.168586	3648
1:100187563:A:G	0.999992	0.00272926	3664
1:73815992:A:G	0.999486	0.00229885	870
14:3511345:C:T	3.34068e-05	0.26777	3686
1:204644307:G:C	0.999996	0.00229885	870
13:696432:G:A	3.18329e-05	0.000422654	2366
15:28446672:A:G	0.999864	0.00232019	862
1:205481203:T:C	5.57911e-05	0.0814332	3684
14:82430727:A:G	0.999996	0.00115207	868
19:6598551:T:A	3.97763e-06	0.000469484	2130
4:126376834:T:G	0.999905	0.00115207	868
12:27973789:A:G	0.999968	0.00229885	870
20:40815492:T:C	3.97836e-06	0.265617	3682
16:1540347:C:T	3.99422e-06	0.00042337	2362
15:108615940:T:A	0.979572	0.00229885	870
9:96099604:C:T	0.999963	0.00229885	870
16:6198846:G:A	4.09041e-06	0.352063	3684
16:71242877:C:T	0.999992	0.00229885	870
3:142950992:G:A	3.60834e-05	0.00382096	3664
1:43321577:A:G	0.999964	0.00229885	870
1:43166426:A:G	0.999932	0.00229885	870
16:1536974:T:C	0.792896	0.00229885	870
1:43213849:C:T	0.99998	0.00229885	870
17:94893422:C:T	2.8096e-05	0.00460705	3690
5:183366385:G:A	0.999984	0.00229885	870
3:154852400:C:T	0.999988	0.00229885	870
4:159225784:G:A	3.97646e-06	0.000425894	2348
13:35312909:T:C	0.999996	0.0467469	3658
11:7008790:T:C	0.999942	0.00115207	868
13:87976829:T:C	0.999996	0.00229885	870
9:88225314:T:C	0.999971	0.00115207	868
5:111663535:A:G	0.99998	0.00229885	870
14:8022080:A:G	0.999593	0.00115207	868
13:79873377:G:A	4.02538e-06	0.000849618	2354
20:55914915:A:C	0.99994	0.00229885	870
7:7199799:C:T	4.85661e-05	0.00299728	3670
13:81498021:A:C	0.999992	0.00229885	870
12:27415606:G:A	0.999661	0.00115207	868
13:1145822:T:C	0.999996	0.00115207	868
20:1208414:G:A	5.0338e-05	0.00352495	3688
13:87970412:G:A	0.999996	0.00229885	870
16:6243353:A:G	0.999988	0.00115207	868
10:10338696:T:C	1.99086e-05	0.000422297	2368
7:55346631:C:T	4.68472e-05	0.000627353	3188
20:2100497:C:G	0.999704	0.00229885	870
19:1450820:G:A	1.29966e-05	0.181956	3292
4:39093217:G:A	0.999992	0.00229885	870
19:50625565:T:G	0.999113	0.00229885	870
20:1614510:C:T	3.98737e-06	0.241033	3680
14:70229342:T:C	0.999994	0.00229885	870
19:6626768:G:A	0.999889	0.00309598	3230
3:175171008:C:T	7.95393e-06	0.00416667	480
3:147222180:C:T	0.999996	0.00229885	870
1:68964650:A:G	6.49916e-06	0.0547009	2340
10:99242975:G:C	0.999996	0.00234742	852
3:173486333:C:T	0.997807	0.0230769	3640
19:50601525:G:A	2.43857e-05	0.000877963	2278
14:9895356:C:T	7.95691e-05	0.00141945	2818
19:10826440:T:C	0.999934	0.00229885	870
3:174782125:G:A	1.60381e-05	0.00114943	870
3:178227961:C:T	0.0199066	0.00344828	870
2:140792908:A:C	0.999996	0.00229885	870
16:6190603:C:T	1.22576e-05	0.000618429	3234
20:76308035:C:T	2.61842e-05	0.00141844	2820
13:35315821:A:G	0.999988	0.00229885	870
16:61558915:C:T	8.01404e-06	0.0946681	3676
10:70726447:G:A	4.6638e-05	0.0004329	2310
11:2751748:C:T	0.999975	0.00229885	870
5:119691669:C:T	3.98111e-06	0.000422297	2368
7:72005855:A:G	4.00381e-06	0.00127443	2354
5:97199357:T:G	0.999992	0.00115207	868
17:29856603:A:G	4.24085e-06	0.0030541	2292
4:126634015:C:T	3.98206e-06	0.000422654	2366
19:1426880:C:T	9.62927e-06	0.0199715	2804
9:101497597:A:T	0.999996	0.00229885	870
20:59399923:C:T	4.55712e-05	0.000427716	2338
20:2077851:C:A	1.01475e-05	0.0279503	3542
14:70269547:T:C	0.99999	0.00115207	868
11:87779117:C:T	0.999993	0.00229885	870
16:49377080:C:G	0.999996	0.00229885	870
1:73166780:T:C	0.999988	0.00229885	870
6:80282948:T:C	0.971144	0.00229885	870
20:71054572:T:C	0.999988	0.00115207	868
19:3662702:A:G	0.999559	0.00117371	852
11:2659756:C:T	9.53271e-06	0.201249	3682
20:1532508:C:T	2.83656e-05	0.00257732	2328
7:72036578:G:T	0.999887	0.000868056	2304
1:121278581:C:T	3.58457e-05	0.00043592	2294
12:105854678:A:G	0.000218733	0.00108401	3690
14:70162664:A:G	0.996028	0.00229885	870
1:43141599:T:C	0.99994	0.00115207	868
1:205481201:G:T	0.999992	0.00229885	870
19:6625209:T:C	0.999988	0.123507	3182
20:26990971:G:A	3.98235e-06	0.00126904	2364
6:147424094:T:C	0.999984	0.00229885	870
13:710160:G:A	1.19294e-05	0.0157438	3684
20:1218367:A:G	0.999973	0.865854	492
1:54128794:G:A	0.999996	0.00229885	870
2:174874855:T:C	0.999996	0.00229885	870
1:130137019:A:G	0.999952	0.00115207	868
10:98945429:T:C	0.999962	0.00115207	868
19:6612826:T:C	0.999988	0.00229885	870
13:81505053:C:T	0.999996	0.00229885	870
13:35315349:T:C	0.999984	0.00229885	870
9:93818500:T:G	0.999884	0.00128617	3110
6:80304818:G:A	2.38741e-05	0.000424809	2354
10:63840056:C:A	0.999988	0.00229885	870
6:11544189:C:G	0.999864	0.00115207	868
5:111656905:A:G	0.999992	0.00229885	870
11:87774984:A:C	0.999995	0.00229885	870
11:131853065:C:T	2.79933e-05	0.00110132	1816
6:87550600:T:C	0.999996	0.00229885	870
1:205497530:T:C	0.999976	0.00115207	868
1:205481499:G:C	4.00786e-06	0.000431779	2316
19:8161972:C:T	1.26094e-05	0.00126904	2364
10:99210922:G:A	0.999992	0.00229885	870
14:110452292:C:T	3.59224e-05	0.00811966	2340
7:150572958:T:C	0.999984	0.00229885	870
6:87510535:T:C	0.999944	0.00229885	870
3:165332702:C:G	0.999992	0.00229885	870
7:7224188:G:A	0.000250234	0.00170648	2344
6:176379376:G:A	2.38857e-05	0.000422654	2366
2:4305945:C:T	3.98146e-06	0.000432152	2314
5:14535106:A:C	0.99961	0.00229885	870
20:1615538:A:C	0.999996	0.00229885	870
10:62566795:G:A	1.19627e-05	0.578719	3684
13:81627113:A:G	0.999987	0.00229885	870
5:111632512:G:A	0.999996	0.000952986	3148
13:81505118:T:C	0.999964	0.00229885	870
14:70153596:T:C	0.999984	0.00229885	870
6:176388475:G:A	1.21482e-05	0.00094518	3174
1:42966730:G:A	3.97627e-06	0.00127768	2348
1:43380627:A:G	0.999964	0.00229885	870
9:122974517:C:T	5.65131e-05	0.000424809	2354
14:59323771:T:C	0.999992	0.00229885	870
20:1195852:C:T	3.61629e-05	0.00380711	2364
6:147400938:C:G	0.999996	0.00115207	868
3:178170762:C:T	0.999996	0.00229885	870
15:42629361:C:T	3.1989e-05	0.00043554	2296
3:250863:T:G	8.21625e-06	0.000859107	2328
13:15229580:G:A	3.97795e-06	0.00464972	3226
13:13695155:C:T	0.999992	0.00229885	870
14:110402649:C:T	1.59085e-05	0.000814332	3684
9:84112161:A:C	0.999964	0.00229885	870
7:49554791:C:G	0.99998	0.00229885	870
12:56599597:A:T	0.999996	0.000622278	3214
3:2397285:T:G	0.999922	0.00116009	862
12:27488518:T:C	0.999948	0.00229885	870
20:45145678:C:T	4.00859e-06	0.00185759	3230
19:10800069:C:T	0.999996	0.00229885	870
13:87972859:A:G	0.999996	0.00229885	870
5:38362691:G:A	0.999996	0.00229885	870
14:4151448:C:T	1.19328e-05	0.00211685	2362
8:55339468:G:A	0.0027987	0.118102	3624
11:22590909:T:C	0.993185	0.00229885	870
1:100179537:A:G	0.999992	0.00244167	3686
11:1921989:A:G	0.999976	0.00229885	870
16:58483888:T:C	0.999996	0.00229885	870
10:98918554:C:A	0.999996	0.00229885	870
12:112030278:C:T	1.61666e-05	0.0273224	1098
5:6661712:C:T	4.00234e-05	0.000423012	2364
6:80312218:C:G	0.999845	0.00115207	868
3:165324092:G:A	2.41996e-05	0.00339847	2354
20:45129105:G:A	4.40938e-05	0.0097561	3690
9:49697554:C:T	1.59094e-05	0.0113945	3686
8:87065724:T:C	0.999996	0.00229885	870
4:159225772:C:T	3.97665e-06	0.000426985	2342
14:48114255:C:T	1.59065e-05	0.000710732	2814
13:46930994:A:G	0.999988	0.00229885	870
9:47860482:C:T	3.9769e-05	0.000423012	2364
3:42771031:G:A	2.87538e-05	0.000505051	1980
20:55930368:C:T	2.38679e-05	0.00296359	2362
12:27471204:C:T	0.000140295	0.000851064	2350
5:97987178:C:T	3.98045e-05	0.0119435	3684
20:36712111:C:T	0.00218168	0.0887141	3686
11:7423721:C:T	0.00238588	0.00169348	2362
13:1162027:G:C	0.999996	0.00229885	870
16:34701330:C:T	8.03658e-06	0.00465313	2364
14:19058132:T:C	0.999996	0.00115207	868
11:115697621:C:T	0.999996	0.00115207	868
10:99226053:C:T	0.999996	0.00115207	868
7:44875689:G:A	0.000209111	0.00700525	2284
14:59320821:A:G	0.999996	0.814785	3666
19:16668710:G:A	4.30678e-06	0.00541028	2218
14:70182223:C:T	4.0017e-06	0.000423012	2364
5:108222469:C:T	1.59193e-05	0.00309789	3228
19:8156776:G:A	4.01165e-06	0.00126796	2366
12:121487773:T:A	3.98425e-06	0.000638162	3134
16:6239424:G:A	8.47506e-05	0.378268	3672
14:19856583:C:T	0.999986	0.00115473	866
20:76310246:A:G	0.999988	0.767354	3688
14:19056761:G:A	0.999819	0.00229885	870
8:67797687:C:T	0.998107	0.00229885	870
16:71241787:G:A	1.24498e-05	0.0014245	2808
15:1817127:G:A	4.22012e-05	0.000969932	2062
1:73582338:G:A	3.98352e-06	0.00219106	2282
6:87510175:G:T	0.999996	0.746036	3658
9:28097586:C:T	0.999964	0.00229885	870
3:2396992:C:T	1.36431e-05	0.00189908	3686
11:7009662:G:T	3.98194e-06	0.000422654	2366
15:28428417:C:T	2.78565e-05	0.0103149	3684
5:35454374:A:G	6.33714e-06	0.000848896	2356
19:6628266:T:C	0.999976	0.00229885	870
11:22617320:A:C	8.04615e-06	0.000879507	2274
10:10366515:C:G	0.999992	0.00229885	870
19:10825511:G:C	0.999948	0.00229885	870
14:1835950:G:A	1.19766e-05	0.00244167	3686
13:87975146:C:T	3.98273e-06	0.00949539	3686
8:100125195:T:C	0.999988	0.00229885	870
11:47550394:G:A	1.19291e-05	0.00833333	480
1:121200252:C:T	3.97905e-06	0.000660502	3028
13:13715884:G:A	0.99998	0.00229885	870
6:168653656:G:A	4.37675e-05	0.377174	3680
5:48813509:G:A	0.999992	0.00229885	870
15:51344220:G:A	3.98057e-06	0.283696	3680
7:140800156:C:T	3.99776e-06	0.0175292	3594
14:6343582:A:G	0.999992	0.0266146	2818
12:68696101:A:G	0.999996	0.00115207	868
4:159201378:C:T	3.98083e-06	0.00434783	3680
12:105848347:G:A	0.999996	0.00115207	868
3:156723213:T:A	0.999996	0.0911841	2314
3:178131191:T:C	0.999995	0.00229885	870
16:57779704:C:A	0.999988	0.00115207	868
5:6662030:T:C	0.99992	0.00229885	870
13:81469848:T:C	0.99992	0.00229885	870
20:55927280:A:G	0.999996	0.00115207	868
9:93774641:A:T	0.999984	0.00229885	870
19:7487308:C:T	0.999996	0.00230415	868
5:48950177:G:A	0.999996	0.00229885	870
1:204647918:A:G	0.999988	0.00229885	870
20:1199662:A:G	0.999918	0.00229885	870
11:47560670:G:C	0.741422	0.00115741	864
13:87952146:C:T	0.999996	0.00229885	870
12:29269285:G:C	0.999996	0.00229885	870
6:168565356:C:T	0.999996	0.00229885	870
15:26126110:T:C	7.95412e-06	0.00271297	3686
6:138061863:C:T	3.18781e-05	0.000424088	2358
5:38386998:C:T	8.02369e-06	0.000431034	2320
2:53144255:C:T	0.000190894	0.00126342	3166
12:27900736:G:T	9.65093e-06	0.000634518	3152
8:94136481:A:G	1.19634e-05	0.00180766	2766
9:53832314:G:A	0.999967	0.00229885	870
12:27415522:G:C	0.999996	0.00229885	870
3:226818:G:A	0.999942	0.00115207	868
12:125755152:A:G	3.97652e-06	0.000426257	2346
6:176379375:C:T	0.201942	0.00569106	3690
9:93797636:T:C	0.999805	0.00229885	870
5:14561159:C:T	4.01455e-06	0.000935745	3206
18:35441602:G:T	0.999993	0.00229885	870
20:2109207:C:T	3.20708e-05	0.00169062	2366
10:45300269:T:C	0.999988	0.00229885	870
20:1610951:C:T	3.98918e-06	0.000426621	2344
5:35454200:T:C	0.999994	0.00115207	868
14:59321382:G:A	1.59182e-05	0.0135575	3688
13:87975287:T:C	0.999936	0.597879	3678
20:1589873:C:T	1.2014e-05	0.140489	3680
8:9972287:T:G	0.999964	0.00115207	868
20:64363086:C:T	2.78456e-05	0.00403727	3220
1:54162893:A:G	7.95501e-06	0.000886525	2256
4:47246480:A:G	4.16486e-06	0.0851064	470
14:6360328:A:G	0.99991	0.075774	3682
11:7007114:C:T	8.28e-06	0.00044603	2242
8:100125102:G:A	0.999996	0.00229885	870
5:38308164:C:T	0.000105952	0.00114943	870
14:19059412:C:T	4.00763e-06	0.00168919	2368
13:1162084:C:T	8.75496e-05	0.00248227	2820
13:81571567:C:T	0.999975	0.00229885	870
20:55909545:C:T	2.78461e-05	0.00244167	3686
8:94142670:G:A	0.998763	0.00229885	870
6:87484829:T:C	0.99998	0.00229885	870
13:87972856:C:A	0.999996	0.00229885	870
20:64338077:G:A	1.98881e-05	0.0168248	2318
13:1144926:C:A	0.999996	0.00344828	870
1:94813140:A:G	0.999984	0.00229885	870
13:35313356:C:G	0.999988	0.00229885	870
16:49378286:G:A	8.58834e-06	0.00596206	3690
9:66031552:C:T	1.6417e-05	0.000423012	2364
3:155018837:T:C	2.78516e-05	0.000425532	2350
16:38590519:A:C	4.04544e-06	0.00126342	3166
1:94789509:G:A	0.999996	0.00229885	870
8:63652787:C:T	0.999992	0.00229885	870
5:48817105:G:A	1.59463e-05	0.00901639	3660
19:10761497:C:T	0.999995	0.00115207	868
9:93818374:A:G	0.999996	0.00229885	870
3:6552298:T:C	0.999972	0.00229885	870
11:1964145:G:A	2.13529e-05	0.00803461	1618
3:229283:C:T	4.09967e-06	0.00145033	2758
19:6612856:T:C	0.999992	0.00115207	868
11:7409344:C:T	3.97671e-06	0.00253378	2368
15:108615931:C:T	7.96718e-06	0.00208333	480
19:1454602:A:G	0.999994	0.00112867	1772
12:27628334:G:A	4.01423e-06	0.000426985	2342
6:176387896:C:T	0.999996	0.00229885	870
7:118903507:G:A	0.00030224	0.00126904	2364
1:218671748:G:A	2.02795e-05	0.0160152	3684
6:80331978:T:A	3.99914e-06	0.238575	3676
3:178171320:G:A	3.20461e-05	0.00251099	3186
7:7218638:G:A	1.20201e-05	0.00127011	2362
2:127279927:C:T	3.97731e-06	0.368536	3674
2:134470061:A:G	1.31814e-05	0.000423729	2360
9:93787766:G:C	0.999897	0.00229885	870
3:6552289:G:T	0.999996	0.00229885	870
9:96104162:C:G	0.999992	0.00229885	870
14:70255777:C:T	3.7735e-05	0.00107066	2802
1:73163135:G:A	0.999996	0.00229885	870
3:131400797:G:T	0.999944	0.00115207	868
6:80282969:C:T	3.98118e-06	0.000927644	3234
10:70722140:T:G	0.999996	0.00229885	870
1:70352324:G:A	3.98016e-06	0.000423729	2360
19:45620272:G:A	0.999983	0.0011655	858
16:1520381:C:T	3.97706e-06	0.00279156	3224
10:70695058:G:A	7.29276e-05	0.000845309	2366
16:49376959:T:G	0.999996	0.00115207	868
15:108628363:C:T	4.37511e-05	0.00488334	3686
3:42771197:G:A	0.999992	0.00115207	868
12:128672457:C:T	0.999996	0.00229885	870
7:44858099:C:T	0.999984	0.00229885	870
4:63145993:G:A	0.000572688	0.0408719	3670
4:93574550:T:C	0.999996	0.00229885	870
14:4328321:C:T	3.97867e-06	0.0032538	3688
15:81160405:C:T	1.19873e-05	0.00154607	3234
11:131872377:A:G	0.999996	0.00229885	870
11:109228583:A:G	0.955065	0.00229885	870
6:80331603:T:C	0.997087	0.00229885	870
10:70688776:C:T	5.59667e-05	0.000845309	2366
3:142950991:C:T	1.60362e-05	0.00904554	3206
11:131865017:T:C	0.999949	0.00115207	868
14:3784987:C:G	0.999994	0.00229885	870
3:178165672:A:G	0.999613	0.00115207	868
9:49696285:G:A	4.43484e-05	0.00247831	3228
12:27604182:G:A	7.97537e-06	0.223161	3670
1:218662275:G:A	8.28576e-06	0.000466853	2142
19:53884450:C:T	9.88559e-05	0.00108696	1840
13:87958756:C:T	0.999992	0.00229885	870
5:97957467:T:A	0.999996	0.00229885	870
4:126651604:C:T	0.999984	0.00229885	870
20:1218607:C:T	0.999994	0.00116009	862
11:14951037:C:T	1.19414e-05	0.00169205	2364
19:16690234:A:G	0.999972	0.00115207	868
20:45200076:A:G	0.999996	0.00115207	868
1:130157928:T:C	0.999992	0.00229885	870
19:50601483:G:A	2.5952e-05	0.000745712	2682
11:14951433:C:G	3.97931e-06	0.00731707	3690
7:7213328:C:T	4.03229e-06	0.0382979	2350
19:6625633:G:A	3.99731e-06	0.0498732	2366
8:9964128:T:C	0.999996	0.00229885	870
8:55260285:A:T	7.62079e-06	0.000422654	2366
13:52742512:G:A	3.57904e-05	0.00487805	3690
11:7423112:G:A	3.18264e-05	0.0303852	3686
2:106318042:G:A	5.48258e-06	0.00208333	480
2:146947676:G:A	0.999956	0.00229885	870
13:15150566:T:C	0.999606	0.00229885	870
16:58483886:A:G	0.999972	0.00229885	870
14:70276491:G:A	0.999995	0.00229885	870
4:38938903:C:T	4.83123e-05	0.0297977	3658
9:101486776:G:C	0.999993	0.00229885	870
13:81487278:G:A	5.17018e-05	0.000848896	2356
11:2761442:G:A	0.999996	0.00115207	868
19:50625690:G:A	0.435687	0.00229885	870
5:14493258:C:T	0.999961	0.00229885	870
7:19884169:C:G	2.005e-05	0.0037037	1350
14:57586807:G:A	6.4982e-05	0.00382003	2356
7:48538916:A:G	0.999952	0.00229885	870
18:35432960:C:T	0.000568942	0.00126904	2364
18:48752104:C:T	8.05069e-06	0.00171233	2336
6:147400750:T:C	0.999972	0.00229885	870
10:70694322:C:T	7.98831e-06	0.0655941	3232
13:93372231:C:T	0.60649	0.00229885	870
10:70716072:G:A	8.82449e-06	0.000424448	2356
20:2118150:C:T	5.19709e-05	0.000424088	2358
9:122976292:T:C	0.999996	0.00229885	870
16:7798755:G:A	7.95767e-06	0.0017321	1732
6:73396204:T:C	0.904529	0.00115207	868
5:101268434:C:T	0.999984	0.00229885	870
10:70714871:A:G	7.9571e-06	0.000425532	2350
1:218571636:C:T	5.66939e-05	0.0108637	3682
8:87136865:A:G	0.00316138	0.00130208	3072
11:131878736:A:G	3.97636e-06	0.00042337	2362
13:87965712:G:A	0.00377546	0.000423729	2360
1:97401306:C:T	0.402212	0.00229885	870
14:70240193:T:C	0.999933	0.00229885	870
6:80314547:A:T	3.98816e-06	0.000844595	2368
6:147450123:C:T	1.59108e-05	0.161693	3686
11:7424294:C:T	1.59062e-05	0.0081389	3686
2:134242745:A:G	3.97915e-06	0.00340426	2350
12:70116132:G:A	0.000111583	0.135054	3680
20:55916953:G:A	0.00133604	0.00189702	3690
9:53837363:A:G	0.532143	0.00229885	870
20:15773534:G:A	0.999996	0.00229885	870
5:21367533:T:A	0.999996	0.00229885	870
12:27560472:C:T	0.000309264	0.000441696	2264
20:2118297:C:T	3.30967e-05	0.0195972	3674
20:55917047:T:C	0.999877	0.00115207	868
3:175179362:G:A	3.99068e-05	0.000445633	2244
20:1217177:C:T	6.59735e-06	0.00297177	1346
4:108950664:T:C	0.999961	0.00115207	868
14:12788252:C:T	1.48796e-05	0.00967742	310
14:19058085:T:C	0.999976	0.00229885	870
20:45157958:G:A	0.00057696	0.000430293	2324
9:66077461:G:A	1.60478e-05	0.486699	3684
10:41309054:G:T	0.999996	0.00229885	870
6:80332572:A:G	0.999972	0.00229885	870
15:108592757:G:A	0.999984	0.00115207	868
16:25859051:A:G	3.98568e-06	0.00254669	2356
20:53696477:A:G	7.96438e-06	0.000847458	2360
19:6597211:T:C	0.999996	0.00229885	870
14:44946882:G:A	2.78536e-05	0.00170068	2352
15:7460686:A:G	4.03825e-06	0.00211506	2364
12:105848102:T:C	0.999996	0.00115207	868
10:10339789:T:C	0.999876	0.00229885	870
16:1512165:G:A	0.999932	0.000423012	2364
7:55397263:G:A	7.95286e-06	0.0276723	3686
20:40809928:G:T	3.98327e-06	0.00114943	870
3:155019929:A:G	0.99998	0.00229885	870
5:111655251:G:A	0.999992	0.00229885	870
12:52523505:A:G	0.999992	0.00229885	870
13:45302459:T:C	0.999984	0.00115207	868
13:690393:A:G	0.999972	0.506515	3684
14:4327912:A:G	0.999653	0.000423012	2364
16:6235247:G:A	0.999996	0.00115207	868
1:178202211:A:T	0.999992	0.000847458	2360
6:87560709:A:C	4.43648e-06	0.000433651	2306
3:175173419:G:A	3.99562e-06	0.00216718	3230
8:87154125:T:C	0.999984	0.00229885	870
19:50598855:G:A	0.999932	0.559423	3534
20:55923459:A:G	0.999897	0.00229885	870
5:14518878:A:G	0.999815	0.00229885	870
20:15736184:G:A	1.98995e-05	0.00222222	1350
14:110447840:A:C	0.999996	0.00115207	868
16:49377092:T:C	0.999996	0.00229885	870
20:1215899:A:G	0.999982	0.0106094	3676
19:16690116:T:C	0.999947	0.00230947	866
15:7442743:C:T	0.999996	0.00115207	868
20:1217215:C:T	6.85269e-06	0.00133929	2240
20:64333648:T:G	2.79533e-05	0.0246674	3608
8:9967116:T:C	0.999996	0.00229885	870
6:11091339:C:T	2.78439e-05	0.00255537	2348
9:122976298:C:G	0.99998	0.00136612	3660
3:142925831:C:G	4.32945e-06	0.000424088	2358
1:89186056:A:G	0.999877	0.00124301	3218
9:28087184:A:G	3.98435e-06	0.00084674	2362
7:44874048:G:A	3.97861e-06	0.00816104	3676
7:67985647:C:T	2.13988e-05	0.329514	3666
4:39069598:C:T	0.999939	0.00229885	870
11:47529978:G:A	0.00149903	0.00114943	870
8:77472763:G:A	3.98232e-06	0.0401955	3682
3:238963:C:T	0.00011009	0.000423012	2364
1:218546252:C:T	0.000176741	0.00434311	3684
19:10753806:T:C	0.99996	0.00116009	862
11:87751907:A:G	0.00055964	0.00788901	3676
13:93623396:C:T	2.78463e-05	0.0008726	2292
8:9968435:G:A	0.999992	0.00123839	3230
9:101483892:T:C	7.2982e-06	0.00127226	2358
20:2102765:G:A	2.39074e-05	0.000423012	2364
4:107832152:T:C	0.997614	0.00229885	870
16:77995307:G:A	3.98375e-06	0.000852515	2346
3:165282645:A:G	0.000120631	0.0780911	3688
7:72000837:G:A	0.999996	0.00229885	870
7:48538923:C:T	4.01426e-06	0.00296296	1350
14:6411111:G:A	8.1355e-06	0.000497018	2012
8:39588918:C:T	1.59076e-05	0.015778	3676
1:218608849:A:G	0.999996	0.00115207	868
9:65986464:A:G	0.999971	0.00229885	870
14:48106617:T:C	0.999992	0.00229885	870
7:7246046:T:C	0.998834	0.00115207	868
6:136228821:T:C	0.999964	0.00115207	868
8:67801987:T:C	0.99989	0.00229885	870
11:131860121:G:A	6.87486e-05	0.480195	3686
19:1423119:C:A	6.21265e-06	0.00919378	1414
19:10808602:G:A	4.06845e-06	0.00154607	3234
10:13386361:C:T	0.00022013	0.566775	3684
17:94893541:T:C	0.999968	0.00229885	870
1:68967490:C:T	7.9706e-06	0.000424088	2358
15:108619249:C:T	3.97738e-06	0.0227647	3646
6:73532676:C:T	0.999996	0.00229885	870
13:15251883:C:G	0.999936	0.145223	3684
4:109047007:T:C	3.38094e-05	0.000433276	2308
20:1546333:G:A	3.9788e-06	0.000423012	2364
9:84002204:G:A	0.999992	0.00229885	870
13:106946177:C:T	4.05755e-06	0.00042337	2362
7:44869649:C:T	2.78434e-05	0.000422297	2368
16:49378607:G:A	4.32578e-06	0.00380711	2364
10:70722056:C:G	0.999996	0.0279587	3684
5:125646152:A:G	0.99984	0.00229885	870
14:4313853:G:A	4.61826e-06	0.0219092	1278
11:131913173:C:T	3.98896e-06	0.00115473	866
1:218629184:T:C	0.999867	0.0016835	594
12:27644370:G:A	0.999996	0.00229885	870
13:15117443:C:A	4.86419e-06	0.0609013	1642
5:14983886:C:G	0.999904	0.00229885	870
3:6486663:T:G	4.01262e-06	0.151359	3680
12:125750979:C:T	1.59454e-05	0.0931759	2286
11:2785295:C:T	4.42506e-05	0.000422654	2366
16:57785870:C:T	6.97241e-05	0.000454133	2202
15:108608681:A:G	7.56058e-05	0.00510204	1960
5:183370833:T:C	0.999996	0.00115207	868
1:205501927:T:C	0.999916	0.00229885	870
20:40819713:T:C	3.97643e-06	0.0103768	3662
15:42663020:G:C	0.999996	0.00229885	870
10:63838298:A:G	0.999928	0.00229885	870
10:13419093:C:T	6.65137e-05	0.00627045	3668
3:165284275:C:T	0.999988	0.0045977	870
8:9969253:G:A	0.999996	0.00229885	870
20:40728283:T:C	0.999988	0.863459	3596
16:1521309:G:A	9.14629e-05	0.00189805	3688
7:83208871:C:T	4.09591e-06	0.000851064	2350
3:165265092:T:C	0.999992	0.00229885	870
4:126363289:A:G	0.999691	0.00229885	870
15:26125783:C:T	3.18418e-05	0.000422654	2366
20:71045508:C:T	2.03051e-05	0.000471254	2122
8:9956230:A:G	0.999996	0.00229885	870
7:42191148:G:A	0.999996	0.00229885	870
13:93443908:A:G	0.999996	0.00229885	870
6:136337905:C:T	0.999996	0.00229885	870
13:79870787:G:A	4.00673e-06	0.00596529	3688
16:57812666:C:T	0.853616	0.00229885	870
16:1518284:A:G	0.999952	0.00229885	870
2:146946395:G:A	1.59106e-05	0.00382979	2350
11:2785335:C:T	4.02191e-06	0.000928793	3230
20:1202504:A:G	1.25169e-05	0.00406945	3686
19:10824928:G:A	1.19494e-05	0.00485866	2264
6:138059673:C:T	3.97833e-06	0.00416667	480
15:28446675:G:C	0.999996	0.00232019	862
3:6572584:C:T	3.58899e-05	0.0329004	2310
9:68414834:A:G	0.999944	0.00229885	870
1:130104694:T:C	0.999996	0.00229885	870
11:1959754:G:A	4.25109e-06	0.325898	3676
5:14517686:G:A	8.1592e-06	0.0044618	3586
16:25882919:C:T	0.00016303	0.000618429	3234
20:1198716:C:T	0.000116771	0.000714286	2800
3:173167802:A:T	0.999984	0.00229885	870
1:155995339:C:T	4.02369e-06	0.0362963	1350
20:1211772:C:T	8.22707e-06	0.000422297	2368
14:110446667:A:G	0.0241193	0.0257697	2988
9:84112163:A:G	0.999996	0.00229885	870
3:6308901:C:T	2.40728e-05	0.00814815	1350
4:66579650:T:C	1.19392e-05	0.000425532	2350
14:3516708:G:A	7.9666e-06	0.00296108	2364
14:6389630:A:G	0.999992	0.00229885	870
16:6191833:C:T	7.95279e-06	0.000423012	2364
9:68400394:C:T	3.9814e-06	0.00298426	3686
20:36711260:G:A	0.000160168	0.0126437	870
14:6370707:T:C	0.99996	0.00229885	870
9:66067842:G:A	9.09858e-05	0.00115473	866
14:6357800:C:T	8.01648e-06	0.000423012	2364
10:11208566:T:C	7.22578e-05	0.00042337	2362
14:11589436:T:C	0.999914	0.00230947	866
19:6629999:G:A	3.57924e-05	0.000422654	2366
14:82368012:C:T	6.77178e-05	0.000428082	2336
5:97195826:A:G	0.999988	0.993929	3624
8:55238393:T:A	0.999992	0.00229885	870
5:119709519:T:C	0.999996	0.00115207	868
8:55291980:T:C	7.56247e-06	0.000443656	2254
20:1594236:T:C	0.999992	0.488024	3340
14:110473627:T:C	0.99988	0.00115207	868
15:28426669:C:G	3.98743e-06	0.00042337	2362
19:53876849:G:A	9.32972e-05	0.00128096	2342
6:73490304:G:A	0.999996	0.00229885	870
11:47535247:A:G	0.99994	0.00229885	870
15:26125817:G:A	3.98226e-06	0.00325556	3686
12:106023313:T:G	3.98073e-06	0.00127011	2362
1:43298887:G:A	8.96073e-06	0.000432152	2314
2:146950899:G:A	0.999984	0.00115207	868
1:43336716:G:A	0.999996	0.00229885	870
11:131889903:C:T	4.11787e-06	0.00127226	2358
3:217920:G:A	0.999992	0.00115207	868
7:72009025:G:A	0.000108641	0.000426621	2344
11:65953919:A:G	0.999992	0.000637755	3136
19:50575254:G:A	1.23723e-05	0.0244167	3686
3:142977554:T:G	7.68963e-05	0.000434783	2300
1:43166589:T:C	7.95805e-06	0.189315	3650
3:178165433:A:G	0.999972	0.00229885	870
11:131911206:A:G	0.999995	0.00229885	870
5:48894294:G:A	3.22046e-05	0.000718907	2782
3:142924640:T:C	1.20892e-05	0.000424809	2354
14:48114800:C:T	1.23423e-05	0.00153846	650
20:59413601:T:C	0.999992	0.00229885	870
3:41138704:G:A	0.999933	0.0480195	3686
9:65995834:A:G	0.999859	0.0797613	3686
20:36711481:C:T	3.18824e-05	0.0523319	3688
14:7066851:G:A	3.1836e-05	0.00114943	870
1:54174343:T:C	3.98235e-06	0.0699554	3588
4:63532739:C:G	5.97433e-05	0.00169205	2364
7:7246019:G:A	0.00169113	0.35163	3680
14:9876606:A:G	0.99996	0.00278465	3232
12:68769355:G:A	7.95374e-06	0.00042337	2362
12:27606472:C:T	8.10222e-06	0.000627353	3188
9:84189717:A:G	0.999996	0.00229885	870
1:5866899:C:T	0.999972	0.00229885	870
1:54159021:T:C	0.999996	0.00229885	870
12:27644228:T:C	0.999996	0.00229885	870
3:165282591:G:A	0.000108656	0.00841477	3684
6:73437393:G:A	2.38772e-05	0.000431406	2318
14:7064237:A:G	0.941062	0.00229885	870
1:94804606:C:T	3.97624e-06	0.00127119	2360
11:47540221:A:G	4.41919e-06	0.0648379	3208
2:154489260:A:G	7.96014e-06	0.000848176	2358
9:47887143:G:A	0.999976	0.00115207	868
16:49384526:C:T	3.38667e-05	0.0143865	3684
6:176382663:A:G	0.999691	0.00229885	870
5:15017761:A:G	0.999876	0.00229885	870
20:45145682:G:A	1.20267e-05	0.000423012	2364
20:36712399:T:C	0.999936	0.00229885	870
14:57583494:C:T	1.99722e-05	0.00254453	2358
14:19059490:C:T	0.99988	0.00229885	870
12:28167776:T:C	0.999992	0.00115207	868
16:49378957:T:C	0.999996	0.00229885	870
20:76311119:C:G	0.999924	0.00352304	3690
5:119691659:C:T	3.98168e-06	0.00114943	870
16:49376973:A:G	0.999996	0.00115207	868
4:102618205:C:T	4.78534e-05	0.00222222	1350
8:9974465:G:A	0.999996	0.00229885	870
4:127170052:T:C	0.999992	0.00229885	870
14:6428495:G:A	1.59194e-05	0.00390071	2820
9:93753520:A:C	0.99996	0.00229885	870
14:44946819:T:C	7.96242e-06	0.660646	3654
14:110456034:C:T	0.0385464	0.00185644	3232
4:126375306:C:T	4.43924e-06	0.000452489	2210
1:97395253:A:G	0.999908	0.00229885	870
6:80331067:A:G	0.999996	0.00229885	870
14:112411581:A:G	0.999988	0.00229885	870
10:99260302:G:A	0.000181811	0.00106383	2820
9:47920642:C:A	0.999996	0.32413	3622
4:102550965:G:A	0.999996	0.913446	3674
13:46929989:T:C	0.999996	0.00115207	868
2:104520742:C:T	7.96026e-06	0.0675529	3686
10:55890660:C:T	2.7918e-05	0.104144	3620
6:73404370:C:G	0.999916	0.00229885	870
13:87949489:G:A	3.99457e-05	0.000846024	2364
12:120797686:C:T	2.28238e-05	0.0130152	3688
6:80334241:T:C	0.999988	0.00229885	870
6:80314030:C:T	1.20317e-05	0.000932836	3216
9:65984211:T:C	0.994302	0.00229885	870
6:73538247:A:G	0.999853	0.00355619	2812
1:130102016:G:A	5.97381e-05	0.00437637	3656
20:45201667:C:G	0.999888	0.00116009	862
1:222001075:G:A	0.999958	0.277473	3640
19:6625549:C:G	0.999964	0.00114943	870
4:39115848:C:T	4.01481e-06	0.00155473	3216
15:28375365:T:C	0.999511	0.00115207	868
14:12168380:G:A	1.9882e-05	0.0119306	3688
19:8155432:C:T	3.62266e-05	0.0129385	3478
20:1198380:C:G	0.999938	0.00115473	866
13:87976677:G:A	0.999901	0.00272183	3674
10:99248982:C:T	0.000155287	0.000846024	2364
20:1217168:C:T	0.000183981	0.0232301	3616
3:175169355:C:A	0.999996	0.00229885	870
8:9968223:T:C	0.999996	0.00115207	868
9:83863807:A:G	3.98549e-06	0.0357338	3666
16:49378126:A:T	0.999991	0.00229885	870
16:58468523:C:T	3.977e-06	0.152198	3686
4:93578403:A:C	0.999996	0.00229885	870
10:86128987:T:C	0.990572	0.00115207	868
11:1918367:A:C	0.999988	0.00229885	870
14:9883405:T:C	0.999984	0.00229885	870
13:93623351:G:A	4.77844e-05	0.000880282	2272
1:130144487:A:G	0.99996	0.00115207	868
20:40788966:T:C	0.999996	0.00229885	870
12:28178593:C:T	0.999991	0.00115207	868
14:9936268:G:A	3.24553e-05	0.0197939	3688
2:4316474:T:C	2.39362e-05	0.000858369	2330
9:53795658:C:T	7.95551e-06	0.00127226	2358
1:130164934:G:A	2.38817e-05	0.0146896	3608
20:1589896:C:T	1.99928e-05	0.00084674	2362
6:80331056:A:C	0.997004	0.00229885	870
8:9971795:C:T	1.23029e-05	0.000424088	2358
14:70271440:T:C	0.999996	0.00115207	868
4:107354567:G:A	7.99642e-06	0.167685	3602
4:107441142:C:T	1.27058e-05	0.00114943	870
3:131405111:T:C	4.29432e-06	0.00124844	3204
20:76309160:G:C	0.999996	0.00229885	870
4:108703001:G:C	0.999993	0.00229885	870
13:35312659:T:C	0.999847	0.00229885	870
7:7199931:T:C	2.4277e-05	0.00042337	2362
4:93578382:A:G	0.999992	0.00229885	870
13:79873548:A:G	0.999982	0.00326264	3678
20:2100427:C:T	1.19582e-05	0.00169062	2366
14:112745084:G:A	1.20942e-05	0.00154799	3230
18:48746110:G:A	1.20367e-05	0.000429923	2326
16:6239586:G:A	2.27946e-05	0.00229885	870
3:42765538:A:G	0.998519	0.00229885	870
11:1871022:C:T	2.83025e-05	0.00216718	3230
14:70277221:A:C	0.999996	0.00229885	870
15:29564534:G:A	0.999996	0.00115741	864
4:107697300:G:A	0.999981	0.142609	2300
14:70233188:C:T	0.999996	0.00115207	868
2:75406806:G:A	0.000182937	0.000425894	2348
16:49374981:C:T	8.01346e-06	0.00596529	3688
3:165321966:C:T	0.999996	0.00229885	870
13:79873349:A:G	0.000487361	0.000848896	2356
1:218546128:C:T	6.44164e-05	0.00162866	3684
13:13694287:A:G	0.99996	0.00229885	870
8:39743076:A:G	0.99998	0.00229885	870
7:154027049:C:A	7.95754e-06	0.00044405	2252
11:131900153:A:G	0.999984	0.00229885	870
11:131876486:C:T	3.59609e-05	0.00114943	870
20:40775831:A:G	0.999996	0.00115207	868
2:34985115:A:G	3.97712e-06	0.00271592	3682
11:131870568:G:A	1.61778e-05	0.000929944	3226
9:83829265:G:A	1.59076e-05	0.00208333	480
6:147404160:T:C	3.97703e-06	0.322917	480
16:57806804:C:T	0.999996	0.00115207	868
10:99210901:T:C	0.999964	0.00115207	868
14:4328795:G:A	7.95292e-06	0.000845309	2366
20:15790329:G:A	0.000475389	0.00114943	870
19:10792086:G:A	2.40275e-05	0.000429923	2326
11:47538710:C:T	1.19555e-05	0.00114943	870
5:48848811:G:A	0.999996	0.00222222	1350
11:15254268:G:A	0.999996	0.00229885	870
16:38591923:T:C	2.40633e-05	0.000438212	2282
12:128688422:A:G	0.999968	0.00229885	870
13:76743483:G:A	1.99294e-05	0.000856898	2334
7:7189377:C:T	1.20366e-05	0.0626356	3688
3:131405102:G:A	0.999996	0.00229885	870
1:89149322:G:A	0.999992	0.00115207	868
1:94789089:T:C	0.984581	0.00229885	870
4:137568662:A:G	0.999996	0.00229885	870
7:44882877:G:A	1.99075e-05	0.0081389	3686
12:111956031:A:G	0.820366	0.00115207	868
7:83198343:A:G	0.99959	0.00115207	868
5:111668041:T:C	0.999996	0.00115207	868
15:81159524:G:A	4.04613e-06	0.00678242	3686
19:6637501:G:A	3.98816e-06	0.000423012	2364
20:45161108:G:A	8.01629e-06	0.00114943	870
9:124853502:G:A	3.97684e-06	0.0192935	3680
19:3664108:C:T	3.35785e-05	0.00209205	478
6:73426064:A:G	0.993438	0.00229885	870
8:55235894:A:G	0.999996	0.00229885	870
19:16693410:C:G	4.03145e-06	0.00227687	2196
13:106946222:C:T	0.000301595	0.00114943	870
6:80330175:T:A	1.1985e-05	0.000431779	2316
14:4328236:A:G	0.999996	0.00229885	870
20:71054482:G:C	4.07624e-06	0.0230602	3686
14:1837616:G:C	0.999996	0.00229885	870
20:59416399:G:A	0.95687	0.00229885	870
10:13396134:G:T	4.01955e-06	0.0907591	3636
5:14550916:C:T	3.28431e-05	0.00328228	3656
7:42206600:G:A	8.82669e-05	0.00114943	870
15:28429403:G:A	7.95469e-05	0.000846024	2364
8:99917132:C:T	0.00868761	0.00108303	2770
20:59407081:C:G	0.999996	0.00229885	870
20:1205897:C:T	2.6434e-05	0.000423012	2364
13:35250060:T:C	1.20254e-05	0.00043554	2296
14:6339469:G:T	0.999996	0.00116009	862
1:43367686:T:C	3.98995e-05	0.000968367	3098
8:9967607:C:T	4.05301e-06	0.000423012	2364
9:65972720:G:T	0.999992	0.00229885	870
17:94895557:A:G	0.999944	0.00229885	870
11:115738365:T:C	0.999992	0.00229885	870
5:663424:C:T	3.51656e-05	0.211172	3670
2:75401511:C:T	8.02407e-06	0.00248911	3214
12:128654583:C:T	0.999995	0.00116009	862
2:154553807:C:T	1.59103e-05	0.00148588	1346
15:108622196:C:T	0.00010362	0.00177431	2818
13:79872031:T:C	0.99998	0.00229885	870
13:87970658:A:G	0.999932	0.00229885	870
3:165318737:A:G	0.999989	0.00115207	868
19:53885775:G:A	8.2328e-05	0.0015163	2638
12:27655027:T:C	0.998409	0.00115207	868
10:41300999:G:A	1.22188e-05	0.00139405	2152
8:100124824:C:T	0.999821	0.00229885	870
12:52475818:G:A	3.98848e-06	0.00132392	2266
7:2447602:C:T	0.999968	0.00229885	870
12:121487530:C:T	3.99198e-06	0.000445236	2246
3:237164:A:G	0.86925	0.00115207	868
1:73347216:T:C	0.999972	0.00115207	868
14:48114795:G:A	2.05926e-05	0.00474684	632
1:114535324:T:C	2.40286e-05	0.00229885	870
19:16656933:C:T	0.999994	0.00229885	870
7:72036083:A:G	4.36822e-06	0.000432152	2314
11:2761466:G:A	8.01173e-06	0.00123839	3230
14:12163245:A:G	5.96701e-05	0.0205962	3690
12:56608759:C:T	0.999988	0.00229885	870
12:27604155:C:T	0.999996	0.00229885	870
1:43141757:G:A	0.999912	0.00229885	870
20:15762571:A:G	0.999813	0.00229885	870
8:9967855:A:G	0.999962	0.00230415	868
12:128664892:C:A	0.999984	0.00229885	870
14:3988850:G:A	0.170487	0.00163755	3664
13:35312326:T:C	0.967891	0.00229885	870
5:48924531:C:T	1.59208e-05	0.000874891	2286
12:128654546:G:C	0.999983	0.00118203	846
3:178209380:T:A	3.98327e-06	0.00229885	870
1:73166865:G:A	5.58583e-05	0.000431406	2318
14:52741185:T:C	0.999992	0.570881	3654
5:14518721:A:C	4.60293e-05	0.00868056	2304
5:21425492:T:C	0.999996	0.00229885	870
14:19056618:A:G	0.99995	0.00229885	870
1:218649839:C:T	4.09638e-05	0.00732899	3684
20:45139068:G:A	7.61297e-05	0.0447154	3690
7:72049186:A:G	0.999992	0.00229885	870
1:43366655:G:A	0.0105632	0.00148038	2702
16:34527694:T:C	0.999984	0.00893617	2350
11:1998985:A:C	0.999996	0.364683	3126
8:39494804:A:G	2.23228e-05	0.000422297	2368
1:205489963:A:C	0.999996	0.00229885	870
6:138059220:T:C	0.99998	0.00229885	870
8:77472501:T:C	4.02152e-06	0.00114943	870
11:131898323:C:T	3.182e-05	0.0928108	3394
20:15773345:G:A	0.999996	0.00229885	870
10:11216338:A:G	3.62001e-05	0.503392	3538
14:12170994:G:C	0.999993	0.00116009	862
2:140819202:C:T	4.03044e-06	0.00416667	480
10:11264920:C:T	0.999996	0.0244035	3688
4:102592587:T:C	4.55303e-06	0.86293	3604
13:45381922:T:C	0.999992	0.00229885	870
1:43353950:C:G	0.999996	0.00229885	870
19:16656995:C:T	1.41941e-05	0.000422297	2368
6:147371462:G:A	0.999996	0.00124456	3214
14:70250125:T:C	0.999989	0.00115207	868
9:68422459:C:T	7.95323e-06	0.0938687	3686
8:100089803:T:G	0.999996	0.00229885	870
4:137545393:C:T	8.11372e-06	0.00042337	2362
1:114527345:G:T	0.999996	0.00229885	870
15:108619287:G:A	0.999825	0.00229885	870
19:51140874:G:A	0.0076928	0.177191	3674
3:155020653:A:G	3.98661e-06	0.00516304	3680
19:51147773:A:G	0.999996	0.00229885	870
7:83183303:G:A	0.000140557	0.00208333	480
14:4341499:G:A	2.38601e-05	0.00460705	3690
14:70264929:G:A	3.43607e-05	0.00042337	2362
13:106897540:C:T	0.999995	0.00229885	870
19:32140058:G:A	4.55137e-06	0.000434405	2302
1:54219170:G:A	4.22572e-06	0.00208333	480
12:128655483:G:A	3.97972e-06	0.00379404	3690
10:86129434:G:A	2.38656e-05	0.000422654	2366
20:40745215:G:A	3.97643e-06	0.000434783	2300
14:110473768:G:T	0.999996	0.00229885	870
13:2172570:C:T	0.999996	0.00229885	870
14:19060810:C:T	6.73364e-06	0.00381033	2362
8:86998682:A:G	0.999992	0.00229885	870
6:147450048:G:A	1.5911e-05	0.00526316	3230
14:48142032:C:T	1.98828e-05	0.00042337	2362
15:28375051:C:T	1.27973e-05	0.0298588	3684
4:47229429:T:C	0.999996	0.00229885	870
12:70056357:T:C	0.999964	0.00229885	870
5:37966077:C:T	2.38608e-05	0.287538	1332
1:130053251:C:T	9.54578e-05	0.000424448	2356
6:87684021:G:A	8.03123e-06	0.00592593	1350
15:51345907:A:C	0.999909	0.00229885	870
1:218662305:C:G	0.999857	0.581369	3478
8:9969139:T:G	0.999701	0.00115207	868
11:115719862:C:T	0.999948	0.00115207	868
16:49377096:C:T	0.00204532	0.000844595	2368
14:112416911:G:A	0.999996	0.00229885	870
2:127056999:G:A	7.9552e-06	0.041141	3646
19:16597162:G:A	9.23383e-05	0.000423012	2364
6:87551259:T:C	0.996948	0.00229885	870
16:7799138:G:C	2.78441e-05	0.000929368	3228
1:94789284:C:T	0.000107511	0.0081389	3686
16:57750989:A:G	0.999857	0.00229885	870
1:54141457:T:C	3.99224e-06	0.000882613	2266
14:1832640:A:C	0.997687	0.00229885	870
9:96109958:T:C	0.999996	0.00115207	868
19:53876827:G:A	4.20759e-05	0.00560345	2320
8:67722951:C:T	0.999971	0.00115207	868
1:121249445:T:C	3.98883e-06	0.00296638	3034
20:1552042:C:T	0.000971941	0.0241449	2982
2:75446467:C:T	0.999996	0.215897	3636
9:101499736:C:T	0.434889	0.193189	3230
6:10967538:G:A	3.97909e-06	0.183967	3680
6:73433595:C:T	1.99733e-05	0.00302506	2314
1:205488780:T:C	7.95267e-06	0.718241	3684
6:80332319:G:A	0.999992	0.00229885	870
3:154846856:A:G	0.999972	0.00229885	870
14:12168464:C:T	3.97671e-05	0.0382736	3684
[truncated: 12,414 more rows]

## Sheet: Figure 2f
Figure 2f, Bar plot showing the numbers of SNVs categorized based on their variant consequence according to gene annotation in the rhesus macaque genome (blue) or in both the rhesus macaque and human genomes (green).
Variant type	Species	Number of SNVs
other	rhesus macaque	35286
other	human and rhesus macaque	34788
missense	rhesus macaque	11828
missense	human and rhesus macaque	7076
splicing	rhesus macaque	30
splicing	human and rhesus macaque	26
stopgain	rhesus macaque	47
stopgain	human and rhesus macaque	29

## Sheet: Figure 3a
Figure 3a, Scatter plot showing allele frequency of the reported benign variants (n=2,919) and putative deleterious variants (n=11,208)
rhemac10 variant	gnomad_AF	rhemac_AF	type
chr1:5709817:G:A	3.98419e-06	0	Pathogenic
chr1:5718297:A:T	0	0	Pathogenic
chr1:5720473:G:A	0	0	Pathogenic
chr1:5720476:G:A	0	0	Pathogenic
chr1:5804843:G:A	0	0	Pathogenic
chr1:5804870:G:A	4.00026e-06	0	Pathogenic
chr1:5829152:A:T	0	0	Pathogenic
chr1:5829217:C:A	1.19367e-05	0	Pathogenic
chr1:5832524:A:C	5.58049e-05	0	Pathogenic
chr1:5832541:T:A	7.98786e-06	0	Pathogenic
chr1:5844374:C:T	0	0	Pathogenic
chr1:5851557:C:A	7.96033e-06	0	Pathogenic
chr1:5851599:G:A	3.98026e-06	0	Pathogenic
chr1:5862341:C:A	1.19399e-05	0	Pathogenic
chr1:5866160:G:A	0	0	Pathogenic
chr1:5866937:C:A	0	0	Pathogenic
chr1:5879086:G:A	0	0	Pathogenic
chr1:54091517:C:T	0	0	Pathogenic
chr1:54092054:C:T	0	0	Pathogenic
chr1:54092139:G:A	0	0	Pathogenic
chr1:54126674:C:G	0	0	Pathogenic
chr1:54128813:G:A	3.98743e-06	0	Pathogenic
chr1:54142658:G:T	0	0	Pathogenic
chr1:54159117:C:T	0	0	Pathogenic
chr1:54162935:T:C	0	0	Pathogenic
chr1:54164049:T:G	0	0	Pathogenic
chr1:54167987:A:T	0	0	Pathogenic
chr1:54168063:C:G	0	0	Pathogenic
chr1:54669776:C:A	0	0	Pathogenic
chr1:54721424:G:T	3.99447e-06	0	Pathogenic
chr1:54721451:C:A	0	0	Pathogenic
chr1:54721461:C:A	0	0	Pathogenic
chr1:54721702:C:T	0	0	Pathogenic
chr1:54721723:C:T	0	0	Pathogenic
chr1:54721768:G:T	0	0	Pathogenic
chr1:54721832:G:T	0	0	Pathogenic
chr1:54721834:C:T	0	0	Pathogenic
chr1:54721866:T:A	0	0	Pathogenic
chr1:54721893:C:A	0	0	Pathogenic
chr1:54721909:G:T	0	0	Pathogenic
chr1:54721968:T:A	0	0	Pathogenic
chr1:54737510:G:A	0	0	Pathogenic
chr1:54737514:C:T	0	0	Pathogenic
chr1:54737522:T:A	0	0	Pathogenic
chr1:54737539:G:T	0	0	Pathogenic
chr1:54737541:C:T	0	0	Pathogenic
chr1:54737573:T:A	4.00449e-06	0	Pathogenic
chr1:54737628:C:T	0	0	Pathogenic
chr1:54740575:T:A	3.97684e-06	0	Pathogenic
chr1:54740697:G:A	0	0	Pathogenic
chr1:54740698:T:A	0	0	Pathogenic
chr1:54740707:G:A	0	0	Pathogenic
chr1:54747029:G:T	0	0	Pathogenic
chr1:54747056:C:T	1.1929e-05	0	Pathogenic
chr1:54747097:C:G	0	0	Pathogenic
chr1:54747108:C:G	0	0	Pathogenic
chr1:54814261:T:C	0	0	Pathogenic
chr1:54814262:G:T	0	0	Pathogenic
chr1:54814310:G:A	0	0	Pathogenic
chr1:54814393:T:A	0	0	Pathogenic
chr1:54814429:T:C	0	0	Pathogenic
chr1:54814462:C:T	0	0	Pathogenic
chr1:54814580:C:G	0	0	Pathogenic
chr1:54814657:C:T	3.1821e-05	0	Pathogenic
chr1:54814732:C:T	3.97893e-06	0	Pathogenic
chr1:54814777:G:T	0	0	Pathogenic
chr1:54814781:G:A	0	0	Pathogenic
chr1:54814899:T:A	0	0	Pathogenic
chr1:54814921:G:C	0	0	Pathogenic
chr1:54814922:G:T	1.99013e-05	0	Pathogenic
chr1:54814925:G:T	0	0	Pathogenic
chr1:54814974:T:G	0	0	Pathogenic
chr1:54815105:G:A	0	0	Pathogenic
chr1:54815123:G:A	3.9827e-06	0	Pathogenic
chr1:54815134:G:A	3.9846e-06	0	Pathogenic
chr1:54815153:G:A	0	0	Pathogenic
chr1:54815163:C:A	0	0	Pathogenic
chr1:54820820:T:A	3.98419e-06	0	Pathogenic
chr1:54820866:G:A	0	0	Pathogenic
chr1:54820961:T:A	0	0	Pathogenic
chr1:54820969:A:T	5.1873e-05	0	Pathogenic
chr1:54820984:G:T	0	0	Pathogenic
chr1:54820993:C:T	0	0	Pathogenic
chr1:54821034:G:A	0	0	Pathogenic
chr1:54821047:G:T	0	0	Pathogenic
chr1:54821116:G:A	2.3892e-05	0	Pathogenic
chr1:54821117:G:C	0	0	Pathogenic
chr1:54821117:G:T	1.19478e-05	0	Pathogenic
chr1:54821123:T:C	3.98264e-06	0	Pathogenic
chr1:54821241:C:A	0	0	Pathogenic
chr1:54822701:G:A	0	0	Pathogenic
chr1:54822701:G:C	0	0	Pathogenic
chr1:54822702:T:A	3.18193e-05	0	Pathogenic
chr1:54822709:G:A	0	0	Pathogenic
chr1:54822710:G:C	0	0	Pathogenic
chr1:54822732:G:A	0	0	Pathogenic
chr1:54822781:G:T	0	0	Pathogenic
chr1:54822826:C:T	0	0	Pathogenic
chr1:54822832:C:T	0	0	Pathogenic
chr1:54822847:G:C	0	0	Pathogenic
chr1:54827961:C:T	0	0	Pathogenic
chr1:54827977:T:A	0	0	Pathogenic
chr1:54828006:G:T	0	0	Pathogenic
chr1:54828075:G:T	0	0	Pathogenic
chr1:54828106:A:T	2.39328e-05	0	Pathogenic
chr1:54828109:C:A	0	0	Pathogenic
chr1:54828129:C:T	3.98759e-06	0	Pathogenic
chr1:54828193:G:A	0	0	Pathogenic
chr1:54828194:G:A	0	0	Pathogenic
chr1:54828244:G:A	0	0	Pathogenic
chr1:54828245:G:A	3.98251e-06	0	Pathogenic
chr1:54828313:T:C	1.1992e-05	0	Pathogenic
chr1:54828391:T:C	0	0	Pathogenic
chr1:54828391:T:G	0	0	Pathogenic
chr1:54828412:T:C	3.99591e-06	0	Pathogenic
chr1:54828412:T:G	0	0	Pathogenic
chr1:54828423:G:T	0	0	Pathogenic
chr1:54828453:C:T	0	0	Pathogenic
chr1:54828511:T:A	0	0	Pathogenic
chr1:54828534:T:C	0	0	Pathogenic
chr1:54828543:G:T	3.99482e-06	0	Pathogenic
chr1:54828585:T:C	7.98831e-06	0	Pathogenic
chr1:54828598:G:A	0	0	Pathogenic
chr1:54828599:G:A	0	0	Pathogenic
chr1:54828760:G:C	0	0	Pathogenic
chr1:54828768:G:T	1.99829e-05	0	Pathogenic
chr1:54828778:G:C	7.99073e-06	0	Pathogenic
chr1:54831910:G:A	0	0	Pathogenic
chr1:54831918:G:A	0	0	Pathogenic
chr1:54831919:G:A	3.98219e-06	0	Pathogenic
chr1:54835447:C:T	0	0	Pathogenic
chr1:54835467:T:A	0	0	Pathogenic
chr1:54835485:A:T	0	0	Pathogenic
chr1:54835491:C:T	3.18593e-05	0	Pathogenic
chr1:54835494:T:A	0	0	Pathogenic
chr1:54835494:T:G	0	0	Pathogenic
chr1:54835521:G:T	3.97731e-06	0	Pathogenic
chr1:54835524:C:G	0	0	Pathogenic
chr1:54835524:C:T	1.98881e-05	0	Pathogenic
chr1:54835529:C:A	0	0	Pathogenic
chr1:54835530:G:T	0	0	Pathogenic
chr1:54835536:G:T	0	0	Pathogenic
chr1:54876604:C:G	0	0	Pathogenic
chr1:54876608:C:A	0	0	Pathogenic
chr1:54876609:C:G	0	0	Pathogenic
chr1:54876609:C:T	0	0	Pathogenic
chr1:54876626:G:T	0	0	Pathogenic
chr1:54876635:C:T	1.19729e-05	0	Pathogenic
chr1:54876674:G:C	0	0	Pathogenic
chr1:60161667:G:A	3.98346e-06	0	Pathogenic
chr1:60163010:A:C	0	0	Pathogenic
chr1:60166119:G:A	0	0	Pathogenic
chr1:60169299:G:A	3.18573e-05	0	Pathogenic
chr1:60177886:G:T	1.98885e-05	0	Pathogenic
chr1:60177900:G:A	3.18573e-05	0	Pathogenic
chr1:60183766:G:A	7.99674e-06	0	Pathogenic
chr1:60188883:C:T	0	0	Pathogenic
chr1:60190009:G:A	1.19764e-05	0	Pathogenic
chr1:60196934:G:A	0	0	Pathogenic
chr1:60205738:A:C	0	0	Pathogenic
chr1:60205871:C:A	0	0	Pathogenic
chr1:60384375:T:C	0	0	Pathogenic
chr1:68967508:G:A	0	0	Pathogenic
chr1:68967566:G:T	0	0	Pathogenic
chr1:68967610:C:A	0	0	Pathogenic
chr1:68967634:G:A	3.97931e-06	0	Pathogenic
chr1:70337878:A:G	3.98206e-06	0	Pathogenic
chr1:70338091:T:C	1.99551e-05	0	Pathogenic
chr1:70338238:G:A	0	0	Pathogenic
chr1:70338247:G:A	0	0	Pathogenic
chr1:70343114:G:T	1.193e-05	0	Pathogenic
chr1:70343157:A:C	0	0	Pathogenic
chr1:70343210:G:A	0	0	Pathogenic
chr1:70352392:C:A	0	0	Pathogenic
chr1:70360063:T:G	0	0	Pathogenic
chr1:70362276:C:T	0	0	Pathogenic
chr1:70363600:G:C	0	0	Pathogenic
chr1:70363605:C:A	0	0	Pathogenic
chr1:70363623:G:A	0	0	Pathogenic
chr1:70369795:G:A	1.99033e-05	0	Pathogenic
chr1:73121268:G:A	0	0	Pathogenic
chr1:73121295:G:A	0	0	Pathogenic
chr1:73126716:G:A	0	0	Pathogenic
chr1:73126755:C:A	3.97716e-06	0	Pathogenic
chr1:73126773:G:A	0	0	Pathogenic
chr1:73126837:C:T	0	0	Pathogenic
chr1:73126838:C:T	0	0	Pathogenic
chr1:73126845:C:A	0	0	Pathogenic
chr1:73126874:G:T	3.97719e-06	0	Pathogenic
chr1:73132673:T:A	0	0	Pathogenic
chr1:73132727:G:A	0	0	Pathogenic
chr1:73132733:C:A	0	0	Pathogenic
chr1:73132746:G:T	0	0	Pathogenic
chr1:73139710:G:A	0	0	Pathogenic
chr1:73139747:G:T	0	0	Pathogenic
chr1:73139758:C:A	0	0	Pathogenic
chr1:73140660:C:T	0	0	Pathogenic
chr1:73140717:G:C	3.58018e-05	0	Pathogenic
chr1:73140782:G:T	0	0	Pathogenic
chr1:73140841:G:A	0	0	Pathogenic
chr1:73140856:C:A	0	0	Pathogenic
chr1:73142694:T:C	0	0	Pathogenic
chr1:73142710:C:G	0	0	Pathogenic
chr1:73142710:C:T	0	0	Pathogenic
chr1:73142749:G:A	0	0	Pathogenic
chr1:73142775:G:A	0	0	Pathogenic
chr1:73142816:C:T	0	0	Pathogenic
chr1:73142817:C:T	0	0	Pathogenic
chr1:73142822:C:T	0	0	Pathogenic
chr1:73142823:C:T	0	0	Pathogenic
chr1:73163111:G:A	4.01358e-06	0	Pathogenic
chr1:73163112:A:C	0	0	Pathogenic
chr1:73163118:A:C	0	0	Pathogenic
chr1:73163141:C:A	0	0	Pathogenic
chr1:73163204:G:A	0	0	Pathogenic
chr1:73163219:T:A	0	0	Pathogenic
chr1:73163222:T:C	0	0	Pathogenic
chr1:73163223:G:T	0	0	Pathogenic
chr1:73163249:C:A	0	0	Pathogenic
chr1:73163263:G:T	7.95874e-06	0	Pathogenic
chr1:73163294:G:A	0	0	Pathogenic
chr1:73163366:G:A	0	0	Pathogenic
chr1:73163377:C:T	0	0	Pathogenic
chr1:73163420:G:A	3.98928e-06	0	Pathogenic
chr1:73166206:G:A	0	0	Pathogenic
chr1:73166220:G:T	0	0	Pathogenic
chr1:73166287:C:A	0	0	Pathogenic
chr1:73166303:A:C	0	0	Pathogenic
chr1:73166343:C:T	0	0	Pathogenic
chr1:73166352:A:T	0	0	Pathogenic
chr1:73166377:G:A	0	0	Pathogenic
chr1:73166400:G:C	0	0	Pathogenic
chr1:73166422:G:A	0	0	Pathogenic
chr1:73166452:C:A	0	0	Pathogenic
chr1:73166516:A:T	0	0	Pathogenic
chr1:73166551:C:A	0	0	Pathogenic
chr1:73166581:G:A	0	0	Pathogenic
chr1:73166605:T:A	0	0	Pathogenic
chr1:73166606:C:T	0	0	Pathogenic
chr1:73166607:C:T	0	0	Pathogenic
chr1:73166617:C:A	3.99454e-06	0	Pathogenic
chr1:73166628:G:C	0	0	Pathogenic
chr1:73166682:G:A	1.19621e-05	0	Pathogenic
chr1:73166685:C:T	3.98718e-06	0	Pathogenic
chr1:73166697:G:T	0	0	Pathogenic
chr1:73166715:C:A	0	0	Pathogenic
chr1:73166724:G:T	0	0	Pathogenic
chr1:73166726:G:T	0	0	Pathogenic
chr1:73166730:G:T	7.96933e-06	0	Pathogenic
chr1:73166783:G:T	3.98568e-06	0	Pathogenic
chr1:73166868:G:T	7.97785e-06	0	Pathogenic
chr1:73166870:C:T	3.9888e-06	0	Pathogenic
chr1:73166904:C:T	3.98861e-06	0	Pathogenic
chr1:73166914:G:A	7.97715e-06	0	Pathogenic
chr1:73166979:C:A	0	0	Pathogenic
chr1:73166980:C:G	0	0	Pathogenic
chr1:73166988:G:A	0	0	Pathogenic
chr1:73166988:G:C	3.98673e-06	0	Pathogenic
chr1:73166998:G:A	0	0	Pathogenic
chr1:73167005:A:T	0	0	Pathogenic
chr1:73167006:T:C	0	0	Pathogenic
chr1:73167011:A:C	0	0	Pathogenic
chr1:73167037:C:A	0	0	Pathogenic
chr1:73167040:C:G	3.98724e-06	0	Pathogenic
chr1:73167040:C:T	0	0	Pathogenic
chr1:73167044:G:T	0	0	Pathogenic
chr1:73167112:G:A	0	0	Pathogenic
chr1:73167130:G:A	0	0	Pathogenic
chr1:73167143:C:T	0	0	Pathogenic
chr1:73167144:C:T	3.98229e-06	0	Pathogenic
chr1:73167179:A:T	0	0	Pathogenic
chr1:73167239:C:T	0	0	Pathogenic
chr1:73167270:C:T	0	0	Pathogenic
chr1:73167284:A:C	0	0	Pathogenic
chr1:73167286:A:G	0	0	Pathogenic
chr1:73167290:A:T	0	0	Pathogenic
chr1:73167295:G:A	0	0	Pathogenic
chr1:73167300:C:T	0	0	Pathogenic
chr1:73167303:G:A	0	0	Pathogenic
chr1:73167307:G:A	0	0	Pathogenic
chr1:73167429:A:G	0	0	Pathogenic
chr1:73167473:C:A	0	0	Pathogenic
chr1:73167473:C:G	0	0	Pathogenic
chr1:73167473:C:T	0	0	Pathogenic
chr1:73167526:G:A	0	0	Pathogenic
chr1:73167642:A:G	3.99093e-06	0	Pathogenic
chr1:73167698:G:C	0	0	Pathogenic
chr1:73167698:G:T	0	0	Pathogenic
chr1:73172293:C:T	1.59401e-05	0	Pathogenic
chr1:73172294:C:T	3.18613e-05	0	Pathogenic
chr1:73172308:G:A	0	0	Pathogenic
chr1:73172308:G:C	0	0	Pathogenic
chr1:73172309:G:T	7.9654e-06	0	Pathogenic
chr1:73172345:C:A	3.98108e-06	0	Pathogenic
chr1:73172375:C:A	0	0	Pathogenic
chr1:73172416:C:A	0	0	Pathogenic
chr1:73172426:C:A	0	0	Pathogenic
chr1:73172477:C:A	0	0	Pathogenic
chr1:73172483:C:T	3.99068e-06	0	Pathogenic
chr1:73172498:G:A	0	0	Pathogenic
chr1:73219384:G:T	0	0	Pathogenic
chr1:73219435:C:T	0	0	Pathogenic
chr1:73219436:C:T	0	0	Pathogenic
chr1:73219523:G:C	0	0	Pathogenic
chr1:73219526:C:T	9.15722e-05	0	Pathogenic
chr1:73219559:G:T	3.99144e-06	0	Pathogenic
chr1:73219620:C:A	0	0	Pathogenic
chr1:73219634:G:C	0	0	Pathogenic
chr1:73219636:C:T	0	0	Pathogenic
chr1:73219677:G:A	2.42178e-05	0	Pathogenic
chr1:73232585:G:C	0	0	Pathogenic
chr1:73232594:G:T	0	0	Pathogenic
chr1:73232595:T:A	0	0	Pathogenic
chr1:73232595:T:C	0	0	Pathogenic
chr1:73232610:C:T	3.97722e-06	0	Pathogenic
chr1:73232634:C:T	0	0	Pathogenic
chr1:73232668:T:A	0	0	Pathogenic
chr1:73234364:G:A	0	0	Pathogenic
chr1:73234372:G:A	0	0	Pathogenic
chr1:73234439:C:A	0	0	Pathogenic
chr1:73248653:G:A	1.62093e-05	0	Pathogenic
chr1:73248679:A:T	0	0	Pathogenic
chr1:73248712:A:C	3.97826e-06	0	Pathogenic
chr1:73248712:A:T	0	0	Pathogenic
chr1:73248774:C:T	0	0	Pathogenic
chr1:73248799:G:T	1.19451e-05	0	Pathogenic
chr1:73248805:G:T	0	0	Pathogenic
chr1:73249791:C:T	5.57099e-05	0	Pathogenic
chr1:73249801:G:A	0	0	Pathogenic
chr1:73249802:A:T	0	0	Pathogenic
chr1:73249818:C:T	3.97899e-06	0	Pathogenic
chr1:73249841:C:T	0	0	Pathogenic
chr1:73249842:C:T	0	0	Pathogenic
chr1:73249848:A:T	0	0	Pathogenic
chr1:73249852:C:A	0	0	Pathogenic
chr1:73249882:G:A	0	0	Pathogenic
chr1:73256791:G:T	0	0	Pathogenic
chr1:73256793:A:C	3.97716e-06	0	Pathogenic
chr1:73256827:G:T	0	0	Pathogenic
chr1:73270505:T:A	0	0	Pathogenic
chr1:73270523:T:A	0	0	Pathogenic
chr1:73270536:C:T	0	0	Pathogenic
chr1:73270537:C:T	0	0	Pathogenic
chr1:73270607:G:A	0	0	Pathogenic
chr1:73272600:C:A	0	0	Pathogenic
chr1:73272600:C:G	0	0	Pathogenic
chr1:73272600:C:T	7.95862e-06	0	Pathogenic
chr1:73272612:G:A	1.19377e-05	0	Pathogenic
chr1:73272613:T:C	3.97905e-06	0	Pathogenic
chr1:73272635:A:T	0	0	Pathogenic
chr1:73272640:C:A	2.7852e-05	0	Pathogenic
chr1:73272658:C:A	0	0	Pathogenic
chr1:73272688:C:A	0	0	Pathogenic
chr1:73272712:G:A	3.98083e-06	0	Pathogenic
chr1:73273288:G:C	0	0	Pathogenic
chr1:73273292:G:A	0	0	Pathogenic
chr1:73273297:G:T	0	0	Pathogenic
chr1:73273324:T:C	0	0	Pathogenic
chr1:73273343:T:A	3.98019e-06	0	Pathogenic
chr1:73273370:G:A	0	0	Pathogenic
chr1:73273382:C:A	0	0	Pathogenic
chr1:73273418:G:A	2.78953e-05	0	Pathogenic
chr1:73273422:A:T	0	0	Pathogenic
chr1:73273431:C:T	0	0	Pathogenic
chr1:73273461:G:T	0	0	Pathogenic
chr1:73273465:G:A	0	0	Pathogenic
chr1:73277255:G:T	0	0	Pathogenic
chr1:73280583:G:T	0	0	Pathogenic
chr1:73280584:C:T	0.000346484	0	Pathogenic
chr1:73280647:C:A	1.59458e-05	0	Pathogenic
chr1:73280681:G:A	3.98953e-06	0	Pathogenic
chr1:73289713:G:T	3.98026e-06	0	Pathogenic
chr1:73289739:A:T	0	0	Pathogenic
chr1:73289773:A:C	3.98e-06	0	Pathogenic
chr1:73289784:G:A	0	0	Pathogenic
chr1:73289831:G:C	0	0	Pathogenic
chr1:73289831:G:T	0	0	Pathogenic
chr1:73289843:G:A	4.3824e-05	0	Pathogenic
chr1:73289858:C:A	0	0	Pathogenic
chr1:73289859:A:G	3.98349e-06	0	Pathogenic
chr1:73289873:C:A	0	0	Pathogenic
chr1:73289895:G:A	0	0	Pathogenic
chr1:73303323:G:C	0	0	Pathogenic
chr1:73303355:G:A	0	0	Pathogenic
chr1:73303364:G:A	0	0	Pathogenic
chr1:73303370:G:A	7.96527e-06	0	Pathogenic
chr1:73303377:A:T	0	0	Pathogenic
chr1:73303421:C:A	0	0	Pathogenic
chr1:73303439:C:A	0	0	Pathogenic
chr1:73309020:G:T	0	0	Pathogenic
chr1:73309068:G:T	0	0	Pathogenic
chr1:73309103:G:A	1.59683e-05	0	Pathogenic
chr1:73309113:G:T	3.19203e-05	0	Pathogenic
chr1:73309119:A:T	0	0	Pathogenic
chr1:73309123:C:T	0	0	Pathogenic
chr1:73309131:C:T	0	0	Pathogenic
chr1:73309132:C:T	0	0	Pathogenic
chr1:73309148:C:A	2.39818e-05	0	Pathogenic
chr1:73309153:A:T	0	0	Pathogenic
chr1:73309182:C:T	0	0	Pathogenic
chr1:73309184:A:C	0	0	Pathogenic
chr1:73309193:G:A	0	0	Pathogenic
chr1:73339479:T:C	3.98004e-06	0	Pathogenic
chr1:73339545:G:A	3.97893e-06	0	Pathogenic
chr1:73339551:C:A	0	0	Pathogenic
chr1:73339579:G:T	3.9795e-06	0	Pathogenic
chr1:73345551:T:A	0	0	Pathogenic
chr1:73345579:A:C	7.97938e-06	0	Pathogenic
chr1:73345619:C:T	3.99562e-06	0	Pathogenic
chr1:73347009:C:A	0	0	Pathogenic
chr1:73347016:G:T	0	0	Pathogenic
chr1:73347083:C:T	1.59303e-05	0	Pathogenic
chr1:73347204:G:A	0	0	Pathogenic
chr1:73368145:C:T	0	0	Pathogenic
chr1:73368146:C:T	3.97855e-06	0	Pathogenic
chr1:73368198:C:A	0	0	Pathogenic
chr1:73378747:C:T	3.1841e-05	0	Pathogenic
chr1:73378760:T:A	0	0	Pathogenic
chr1:73378767:A:C	0	0	Pathogenic
chr1:73378786:G:C	0	0	Pathogenic
chr1:73378800:C:T	0	0	Pathogenic
chr1:73378810:A:C	0	0	Pathogenic
chr1:73378844:G:A	0	0	Pathogenic
chr1:73379771:T:A	2.0034e-05	0	Pathogenic
chr1:73379806:C:T	0	0	Pathogenic
chr1:73379848:A:T	0	0	Pathogenic
chr1:73379996:G:A	0	0	Pathogenic
chr1:73380001:A:C	0	0	Pathogenic
chr1:73380057:A:C	0	0	Pathogenic
chr1:73380074:C:T	2.4266e-05	0	Pathogenic
chr1:73380095:T:A	0	0	Pathogenic
chr1:73380096:C:G	8.12394e-06	0	Pathogenic
chr1:73380097:C:T	0	0	Pathogenic
chr1:73389544:G:A	0	0	Pathogenic
chr1:73389559:G:A	3.98448e-06	0	Pathogenic
chr1:73389632:A:C	0	0	Pathogenic
chr1:73389637:C:A	0	0	Pathogenic
chr1:73389643:T:A	0	0	Pathogenic
chr1:73389647:C:T	0	0	Pathogenic
chr1:73389724:C:A	0	0	Pathogenic
chr1:73389727:C:A	3.98054e-06	0	Pathogenic
chr1:73389793:G:A	0	0	Pathogenic
chr1:73389794:C:T	0	0	Pathogenic
chr1:73389795:C:T	0	0	Pathogenic
chr1:73389853:C:A	0	0	Pathogenic
chr1:73389917:G:T	0	0	Pathogenic
chr1:73390093:T:A	3.98788e-06	0	Pathogenic
chr1:73401197:T:A	0	0	Pathogenic
chr1:73401222:C:T	0	0	Pathogenic
chr1:73401223:C:T	0	0	Pathogenic
chr1:73401290:G:A	0	0	Pathogenic
chr1:73401316:G:T	0	0	Pathogenic
chr1:73401337:A:T	0	0	Pathogenic
chr1:73401924:G:A	0	0	Pathogenic
chr1:73401980:A:T	0	0	Pathogenic
chr1:73436523:G:C	0	0	Pathogenic
chr1:73436536:G:A	0	0	Pathogenic
chr1:73436593:C:A	0	0	Pathogenic
chr1:73436599:C:A	0	0	Pathogenic
chr1:73463744:C:T	0	0	Pathogenic
chr1:73463805:G:T	1.59359e-05	0	Pathogenic
chr1:73463824:G:A	7.96927e-06	0	Pathogenic
chr1:73469024:C:G	0	0	Pathogenic
chr1:73469047:C:A	1.19538e-05	0	Pathogenic
chr1:73469111:C:A	7.96527e-06	0	Pathogenic
chr1:73469128:A:C	0	0	Pathogenic
chr1:73469138:C:A	0	0	Pathogenic
chr1:73469142:A:T	0	0	Pathogenic
chr1:73491489:C:G	0	0	Pathogenic
chr1:73491512:C:T	0	0	Pathogenic
chr1:73491573:G:T	3.18492e-05	0	Pathogenic
chr1:73497375:A:G	0	0	Pathogenic
chr1:73497407:G:T	3.98473e-06	0	Pathogenic
chr1:73497412:G:A	1.19524e-05	0	Pathogenic
chr1:73497427:G:A	0	0	Pathogenic
chr1:73497458:C:T	0	0	Pathogenic
chr1:73497540:C:T	4.00077e-06	0	Pathogenic
chr1:73498973:C:T	0	0	Pathogenic
chr1:73498974:C:T	3.98346e-06	0	Pathogenic
chr1:73537364:C:T	3.9808e-06	0	Pathogenic
chr1:73539734:A:T	0	0	Pathogenic
chr1:73539743:G:T	3.97712e-06	0	Pathogenic
chr1:73539771:A:C	0	0	Pathogenic
chr1:73539818:A:T	0	0	Pathogenic
chr1:73561769:G:T	0	0	Pathogenic
chr1:73561828:C:A	0	0	Pathogenic
chr1:73564488:G:A	1.19558e-05	0	Pathogenic
chr1:73564493:C:T	0	0	Pathogenic
chr1:73564543:G:T	0	0	Pathogenic
chr1:73564687:G:A	0	0	Pathogenic
chr1:73564699:C:A	0	0	Pathogenic
chr1:73564700:G:C	0	0	Pathogenic
chr1:73564700:G:T	0	0	Pathogenic
chr1:73564714:C:A	0	0	Pathogenic
chr1:73564723:G:A	0	0	Pathogenic
chr1:73564773:G:C	0	0	Pathogenic
chr1:73564773:G:T	0	0	Pathogenic
chr1:73564870:C:T	1.19896e-05	0	Pathogenic
chr1:73570022:C:A	0	0	Pathogenic
chr1:73570038:A:T	0	0	Pathogenic
chr1:73570058:G:A	0	0	Pathogenic
chr1:73570069:C:A	0	0	Pathogenic
chr1:73570090:A:T	0	0	Pathogenic
chr1:73570103:G:A	0	0	Pathogenic
chr1:73570115:C:A	0	0	Pathogenic
chr1:73570189:C:T	0	0	Pathogenic
chr1:73570232:G:A	0	0	Pathogenic
chr1:73575368:C:T	0	0	Pathogenic
chr1:73575373:A:C	0	0	Pathogenic
chr1:73575377:G:A	0	0	Pathogenic
chr1:73576601:C:G	1.59832e-05	0	Pathogenic
chr1:73576601:C:T	0	0	Pathogenic
chr1:73576616:G:A	0	0	Pathogenic
chr1:73576650:C:T	0	0	Pathogenic
chr1:73576659:A:C	0	0	Pathogenic
chr1:73576689:C:T	0	0	Pathogenic
chr1:73576722:G:T	0	0	Pathogenic
chr1:73576730:T:A	0	0	Pathogenic
chr1:73576750:A:G	3.18451e-05	0	Pathogenic
chr1:73576756:C:A	0	0	Pathogenic
chr1:73578674:C:G	0	0	Pathogenic
chr1:73578686:C:A	0	0	Pathogenic
chr1:73582363:G:A	0	0	Pathogenic
chr1:73582400:C:T	7.96718e-06	0	Pathogenic
chr1:73582401:C:T	3.98368e-06	0	Pathogenic
chr1:73590374:G:A	1.59257e-05	0	Pathogenic
chr1:73590399:A:C	0	0	Pathogenic
chr1:73590410:G:A	0	0	Pathogenic
chr1:73590455:T:A	0	0	Pathogenic
chr1:73590461:G:A	1.59153e-05	0	Pathogenic
chr1:73670126:C:T	1.99586e-05	0	Pathogenic
chr1:73670273:C:A	0	0	Pathogenic
chr1:73670297:G:A	0	0	Pathogenic
chr1:73691873:G:A	5.97743e-05	0	Pathogenic
chr1:73691878:G:T	0	0	Pathogenic
chr1:73691885:C:A	0	0	Pathogenic
chr1:73691921:C:A	0	0	Pathogenic
chr1:73691949:C:G	1.99402e-05	0	Pathogenic
chr1:73691951:A:C	0	0	Pathogenic
chr1:73691967:G:C	0	0	Pathogenic
chr1:73693625:G:C	0	0	Pathogenic
chr1:73693630:C:T	0	0	Pathogenic
chr1:73693653:C:G	0	0	Pathogenic
chr1:73693681:A:C	0	0	Pathogenic
chr1:73693686:T:A	0	0	Pathogenic
chr1:73693766:G:C	3.9854e-06	0	Pathogenic
chr1:73693803:G:A	1.19621e-05	0	Pathogenic
chr1:73693824:C:A	0	0	Pathogenic
chr1:73693845:T:A	0	0	Pathogenic
chr1:73693858:A:C	0	0	Pathogenic
chr1:73694916:C:A	0	0	Pathogenic
chr1:73694939:C:T	0	0	Pathogenic
chr1:73694997:G:A	0	0	Pathogenic
chr1:73695014:G:C	3.98273e-06	0	Pathogenic
chr1:73695041:A:C	0	0	Pathogenic
chr1:73695043:A:T	0	0	Pathogenic
chr1:73695066:G:A	3.98235e-06	0	Pathogenic
chr1:73695079:G:T	0	0	Pathogenic
chr1:73695104:C:T	0	0	Pathogenic
chr1:73695123:C:A	0	0	Pathogenic
chr1:73695181:A:T	0	0	Pathogenic
chr1:73695220:C:G	0	0	Pathogenic
chr1:73695220:C:T	3.18573e-05	0	Pathogenic
chr1:73695221:C:T	0	0	Pathogenic
chr1:73695272:A:T	0	0	Pathogenic
chr1:73695320:C:T	0	0	Pathogenic
chr1:73695380:A:C	0	0	Pathogenic
chr1:73695395:A:T	0	0	Pathogenic
chr1:73695400:G:T	0	0	Pathogenic
chr1:73703682:G:T	0	0	Pathogenic
chr1:73703740:C:T	3.98327e-06	0	Pathogenic
chr1:73703770:C:T	0	0	Pathogenic
chr1:73703825:G:A	0	0	Pathogenic
chr1:73716077:A:T	0	0	Pathogenic
chr1:73716087:C:G	0	0	Pathogenic
chr1:73716168:C:G	0	0	Pathogenic
chr1:73732002:G:A	0	0	Pathogenic
chr1:73732018:G:C	0	0	Pathogenic
chr1:73732132:G:T	0	0	Pathogenic
chr1:73746454:A:T	0	0	Pathogenic
chr1:73746456:A:G	0	0	Pathogenic
chr1:73746459:G:A	0	0	Pathogenic
chr1:73746477:G:A	3.98241e-06	0	Pathogenic
chr1:73746490:A:T	0	0	Pathogenic
chr1:73746564:G:A	3.98533e-06	0	Pathogenic
chr1:73746565:G:T	0	0	Pathogenic
chr1:73746573:G:A	0	0	Pathogenic
chr1:73746590:A:T	0	0	Pathogenic
chr1:73746595:G:C	0	0	Pathogenic
chr1:73746646:G:T	1.1964e-05	0	Pathogenic
chr1:73746657:G:A	0	0	Pathogenic
chr1:73746715:G:T	3.18532e-05	0	Pathogenic
chr1:73746778:G:T	3.99147e-06	0	Pathogenic
chr1:73746872:C:T	0	0	Pathogenic
chr1:73746879:T:A	0	0	Pathogenic
chr1:73746939:T:A	0	0	Pathogenic
chr1:73746952:G:T	0	0	Pathogenic
chr1:73746959:C:T	0	0	Pathogenic
chr1:73746960:A:G	3.98683e-05	0	Pathogenic
chr1:73746960:A:T	0	0	Pathogenic
chr1:73746963:G:A	0	0	Pathogenic
chr1:73746980:C:A	0.000969201	0	Pathogenic
chr1:73746987:T:A	0	0	Pathogenic
chr1:73747011:A:G	0	0	Pathogenic
chr1:73747047:G:A	8.01449e-06	0	Pathogenic
chr1:73747061:C:A	4.01023e-06	0	Pathogenic
chr1:73747069:G:T	2.00608e-05	0	Pathogenic
chr1:73750800:A:C	3.98511e-06	0	Pathogenic
chr1:73750800:A:T	0	0	Pathogenic
chr1:73750803:T:A	3.98492e-06	0	Pathogenic
chr1:73750868:C:T	7.97277e-06	0	Pathogenic
chr1:73750876:G:T	0	0	Pathogenic
chr1:73750878:A:G	0	0	Pathogenic
chr1:73750914:C:A	0	0	Pathogenic
chr1:73750920:G:A	0	0	Pathogenic
chr1:73750921:G:T	0	0	Pathogenic
chr1:73750963:A:T	0	0	Pathogenic
chr1:73750964:C:G	0	0	Pathogenic
chr1:73783153:A:T	0	0	Pathogenic
chr1:73783178:G:T	3.97829e-06	0	Pathogenic
chr1:73783200:G:A	2.78496e-05	0	Pathogenic
chr1:73783216:G:T	0	0	Pathogenic
chr1:73783217:C:A	1.59162e-05	0	Pathogenic
chr1:73783226:C:T	0	0	Pathogenic
chr1:73786079:C:A	0	0	Pathogenic
chr1:73786100:C:T	0	0	Pathogenic
chr1:73786134:G:A	0	0	Pathogenic
chr1:73786143:G:A	0	0	Pathogenic
chr1:73786175:C:G	0	0	Pathogenic
chr1:73815982:G:A	0	0	Pathogenic
chr1:73815986:G:T	0	0	Pathogenic
chr1:73817511:C:A	0	0	Pathogenic
chr1:73817537:A:T	0	0	Pathogenic
chr1:73817608:G:A	0	0	Pathogenic
chr1:73817626:C:A	0	0	Pathogenic
chr1:73817657:G:T	0	0	Pathogenic
chr1:73817667:C:T	1.19659e-05	0	Pathogenic
chr1:73818305:C:A	3.99706e-05	0	Pathogenic
chr1:73818306:A:G	3.99658e-06	0	Pathogenic
chr1:73818325:C:T	0	0	Pathogenic
chr1:73818326:C:T	0	0	Pathogenic
chr1:73818333:C:A	0	0	Pathogenic
chr1:73818334:C:G	0	0	Pathogenic
chr1:73818334:C:T	4.0017e-06	0	Pathogenic
chr1:73818335:C:T	0	0	Pathogenic
chr1:73818389:C:A	4.03242e-06	0	Pathogenic
chr1:73818409:A:C	0	0	Pathogenic
chr1:73819380:G:A	0	0	Pathogenic
chr1:73819389:C:A	0	0	Pathogenic
chr1:73819479:T:G	6.77366e-05	0	Pathogenic
chr1:73819515:G:A	5.57867e-05	0	Pathogenic
chr1:73819559:C:T	5.97919e-05	0	Pathogenic
chr1:73819607:C:T	3.59442e-05	0	Pathogenic
chr1:73819608:G:T	7.98843e-06	0	Pathogenic
chr1:73819644:C:A	0	0	Pathogenic
chr1:73821660:G:T	0	0	Pathogenic
chr1:73821664:G:A	0	0	Pathogenic
chr1:73821674:G:C	0	0	Pathogenic
chr1:73821674:G:T	0	0	Pathogenic
chr1:73821682:G:A	7.97188e-06	0	Pathogenic
chr1:73821682:G:C	7.97188e-06	0	Pathogenic
chr1:73821700:C:G	0	0	Pathogenic
chr1:73821700:C:T	1.59473e-05	0	Pathogenic
chr1:73821709:G:A	3.9868e-06	0	Pathogenic
chr1:73865969:A:C	1.59377e-05	0	Pathogenic
chr1:73866063:C:G	0	0	Pathogenic
chr1:73866080:A:G	0	0	Pathogenic
chr1:73866090:G:A	0	0	Pathogenic
chr1:73920628:G:A	0	0	Pathogenic
chr1:73920630:A:C	0	0	Pathogenic
chr1:73920645:C:T	0	0	Pathogenic
chr1:73920714:T:C	0	0	Pathogenic
chr1:73920714:T:G	0	0	Pathogenic
chr1:73920790:A:G	0	0	Pathogenic
chr1:73923965:G:A	3.98661e-06	0	Pathogenic
chr1:73923971:C:A	0	0	Pathogenic
chr1:73923991:A:C	0	0	Pathogenic
chr1:73923991:A:T	0	0	Pathogenic
chr1:73924173:G:T	0	0	Pathogenic
chr1:73924274:G:A	0	0	Pathogenic
chr1:73924337:G:A	7.98748e-06	0	Pathogenic
chr1:73924339:G:T	0	0	Pathogenic
chr1:73924394:G:A	0	0	Pathogenic
chr1:89126589:A:T	0	0	Pathogenic
chr1:89142862:G:A	8.01115e-06	0	Pathogenic
chr1:89144283:G:C	0	0	Pathogenic
chr1:89168874:T:A	4.01532e-06	0	Pathogenic
chr1:89170220:C:G	0	0	Pathogenic
chr1:89170268:G:A	1.60195e-05	0	Pathogenic
chr1:89170288:C:T	8.10971e-06	0	Pathogenic
chr1:89185886:T:C	0	0	Pathogenic
chr1:89186031:G:A	0	0	Pathogenic
chr1:89207209:C:T	0	0	Pathogenic
chr1:89224232:C:A	1.20088e-05	0	Pathogenic
chr1:94804569:A:C	0	0	Pathogenic
chr1:94804633:G:A	0	0	Pathogenic
chr1:99674820:C:T	0	0	Pathogenic
chr1:99674841:C:T	0	0	Pathogenic
chr1:99674941:C:G	0	0	Pathogenic
chr1:99675105:C:T	0	0	Pathogenic
chr1:99680124:A:G	0	0	Pathogenic
chr1:99680228:C:T	0	0	Pathogenic
chr1:99680711:C:A	0	0	Pathogenic
chr1:99692379:T:C	0	0	Pathogenic
chr1:99692991:G:T	0	0	Pathogenic
chr1:99693019:A:G	0	0	Pathogenic
chr1:99693044:C:A	0	0	Pathogenic
chr1:100810504:T:G	0	0	Pathogenic
chr1:100811511:G:C	0	0	Pathogenic
chr1:100811571:C:A	0	0	Pathogenic
chr1:103360810:C:T	0	0	Pathogenic
chr1:103361706:C:T	3.97627e-06	0	Pathogenic
chr1:114529728:A:G	7.95475e-06	0	Pathogenic
chr1:114530039:C:T	3.97807e-06	0	Pathogenic
chr1:114530102:C:T	0	0	Pathogenic
chr1:114531158:C:T	7.9545e-06	0	Pathogenic
chr1:114533221:C:T	1.59074e-05	0	Pathogenic
chr1:114533553:G:A	0	0	Pathogenic
chr1:114533568:A:T	0	0	Pathogenic
chr1:114535929:C:A	0	0	Pathogenic
chr1:114535960:C:T	1.1935e-05	0	Pathogenic
chr1:121145937:G:A	0	0	Pathogenic
chr1:121149841:A:T	0	0	Pathogenic
chr1:121193176:G:T	0	0	Pathogenic
chr1:121196686:G:T	0	0	Pathogenic
chr1:121213468:C:T	0	0	Pathogenic
chr1:121213490:G:T	0	0	Pathogenic
chr1:121221178:C:T	0	0	Pathogenic
chr1:121223615:G:T	0	0	Pathogenic
chr1:121223733:G:A	0	0	Pathogenic
chr1:121223744:G:T	0	0	Pathogenic
chr1:121230039:G:C	0	0	Pathogenic
chr1:121230058:G:A	0	0	Pathogenic
chr1:121230075:G:C	0	0	Pathogenic
chr1:121234968:G:A	3.18959e-05	0	Pathogenic
chr1:121240049:G:A	0	0	Pathogenic
chr1:121240534:C:T	3.97962e-06	0	Pathogenic
chr1:121240573:G:C	0	0	Pathogenic
chr1:121240579:A:T	0	0	Pathogenic
chr1:121240731:A:G	0	0	Pathogenic
chr1:121244579:G:A	0	0	Pathogenic
chr1:121256670:G:T	0	0	Pathogenic
chr1:121256715:G:A	0	0	Pathogenic
chr1:121257503:G:A	8.04887e-06	0	Pathogenic
chr1:121278516:C:T	0	0	Pathogenic
chr1:121289337:G:A	0	0	Pathogenic
chr1:121292061:C:G	0	0	Pathogenic
chr1:121297984:G:T	0	0	Pathogenic
chr1:121312395:G:T	0	0	Pathogenic
chr1:121321745:G:T	0	0	Pathogenic
chr1:121322558:G:A	0	0	Pathogenic
chr1:121322559:G:A	0	0	Pathogenic
chr1:121322568:G:T	0	0	Pathogenic
chr1:121322678:G:A	0	0	Pathogenic
chr1:121322678:G:T	0	0	Pathogenic
chr1:121322705:G:C	0	0	Pathogenic
chr1:121328334:C:T	0	0	Pathogenic
chr1:121329878:C:G	0	0	Pathogenic
chr1:130045166:C:T	0	0	Pathogenic
chr1:130045173:T:C	3.97668e-06	0	Pathogenic
chr1:130045177:G:A	0	0	Pathogenic
chr1:130045178:A:G	0	0	Pathogenic
chr1:130045185:G:A	0	0	Pathogenic
chr1:130045186:G:A	3.97697e-06	0	Pathogenic
chr1:130045194:G:A	0	0	Pathogenic
chr1:130045194:G:C	0	0	Pathogenic
chr1:130045198:A:T	0	0	Pathogenic
chr1:130045202:C:T	3.97795e-06	0	Pathogenic
chr1:130053181:C:G	0	0	Pathogenic
chr1:130053197:T:G	0	0	Pathogenic
chr1:130053202:T:C	0	0	Pathogenic
chr1:130053204:G:A	3.9801e-06	0	Pathogenic
chr1:130053206:C:T	3.18796e-05	0	Pathogenic
chr1:130053233:G:A	3.97766e-06	0	Pathogenic
chr1:130053234:G:A	3.97763e-06	0	Pathogenic
chr1:130053268:G:T	3.977e-06	0	Pathogenic
chr1:130054662:G:A	2.38667e-05	0	Pathogenic
chr1:130054662:G:T	3.97779e-06	0	Pathogenic
chr1:130054679:G:A	0	0	Pathogenic
chr1:130054680:C:T	1.59101e-05	0	Pathogenic
chr1:130054683:T:C	0	0	Pathogenic
chr1:130054685:C:T	3.97735e-06	0	Pathogenic
chr1:130054695:G:A	3.97725e-06	0	Pathogenic
chr1:130054704:C:G	3.18552e-05	0	Pathogenic
chr1:130054707:G:A	0	0	Pathogenic
chr1:130054710:T:C	0	0	Pathogenic
chr1:130054715:G:A	2.78425e-05	0	Pathogenic
chr1:130054716:G:T	0	0	Pathogenic
chr1:130054724:T:C	0	0	Pathogenic
chr1:130054724:T:G	0	0	Pathogenic
chr1:130054743:G:C	0	0	Pathogenic
chr1:130054788:A:T	0	0	Pathogenic
chr1:130054791:A:G	7.96844e-06	0	Pathogenic
chr1:130054799:T:C	0	0	Pathogenic
chr1:130057228:C:T	2.78359e-05	0	Pathogenic
chr1:130057237:C:T	0	0	Pathogenic
chr1:130057287:G:A	0	0	Pathogenic
chr1:130063077:G:T	0	0	Pathogenic
chr1:130063099:T:A	0	0	Pathogenic
chr1:130063107:G:T	0	0	Pathogenic
chr1:130063143:G:T	0	0	Pathogenic
chr1:130067245:T:C	0	0	Pathogenic
chr1:130067259:T:C	0	0	Pathogenic
chr1:130067260:G:A	0	0	Pathogenic
chr1:130067260:G:T	0	0	Pathogenic
chr1:130067280:C:T	0.000111923	0	Pathogenic
chr1:130067334:T:A	0	0	Pathogenic
chr1:130067335:G:A	0	0	Pathogenic
chr1:130067335:G:T	0	0	Pathogenic
chr1:130067346:C:T	0	0	Pathogenic
chr1:130067358:C:T	0	0	Pathogenic
chr1:130067362:G:A	3.97687e-06	0	Pathogenic
chr1:130067377:T:C	3.97674e-06	0	Pathogenic
chr1:130067381:T:G	0	0	Pathogenic
chr1:130067404:T:A	0	0	Pathogenic
chr1:130081228:C:T	0	0	Pathogenic
chr1:130081250:G:A	0	0	Pathogenic
chr1:130081285:C:T	0	0	Pathogenic
chr1:130083938:C:T	0	0	Pathogenic
chr1:130083971:C:T	0	0	Pathogenic
chr1:130084040:G:T	3.9834e-06	0	Pathogenic
chr1:130084043:G:T	0	0	Pathogenic
chr1:130084064:T:C	0	0	Pathogenic
chr1:130084065:C:G	1.99127e-05	0	Pathogenic
chr1:130084074:G:A	0	0	Pathogenic
chr1:130084124:A:T	0	0	Pathogenic
chr1:130084144:T:A	0	0	Pathogenic
chr1:130085280:C:G	3.9769e-06	0	Pathogenic
chr1:130085291:C:T	1.59074e-05	0	Pathogenic
chr1:130085301:T:C	0	0	Pathogenic
chr1:130085306:A:T	3.97659e-06	0	Pathogenic
chr1:130085950:T:C	1.19299e-05	0	Pathogenic
chr1:130085990:G:A	0	0	Pathogenic
chr1:130085990:G:C	0	0	Pathogenic
chr1:130086014:G:A	1.19292e-05	0	Pathogenic
chr1:130086036:C:T	0	0	Pathogenic
chr1:130086778:T:A	0	0	Pathogenic
chr1:130086786:C:T	0	0	Pathogenic
chr1:130086883:G:A	0	0	Pathogenic
chr1:130086884:G:A	0	0	Pathogenic
chr1:130086939:G:T	0	0	Pathogenic
chr1:130101791:C:A	0	0	Pathogenic
chr1:130101808:T:G	0	0	Pathogenic
chr1:130101818:C:A	0	0	Pathogenic
chr1:130101826:A:G	6.76289e-05	0	Pathogenic
chr1:130101843:C:T	2.38669e-05	0	Pathogenic
chr1:130101846:G:A	0	0	Pathogenic
chr1:130101910:G:A	0	0	Pathogenic
chr1:130101948:C:T	0	0	Pathogenic
chr1:130101949:G:C	0	0	Pathogenic
chr1:130101953:G:A	0	0	Pathogenic
chr1:130101960:G:C	1.19318e-05	0	Pathogenic
chr1:130101976:C:A	0	0	Pathogenic
chr1:130101991:A:G	0	0	Pathogenic
chr1:130101992:C:A	0	0	Pathogenic
chr1:130101992:C:G	0	0	Pathogenic
chr1:130102361:G:A	0	0	Pathogenic
chr1:130102362:G:A	0	0	Pathogenic
chr1:130102399:C:T	4.38474e-05	0	Pathogenic
chr1:130102400:G:C	0	0	Pathogenic
chr1:130102403:A:G	0	0	Pathogenic
chr1:130102409:G:A	0	0	Pathogenic
chr1:130102414:G:C	0	0	Pathogenic
chr1:130102417:T:A	1.19644e-05	0	Pathogenic
chr1:130102429:C:T	0	0	Pathogenic
chr1:130102441:G:A	3.98378e-06	0	Pathogenic
chr1:130102447:G:A	0	0	Pathogenic
chr1:130102448:G:A	0	0	Pathogenic
chr1:130102468:C:T	0	0	Pathogenic
chr1:130102486:G:A	0	0	Pathogenic
chr1:130102498:C:T	0	0	Pathogenic
chr1:130102501:C:A	0	0	Pathogenic
chr1:130102501:C:T	1.99103e-05	0	Pathogenic
chr1:130102503:G:T	0	0	Pathogenic
chr1:130102507:C:T	3.98191e-06	0	Pathogenic
chr1:130102508:C:T	0	0	Pathogenic
chr1:130102512:C:A	0	0	Pathogenic
chr1:130102513:C:G	3.98156e-06	0	Pathogenic
chr1:130102513:C:T	0	0	Pathogenic
chr1:130102514:C:G	0	0	Pathogenic
chr1:130102514:C:T	0	0	Pathogenic
chr1:130102528:G:A	1.99129e-05	0	Pathogenic
chr1:130102528:G:T	9.55597e-05	0	Pathogenic
chr1:130102529:A:G	0	0	Pathogenic
chr1:130104656:C:T	1.61121e-05	0	Pathogenic
chr1:130104657:G:A	3.62013e-05	0	Pathogenic
chr1:130104657:G:T	0	0	Pathogenic
chr1:130104663:T:G	0.000380463	0	Pathogenic
chr1:130104681:T:G	0	0	Pathogenic
chr1:130104687:G:A	0	0	Pathogenic
chr1:130104728:G:A	0	0	Pathogenic
chr1:130104768:G:A	0	0	Pathogenic
chr1:130104798:G:A	3.97962e-06	0	Pathogenic
chr1:130108919:A:G	0	0	Pathogenic
chr1:130108947:T:A	0	0	Pathogenic
chr1:130108986:T:C	0	0	Pathogenic
chr1:130109025:C:A	0	0	Pathogenic
chr1:130109028:G:A	3.18492e-05	0	Pathogenic
chr1:130109060:C:A	0	0	Pathogenic
chr1:130109082:G:A	0	0	Pathogenic
chr1:130109084:C:T	0	0	Pathogenic
chr1:130110402:G:A	3.99221e-06	0	Pathogenic
chr1:130110408:T:C	0	0	Pathogenic
chr1:130110420:C:T	0	0	Pathogenic
chr1:130110461:C:T	0	0	Pathogenic
chr1:130110471:G:A	0.000207072	0	Pathogenic
chr1:130110471:G:C	0	0	Pathogenic
chr1:130110479:T:A	7.96286e-06	0	Pathogenic
chr1:130110479:T:C	0	0	Pathogenic
chr1:130110509:G:T	0	0	Pathogenic
chr1:130110555:A:G	0	0	Pathogenic
chr1:130110555:A:T	0	0	Pathogenic
chr1:130110582:G:A	1.59106e-05	0	Pathogenic
chr1:130110583:G:A	0	0	Pathogenic
chr1:130110584:T:A	0	0	Pathogenic
chr1:130114103:C:T	3.97728e-06	0	Pathogenic
chr1:130114107:G:A	0	0	Pathogenic
chr1:130114111:T:C	1.19312e-05	0	Pathogenic
chr1:130114120:C:T	0	0	Pathogenic
chr1:130117025:G:T	0	0	Pathogenic
chr1:130118832:A:T	0	0	Pathogenic
chr1:130118849:G:T	0	0	Pathogenic
chr1:130118895:A:C	0	0	Pathogenic
chr1:130118898:A:G	0	0	Pathogenic
chr1:130118904:A:C	0	0	Pathogenic
chr1:130118904:A:G	3.18471e-05	0	Pathogenic
chr1:130118907:T:A	0	0	Pathogenic
chr1:130118910:C:T	0	0	Pathogenic
chr1:130118927:A:G	0	0	Pathogenic
chr1:130118928:A:G	0.000135279	0	Pathogenic
chr1:130118931:G:A	0	0	Pathogenic
chr1:130118939:A:G	0	0	Pathogenic
chr1:130118943:C:T	0	0	Pathogenic
chr1:130118946:C:A	3.98045e-06	0	Pathogenic
chr1:130118949:C:A	3.58243e-05	0	Pathogenic
chr1:130118949:C:T	1.99024e-05	0	Pathogenic
chr1:130121163:C:T	0.000147123	0	Pathogenic
chr1:130121165:G:A	3.18512e-05	0	Pathogenic
chr1:130121166:G:C	0	0	Pathogenic
chr1:130121172:T:A	0	0	Pathogenic
chr1:130121175:C:T	7.95254e-06	0	Pathogenic
chr1:130121204:G:A	3.97627e-06	0	Pathogenic
chr1:130121204:G:T	0	0	Pathogenic
chr1:130121205:G:T	0	0	Pathogenic
chr1:130121237:C:T	1.19288e-05	0	Pathogenic
chr1:130121238:G:A	1.19291e-05	0	Pathogenic
chr1:130121261:C:T	0	0	Pathogenic
chr1:130121274:T:G	0	0	Pathogenic
chr1:130122446:A:G	3.98035e-06	0	Pathogenic
chr1:130122447:C:T	3.18436e-05	0	Pathogenic
chr1:130122455:G:A	7.95963e-06	0	Pathogenic
chr1:130122455:G:T	0	0	Pathogenic
chr1:130122472:T:G	0	0	Pathogenic
chr1:130122476:C:T	0	0	Pathogenic
chr1:130122482:A:T	0	0	Pathogenic
chr1:130122485:G:C	3.97909e-06	0	Pathogenic
chr1:130122525:T:C	3.97883e-06	0	Pathogenic
chr1:130122539:G:A	3.97947e-06	0	Pathogenic
chr1:130123034:A:G	3.97668e-06	0	Pathogenic
chr1:130123040:T:C	7.95349e-06	0	Pathogenic
chr1:130123041:C:T	7.95323e-06	0	Pathogenic
chr1:130123053:C:T	0	0	Pathogenic
chr1:130123077:T:A	0	0	Pathogenic
chr1:130123088:G:A	1.19299e-05	0	Pathogenic
chr1:130123088:G:T	0	0	Pathogenic
chr1:130123089:A:G	3.18552e-05	0	Pathogenic
chr1:130123092:C:G	0	0	Pathogenic
chr1:130123092:C:T	0	0	Pathogenic
chr1:130123095:C:T	0	0	Pathogenic
chr1:130123097:T:C	0	0	Pathogenic
chr1:130123107:A:T	0	0	Pathogenic
chr1:130123109:C:A	0	0	Pathogenic
chr1:130123110:C:A	0	0	Pathogenic
chr1:130123116:C:T	3.97728e-06	0	Pathogenic
chr1:130123118:A:T	0	0	Pathogenic
chr1:130123121:C:T	2.38629e-05	0	Pathogenic
chr1:130123122:G:A	0	0	Pathogenic
chr1:130123124:T:C	0	0	Pathogenic
chr1:130123128:T:A	0	0	Pathogenic
chr1:130123128:T:C	0	0	Pathogenic
chr1:130123131:G:A	0	0	Pathogenic
chr1:130123132:G:A	0	0	Pathogenic
chr1:130123137:T:G	0	0	Pathogenic
chr1:130123151:C:T	0.000119365	0	Pathogenic
chr1:130123152:G:A	1.59148e-05	0	Pathogenic
chr1:130123152:G:T	0	0	Pathogenic
chr1:130124499:C:A	0	0	Pathogenic
chr1:130124508:T:G	0	0	Pathogenic
chr1:130124513:A:C	0	0	Pathogenic
chr1:130124516:C:A	0	0	Pathogenic
chr1:130124516:C:G	0	0	Pathogenic
chr1:130124516:C:T	0	0	Pathogenic
chr1:130124528:G:A	2.38605e-05	0	Pathogenic
chr1:130124541:T:C	3.97674e-06	0	Pathogenic
chr1:130124543:G:A	0	0	Pathogenic
chr1:130124544:G:A	0	0	Pathogenic
chr1:130124549:C:G	0	0	Pathogenic
chr1:130124550:G:A	3.97709e-06	0	Pathogenic
chr1:130124550:G:T	0.000306236	0	Pathogenic
chr1:130124567:C:T	3.18959e-05	0	Pathogenic
chr1:130124571:G:A	0	0	Pathogenic
chr1:130124571:G:T	0	0	Pathogenic
chr1:130124576:C:T	0	0	Pathogenic
chr1:130124577:T:A	0	0	Pathogenic
chr1:130124584:C:G	0	0	Pathogenic
chr1:130124634:T:G	0	0	Pathogenic
chr1:130124646:G:A	1.98836e-05	0	Pathogenic
chr1:130126408:T:A	0	0	Pathogenic
chr1:130129144:G:T	0	0	Pathogenic
chr1:130129207:G:T	0	0	Pathogenic
chr1:130129254:T:A	0	0	Pathogenic
chr1:130129274:T:C	0	0	Pathogenic
chr1:130129279:G:T	3.97801e-06	0	Pathogenic
chr1:130129331:T:A	0	0	Pathogenic
chr1:130129333:G:T	0	0	Pathogenic
chr1:130129695:T:C	0	0	Pathogenic
chr1:130129701:T:C	3.97687e-06	0	Pathogenic
chr1:130134414:C:T	4.07083e-06	0	Pathogenic
chr1:130134417:C:T	4.06299e-06	0	Pathogenic
chr1:130134486:C:T	0	0	Pathogenic
chr1:130134531:G:T	0	0	Pathogenic
chr1:130134537:C:T	0	0	Pathogenic
chr1:130134600:C:T	0	0	Pathogenic
chr1:130134613:C:A	0	0	Pathogenic
chr1:130134613:C:T	0	0	Pathogenic
chr1:130134645:C:T	4.00911e-06	0	Pathogenic
chr1:130134646:G:A	1.2033e-05	0	Pathogenic
chr1:130134646:G:T	0	0	Pathogenic
chr1:130135337:C:T	0.000238964	0	Pathogenic
chr1:130135361:T:C	3.98051e-06	0	Pathogenic
chr1:130135393:G:T	1.19374e-05	0	Pathogenic
chr1:130135398:C:A	0	0	Pathogenic
chr1:130135421:G:A	0	0	Pathogenic
chr1:130135421:G:T	0	0	Pathogenic
chr1:130135432:C:T	3.97817e-06	0	Pathogenic
chr1:130135435:C:T	0	0	Pathogenic
chr1:130135441:A:C	0	0	Pathogenic
chr1:130135924:G:C	0	0	Pathogenic
chr1:130135975:A:T	3.18431e-05	0	Pathogenic
chr1:130135979:C:A	3.9764e-06	0	Pathogenic
chr1:130135979:C:G	0	0	Pathogenic
chr1:130135982:G:A	3.97643e-06	0	Pathogenic
chr1:130135985:T:C	3.9764e-06	0	Pathogenic
chr1:130135993:C:T	1.98834e-05	0	Pathogenic
chr1:130135994:G:A	1.98839e-05	0	Pathogenic
chr1:130136013:G:T	7.95374e-06	0	Pathogenic
chr1:130136813:G:T	0	0	Pathogenic
chr1:130136818:C:G	0	0	Pathogenic
chr1:130136840:T:C	3.98413e-06	0	Pathogenic
chr1:130136842:G:A	0	0	Pathogenic
chr1:130136842:G:C	3.98368e-06	0	Pathogenic
chr1:130136882:C:T	0	0	Pathogenic
chr1:130136888:C:T	0	0	Pathogenic
chr1:130136896:G:A	0	0	Pathogenic
chr1:130136921:T:C	8.19753e-06	0	Pathogenic
chr1:130136922:G:A	0	0	Pathogenic
chr1:130136922:G:T	8.22186e-06	0	Pathogenic
chr1:130136927:T:G	0	0	Pathogenic
chr1:130136928:G:A	6.26237e-05	0	Pathogenic
chr1:130136960:G:T	0	0	Pathogenic
chr1:130136964:G:T	0	0	Pathogenic
chr1:130136965:C:A	5.14986e-06	0	Pathogenic
chr1:130136978:G:A	0.000162076	0	Pathogenic
chr1:130136991:C:A	3.18593e-05	0	Pathogenic
chr1:130136991:C:G	0	0	Pathogenic
chr1:130141385:G:C	0	0	Pathogenic
chr1:130141394:C:T	0	0	Pathogenic
chr1:130141421:G:A	0.000107365	0	Pathogenic
chr1:130142991:T:G	0	0	Pathogenic
chr1:130142993:A:T	0	0	Pathogenic
chr1:130143007:G:A	0	0	Pathogenic
chr1:130144452:A:G	3.9788e-06	0	Pathogenic
chr1:130144453:T:A	0	0	Pathogenic
chr1:130144502:G:T	0	0	Pathogenic
chr1:130144530:T:C	7.95305e-06	0	Pathogenic
chr1:130144993:T:A	0	0	Pathogenic
chr1:130144993:T:C	0	0	Pathogenic
chr1:130144995:G:A	7.96369e-06	0	Pathogenic
chr1:130145009:G:T	0	0	Pathogenic
chr1:130145013:G:A	0	0	Pathogenic
chr1:130145014:C:T	0	0	Pathogenic
chr1:130145015:A:G	0	0	Pathogenic
chr1:130145060:G:A	3.18183e-05	0	Pathogenic
chr1:130145099:G:A	0	0	Pathogenic
chr1:130145120:C:G	0	0	Pathogenic
chr1:130145120:C:T	0	0	Pathogenic
chr1:130145137:G:T	7.9533e-06	0	Pathogenic
chr1:130146675:C:A	0	0	Pathogenic
chr1:130146689:T:G	0	0	Pathogenic
chr1:130146690:G:A	0	0	Pathogenic
chr1:130146704:C:A	0	0	Pathogenic
chr1:130146704:C:T	0	0	Pathogenic
chr1:130146707:G:A	3.99265e-05	0	Pathogenic
chr1:130146708:C:G	0	0	Pathogenic
chr1:130146733:C:G	0	0	Pathogenic
chr1:130146734:G:T	8.01134e-06	0	Pathogenic
chr1:130146748:A:C	8.03226e-06	0	Pathogenic
chr1:130146757:C:A	1.2107e-05	0	Pathogenic
chr1:130146758:A:G	8.06907e-06	0	Pathogenic
chr1:130146789:C:G	0	0	Pathogenic
chr1:130146792:G:A	0	0	Pathogenic
chr1:130146806:T:C	4.18382e-06	0	Pathogenic
chr1:130146809:G:A	4.21354e-06	0	Pathogenic
chr1:130146810:G:A	0	0	Pathogenic
chr1:130150576:G:A	0	0	Pathogenic
chr1:130150581:C:T	0	0	Pathogenic
chr1:130150615:C:G	0	0	Pathogenic
chr1:130150618:C:A	0	0	Pathogenic
chr1:130150621:T:C	0	0	Pathogenic
chr1:130150642:A:G	3.98683e-06	0	Pathogenic
chr1:130150643:T:G	0	0	Pathogenic
chr1:130151686:G:A	3.97703e-06	0	Pathogenic
chr1:130151687:G:A	3.97697e-06	0	Pathogenic
chr1:130151689:C:A	0	0	Pathogenic
chr1:130151689:C:T	7.5569e-05	0	Pathogenic
chr1:130151695:T:A	7.95349e-06	0	Pathogenic
chr1:130151698:C:T	0	0	Pathogenic
chr1:130151703:A:G	0	0	Pathogenic
chr1:130151704:T:A	0	0	Pathogenic
chr1:130151708:C:G	0	0	Pathogenic
chr1:130151722:T:G	7.9538e-06	0	Pathogenic
chr1:130151734:C:T	0	0	Pathogenic
chr1:130151737:G:A	0	0	Pathogenic
chr1:130151738:C:G	0	0	Pathogenic
chr1:130151748:G:A	0	0	Pathogenic
chr1:130151751:G:C	0	0	Pathogenic
chr1:130151752:C:A	1.98853e-05	0	Pathogenic
chr1:130151760:T:C	0	0	Pathogenic
chr1:130151766:A:G	0	0	Pathogenic
chr1:130151788:G:A	0	0	Pathogenic
chr1:130155461:C:T	0	0	Pathogenic
chr1:130155464:C:A	3.97801e-06	0	Pathogenic
chr1:130155464:C:G	3.97801e-06	0	Pathogenic
chr1:130155464:C:T	0	0	Pathogenic
chr1:130155465:A:G	0	0	Pathogenic
chr1:130155468:T:C	3.97788e-06	0	Pathogenic
chr1:130155474:T:A	0	0	Pathogenic
chr1:130155479:C:G	3.97788e-06	0	Pathogenic
chr1:130155479:C:T	1.59115e-05	0	Pathogenic
chr1:130155489:T:C	1.98893e-05	0	Pathogenic
chr1:130155501:T:C	3.9782e-06	0	Pathogenic
chr1:130155506:C:T	0	0	Pathogenic
chr1:130155510:C:A	0	0	Pathogenic
chr1:130155524:T:A	7.95798e-06	0	Pathogenic
chr1:130155525:A:G	7.95817e-06	0	Pathogenic
chr1:130155530:C:T	7.96064e-06	0	Pathogenic
chr1:130155900:G:A	0	0	Pathogenic
chr1:130155906:T:C	0	0	Pathogenic
chr1:130155927:C:G	0	0	Pathogenic
[truncated: 12,978 more rows]

## Sheet: Figure 3b
Figure 3b, Density plot showing the distribution of CADD_phred score of the filtered putative benign variants (n=3,258).
[truncated: 3,259 more rows]

[truncated: 19 more sheets: Figure 3c, Figure 4a, Figure 4b, Figure 4c, Figure 4d, Figure 5e, Figure 5f, Figure 5g, Figure 5h, Supp Fig. 1a, Supp Fig. 1b, Supp Fig. 1c, Supp Fig. 1d,e,f, Supp Fig. 2a,b,c,d, Supp Fig. 3, Supp Fig. 5a-k, Supp Fig. 7, Correlation of AF, Distribution of F coefficient]
